# Supplementary material for: Quality parameters for a multimodal EEG/EMG/kinematic brain-computer interface (BCI) aiming to suppress neurological tremor in upper limbs
Source: F1000Res. 2014 Apr 30;2:282. Originally published 2013 Dec 20. [Version 2] doi: 10.12688/f1000research.2-282.v2 (PMC4193395; doi:10.12688/f1000research.2-282.v2)
Supplement: EEG, EMG, accelerometer and gyroscope data for a FES-mediated brain-computer interface (BCI) aiming to suppress neurological tremor — 001FN03.mat_EEG.csv EEG data of patient 001FN03. 15 EEG channels (Fs: 1000Hz) : FC3, FCz, FC4, C5, C3, C1, CZ, C2, C4, C6, CP3, CPZ, and CP4 (POz: ground; linked ear-lobes: reference). Each column represents the above channels in the cited order. 001FN03.mat_IMU.acce.csv Accelerometer data of patient 001FN03. 3 channels (Fs: 1000Hz) : x, y, z. Those data are presented here as complementary information. Scroll down sheet to view values. 001FN03.mat_IMU.gyro.csv Gyroscope data of patient 001FN03. 3 channels (Fs: 1000Hz) : x, y, z. This is used for the kinematic module. The first second (more or less 1000 records) is silent and corresponds to the difference in time made while turning on the different acquisition devices. Scroll down sheet to view values. 001FN03.mat_sEMG.biceps.csv Biceps EMG data of patient 001FN03. 15 channels (Fs: 1000Hz) : Resampled EMG data. This is used in the cortico-muscular module. Crossed with EEG data, cortico-muscular coherence has been computed for all possible couples of EEG-EMG data. 001FN03.mat_sEMG.extensors.csv Extensors EMG data of patient 001FN03. 15 channels (Fs: 1000Hz) : Resampled EMG data. This is used in the cortico-muscular module. Crossed with EEG data, cortico-muscular coherence has been computed for all possible couples of EEG-EMG data. 001FN03.mat_sEMG.flexors.csv Flexors EMG data of patient 001FN03. 15 channels (Fs: 1000Hz) : Resampled EMG data. This is used in the cortico-muscular module. Crossed with EEG data, cortico-muscular coherence has been computed for all possible couples of EEG-EMG data. 001FN03.mat_sEMG.triceps.csv Triceps EMG data of patient 001FN03. 15 channels (Fs: 1000Hz) : Resampled EMG data. This is used in the cortico-muscular module. Crossed with EEG data, cortico-muscular coherence has been computed for all possible couples of EEG-EMG data. QPs.csv Quality paramter vs threshold numerical values (simple ratio). This is to find exact values corresponding to what is observed on the (corresponding) figure [file f1000research-2-4274-s0000.tgz › 001FN03.mat_EEG.csv]

12.704	18.503	26.61	14.555	8.1377	12.758	26.211	25.09	18.938	19.262	7.6137	20.155	33.224	19.427	18.1
11.864	17.602	26.284	13.711	7.1011	11.716	25.178	24.052	19.058	19.483	6.4671	18.845	32.268	19.814	19.223
11.437	17.049	26.186	13.304	6.6465	11.241	24.646	23.422	19.097	19.657	5.7264	17.896	31.52	20.989	20.024
11.011	16.495	26.088	12.897	6.1919	10.767	24.113	22.793	19.136	19.83	4.9858	16.947	30.773	22.164	20.826
10.584	15.942	25.989	12.489	5.7373	10.293	23.58	22.163	19.174	20.003	4.2451	15.998	30.026	23.339	21.627
10.219	15.461	25.524	12.422	5.6459	10.117	23.079	21.511	18.279	19.185	3.7865	15.269	29.048	23.561	20.808
9.8959	15.029	24.808	12.587	5.803	10.146	22.601	20.844	16.743	17.689	3.5209	14.691	27.912	23.131	18.879
9.5732	14.598	24.092	12.752	5.96	10.175	22.123	20.176	15.208	16.193	3.2553	14.113	26.776	22.7	16.951
9.2505	14.166	23.376	12.917	6.1171	10.204	21.645	19.509	13.672	14.697	2.9896	13.535	25.64	22.27	15.022
8.7256	13.715	22.569	12.834	6.1122	10.059	20.992	18.768	12.264	13.28	2.8105	13.077	24.511	21.118	12.852
8.1089	13.255	21.72	12.638	6.0338	9.8335	20.26	17.992	10.914	11.9	2.6707	12.674	23.386	19.637	10.573
7.4921	12.795	20.872	12.442	5.9554	9.6085	19.528	17.217	9.5644	10.519	2.5309	12.271	22.26	18.157	8.2936
6.8753	12.335	20.023	12.246	5.8769	9.3835	18.796	16.442	8.2144	9.1379	2.3911	11.868	21.134	16.676	6.0142
6.5711	12.283	19.985	12.087	5.966	9.3859	18.585	16.279	8.3159	9.1728	2.7782	11.997	20.862	17.14	5.6953
6.3545	12.346	20.174	11.937	6.102	9.452	18.519	16.287	8.8237	9.6041	3.3128	12.276	20.828	18.147	5.9254
6.1378	12.409	20.364	11.788	6.238	9.5181	18.454	16.295	9.3316	10.035	3.8475	12.555	20.794	19.155	6.1555
5.9211	12.472	20.553	11.638	6.3739	9.5841	18.388	16.304	9.8394	10.467	4.3821	12.833	20.76	20.162	6.3855
6.5256	12.956	21.102	12.551	7.2329	10.379	18.938	16.835	10.65	11.187	5.8115	13.592	21.293	21.779	7.3745
7.2474	13.5	21.703	13.616	8.1951	11.278	19.576	17.442	11.504	11.949	7.3686	14.419	21.907	23.483	8.4719
7.9692	14.043	22.303	14.68	9.1573	12.177	20.214	18.048	12.358	12.711	8.9258	15.247	22.521	25.187	9.5693
8.691	14.587	22.904	15.745	10.12	13.076	20.852	18.654	13.212	13.472	10.483	16.074	23.135	26.891	10.667
9.5961	14.781	22.768	17.537	11.168	13.997	21.038	18.79	13.097	13.392	12.193	16.589	23.151	25.598	9.7563
10.507	14.963	22.609	19.352	12.219	14.918	21.21	18.91	12.95	13.285	13.908	17.095	23.147	24.208	8.7811
11.418	15.146	22.45	21.168	13.27	15.84	21.382	19.031	12.804	13.177	15.622	17.6	23.143	22.819	7.806
12.289	15.287	22.261	22.951	14.277	16.718	21.507	19.115	12.64	13.062	17.286	18.064	23.094	21.378	6.7572
12.555	14.814	21.635	24.245	14.609	16.941	20.93	18.667	12.216	12.83	18.183	17.893	22.374	19.179	4.6027
12.82	14.341	21.009	25.54	14.941	17.164	20.353	18.218	11.792	12.597	19.081	17.722	21.654	16.98	2.4483
13.086	13.868	20.382	26.835	15.274	17.386	19.776	17.769	11.368	12.365	19.978	17.552	20.934	14.781	0.29382
13.289	13.381	19.774	28.031	15.551	17.566	19.203	17.329	10.96	12.137	20.762	17.32	20.223	12.977	-1.5805
13.15	12.813	19.265	28.698	15.535	17.513	18.648	16.936	10.633	11.933	20.931	16.756	19.558	13.31	-1.942
13.011	12.245	18.756	29.364	15.519	17.46	18.093	16.543	10.305	11.73	21.101	16.193	18.893	13.643	-2.3035
12.872	11.677	18.247	30.03	15.502	17.408	17.538	16.15	9.9783	11.526	21.271	15.63	18.228	13.976	-2.665
12.772	11.185	17.746	30.712	15.529	17.39	17.07	15.805	9.5417	11.172	21.445	15.127	17.663	14.52	-2.5378
12.793	10.925	17.269	31.439	15.684	17.479	16.86	15.601	8.7766	10.366	21.633	14.806	17.402	15.697	-0.9447
12.814	10.664	16.792	32.167	15.838	17.567	16.65	15.398	8.0115	9.5595	21.821	14.484	17.141	16.874	0.64844
12.835	10.403	16.315	32.895	15.993	17.656	16.439	15.195	7.2464	8.7534	22.01	14.163	16.88	18.051	2.2416
12.836	10.115	15.712	33.524	16.073	17.646	16.158	14.89	6.3178	7.7552	22.227	13.956	16.646	18.612	3.5957
12.8	9.775	14.87	33.965	16.011	17.449	15.742	14.391	5.0769	6.3904	22.502	13.969	16.462	17.997	4.4937
12.764	9.435	14.027	34.406	15.949	17.252	15.326	13.892	3.8361	5.0255	22.776	13.982	16.278	17.382	5.3916
12.728	9.0951	13.185	34.847	15.887	17.054	14.91	13.393	2.5952	3.6606	23.05	13.994	16.095	16.767	6.2895
12.594	8.7317	12.358	34.921	15.655	16.715	14.495	12.903	1.6467	2.5581	23.21	14.076	16.022	15.815	6.7682
12.332	8.3384	11.551	34.522	15.204	16.192	14.081	12.425	1.0742	1.793	23.222	14.245	16.093	14.428	6.7078
12.071	7.945	10.745	34.124	14.754	15.669	13.668	11.946	0.50166	1.0279	23.235	14.415	16.163	13.041	6.6474
11.809	7.5516	9.9376	33.725	14.303	15.146	13.254	11.468	-0.070874	0.26284	23.247	14.585	16.234	11.655	6.587
11.638	7.4379	9.5329	33.218	13.98	14.82	13.272	11.419	0.030851	0.17427	23.168	14.86	16.563	10.949	6.8662
11.547	7.5711	9.4829	32.616	13.77	14.667	13.669	11.749	0.72751	0.68264	23.007	15.227	17.121	10.843	7.4452
11.456	7.7043	9.433	32.013	13.56	14.514	14.066	12.079	1.4242	1.191	22.847	15.595	17.679	10.738	8.0241
11.365	7.8375	9.383	31.41	13.349	14.361	14.463	12.408	2.1208	1.6994	22.687	15.962	18.237	10.632	8.603
11.424	8.2291	9.7045	31.169	13.418	14.511	15.14	13.042	3.0312	2.5544	22.619	16.38	18.847	11.281	8.9498
11.574	8.7757	10.249	31.145	13.655	14.842	15.986	13.858	4.0699	3.6174	22.606	16.827	19.487	12.383	9.1574
11.724	9.3223	10.793	31.121	13.892	15.174	16.831	14.674	5.1086	4.6803	22.594	17.274	20.128	13.484	9.3649
11.874	9.869	11.337	31.097	14.128	15.505	17.677	15.49	6.1473	5.7433	22.581	17.721	20.768	14.585	9.5725
12.146	10.524	12.299	31.57	14.532	15.99	18.545	16.447	7.2526	7.0133	22.924	18.497	21.747	15.607	8.7373
12.466	11.222	13.425	32.237	15.003	16.535	19.421	17.46	8.3838	8.3642	23.405	19.403	22.859	16.597	7.4942
12.786	11.919	14.551	32.904	15.473	17.081	20.297	18.473	9.5151	9.7151	23.887	20.308	23.97	17.587	6.251
13.106	12.617	15.677	33.571	15.943	17.626	21.173	19.486	10.646	11.066	24.368	21.214	25.082	18.577	5.0079
13.083	13.039	16.784	33.63	16.068	17.821	21.807	20.321	11.743	12.277	24.634	22.197	26.316	17.879	2.7556
12.981	13.397	17.887	33.548	16.113	17.935	22.384	21.114	12.832	13.455	24.851	23.198	27.579	16.792	0.27037
12.879	13.755	18.99	33.466	16.159	18.05	22.962	21.907	13.92	14.633	25.068	24.198	28.842	15.704	-2.2148
12.778	14.113	20.093	33.385	16.204	18.164	23.539	22.7	15.009	15.812	25.285	25.199	30.105	14.616	-4.7
11.564	13.516	19.977	31.222	15.27	17.296	23.231	22.505	15.052	15.737	24.171	25.112	30.103	11.743	-7.6494
10.235	12.82	19.736	28.844	14.235	16.325	22.831	22.207	14.988	15.533	22.92	24.913	29.971	8.6844	-10.647
8.906	12.124	19.495	26.465	13.2	15.355	22.432	21.91	14.923	15.329	21.669	24.713	29.839	5.6259	-13.644
7.5772	11.428	19.254	24.087	12.164	14.384	22.032	21.612	14.859	15.124	20.418	24.513	29.707	2.5675	-16.641
5.8969	10.313	18.236	20.911	10.967	13.229	21.292	20.845	13.976	14.121	18.632	23.565	28.926	0.93989	-16.775
4.2166	9.1984	17.217	17.736	9.7701	12.074	20.551	20.077	13.094	13.117	16.846	22.617	28.146	-0.68772	-16.909
2.5363	8.0838	16.199	14.56	8.573	10.918	19.811	19.31	12.211	12.114	15.06	21.669	27.365	-2.3153	-17.043
0.98399	7.0644	15.26	11.576	7.4816	9.8667	19.161	18.629	11.396	11.188	13.395	20.802	26.71	-3.698	-16.795
0.66888	6.9656	15.09	10.447	7.4122	9.8162	19.379	18.792	11.229	11.013	12.902	20.716	27.274	-2.7123	-12.862
0.35377	6.8668	14.92	9.3177	7.3428	9.7657	19.596	18.954	11.062	10.839	12.41	20.631	27.837	-1.7266	-8.929
0.03866	6.768	14.75	8.1885	7.2734	9.7152	19.814	19.116	10.895	10.664	11.917	20.546	28.401	-0.74095	-4.9957
-0.025703	6.8746	14.73	7.4456	7.3678	9.8339	20.198	19.442	10.848	10.605	11.649	20.657	29.088	0.30161	-1.2197
0.9965	7.8709	15.362	8.3771	8.1726	10.686	21.302	20.481	11.32	11.045	12.356	21.623	30.313	1.5907	1.8751
2.0187	8.8671	15.995	9.3086	8.9773	11.538	22.406	21.519	11.792	11.485	13.064	22.589	31.538	2.8798	4.9699
3.0409	9.8634	16.627	10.24	9.7821	12.39	23.511	22.557	12.264	11.926	13.771	23.555	32.763	4.1689	8.0646
3.9379	10.785	17.167	11.049	10.488	13.161	24.513	23.484	12.652	12.277	14.382	24.455	33.615	5.3214	10.203
4.5151	11.514	17.474	11.545	10.94	13.728	25.254	24.127	12.829	12.398	14.75	25.185	33.511	6.1247	9.8994
5.0923	12.242	17.781	12.041	11.393	14.295	25.996	24.771	13.006	12.52	15.118	25.915	33.408	6.9279	9.5954
5.6695	12.971	18.087	12.537	11.846	14.862	26.737	25.414	13.183	12.641	15.486	26.646	33.304	7.7312	9.2913
5.8437	13.415	18.297	12.526	12.015	15.15	27.156	25.77	13.419	12.864	15.526	27.071	32.852	8.7251	8.8563
5.3464	13.383	18.345	11.67	11.714	14.972	27.035	25.648	13.754	13.256	15.023	26.989	31.818	10.037	8.2032
4.849	13.351	18.393	10.813	11.412	14.794	26.915	25.526	14.089	13.647	14.519	26.908	30.783	11.348	7.55
4.3517	13.319	18.441	9.9569	11.111	14.617	26.795	25.404	14.424	14.039	14.015	26.826	29.749	12.66	6.8969
3.9851	13.387	18.606	9.139	10.916	14.504	26.678	25.338	14.96	14.654	13.609	26.761	29.038	13.908	6.4293
3.7668	13.569	18.905	8.3645	10.843	14.465	26.566	25.338	15.725	15.521	13.314	26.716	28.695	15.083	6.1721
3.5484	13.75	19.205	7.59	10.77	14.427	26.453	25.338	16.489	16.389	13.019	26.671	28.351	16.258	5.9149
3.3301	13.932	19.504	6.8156	10.697	14.388	26.341	25.337	17.254	17.257	12.724	26.625	28.007	17.433	5.6577
3.6953	14.437	19.662	6.6222	11.088	14.771	26.553	25.589	17.603	17.663	12.899	26.879	27.982	17.93	4.9899
4.5144	15.193	19.71	6.8808	11.841	15.481	27.018	26.036	17.628	17.71	13.439	27.365	28.205	17.898	4.0027
5.3336	15.948	19.758	7.1395	12.594	16.192	27.483	26.483	17.654	17.756	13.979	27.851	28.428	17.867	3.0156
6.1527	16.704	19.806	7.3981	13.347	16.902	27.947	26.93	17.679	17.803	14.519	28.337	28.651	17.835	2.0285
7.2523	17.376	19.595	7.9873	14.169	17.686	28.436	27.253	17.095	17.244	15.015	28.639	28.619	17.63	1.9721
8.4989	18.003	19.249	8.7496	15.027	18.509	28.937	27.512	16.192	16.368	15.488	28.845	28.452	17.332	2.4032
9.7454	18.63	18.903	9.5119	15.885	19.331	29.437	27.77	15.288	15.492	15.961	29.05	28.286	17.035	2.8344
10.992	19.257	18.557	10.274	16.743	20.154	29.938	28.029	14.385	14.616	16.434	29.256	28.12	16.738	3.2655
12.157	19.632	18.486	10.931	17.23	20.626	30.121	27.99	13.871	14.135	16.334	28.832	27.681	17.226	5.3303
13.295	19.922	18.507	11.553	17.593	20.981	30.198	27.853	13.487	13.786	16.044	28.198	27.15	17.976	7.9396
14.432	20.213	18.527	12.175	17.956	21.337	30.276	27.715	13.103	13.436	15.753	27.563	26.62	18.727	10.549
15.57	20.503	18.547	12.796	18.318	21.692	30.353	27.577	12.719	13.087	15.463	26.929	26.09	19.477	13.158
16.649	21.02	19.184	13.42	18.633	22.036	30.399	27.637	13.366	13.675	15.117	26.322	25.873	20.891	15.115
17.718	21.58	19.934	14.044	18.939	22.378	30.44	27.732	14.203	14.438	14.76	25.721	25.713	22.428	16.951
18.787	22.139	20.684	14.668	19.244	22.72	30.48	27.828	15.041	15.2	14.404	25.119	25.554	23.965	18.787
19.856	22.698	21.435	15.292	19.55	23.062	30.521	27.924	15.878	15.962	14.047	24.517	25.394	25.503	20.623
20.868	23.721	22.529	16.048	20.192	23.761	30.743	28.38	17.083	17.079	14.253	24.55	25.934	26.247	20.53
21.877	24.774	23.647	16.813	20.857	24.484	30.978	28.862	18.312	18.218	14.496	24.625	26.521	26.938	20.308
22.885	25.828	24.764	17.578	21.522	25.207	31.212	29.343	19.542	19.358	14.74	24.699	27.108	27.629	20.087
23.885	26.882	25.879	18.333	22.187	25.926	31.442	29.819	20.766	20.498	14.993	24.783	27.709	28.252	19.846
24.62	27.952	26.905	18.788	22.85	26.54	31.533	30.164	21.838	21.636	15.55	25.132	28.773	26.755	19.011
25.356	29.021	27.931	19.243	23.514	27.154	31.623	30.509	22.911	22.773	16.108	25.482	29.836	25.258	18.175
26.091	30.091	28.957	19.697	24.177	27.767	31.714	30.854	23.983	23.911	16.666	25.832	30.9	23.76	17.34
26.752	31.071	29.886	19.99	24.756	28.281	31.734	31.12	25.006	25.013	17.165	26.124	31.907	22.102	16.546
26.891	31.417	30.13	19.151	24.743	28.096	31.264	30.837	25.681	25.874	17.252	26.018	32.525	19.321	16.037
27.03	31.763	30.374	18.311	24.731	27.91	30.793	30.555	26.356	26.734	17.339	25.911	33.142	16.539	15.529
27.169	32.109	30.618	17.472	24.718	27.724	30.323	30.272	27.032	27.595	17.426	25.805	33.759	13.758	15.021
27.185	32.242	30.588	16.421	24.525	27.362	29.704	29.819	27.429	28.165	17.322	25.496	34.048	11.49	14.542
26.761	31.612	29.579	14.618	23.686	26.366	28.552	28.757	26.834	27.697	16.536	24.465	33.162	11.055	14.166
26.337	30.982	28.57	12.814	22.847	25.37	27.4	27.694	26.239	27.23	15.751	23.434	32.277	10.621	13.789
25.913	30.351	27.561	11.01	22.008	24.375	26.248	26.632	25.644	26.763	14.965	22.402	31.391	10.187	13.413
25.626	29.727	26.462	9.7326	21.233	23.451	25.114	25.553	24.743	25.943	14.229	21.313	30.224	11.146	13.12
25.641	29.116	25.167	9.6119	20.6	22.687	24.023	24.437	23.167	24.347	13.601	20.095	28.437	15.169	13.01
25.656	28.504	23.871	9.4912	19.966	21.923	22.932	23.32	21.592	22.751	12.974	18.877	26.651	19.193	12.9
25.67	27.893	22.576	9.3705	19.333	21.159	21.841	22.204	20.016	21.156	12.346	17.659	24.864	23.216	12.79
26.061	27.622	21.675	10.182	19.13	20.819	21.104	21.406	18.794	19.88	12.222	16.811	23.43	27.246	12.748
27.002	27.848	21.353	12.355	19.555	21.098	20.887	21.075	18.088	19.074	12.833	16.503	22.513	31.285	12.806
27.942	28.074	21.031	14.529	19.98	21.377	20.67	20.744	17.382	18.267	13.444	16.195	21.596	35.324	12.863
28.883	28.3	20.709	16.703	20.405	21.656	20.453	20.412	16.676	17.46	14.055	15.887	20.679	39.363	12.92
29.767	28.62	20.804	18.71	21.039	22.19	20.596	20.445	16.696	17.408	14.938	15.977	20.328	40.995	12.869
30.595	29.033	21.317	20.553	21.881	22.979	21.098	20.843	17.442	18.111	16.095	16.466	20.542	40.218	12.709
31.423	29.447	21.829	22.395	22.723	23.768	21.6	21.24	18.188	18.814	17.251	16.955	20.757	39.442	12.549
32.251	29.86	22.342	24.237	23.565	24.557	22.103	21.637	18.934	19.517	18.407	17.444	20.971	38.665	12.389
32.613	30.018	22.798	25.185	24.183	25.168	22.622	22.117	19.637	20.243	19.209	17.822	21.12	36.634	12.5
32.657	30.001	23.216	25.522	24.649	25.656	23.154	22.652	20.311	20.986	19.768	18.125	21.225	33.746	12.797
32.701	29.983	23.634	25.858	25.116	26.144	23.685	23.187	20.985	21.729	20.327	18.427	21.33	30.857	13.094
32.744	29.966	24.051	26.195	25.582	26.633	24.217	23.723	21.659	22.472	20.887	18.73	21.434	27.969	13.391
32.819	30.071	24.387	26.535	26.049	27.048	24.721	24.269	21.837	22.717	21.255	18.847	21.319	26.578	13.885
32.907	30.232	24.686	26.878	26.516	27.43	25.213	24.82	21.789	22.736	21.536	18.881	21.102	25.868	14.468
32.995	30.393	24.984	27.221	26.984	27.812	25.705	25.371	21.742	22.755	21.818	18.914	20.886	25.157	15.051
33.083	30.554	25.283	27.564	27.451	28.194	26.197	25.922	21.694	22.774	22.099	18.948	20.67	24.447	15.635
33.637	31.095	25.704	28.494	28.264	28.864	26.903	26.563	21.701	22.741	22.749	19.283	20.765	24.67	15.33
34.322	31.743	26.16	29.588	29.173	29.616	27.669	27.23	21.722	22.694	23.502	19.702	20.947	25.155	14.778
35.006	32.39	26.616	30.682	30.083	30.367	28.435	27.896	21.744	22.646	24.254	20.122	21.128	25.639	14.226
35.69	33.038	27.071	31.776	30.992	31.118	29.2	28.562	21.765	22.599	25.007	20.541	21.31	26.124	13.673
35.915	33.016	26.764	32.182	31.337	31.406	29.358	28.468	21.285	21.92	25.449	20.567	21.202	25.387	12.16
36.073	32.898	26.348	32.49	31.6	31.627	29.428	28.266	20.733	21.15	25.846	20.536	21.053	24.476	10.51
36.232	32.78	25.932	32.798	31.864	31.848	29.498	28.064	20.182	20.381	26.242	20.506	20.903	23.564	8.8602
36.39	32.663	25.516	33.106	32.128	32.069	29.568	27.862	19.63	19.611	26.639	20.475	20.754	22.653	7.2101
35.52	31.304	24.11	32.138	31.142	31.15	28.418	26.595	18.09	17.86	25.986	19.34	19.684	20.761	5.4647
34.617	29.905	22.671	31.13	30.117	30.194	27.229	25.294	16.517	16.077	25.299	18.169	18.585	18.837	3.7162
33.714	28.506	21.233	30.121	29.091	29.238	26.04	23.992	14.945	14.294	24.612	16.998	17.485	16.913	1.9677
32.829	27.129	19.845	29.14	28.087	28.3	24.878	22.735	13.431	12.584	23.935	15.85	16.41	15.061	0.25532
32.223	26.067	19.209	28.567	27.407	27.63	24.118	22.141	12.786	11.98	23.399	15.042	15.707	14.294	-0.91549
31.617	25.004	18.573	27.993	26.727	26.96	23.357	21.547	12.14	11.375	22.864	14.235	15.004	13.527	-2.0863
31.011	23.942	17.937	27.42	26.048	26.29	22.597	20.953	11.495	10.771	22.329	13.428	14.3	12.761	-3.2571
30.543	23.083	17.53	27.017	25.56	25.805	22.053	20.577	11.139	10.488	21.953	12.833	13.784	12.304	-4.2325
30.82	23.322	18.361	27.533	26.113	26.317	22.678	21.38	12.351	11.944	22.443	13.383	14.28	13.526	-4.1529
31.097	23.561	19.191	28.048	26.666	26.829	23.303	22.184	13.562	13.401	22.933	13.933	14.775	14.748	-4.0734
31.374	23.8	20.022	28.564	27.219	27.34	23.928	22.987	14.773	14.857	23.422	14.482	15.271	15.969	-3.9938
31.557	24.068	20.85	28.983	27.694	27.811	24.549	23.761	15.974	16.269	23.914	15.074	15.859	17.218	-3.6675
31.455	24.421	21.667	29.113	27.933	28.159	25.157	24.444	17.144	17.55	24.41	15.793	16.725	18.55	-2.6013
31.353	24.775	22.485	29.243	28.173	28.507	25.766	25.127	18.314	18.831	24.906	16.511	17.591	19.881	-1.5351
31.251	25.128	23.302	29.373	28.412	28.855	26.375	25.81	19.484	20.112	25.402	17.229	18.457	21.212	-0.46895
30.8	25.225	23.864	29.165	28.222	28.808	26.686	26.21	20.295	20.965	25.639	17.695	19.278	21.894	0.25512
29.684	24.834	23.939	28.313	27.212	28.007	26.43	26.07	20.418	21.003	25.382	17.679	20.012	21.337	0.32603
28.569	24.442	24.013	27.462	26.202	27.207	26.174	25.931	20.541	21.04	25.125	17.663	20.747	20.78	0.39695
27.453	24.05	24.087	26.61	25.192	26.407	25.918	25.792	20.664	21.078	24.868	17.647	21.481	20.224	0.46787
26.326	23.667	24.304	25.735	24.12	25.481	25.716	25.755	20.948	21.274	24.562	17.677	22.35	19.724	-0.43234
25.185	23.295	24.703	24.831	22.97	24.396	25.583	25.851	21.439	21.673	24.193	17.768	23.39	19.299	-2.5811
24.044	22.923	25.102	23.926	21.819	23.31	25.449	25.948	21.93	22.073	23.824	17.858	24.43	18.873	-4.7299
22.903	22.55	25.501	23.022	20.669	22.225	25.316	26.044	22.422	22.472	23.455	17.949	25.47	18.448	-6.8787
22.026	22.381	26.146	22.154	19.814	21.367	25.477	26.449	23.267	23.22	23.198	18.335	26.675	19.456	-9.0629
21.384	22.389	27.008	21.319	19.22	20.71	25.898	27.128	24.425	24.276	23.041	18.981	28.024	21.728	-11.278
20.741	22.398	27.87	20.483	18.627	20.052	26.319	27.806	25.583	25.332	22.884	19.628	29.373	24.001	-13.494
20.098	22.407	28.732	19.648	18.033	19.395	26.74	28.485	26.741	26.388	22.727	20.274	30.722	26.273	-15.709
19.468	22.253	29.184	18.791	17.438	18.744	27.034	29	27.525	27.071	22.446	20.772	31.824	28.711	-16.335
18.846	22	29.391	17.92	16.843	18.096	27.251	29.416	28.085	27.531	22.089	21.181	32.778	31.249	-16.008
18.223	21.748	29.598	17.049	16.248	17.448	27.469	29.833	28.646	27.991	21.733	21.591	33.732	33.786	-15.68
17.601	21.496	29.805	16.179	15.653	16.8	27.686	30.25	29.206	28.451	21.377	22	34.686	36.323	-15.352
16.852	20.879	29.359	15.599	14.884	15.938	27.465	30.136	29.004	28.232	20.883	21.945	35.038	36.815	-13.968
16.054	20.12	28.657	15.134	14.047	14.993	27.071	29.813	28.503	27.747	20.335	21.709	35.153	36.506	-12.171
15.256	19.361	27.956	14.669	13.21	14.048	26.678	29.491	28.003	27.262	19.787	21.473	35.269	36.197	-10.373
14.458	18.602	27.254	14.203	12.373	13.103	26.285	29.169	27.502	26.777	19.24	21.237	35.385	35.889	-8.5757
13.798	17.984	26.639	14.013	11.777	12.377	25.931	28.777	26.778	26.086	18.94	21.116	35.126	34.373	-7.723
13.169	17.398	26.043	13.887	11.237	11.701	25.587	28.37	26.001	25.347	18.698	21.023	34.782	32.578	-7.0884
12.541	16.812	25.448	13.76	10.697	11.026	25.242	27.963	25.224	24.608	18.456	20.93	34.437	30.784	-6.4538
11.912	16.226	24.852	13.634	10.157	10.35	24.897	27.556	24.448	23.869	18.214	20.836	34.093	28.989	-5.8192
11.809	16.483	25.21	13.7	10.431	10.675	25.447	28.033	24.445	23.788	18.525	21.57	34.011	28.042	-6.839
11.76	16.828	25.666	13.785	10.789	11.102	26.089	28.601	24.521	23.775	18.893	22.39	33.957	27.182	-8.0299
11.712	17.172	26.122	13.871	11.148	11.53	26.73	29.17	24.598	23.762	19.261	23.21	33.902	26.322	-9.2207
11.663	17.516	26.578	13.957	11.506	11.958	27.372	29.739	24.675	23.749	19.629	24.029	33.848	25.462	-10.412
12.291	18.696	27.786	14.59	12.656	13.342	28.792	31.185	25.759	24.665	20.478	25.399	34.442	24.961	-12.516
12.92	19.875	28.994	15.223	13.805	14.726	30.212	32.631	26.844	25.582	21.326	26.768	35.037	24.46	-14.621
13.548	21.055	30.203	15.856	14.954	16.11	31.633	34.077	27.928	26.498	22.175	28.137	35.631	23.959	-16.726
14.214	22.251	31.401	16.528	16.103	17.481	33.029	35.503	29.027	27.435	23.03	29.496	36.266	23.359	-18.847
15.239	23.603	32.504	17.572	17.242	18.728	34.194	36.742	30.256	28.574	23.945	30.755	37.293	21.805	-21.124
16.264	24.956	33.607	18.616	18.382	19.975	35.359	37.98	31.486	29.712	24.86	32.015	38.32	20.25	-23.401
17.289	26.308	34.709	19.66	19.521	21.222	36.523	39.219	32.716	30.851	25.774	33.275	39.347	18.696	-25.678
18.205	27.512	35.592	20.486	20.484	22.262	37.47	40.218	33.702	31.773	26.551	34.374	40.213	17.225	-27.89
18.649	28.077	35.519	20.367	20.683	22.408	37.47	40.179	33.632	31.756	26.729	34.78	40.378	16.119	-29.821
19.092	28.641	35.447	20.247	20.881	22.553	37.471	40.14	33.562	31.738	26.907	35.186	40.543	15.012	-31.753
19.535	29.205	35.375	20.128	21.08	22.698	37.471	40.101	33.492	31.721	27.085	35.591	40.708	13.906	-33.684
19.689	29.509	34.976	19.571	21.054	22.64	37.237	39.802	33.072	31.375	27.038	35.767	40.517	13.653	-34.972
19.101	29.145	33.742	17.896	20.451	22.066	36.404	38.839	31.759	30.187	26.415	35.355	39.413	15.581	-34.618
18.513	28.781	32.509	16.221	19.849	21.491	35.57	37.876	30.446	29	25.793	34.944	38.309	17.509	-34.264
17.925	28.418	31.275	14.546	19.246	20.917	34.737	36.913	29.133	27.812	25.17	34.532	37.206	19.438	-33.91
17.484	28.219	30.287	13.2	18.927	20.672	34.213	36.264	28.141	26.923	24.734	34.327	36.348	21.941	-32.43
17.288	28.294	29.706	12.401	19.078	20.977	34.202	36.139	27.684	26.531	24.611	34.466	35.901	25.402	-29.073
17.092	28.37	29.125	11.603	19.23	21.283	34.192	36.015	27.228	26.14	24.488	34.604	35.454	28.864	-25.717
16.896	28.445	28.545	10.804	19.382	21.588	34.182	35.89	26.771	25.748	24.364	34.743	35.007	32.325	-22.36
17.362	29.03	28.559	10.947	20.201	22.521	34.747	36.318	26.804	25.793	24.745	35.305	35.111	34.741	-19.454
18.576	30.193	29.246	12.158	21.776	24.164	35.965	37.372	27.391	26.332	25.696	36.347	35.841	35.971	-17.059
19.79	31.356	29.934	13.368	23.351	25.808	37.183	38.427	27.978	26.872	26.648	37.389	36.57	37.201	-14.665
21.004	32.519	30.622	14.579	24.926	27.452	38.401	39.481	28.566	27.411	27.6	38.431	37.299	38.432	-12.27
22.459	33.759	31.34	15.999	26.616	29.144	39.562	40.473	28.852	27.639	28.694	39.459	37.79	38.327	-12.239
24.101	35.058	32.083	17.582	28.396	30.872	40.68	41.417	28.903	27.624	29.899	40.476	38.096	37.185	-14.046
25.743	36.357	32.825	19.165	30.176	32.601	41.797	42.361	28.954	27.609	31.105	41.494	38.402	36.042	-15.853
27.384	37.656	33.568	20.749	31.955	34.33	42.915	43.305	29.006	27.594	32.31	42.512	38.708	34.9	-17.661
28.634	38.576	33.85	21.674	33.155	35.478	43.43	43.734	28.683	27.23	33.225	43.197	38.48	33.579	-20.367
29.677	39.298	33.891	22.255	34.05	36.322	43.629	43.893	28.165	26.683	33.988	43.709	37.972	32.166	-23.544
30.72	40.02	33.932	22.836	34.945	37.166	43.829	44.052	27.646	26.136	34.751	44.22	37.464	30.752	-26.72
31.764	40.742	33.973	23.417	35.841	38.009	44.028	44.21	27.128	25.589	35.515	44.731	36.956	29.339	-29.897
32.587	41.269	33.897	23.361	36.285	38.395	43.95	44.193	27.006	25.483	35.974	45.116	36.518	28.573	-30.77
33.337	41.731	33.781	23.094	36.579	38.629	43.779	44.117	27.017	25.525	36.332	45.458	36.103	28.023	-30.874
34.087	42.193	33.666	22.827	36.873	38.862	43.608	44.042	27.028	25.567	36.69	45.8	35.688	27.474	-30.978
34.837	42.655	33.55	22.56	37.166	39.095	43.438	43.966	27.039	25.609	37.048	46.142	35.273	26.924	-31.083
35.638	43.094	33.777	22.219	37.421	39.238	43.387	44.034	27.692	26.403	37.294	46.511	35.171	27.466	-29.098
36.447	43.528	34.068	21.865	37.668	39.363	43.359	44.129	28.463	27.336	37.52	46.886	35.127	28.21	-26.726
37.256	43.962	34.359	21.511	37.914	39.489	43.331	44.224	29.235	28.27	37.745	47.261	35.083	28.954	-24.355
38.066	44.397	34.649	21.157	38.161	39.614	43.303	44.319	30.007	29.203	37.971	47.636	35.038	29.698	-21.983
38.803	44.733	35.016	21.516	38.347	39.692	43.088	44.132	30.706	30.09	38.267	47.685	34.944	31.253	-20.765
39.536	45.062	35.388	21.923	38.529	39.767	42.86	43.927	31.4	30.974	38.568	47.713	34.847	32.861	-19.625
40.268	45.392	35.761	22.329	38.71	39.842	42.633	43.721	32.094	31.858	38.868	47.74	34.75	34.47	-18.484
41.001	45.724	36.132	22.761	38.89	39.92	42.397	43.505	32.77	32.717	39.169	47.754	34.647	36.064	-17.393
41.732	46.142	36.474	23.987	39.014	40.085	41.909	42.955	32.885	32.827	39.459	47.349	34.38	37.208	-17.84
42.463	46.56	36.816	25.212	39.138	40.251	41.422	42.404	33.001	32.936	39.749	46.943	34.113	38.352	-18.286
43.194	46.978	37.158	26.438	39.261	40.417	40.934	41.853	33.116	33.046	40.04	46.537	33.846	39.496	-18.732
43.865	47.373	37.491	27.587	39.36	40.57	40.437	41.3	33.174	33.085	40.247	46.079	33.547	40.449	-19.082
44.112	47.61	37.762	28.204	39.284	40.639	39.878	40.731	32.826	32.631	39.871	45.252	33.029	40.063	-18.755
44.359	47.846	38.032	28.82	39.209	40.707	39.318	40.161	32.479	32.177	39.495	44.425	32.511	39.677	-18.428
44.606	48.083	38.302	29.437	39.133	40.775	38.759	39.591	32.132	31.722	39.12	43.597	31.993	39.292	-18.101
44.607	48.125	38.377	29.753	38.907	40.666	38.119	38.947	31.643	31.166	38.53	42.644	31.357	38.7	-17.505
43.728	47.471	37.755	28.998	38.147	39.924	37.193	38.036	30.652	30.246	37.173	41.239	30.301	37.37	-15.947
42.85	46.817	37.132	28.244	37.387	39.181	36.267	37.125	29.661	29.325	35.817	39.833	29.245	36.041	-14.39
41.971	46.162	36.51	27.489	36.627	38.438	35.341	36.215	28.669	28.404	34.461	38.428	28.189	34.712	-12.833
40.931	45.247	35.533	26.576	35.649	37.415	34.262	35.133	27.454	27.29	32.987	36.901	27.035	33.571	-11.46
39.536	43.755	33.777	25.318	34.19	35.774	32.847	33.676	25.746	25.748	31.256	35.107	25.666	32.844	-10.495
38.14	42.263	32.022	24.059	32.732	34.133	31.432	32.219	24.039	24.206	29.525	33.312	24.297	32.118	-9.5301
36.745	40.771	30.266	22.801	31.274	32.493	30.017	30.762	22.331	22.664	27.795	31.518	22.927	31.391	-8.5649
35.478	39.277	28.63	21.602	29.725	30.763	28.63	29.338	20.754	21.194	26.115	29.716	21.642	31.208	-8.2034
34.397	37.779	27.169	20.489	28.043	28.902	27.285	27.964	19.368	19.829	24.51	27.904	20.48	31.819	-8.7243
33.316	36.282	25.708	19.376	26.362	27.041	25.939	26.59	17.982	18.464	22.905	26.092	19.319	32.431	-9.2452
32.235	34.784	24.247	18.264	24.681	25.181	24.594	25.216	16.596	17.099	21.3	24.28	18.157	33.042	-9.766
31.207	33.493	23.39	17.133	23.077	23.497	23.492	24.098	15.851	16.337	19.755	22.569	17.123	33.789	-10.427
30.232	32.409	23.139	15.985	21.552	21.992	22.635	23.235	15.747	16.178	18.27	20.959	16.218	34.671	-11.229
29.257	31.324	22.887	14.837	20.027	20.486	21.777	22.373	15.643	16.018	16.786	19.35	15.313	35.553	-12.031
28.282	30.24	22.636	13.689	18.501	18.981	20.92	21.511	15.54	15.858	15.301	17.741	14.408	36.435	-12.833
27.184	29.256	22.566	12.59	17.212	17.805	20.207	20.802	15.882	16.18	13.959	16.388	13.663	36.137	-13.376
26.001	28.339	22.622	11.524	16.084	16.856	19.594	20.199	16.529	16.832	12.716	15.212	13.029	35.031	-13.742
24.818	27.422	22.677	10.459	14.957	15.906	18.981	19.596	17.176	17.483	11.473	14.036	12.394	33.925	-14.107
23.635	26.506	22.732	9.394	13.829	14.957	18.368	18.993	17.823	18.135	10.23	12.86	11.759	32.819	-14.473
22.625	25.658	22.494	8.842	13.059	14.329	17.727	18.427	18.147	18.444	9.2775	12.03	11.332	30.441	-14.693
21.695	24.843	22.124	8.5232	12.451	13.847	17.074	17.877	18.324	18.598	8.4576	11.358	10.999	27.484	-14.846
20.764	24.027	21.753	8.2045	11.843	13.366	16.42	17.327	18.501	18.752	7.6377	10.687	10.665	24.527	-14.999
19.833	23.211	21.383	7.8857	11.236	12.884	15.767	16.777	18.678	18.906	6.8178	10.015	10.332	21.569	-15.151
19.238	22.488	20.826	7.8883	10.806	12.455	15.004	16.121	18.195	18.332	6.1385	9.3016	9.8193	19.048	-15.093
18.737	21.791	20.217	7.9808	10.426	12.041	14.209	15.435	17.526	17.554	5.4986	8.577	9.2563	16.649	-14.975
18.235	21.094	19.608	8.0733	10.047	11.627	13.414	14.749	16.858	16.776	4.8586	7.8525	8.6932	14.25	-14.857
17.734	20.397	18.999	8.1658	9.6668	11.212	12.62	14.063	16.19	15.998	4.2186	7.128	8.1301	11.851	-14.739
17.116	19.591	18.292	7.8547	9.1669	10.646	11.79	13.234	15.387	15.141	3.4472	6.0141	7.2343	10.49	-14.669
16.482	18.77	17.572	7.486	8.6499	10.059	10.954	12.385	14.566	14.272	2.6571	4.8446	6.291	9.2766	-14.606
15.848	17.949	16.851	7.1174	8.1328	9.4713	10.119	11.536	13.745	13.403	1.8669	3.675	5.3477	8.0634	-14.543
15.214	17.128	16.13	6.7487	7.6158	8.8837	9.2839	10.686	12.923	12.535	1.0768	2.5055	4.4044	6.8503	-14.48
14.13	15.855	14.707	5.9431	6.905	8.1593	8.3345	9.678	11.747	11.37	0.058304	0.98906	3.4183	6.331	-14.256
13.033	14.567	13.262	5.1234	6.1879	7.4305	7.3814	8.6645	10.559	10.196	-0.96753	-0.5386	2.4307	5.8342	-14.028
11.935	13.279	11.816	4.3037	5.4708	6.7016	6.4283	7.6511	9.3718	9.022	-1.9934	-2.0663	1.4431	5.3373	-13.799
10.842	11.982	10.343	3.4816	4.7538	5.9707	5.4678	6.6394	8.1591	7.8156	-3.0085	-3.5776	0.4795	4.8957	-13.496
9.8208	10.545	8.4649	2.6225	4.037	5.2076	4.3947	5.6556	6.572	6.1254	-3.8623	-4.8439	-0.12519	5.2818	-12.065
8.7999	9.1083	6.5864	1.7635	3.3203	4.4445	3.3216	4.6717	4.9849	4.4352	-4.7161	-6.1103	-0.72989	5.668	-10.635
7.7789	7.6713	4.7079	0.90451	2.6035	3.6814	2.2485	3.6878	3.3978	2.745	-5.57	-7.3767	-1.3346	6.0541	-9.2049
6.9405	6.408	3.0954	0.16763	2.0061	3.0241	1.3317	2.8871	2.0741	1.3123	-6.2435	-8.406	-1.7377	6.4541	-7.7696
7.0879	6.0829	2.9194	0.090299	2.0532	2.9386	1.2591	3.0753	2.1728	1.2698	-5.9433	-8.1553	-1.0525	6.9292	-6.3066
7.2352	5.7578	2.7435	0.012971	2.1003	2.853	1.1864	3.2634	2.2714	1.2273	-5.6432	-7.9047	-0.3673	7.4043	-4.8437
7.3826	5.4327	2.5675	-0.064358	2.1473	2.7675	1.1137	3.4516	2.3701	1.1848	-5.343	-7.654	0.31792	7.8794	-3.3808
7.7514	5.3776	2.7772	0.13044	2.4121	2.9005	1.3481	3.9215	2.8341	1.5414	-4.789	-7.132	1.2145	7.9804	-2.4147
8.7848	6.1324	4.144	1.1416	3.3297	3.689	2.5039	5.2365	4.3938	3.0951	-3.4734	-5.7958	2.7452	6.9588	-2.9392
9.8182	6.8872	5.5108	2.1528	4.2474	4.4775	3.6597	6.5515	5.9535	4.6487	-2.1579	-4.4596	4.2759	5.9372	-3.4636
10.852	7.642	6.8775	3.164	5.165	5.2661	4.8155	7.8666	7.5132	6.2024	-0.84228	-3.1234	5.8066	4.9156	-3.9881
11.543	8.113	7.7965	4.0722	5.8638	5.8783	5.7334	8.8885	8.6326	7.3449	0.25309	-2.082	7.0013	3.438	-4.8073
11.583	8.0423	7.8607	4.7835	6.1448	6.154	6.1971	9.351	8.9116	7.7022	0.92804	-1.6034	7.5544	1.0897	-6.1892
11.623	7.9716	7.9249	5.4949	6.4257	6.4297	6.6608	9.8135	9.1905	8.0596	1.603	-1.1248	8.1075	-1.2586	-7.5711
11.662	7.9009	7.9891	6.2063	6.7067	6.7054	7.1245	10.276	9.4694	8.417	2.2779	-0.64617	8.6607	-3.6069	-8.953
11.084	7.232	7.3267	6.3543	6.4678	6.505	6.9382	10.134	9.3014	8.296	2.5144	-0.55048	8.8567	-5.7592	-9.7864
9.7112	5.794	5.7302	5.7779	5.5605	5.6924	5.9162	9.215	8.5588	7.5601	2.1871	-0.94713	8.5936	-7.6596	-9.9147
8.3383	4.3559	4.1337	5.2015	4.6533	4.8799	4.8943	8.296	7.8162	6.8242	1.8597	-1.3438	8.3305	-9.56	-10.043
6.9655	2.9179	2.5372	4.6251	3.746	4.0674	3.8723	7.377	7.0736	6.0882	1.5324	-1.7404	8.0675	-11.46	-10.171
5.6611	1.5537	1.1529	3.8428	2.9517	3.3203	2.8725	6.5401	6.5564	5.4766	1.3475	-1.8245	8.1539	-12.713	-9.6852
4.4173	0.25475	-0.044091	2.8789	2.2571	2.6309	1.8924	5.7755	6.2381	4.9747	1.2882	-1.6327	8.5487	-13.393	-8.6567
3.1734	-1.0442	-1.2411	1.9151	1.5625	1.9416	0.91216	5.0109	5.9198	4.4728	1.2289	-1.4409	8.9436	-14.073	-7.6282
1.9296	-2.3432	-2.4381	0.95118	0.86796	1.2523	-0.068033	4.2463	5.6015	3.9708	1.1696	-1.2491	9.3384	-14.753	-6.5997
1.2546	-3.0835	-2.9472	0.39583	0.73652	1.0456	-0.39689	4.0494	5.3911	3.5721	1.4701	-0.64475	9.974	-15.328	-5.7456
0.92097	-3.4886	-3.0437	0.085596	0.94296	1.1284	-0.33494	4.1931	5.2453	3.2353	1.9863	0.20711	10.754	-15.841	-4.9962
0.58733	-3.8937	-3.1401	-0.22464	1.1494	1.2113	-0.27299	4.3368	5.0996	2.8985	2.5026	1.059	11.534	-16.353	-4.2468
0.25369	-4.2988	-3.2365	-0.53487	1.3559	1.2941	-0.21104	4.4804	4.9538	2.5617	3.0189	1.9108	12.314	-16.866	-3.4974
0.17092	-4.4524	-3.1623	-0.40103	1.6961	1.5527	0.09243	4.7365	4.9959	2.6525	3.4728	2.5549	12.612	-18.141	-3.9319
0.18632	-4.5076	-3.0214	-0.093425	2.0887	1.8801	0.49041	5.0365	5.1115	2.9106	3.9023	3.1176	12.72	-19.716	-4.8297
0.20172	-4.5628	-2.8805	0.21418	2.4813	2.2075	0.88839	5.3366	5.2271	3.1687	4.3319	3.6803	12.829	-21.29	-5.7274
0.21712	-4.6179	-2.7395	0.52179	2.8739	2.535	1.2864	5.6366	5.3427	3.4269	4.7614	4.243	12.937	-22.864	-6.6252
0.11099	-4.6732	-2.9479	0.76542	3.0737	2.7684	1.4338	5.6707	5.5226	3.833	4.9907	4.5475	12.539	-24.587	-8.4262
-0.023174	-4.7285	-3.237	0.99428	3.2291	2.9802	1.5234	5.6435	5.7174	4.2732	5.1737	4.7923	12.025	-26.344	-10.436
-0.15734	-4.7837	-3.526	1.2231	3.3845	3.1919	1.613	5.6163	5.9121	4.7134	5.3568	5.0372	11.51	-28.102	-12.445
-0.29151	-4.839	-3.8151	1.452	3.5399	3.4037	1.7027	5.5891	6.1069	5.1537	5.5399	5.282	10.996	-29.859	-14.455
-0.27905	-4.6132	-4.2324	1.4828	3.9596	3.8659	2.0145	5.7949	5.6026	4.5564	5.945	5.8416	10.595	-29.507	-14.577
-0.25143	-4.3583	-4.6629	1.4931	4.4067	4.354	2.3493	6.0248	5.026	3.8518	6.3731	6.4339	10.206	-28.937	-14.503
-0.2238	-4.1035	-5.0935	1.5033	4.8537	4.8422	2.6841	6.2547	4.4493	3.1471	6.8013	7.0261	9.8178	-28.368	-14.43
-0.19618	-3.8486	-5.524	1.5136	5.3007	5.3303	3.0189	6.4847	3.8727	2.4425	7.2294	7.6183	9.4291	-27.798	-14.356
0.89828	-2.525	-4.9602	2.5131	6.8657	6.919	4.6473	7.9135	3.6127	1.9016	8.6729	9.2206	10.037	-24.486	-10.652
1.9927	-1.2014	-4.3963	3.5127	8.4307	8.5076	6.2756	9.3423	3.3528	1.3607	10.116	10.823	10.646	-21.174	-6.9481
3.0872	0.12223	-3.8324	4.5122	9.9957	10.096	7.904	10.771	3.0928	0.81987	11.56	12.425	11.254	-17.863	-3.2441
4.2653	1.5469	-3.1538	5.5924	11.633	11.768	9.6286	12.291	2.9817	0.45325	13.07	14.108	11.953	-14.582	0.47181
6.2514	3.9483	-1.3661	7.4524	13.97	14.237	12.283	14.695	4.3097	1.7713	15.227	16.575	13.528	-11.601	4.3029
8.2376	6.3497	0.42157	9.3125	16.307	16.707	14.937	17.098	5.6378	3.0893	17.384	19.041	15.102	-8.6208	8.134
10.224	8.7511	2.2092	11.173	18.644	19.177	17.592	19.501	6.9658	4.4073	19.541	21.508	16.676	-5.6401	11.965
12.109	11.134	3.9939	12.798	20.844	21.514	20.123	21.81	8.3604	5.8118	21.561	23.894	18.215	-3.1707	15.239
13.556	13.434	5.7654	13.406	22.448	23.277	22.12	23.709	10.044	7.5916	22.988	25.936	19.596	-2.9165	16.099
15.003	15.734	7.537	14.015	24.053	25.039	24.118	25.607	11.727	9.3714	24.415	27.978	20.976	-2.6624	16.96
16.449	18.034	9.3085	14.623	25.657	26.802	26.115	27.506	13.41	11.151	25.841	30.019	22.357	-2.4082	17.82
17.681	20.134	10.95	14.867	26.978	28.245	27.822	29.167	14.9	12.693	27.022	31.831	23.597	-2.4829	18.422
18.361	21.721	12.259	14.177	27.575	28.873	28.785	30.22	15.898	13.628	27.574	33.054	24.475	-3.3979	18.363
19.041	23.309	13.567	13.488	28.172	29.502	29.749	31.274	16.897	14.562	28.126	34.278	25.354	-4.3129	18.305
19.721	24.897	14.876	12.799	28.769	30.13	30.712	32.327	17.895	15.497	28.678	35.501	26.232	-5.2279	18.247
20.339	26.238	16.051	12.182	29.27	30.642	31.601	33.29	18.74	16.252	29.157	36.579	27.009	-5.9227	18.443
20.852	27.171	17.002	11.685	29.612	30.96	32.366	34.102	19.33	16.71	29.513	37.412	27.617	-6.2503	19.065
21.366	28.103	17.954	11.189	29.955	31.279	33.132	34.914	19.92	17.168	29.87	38.245	28.224	-6.5779	19.687
21.879	29.035	18.905	10.693	30.297	31.598	33.897	35.726	20.51	17.626	30.226	39.078	28.832	-6.9055	20.31
22.243	29.591	19.464	10.354	30.486	31.801	34.512	36.318	20.819	17.844	30.303	39.546	29.114	-7.3698	20.298
22.439	29.723	19.579	10.194	30.501	31.873	34.958	36.662	20.811	17.792	30.064	39.6	29.028	-7.9892	19.567
22.634	29.854	19.693	10.033	30.516	31.945	35.403	37.006	20.802	17.739	29.825	39.654	28.942	-8.6085	18.837
22.83	29.985	19.807	9.8728	30.531	32.018	35.848	37.35	20.794	17.686	29.585	39.708	28.856	-9.2278	18.106
22.951	29.953	19.671	9.8334	30.408	32.021	36.042	37.468	20.591	17.498	29.07	39.422	28.621	-10.063	16.596
23.015	29.795	19.34	9.8883	30.179	31.97	36.041	37.411	20.236	17.204	28.34	38.871	28.271	-11.065	14.479
23.079	29.636	19.009	9.9431	29.949	31.92	36.04	37.355	19.881	16.91	27.609	38.319	27.921	-12.067	12.363
23.143	29.478	18.678	9.9979	29.719	31.869	36.038	37.298	19.526	16.616	26.879	37.768	27.571	-13.069	10.246
23.493	29.734	18.885	10.406	29.778	32.134	36.266	37.581	19.857	17.06	26.64	37.705	27.77	-13.445	9.0543
23.994	30.207	19.375	10.999	29.988	32.565	36.614	38.041	20.549	17.891	26.658	37.896	28.256	-13.494	8.3472
24.494	30.68	19.864	11.593	30.197	32.995	36.962	38.502	21.24	18.722	26.676	38.088	28.742	-13.542	7.6401
24.995	31.153	20.354	12.186	30.407	33.426	37.309	38.962	21.931	19.553	26.694	38.28	29.228	-13.59	6.9329
25.335	31.688	21.253	12.612	30.609	33.729	37.747	39.514	23.231	21.023	26.996	38.802	29.725	-13.548	7.3396
25.622	32.244	22.289	12.982	30.809	33.99	38.213	40.095	24.733	22.706	27.393	39.434	30.224	-13.476	8.1174
25.91	32.801	23.325	13.353	31.008	34.251	38.68	40.676	26.236	24.39	27.79	40.066	30.723	-13.404	8.8953
26.197	33.357	24.361	13.723	31.208	34.512	39.147	41.258	27.738	26.073	28.187	40.698	31.223	-13.332	9.6731
25.158	32.576	24.026	12.621	30.118	33.325	38.183	40.241	27.396	25.857	27.122	39.678	29.675	-14.207	10.101
23.872	31.547	23.436	11.246	28.789	31.87	36.954	38.929	26.712	25.29	25.787	38.353	27.749	-15.257	10.465
22.587	30.518	22.846	9.8714	27.461	30.416	35.725	37.616	26.028	24.722	24.452	37.027	25.822	-16.308	10.829
21.302	29.489	22.256	8.4967	26.132	28.961	34.497	36.304	25.344	24.155	23.116	35.701	23.895	-17.359	11.192
18.858	26.988	19.45	6.0121	23.545	26.262	31.604	33.163	21.512	20.29	20.243	32.413	19.697	-17.552	11.911
16.338	24.389	16.497	3.4534	20.875	23.479	28.6	29.901	17.471	16.206	17.267	28.993	15.347	-17.688	12.653
13.817	21.79	13.543	0.89481	18.204	20.697	25.596	26.639	13.429	12.122	14.291	25.574	10.997	-17.824	13.396
11.322	19.207	10.594	-1.6242	15.562	17.943	22.614	23.401	9.3964	8.0436	11.347	22.18	6.6825	-17.889	14.18
9.6199	17.121	7.7784	-2.9146	13.799	16.089	20.314	20.921	5.6452	4.1432	9.4046	19.556	3.4807	-15.736	16.264
7.9177	15.035	4.9628	-4.2049	12.035	14.235	18.014	18.44	1.8939	0.24281	7.4623	16.932	0.27881	-13.583	18.347
6.2155	12.949	2.1471	-5.4953	10.271	12.381	15.714	15.96	-1.8573	-3.6576	5.5201	14.307	-2.9231	-11.43	20.431
4.7084	11.059	-0.37046	-6.5418	8.6952	10.705	13.63	13.742	-5.1788	-7.1201	3.7988	11.918	-5.7195	-9.2742	22.467
4.5665	10.535	-0.80172	-5.8818	8.4323	10.278	13.053	13.361	-5.4919	-7.5177	3.624	11.171	-5.6784	-7.0995	24.168
4.4246	10.011	-1.233	-5.2218	8.1694	9.8515	12.476	12.98	-5.805	-7.9153	3.4493	10.423	-5.6372	-4.9248	25.869
4.2828	9.4867	-1.6642	-4.5618	7.9065	9.4246	11.899	12.599	-6.1181	-8.313	3.2746	9.6755	-5.596	-2.7501	27.571
4.1043	8.9852	-1.9193	-3.9292	7.5399	8.9101	11.307	12.26	-6.1598	-8.4111	3.0414	8.9104	-5.3571	-1.0272	28.91
3.795	8.5637	-1.5449	-3.3948	6.8033	8.0831	10.66	12.068	-5.2321	-7.4396	2.5994	8.0822	-4.4123	-0.91802	28.958
3.4857	8.1423	-1.1705	-2.8603	6.0666	7.2561	10.012	11.876	-4.3044	-6.4682	2.1575	7.2541	-3.4675	-0.80885	29.006
3.1764	7.7208	-0.79619	-2.3258	5.33	6.4291	9.3651	11.685	-3.3767	-5.4967	1.7155	6.4259	-2.5226	-0.69969	29.054
2.4699	7.0166	-0.77939	-2.2909	4.1883	5.2503	8.3822	11.11	-2.8251	-4.8921	0.91992	5.3202	-1.9807	-1.1984	28.704
0.88935	5.6903	-1.5492	-3.3551	2.1556	3.2975	6.661	9.6936	-3.1012	-5.0945	-0.65366	3.6038	-2.3252	-3.0344	27.48
-0.69118	4.3639	-2.3191	-4.4193	0.12288	1.3446	4.9397	8.2769	-3.3773	-5.2968	-2.2272	1.8873	-2.6697	-4.8703	26.257
-2.2717	3.0376	-3.089	-5.4834	-1.9098	-0.60819	3.2184	6.8602	-3.6534	-5.4992	-3.8008	0.1709	-3.0141	-6.7063	25.033
-3.7628	1.9276	-3.6281	-6.7916	-3.7899	-2.4131	1.7089	5.5916	-3.6215	-5.3881	-5.328	-1.2513	-3.3027	-8.771	23.532
-5.1233	1.1339	-3.8301	-8.4565	-5.4468	-4.0019	0.50915	4.5395	-3.1393	-4.8189	-6.7875	-2.2434	-3.5096	-11.17	21.628
-6.4838	0.34023	-4.032	-10.121	-7.1038	-5.5906	-0.69063	3.4874	-2.6571	-4.2497	-8.247	-3.2355	-3.7164	-13.569	19.724
-7.8442	-0.45348	-4.234	-11.786	-8.7608	-7.1794	-1.8904	2.4354	-2.1748	-3.6805	-9.7064	-4.2277	-3.9233	-15.968	17.82
-8.4793	-0.59142	-3.7378	-13.089	-9.6436	-8.0616	-2.3289	2.1296	-0.96013	-2.3751	-10.696	-4.6219	-3.5035	-17.909	15.873
-8.3891	-0.073577	-2.5435	-14.031	-9.7524	-8.2372	-2.006	2.5701	0.98708	-0.33345	-11.215	-4.4181	-2.4572	-19.392	13.884
-8.2988	0.44426	-1.3492	-14.972	-9.8611	-8.4128	-1.6832	3.0106	2.9343	1.7082	-11.734	-4.2144	-1.4109	-20.875	11.894
-8.2086	0.9621	-0.15489	-15.914	-9.9698	-8.5884	-1.3603	3.4512	4.8815	3.7498	-12.254	-4.0107	-0.36463	-22.358	9.9047
-7.7134	1.3781	0.34275	-16.084	-9.6	-8.288	-0.85226	3.9504	5.8888	4.8085	-12.327	-3.7949	0.46066	-23.112	8.6695
-6.9411	1.7245	0.36373	-15.726	-8.9028	-7.662	-0.21743	4.4897	6.2528	5.1947	-12.095	-3.5708	1.1347	-23.368	7.9506
-6.1688	2.0709	0.3847	-15.369	-8.2056	-7.0359	0.4174	5.029	6.6169	5.581	-11.863	-3.3467	1.8088	-23.624	7.2316
-5.3966	2.4173	0.40567	-15.011	-7.5085	-6.4098	1.0522	5.5684	6.981	5.9672	-11.631	-3.1226	2.4829	-23.88	6.5126
-5.0088	1.9215	-1.0605	-14.312	-7.103	-5.9883	1.0019	5.2535	5.5888	4.5863	-11.392	-3.3825	2.1513	-23.472	7.6515
-4.7957	1.0428	-3.2027	-13.458	-6.8301	-5.6598	0.64022	4.5504	3.3981	2.4021	-11.15	-3.8623	1.3626	-22.763	9.6348
-4.5827	0.16407	-5.3449	-12.603	-6.5571	-5.3312	0.27851	3.8473	1.2075	0.21786	-10.907	-4.3421	0.57398	-22.054	11.618
-4.3697	-0.71463	-7.487	-11.749	-6.2842	-5.0027	-0.0832	3.1442	-0.98309	-1.9664	-10.665	-4.8219	-0.21468	-21.346	13.601
-4.7878	-1.901	-9.6784	-11.809	-6.6314	-5.2614	-1.174	1.7455	-3.2436	-4.1659	-10.98	-5.7296	-1.2977	-19.522	16.842
-5.3827	-3.1735	-11.884	-12.124	-7.1522	-5.6846	-2.469	0.15201	-5.5238	-6.3698	-11.452	-6.757	-2.4631	-17.387	20.434
-5.9776	-4.446	-14.089	-12.44	-7.6729	-6.1078	-3.7639	-1.4415	-7.8039	-8.5737	-11.923	-7.7845	-3.6285	-15.251	24.026
-6.5725	-5.7185	-16.294	-12.756	-8.1937	-6.5309	-5.0589	-3.0349	-10.084	-10.778	-12.395	-8.8119	-4.794	-13.116	27.618
-6.5173	-5.9732	-16.871	-13.07	-8.2671	-6.626	-5.8768	-3.9939	-10.549	-11.181	-12.585	-9.2185	-4.9156	-10.475	29.847
-6.3692	-6.0825	-17.216	-13.384	-8.2767	-6.6742	-6.6267	-4.8621	-10.755	-11.328	-12.734	-9.5363	-4.8882	-7.7617	31.882
-6.2212	-6.1917	-17.561	-13.699	-8.2862	-6.7223	-7.3765	-5.7304	-10.961	-11.474	-12.884	-9.8541	-4.8607	-5.0487	33.916
-6.0731	-6.301	-17.906	-14.013	-8.2957	-6.7705	-8.1263	-6.5986	-11.167	-11.621	-13.033	-10.172	-4.8333	-2.3356	35.951
-4.2598	-5.2349	-17.202	-12.394	-6.8843	-5.5367	-7.702	-6.2556	-10.154	-10.678	-11.708	-9.3645	-3.9944	-2.0602	34.982
-2.3927	-4.1309	-16.464	-10.713	-5.427	-4.2616	-7.2398	-5.8735	-9.1021	-9.7002	-10.334	-8.5209	-3.1294	-1.8634	33.916
-0.52568	-3.0269	-15.727	-9.0316	-3.9697	-2.9865	-6.7776	-5.4914	-8.0499	-8.7223	-8.9608	-7.6772	-2.2644	-1.6666	32.85
1.3252	-1.9585	-15.055	-7.3538	-2.523	-1.7176	-6.3374	-5.1315	-7.095	-7.8445	-7.5975	-6.8791	-1.4917	-1.6372	31.699
2.934	-1.4251	-15.367	-5.7297	-1.2345	-0.54218	-6.2287	-5.1048	-7.5997	-8.4697	-6.3863	-6.7653	-2.1047	-4.1186	29.262
4.5428	-0.89173	-15.679	-4.1056	0.053929	0.63318	-6.1199	-5.078	-8.1043	-9.0949	-5.175	-6.6515	-2.7178	-6.6001	26.826
6.1516	-0.35833	-15.991	-2.4815	1.3424	1.8085	-6.0111	-5.0513	-8.6089	-9.7201	-3.9637	-6.5376	-3.3308	-9.0815	24.389
7.4843	-0.017656	-16.444	-1.218	2.4089	2.7919	-6.0846	-5.1958	-9.4008	-10.612	-3.0296	-6.6801	-4.2582	-11.45	22.064
7.3267	-0.71772	-17.655	-1.9015	2.2774	2.7382	-7.1421	-6.2654	-11.744	-12.942	-3.592	-8.2065	-6.883	-13.211	20.34
7.1691	-1.4178	-18.866	-2.5851	2.1459	2.6845	-8.1997	-7.335	-14.088	-15.273	-4.1544	-9.7329	-9.5079	-14.972	18.616
7.0115	-2.1179	-20.078	-3.2686	2.0144	2.6308	-9.2572	-8.4047	-16.431	-17.604	-4.7168	-11.259	-12.133	-16.734	16.892
6.756	-2.793	-21.066	-4.0786	1.8317	2.5345	-10.269	-9.4217	-18.548	-19.679	-5.3498	-12.752	-14.668	-18.299	15.206
6.2067	-3.3934	-21.384	-5.268	1.4951	2.3105	-11.143	-10.281	-19.986	-20.991	-6.1943	-14.143	-16.932	-19.277	13.635
5.6574	-3.9938	-21.702	-6.4575	1.1585	2.0864	-12.016	-11.14	-21.423	-22.303	-7.0387	-15.534	-19.197	-20.254	12.065
5.1081	-4.5942	-22.02	-7.6469	0.82187	1.8624	-12.89	-11.999	-22.861	-23.614	-7.8832	-16.925	-21.461	-21.232	10.494
4.8072	-4.9759	-22.088	-8.3578	0.67578	1.7555	-13.517	-12.625	-23.737	-24.373	-8.3486	-17.936	-23.154	-22.773	8.7658
4.9804	-4.9402	-21.681	-8.1551	0.89339	1.8722	-13.671	-12.803	-23.542	-24.075	-8.0903	-18.221	-23.757	-25.39	6.7358
5.1536	-4.9046	-21.274	-7.9525	1.111	1.9889	-13.826	-12.982	-23.347	-23.777	-7.832	-18.505	-24.359	-28.007	4.7059
5.3268	-4.8689	-20.866	-7.7499	1.3286	2.1057	-13.98	-13.16	-23.153	-23.479	-7.5737	-18.79	-24.961	-30.624	2.6759
5.5596	-4.8707	-20.6	-7.1587	1.4961	2.0673	-14.227	-13.443	-22.857	-23.106	-7.0696	-18.96	-25.232	-33.023	1.3475
5.8689	-4.9207	-20.516	-6.068	1.5993	1.8294	-14.592	-13.86	-22.431	-22.637	-6.2495	-18.983	-25.078	-35.144	0.921
6.1783	-4.9707	-20.431	-4.9773	1.7024	1.5916	-14.957	-14.277	-22.004	-22.167	-5.4295	-19.005	-24.924	-37.264	0.49451
6.4877	-5.0207	-20.347	-3.8865	1.8055	1.3538	-15.323	-14.694	-21.578	-21.697	-4.6094	-19.028	-24.77	-39.384	0.06802
6.6338	-5.1851	-20.148	-2.7935	1.8183	1.0795	-15.748	-15.146	-21.022	-21.128	-3.7937	-18.993	-24.437	-39.15	1.4885
6.6359	-5.4503	-19.849	-1.6985	1.7515	0.77303	-16.225	-15.628	-20.351	-20.471	-2.9819	-18.908	-23.947	-36.839	4.5385
6.638	-5.7155	-19.55	-0.60345	1.6846	0.46658	-16.702	-16.111	-19.679	-19.814	-2.1702	-18.823	-23.457	-34.527	7.5886
6.6402	-5.9807	-19.25	0.49159	1.6178	0.16014	-17.18	-16.593	-19.008	-19.157	-1.3584	-18.737	-22.967	-32.216	10.639
6.4308	-6.2906	-18.862	0.90985	1.5987	0.13478	-17.341	-16.697	-18.33	-18.546	-0.85468	-18.521	-22.35	-28.279	14.493
6.0946	-6.6271	-18.42	0.92204	1.6083	0.27807	-17.312	-16.572	-17.648	-17.963	-0.5358	-18.227	-21.657	-23.367	18.831
5.7585	-6.9637	-17.978	0.93424	1.6179	0.42136	-17.284	-16.448	-16.967	-17.379	-0.21693	-17.932	-20.963	-18.455	23.168
5.4223	-7.3003	-17.536	0.94644	1.6275	0.56466	-17.255	-16.324	-16.285	-16.795	0.10195	-17.638	-20.27	-13.543	27.505
5.0358	-7.6281	-17.654	0.25427	1.5825	0.72838	-17.035	-15.948	-16.274	-16.886	0.037536	-17.354	-19.839	-10.408	29.562
4.6298	-7.9525	-17.99	-0.71353	1.516	0.90009	-16.74	-15.474	-16.525	-17.24	-0.17686	-17.074	-19.511	-7.9681	30.727
4.2237	-8.2769	-18.326	-1.6813	1.4495	1.0718	-16.445	-14.999	-16.777	-17.595	-0.39126	-16.795	-19.183	-5.5282	31.891
3.8176	-8.6013	-18.663	-2.6491	1.383	1.2435	-16.15	-14.525	-17.028	-17.949	-0.60565	-16.515	-18.855	-3.0882	33.056
3.7618	-8.6333	-19.272	-2.8227	1.4354	1.2942	-15.844	-14.037	-17.442	-18.384	-0.46631	-16.03	-18.74	-3.8123	30.666
3.7869	-8.5978	-19.943	-2.8131	1.5152	1.3169	-15.535	-13.547	-17.893	-18.839	-0.24534	-15.497	-18.674	-5.2666	27.455
3.812	-8.5624	-20.615	-2.8035	1.595	1.3397	-15.226	-13.056	-18.345	-19.293	-0.024363	-14.963	-18.608	-6.7209	24.244
3.8371	-8.527	-21.287	-2.7938	1.6748	1.3624	-14.917	-12.565	-18.796	-19.747	0.19661	-14.43	-18.542	-8.1751	21.033
3.7262	-8.4113	-21.545	-2.0253	1.7416	1.2007	-14.65	-12.198	-18.466	-19.371	0.74025	-13.76	-18.367	-11.046	16.588
3.6013	-8.2873	-21.762	-1.1783	1.8069	1.0198	-14.388	-11.844	-18.055	-18.908	1.3173	-13.076	-18.181	-14.064	12.016
3.4765	-8.1633	-21.978	-0.33129	1.8723	0.83894	-14.126	-11.49	-17.644	-18.446	1.8943	-12.392	-17.995	-17.082	7.4432
3.3516	-8.0393	-22.194	0.51573	1.9377	0.65808	-13.863	-11.136	-17.233	-17.984	2.4713	-11.708	-17.809	-20.1	2.8708
2.4028	-8.3767	-22.034	0.26633	1.5346	0.17378	-13.674	-10.947	-16.392	-17.122	2.4083	-11.347	-17.557	-22.236	0.43007
1.4541	-8.7142	-21.873	0.016936	1.1314	-0.31051	-13.485	-10.758	-15.551	-16.26	2.3453	-10.985	-17.304	-24.372	-2.0106
0.50541	-9.0517	-21.713	-0.23246	0.72822	-0.79481	-13.296	-10.569	-14.71	-15.399	2.2822	-10.624	-17.052	-26.508	-4.4513
-0.42734	-9.4043	-21.592	-0.54881	0.33855	-1.2512	-13.111	-10.39	-13.968	-14.643	2.1838	-10.29	-16.835	-28.486	-6.6053
-1.2058	-9.9035	-21.852	-1.5123	0.079388	-1.4377	-12.957	-10.306	-14.189	-14.916	1.7429	-10.212	-16.968	-28.947	-5.9876
-1.9842	-10.403	-22.113	-2.4758	-0.17977	-1.6242	-12.804	-10.222	-14.41	-15.188	1.302	-10.134	-17.101	-29.408	-5.3699
-2.7626	-10.902	-22.373	-3.4393	-0.43893	-1.8107	-12.651	-10.137	-14.631	-15.46	0.86108	-10.057	-17.233	-29.869	-4.7522
-3.3148	-11.343	-22.785	-4.1663	-0.57231	-1.8864	-12.552	-10.114	-15.154	-16.045	0.48772	-9.9971	-17.543	-30.158	-3.9288
-2.8863	-11.529	-23.85	-3.8682	-0.16067	-1.482	-12.686	-10.355	-16.984	-17.98	0.4071	-10.016	-18.618	-29.708	-2.2135
-2.4578	-11.715	-24.914	-3.5702	0.25097	-1.0777	-12.819	-10.596	-18.815	-19.915	0.32647	-10.034	-19.694	-29.257	-0.49818
-2.0293	-11.902	-25.979	-3.2722	0.66261	-0.67331	-12.953	-10.837	-20.645	-21.85	0.24584	-10.053	-20.769	-28.807	1.2171
-1.4508	-12.027	-26.967	-2.6666	1.0848	-0.28115	-13.205	-11.179	-22.452	-23.748	0.2499	-10.084	-21.93	-28.454	2.7853
-0.48873	-11.995	-27.758	-1.2748	1.534	0.079848	-13.76	-11.777	-24.198	-25.547	0.47037	-10.15	-23.306	-28.354	3.9777
0.47333	-11.963	-28.548	0.11704	1.9832	0.44084	-14.315	-12.376	-25.944	-27.346	0.69083	-10.215	-24.683	-28.253	5.1702
1.4354	-11.931	-29.338	1.5089	2.4324	0.80184	-14.87	-12.974	-27.69	-29.145	0.9113	-10.281	-26.059	-28.152	6.3626
2.2471	-11.694	-29.337	2.5724	2.8147	1.137	-15.128	-13.226	-28.397	-29.854	1.2702	-10.039	-26.612	-27.905	7.8205
2.8081	-11.115	-28.016	3.0887	3.0855	1.4293	-14.893	-12.9	-27.373	-28.746	1.8598	-9.2854	-25.794	-27.415	9.721
3.3692	-10.536	-26.695	3.605	3.3563	1.7215	-14.657	-12.574	-26.349	-27.638	2.4493	-8.5315	-24.975	-26.925	11.621
3.9302	-9.957	-25.374	4.1213	3.6271	2.0137	-14.422	-12.249	-25.324	-26.53	3.0389	-7.7776	-24.156	-26.434	13.522
4.2563	-9.1592	-23.378	4.1296	3.9259	2.3893	-13.58	-11.309	-23.225	-24.311	3.7253	-6.6178	-22.286	-25.205	15.543
4.316	-8.1133	-20.616	3.5622	4.2566	2.8594	-12.051	-9.6738	-19.909	-20.834	4.5213	-4.9979	-19.222	-23.137	17.701
4.3758	-7.0674	-17.855	2.9947	4.5872	3.3295	-10.522	-8.0387	-16.592	-17.357	5.3173	-3.3781	-16.159	-21.069	19.859
4.4355	-6.0215	-15.093	2.4272	4.9179	3.7996	-8.9927	-6.4036	-13.276	-13.88	6.1134	-1.7582	-13.096	-19.001	22.016
4.1769	-5.5804	-13.575	1.9748	4.8735	3.8307	-8.0561	-5.4174	-11.187	-11.715	6.3371	-0.9765	-11.136	-17.299	22.371
3.6706	-5.6098	-13.024	1.6118	4.5375	3.5203	-7.5804	-4.9359	-10.053	-10.57	6.1158	-0.84663	-10.033	-15.881	21.324
3.1644	-5.6391	-12.472	1.2488	4.2015	3.2098	-7.1046	-4.4545	-8.9191	-9.4246	5.8944	-0.71677	-8.9306	-14.464	20.276
2.6581	-5.6685	-11.921	0.88583	3.8655	2.8994	-6.6289	-3.973	-7.7853	-8.2794	5.673	-0.5869	-7.828	-13.046	19.228
1.9541	-6.3627	-12.852	0.54222	2.9014	1.8677	-7.3305	-4.6212	-8.581	-9.2004	4.6448	-1.5976	-8.5818	-13.435	16.578
1.1465	-7.4052	-14.559	0.20875	1.6083	0.45813	-8.6487	-5.8611	-10.387	-11.204	3.1939	-3.2058	-10.308	-14.77	13.088
0.33897	-8.4477	-16.266	-0.12472	0.31521	-0.95144	-9.967	-7.1011	-12.194	-13.207	1.7429	-4.814	-12.034	-16.105	9.5984
-0.4686	-9.4902	-17.973	-0.45819	-0.97787	-2.361	-11.285	-8.341	-14	-15.21	0.292	-6.4222	-13.76	-17.441	6.1086
-1.2354	-10.029	-18.742	-1.6326	-2.2608	-3.6811	-12.173	-9.0323	-15.032	-16.405	-1.1261	-7.404	-14.781	-19.467	3.9723
-1.9885	-10.4	-19.198	-3.0873	-3.5403	-4.9713	-12.918	-9.5408	-15.806	-17.33	-2.5333	-8.1769	-15.566	-21.725	2.2873
-2.7416	-10.771	-19.654	-4.542	-4.8198	-6.2615	-13.663	-10.049	-16.58	-18.255	-3.9405	-8.9499	-16.35	-23.982	0.60218
-3.4948	-11.142	-20.11	-5.9967	-6.0994	-7.5518	-14.407	-10.558	-17.353	-19.18	-5.3477	-9.7229	-17.135	-26.239	-1.0829
-4.4934	-11.077	-19.428	-7.9223	-6.9455	-8.2441	-13.986	-9.957	-16.663	-18.468	-6.3214	-9.4401	-16.384	-26.628	-0.61384
-5.5374	-10.931	-18.536	-9.935	-7.7115	-8.8257	-13.349	-9.1509	-15.702	-17.452	-7.2148	-8.9617	-15.348	-26.671	0.25413
-6.5815	-10.786	-17.644	-11.948	-8.4774	-9.4072	-12.711	-8.3448	-14.741	-16.436	-8.1082	-8.4834	-14.312	-26.714	1.1221
-7.6256	-10.64	-16.752	-13.96	-9.2433	-9.9888	-12.074	-7.5387	-13.779	-15.42	-9.0015	-8.0051	-13.276	-26.758	1.9901
-9.1263	-11.053	-16.656	-15.314	-9.9931	-10.519	-11.56	-7.0344	-13.712	-15.255	-10.115	-8.0569	-12.879	-24.81	2.9762
-10.657	-11.503	-16.613	-16.625	-10.742	-11.045	-11.054	-6.5502	-13.705	-15.148	-11.243	-8.1441	-12.524	-22.729	3.9703
-12.189	-11.954	-16.57	-17.935	-11.491	-11.571	-10.549	-6.066	-13.698	-15.04	-12.372	-8.2312	-12.169	-20.648	4.9643
-13.718	-12.412	-16.549	-19.227	-12.25	-12.111	-10.073	-5.6147	-13.73	-14.976	-13.514	-8.3498	-11.856	-18.618	5.9193
-15.196	-13.117	-17.188	-19.958	-13.331	-13.089	-10.544	-6.1833	-14.99	-16.287	-15.086	-9.4412	-12.829	-18.157	5.664
-16.673	-13.823	-17.827	-20.689	-14.413	-14.067	-11.015	-6.7519	-16.25	-17.598	-16.659	-10.533	-13.803	-17.695	5.4086
-18.15	-14.528	-18.467	-21.421	-15.494	-15.045	-11.486	-7.3205	-17.51	-18.909	-18.231	-11.624	-14.777	-17.234	5.1532
-19.557	-15.168	-19.018	-22.142	-16.57	-16.028	-11.978	-7.8999	-18.648	-20.106	-19.741	-12.646	-15.682	-17.11	4.8721
-20.467	-15.349	-18.955	-22.796	-17.607	-17.039	-12.614	-8.5546	-18.934	-20.5	-20.815	-13.184	-16.106	-19.357	4.4112
-21.377	-15.531	-18.892	-23.449	-18.644	-18.051	-13.251	-9.2093	-19.22	-20.894	-21.889	-13.721	-16.53	-21.604	3.9502
-22.287	-15.712	-18.829	-24.103	-19.68	-19.063	-13.888	-9.864	-19.506	-21.288	-22.963	-14.259	-16.953	-23.851	3.4893
-23.173	-15.904	-18.745	-24.819	-20.682	-20.018	-14.457	-10.437	-19.559	-21.419	-23.898	-14.618	-17.192	-25.944	3.2197
-23.974	-16.138	-18.588	-25.76	-21.556	-20.771	-14.785	-10.715	-18.783	-20.608	-24.339	-14.34	-16.768	-27.487	3.6339
-24.775	-16.372	-18.431	-26.701	-22.431	-21.523	-15.113	-10.994	-18.006	-19.798	-24.78	-14.063	-16.344	-29.029	4.0481
-25.575	-16.606	-18.274	-27.642	-23.306	-22.276	-15.441	-11.273	-17.229	-18.988	-25.222	-13.785	-15.92	-30.572	4.4623
-26.477	-17.014	-18.419	-28.683	-24.207	-23.032	-15.831	-11.635	-16.743	-18.423	-25.779	-13.713	-15.783	-31.504	4.8181
-27.599	-17.803	-19.228	-29.945	-25.169	-23.794	-16.358	-12.178	-16.898	-18.397	-26.591	-14.093	-16.274	-31.095	5.0452
-28.722	-18.593	-20.037	-31.206	-26.13	-24.556	-16.884	-12.72	-17.053	-18.372	-27.403	-14.472	-16.766	-30.686	5.2724
-29.844	-19.383	-20.846	-32.468	-27.092	-25.318	-17.411	-13.263	-17.207	-18.347	-28.215	-14.851	-17.258	-30.277	5.4996
-30.791	-20.013	-21.673	-33.584	-27.955	-26.022	-18.005	-13.9	-17.726	-18.695	-29.175	-15.491	-18.214	-30.226	4.708
-31.48	-20.41	-22.525	-34.489	-28.675	-26.643	-18.697	-14.676	-18.778	-19.588	-30.352	-16.511	-19.85	-30.698	2.4276
-32.169	-20.808	-23.377	-35.394	-29.395	-27.263	-19.389	-15.451	-19.83	-20.481	-31.529	-17.53	-21.486	-31.169	0.14716
-32.858	-21.205	-24.23	-36.299	-30.115	-27.884	-20.082	-16.227	-20.881	-21.374	-32.705	-18.55	-23.122	-31.641	-2.1333
-33.098	-21.093	-24.531	-36.865	-30.552	-28.268	-20.533	-16.737	-21.58	-22.039	-33.632	-19.24	-24.49	-32.774	-5.1515
-32.89	-20.471	-24.28	-37.091	-30.706	-28.416	-20.744	-16.982	-21.926	-22.476	-34.308	-19.601	-25.589	-34.568	-8.9074
-32.682	-19.848	-24.03	-37.317	-30.86	-28.565	-20.954	-17.227	-22.272	-22.914	-34.984	-19.961	-26.688	-36.362	-12.663
-32.474	-19.226	-23.78	-37.543	-31.014	-28.713	-21.165	-17.472	-22.618	-23.351	-35.66	-20.322	-27.787	-38.156	-16.419
-32.228	-18.52	-23.109	-37.713	-31.005	-28.735	-21.02	-17.307	-22.434	-23.397	-36.092	-20.308	-28.027	-38.3	-17.631
-31.955	-17.758	-22.151	-37.844	-30.885	-28.671	-20.632	-16.861	-21.886	-23.175	-36.357	-20.037	-27.679	-37.315	-17.102
-31.681	-16.995	-21.192	-37.975	-30.764	-28.606	-20.245	-16.415	-21.338	-22.953	-36.623	-19.767	-27.332	-36.33	-16.573
-31.408	-16.232	-20.234	-38.106	-30.644	-28.542	-19.857	-15.97	-20.79	-22.731	-36.888	-19.496	-26.984	-35.345	-16.044
-31.536	-16.005	-19.584	-38.371	-30.508	-28.545	-19.509	-15.542	-20.456	-22.636	-37.276	-19.521	-26.462	-31.569	-11.582
-31.847	-16.021	-19.074	-38.697	-30.365	-28.58	-19.178	-15.122	-20.22	-22.599	-37.72	-19.681	-25.86	-26.523	-5.3334
-32.157	-16.037	-18.564	-39.022	-30.222	-28.614	-18.848	-14.702	-19.983	-22.561	-38.164	-19.841	-25.259	-21.478	0.91568
-32.468	-16.053	-18.054	-39.348	-30.08	-28.648	-18.517	-14.281	-19.747	-22.524	-38.609	-20.001	-24.657	-16.433	7.1647
-32.759	-16.267	-17.936	-39.469	-29.879	-28.6	-18.465	-14.155	-19.943	-22.633	-39.041	-20.496	-24.87	-12.155	12.416
-33.045	-16.536	-17.929	-39.531	-29.663	-28.529	-18.492	-14.111	-20.26	-22.784	-39.471	-21.086	-25.312	-8.0919	17.388
-33.332	-16.805	-17.922	-39.594	-29.446	-28.458	-18.518	-14.067	-20.578	-22.934	-39.9	-21.676	-25.754	-4.0288	22.36
-33.618	-17.074	-17.915	-39.657	-29.23	-28.386	-18.545	-14.023	-20.895	-23.084	-40.33	-22.266	-26.195	0.034412	27.332
-33.46	-16.989	-17.822	-40.01	-29.26	-28.385	-18.825	-14.283	-21.107	-23.023	-40.695	-22.891	-27.232	-0.44873	26.68
-33.239	-16.853	-17.717	-40.404	-29.325	-28.393	-19.142	-14.586	-21.304	-22.933	-41.052	-23.52	-28.354	-1.5813	25.224
-33.018	-16.717	-17.612	-40.799	-29.391	-28.402	-19.459	-14.889	-21.501	-22.842	-41.409	-24.15	-29.475	-2.7139	23.769
-32.797	-16.581	-17.506	-41.193	-29.457	-28.41	-19.775	-15.192	-21.698	-22.751	-41.766	-24.779	-30.597	-3.8466	22.313
-32.118	-16.193	-17.437	-41.987	-29.771	-28.62	-20.2	-15.696	-21.616	-22.59	-41.988	-25.307	-31.261	-7.8192	18.148
-31.423	-15.796	-17.368	-42.795	-30.094	-28.836	-20.627	-16.206	-21.525	-22.426	-42.206	-25.832	-31.91	-11.883	13.896
-30.729	-15.399	-17.3	-43.603	-30.416	-29.052	-21.055	-16.716	-21.435	-22.262	-42.424	-26.357	-32.56	-15.948	9.6436
-29.967	-14.965	-17.212	-44.291	-30.659	-29.199	-21.427	-17.176	-21.292	-22.055	-42.559	-26.817	-33.122	-19.929	5.5362
-28.196	-13.974	-16.84	-43.19	-29.704	-28.315	-20.972	-16.886	-20.36	-21.2	-41.444	-26.323	-32.383	-22.673	3.6038
-26.425	-12.982	-16.468	-42.089	-28.749	-27.43	-20.516	-16.596	-19.428	-20.345	-40.328	-25.828	-31.644	-25.417	1.6714
-24.654	-11.99	-16.095	-40.988	-27.795	-26.546	-20.06	-16.306	-18.496	-19.49	-39.213	-25.333	-30.905	-28.16	-0.26103
-22.75	-10.91	-15.631	-39.546	-26.589	-25.436	-19.453	-15.874	-17.475	-18.545	-37.887	-24.676	-30.072	-30.536	-1.9416
-20.123	-9.3525	-14.669	-36.262	-24.026	-23.11	-18.029	-14.678	-15.971	-17.108	-35.421	-23.141	-28.732	-30.923	-2.2625
-17.497	-7.7949	-13.707	-32.977	-21.464	-20.785	-16.605	-13.482	-14.468	-15.672	-32.955	-21.606	-27.393	-31.311	-2.5833
-14.871	-6.2373	-12.745	-29.693	-18.902	-18.459	-15.181	-12.286	-12.964	-14.236	-30.489	-20.072	-26.053	-31.699	-2.9042
-12.495	-4.8854	-11.99	-26.625	-16.493	-16.279	-13.952	-11.29	-11.943	-13.292	-28.2	-18.708	-25.102	-31.592	-3.1852
-10.871	-4.1501	-11.856	-24.207	-14.548	-14.539	-13.308	-10.894	-12.371	-13.828	-26.44	-17.857	-25.315	-30.002	-3.3468
-9.2462	-3.4149	-11.722	-21.79	-12.603	-12.798	-12.665	-10.498	-12.8	-14.364	-24.68	-17.006	-25.527	-28.412	-3.5084
-7.6216	-2.6797	-11.589	-19.372	-10.658	-11.058	-12.021	-10.103	-13.228	-14.9	-22.92	-16.155	-25.74	-26.821	-3.67
-6.674	-2.4554	-11.992	-17.867	-9.375	-9.9313	-11.904	-10.195	-14.434	-16.216	-21.779	-15.851	-26.513	-24.859	-3.3277
-7.0188	-3.2064	-13.421	-18.102	-9.3564	-9.9775	-12.791	-11.22	-17.124	-19.02	-21.821	-16.592	-28.356	-22.188	-2.0232
-7.3636	-3.9574	-14.849	-18.338	-9.3379	-10.024	-13.679	-12.245	-19.813	-21.824	-21.862	-17.332	-30.2	-19.516	-0.71868
-7.7085	-4.7084	-16.277	-18.574	-9.3193	-10.07	-14.566	-13.27	-22.503	-24.628	-21.904	-18.073	-32.043	-16.844	0.58582
-8.3107	-5.5402	-17.499	-19.25	-9.613	-10.393	-15.47	-14.212	-24.599	-26.778	-22.278	-18.948	-33.598	-14.654	2.2303
-9.244	-6.4761	-18.456	-20.493	-10.308	-11.073	-16.396	-15.048	-25.929	-28.089	-23.08	-19.997	-34.78	-13.084	4.312
-10.177	-7.412	-19.414	-21.737	-11.003	-11.752	-17.321	-15.884	-27.26	-29.4	-23.882	-21.046	-35.963	-11.513	6.3937
-11.11	-8.3478	-20.371	-22.98	-11.698	-12.432	-18.247	-16.72	-28.59	-30.711	-24.684	-22.095	-37.146	-9.9426	8.4753
-11.415	-8.6177	-20.245	-23.504	-11.935	-12.633	-18.457	-16.806	-28.406	-30.476	-25.101	-22.482	-37.413	-9.2989	9.8773
-11.166	-8.2999	-19.164	-23.393	-11.769	-12.412	-18.035	-16.23	-26.886	-28.876	-25.176	-22.286	-36.872	-9.4732	10.68
-10.916	-7.9821	-18.083	-23.283	-11.602	-12.191	-17.613	-15.655	-25.365	-27.276	-25.252	-22.09	-36.331	-9.6475	11.482
-10.666	-7.6643	-17.002	-23.173	-11.436	-11.969	-17.191	-15.079	-23.844	-25.676	-25.328	-21.894	-35.791	-9.8218	12.284
-9.8185	-6.6656	-15.455	-22.362	-10.739	-11.189	-16.198	-14.043	-22.073	-23.88	-24.763	-21.04	-34.794	-10.072	12.332
-8.6115	-5.2584	-13.629	-21.132	-9.7247	-10.073	-14.863	-12.731	-20.153	-21.965	-23.813	-19.791	-33.523	-10.367	11.929
-7.4046	-3.8512	-11.802	-19.902	-8.7101	-8.9577	-13.527	-11.42	-18.232	-20.05	-22.863	-18.541	-32.253	-10.663	11.525
-6.1977	-2.4439	-9.9763	-18.672	-7.6955	-7.842	-12.192	-10.108	-16.311	-18.135	-21.913	-17.292	-30.983	-10.958	11.121
-5.4127	-1.2241	-8.7251	-17.891	-6.9804	-7.0247	-11.136	-9.0684	-15.161	-16.989	-21.088	-16.268	-29.871	-11.11	10.348
-4.7928	-0.077625	-7.699	-17.286	-6.3824	-6.3242	-10.19	-8.1349	-14.312	-16.144	-20.311	-15.332	-28.821	-11.206	9.4298
-4.1729	1.0689	-6.6729	-16.681	-5.7845	-5.6237	-9.2436	-7.2014	-13.463	-15.298	-19.533	-14.397	-27.771	-11.302	8.512
-3.553	2.2153	-5.6467	-16.077	-5.1865	-4.9232	-8.2972	-6.268	-12.615	-14.453	-18.756	-13.461	-26.721	-11.398	7.5942
-4.0047	2.2666	-5.3971	-16.386	-5.5338	-5.2305	-8.2808	-6.041	-12.276	-14.056	-19.063	-13.56	-26.1	-12.486	6.7906
-4.7037	2.065	-5.3266	-16.907	-6.0992	-5.7703	-8.479	-5.9772	-12.056	-13.762	-19.62	-13.898	-25.578	-13.802	6.0135
-5.4028	1.8635	-5.2561	-17.427	-6.6646	-6.3101	-8.6772	-5.9133	-11.835	-13.468	-20.176	-14.236	-25.056	-15.118	5.2364
-6.1018	1.6619	-5.1857	-17.948	-7.23	-6.8499	-8.8753	-5.8494	-11.614	-13.174	-20.733	-14.574	-24.534	-16.434	4.4593
-7.2269	0.64928	-5.4981	-18.491	-8.2594	-7.9117	-9.6115	-6.2543	-11.634	-13.141	-21.821	-15.348	-24.201	-18.243	4.705
-8.3962	-0.44728	-5.8502	-19.038	-9.3369	-9.0274	-10.403	-6.7077	-11.678	-13.135	-22.963	-16.167	-23.888	-20.103	5.0565
-9.5654	-1.5438	-6.2023	-19.584	-10.414	-10.143	-11.195	-7.1611	-11.723	-13.129	-24.105	-16.986	-23.574	-21.963	5.4081
-10.735	-2.6404	-6.5544	-20.13	-11.492	-11.259	-11.987	-7.6145	-11.767	-13.123	-25.248	-17.805	-23.261	-23.823	5.7596
-11.583	-3.5042	-6.8815	-20.585	-12.416	-12.23	-12.494	-8.0182	-11.906	-13.245	-25.901	-17.955	-22.72	-24.004	6.0535
-12.431	-4.3679	-7.2087	-21.039	-13.341	-13.202	-13.001	-8.4219	-12.044	-13.366	-26.555	-18.104	-22.179	-24.185	6.3474
-13.279	-5.2317	-7.5358	-21.494	-14.265	-14.174	-13.508	-8.8256	-12.182	-13.488	-27.208	-18.254	-21.638	-24.366	6.6414
-14.128	-6.053	-7.8456	-22.026	-15.186	-15.145	-13.986	-9.2213	-12.283	-13.564	-27.84	-18.377	-21.086	-24.393	6.7488
-14.983	-6.4645	-7.9875	-23.31	-16.073	-16.116	-14.189	-9.5397	-12.017	-13.201	-28.26	-18.245	-20.429	-22.928	5.054
-15.837	-6.8759	-8.1295	-24.594	-16.959	-17.088	-14.392	-9.8582	-11.75	-12.839	-28.681	-18.114	-19.772	-21.463	3.3591
-16.692	-7.2874	-8.2715	-25.877	-17.846	-18.059	-14.596	-10.177	-11.484	-12.477	-29.101	-17.982	-19.116	-19.999	1.6642
-17.526	-7.6868	-8.3881	-27.117	-18.679	-18.977	-14.778	-10.472	-11.135	-12.033	-29.477	-17.894	-18.47	-18.544	-0.079008
-18.273	-8.0339	-8.395	-28.169	-19.282	-19.666	-14.868	-10.666	-10.429	-11.235	-29.658	-17.993	-17.872	-17.131	-2.032
-19.019	-8.3811	-8.4019	-29.22	-19.885	-20.354	-14.959	-10.86	-9.723	-10.436	-29.839	-18.093	-17.273	-15.719	-3.985
-19.765	-8.7282	-8.4088	-30.271	-20.487	-21.043	-15.049	-11.054	-9.017	-9.638	-30.02	-18.193	-16.675	-14.306	-5.9379
-20.416	-9.2305	-8.6036	-30.984	-21.008	-21.613	-15.247	-11.311	-8.6466	-9.2445	-30.174	-18.45	-16.309	-13.215	-7.25
-20.825	-10.129	-9.2786	-30.833	-21.32	-21.88	-15.72	-11.729	-9.1341	-9.8855	-30.258	-19.11	-16.536	-12.946	-6.9243
-21.233	-11.028	-9.9537	-30.683	-21.632	-22.147	-16.193	-12.148	-9.6216	-10.526	-30.342	-19.769	-16.762	-12.677	-6.5986
-21.641	-11.927	-10.629	-30.532	-21.944	-22.414	-16.665	-12.567	-10.109	-11.167	-30.426	-20.429	-16.989	-12.408	-6.2729
-22.149	-13.12	-11.71	-30.381	-22.394	-22.799	-17.479	-13.295	-11.325	-12.575	-30.761	-21.387	-17.775	-12.447	-5.4642
-22.823	-14.804	-13.467	-30.232	-23.075	-23.38	-18.859	-14.538	-13.754	-15.261	-31.516	-22.841	-19.494	-13	-3.8506
-23.496	-16.488	-15.224	-30.083	-23.756	-23.961	-20.24	-15.782	-16.184	-17.948	-32.271	-24.296	-21.212	-13.553	-2.237
-24.17	-18.173	-16.981	-29.933	-24.437	-24.542	-21.62	-17.026	-18.613	-20.634	-33.026	-25.751	-22.93	-14.105	-0.62345
-24.852	-19.702	-18.564	-29.957	-25.045	-25.134	-22.962	-18.272	-20.769	-22.918	-33.722	-27.004	-24.588	-14.612	0.63703
-25.544	-21.057	-19.95	-30.177	-25.57	-25.738	-24.261	-19.52	-22.616	-24.745	-34.35	-28.03	-26.178	-15.067	1.4973
-26.236	-22.411	-21.336	-30.397	-26.096	-26.341	-25.559	-20.769	-24.462	-26.573	-34.979	-29.056	-27.768	-15.522	2.3576
-26.928	-23.766	-22.722	-30.617	-26.621	-26.945	-26.857	-22.017	-26.309	-28.401	-35.608	-30.081	-29.358	-15.977	3.2179
-26.877	-24.121	-22.932	-30.304	-26.3	-26.774	-27.164	-22.308	-26.487	-28.449	-35.297	-30.05	-29.582	-16.275	3.6922
-26.249	-23.698	-22.227	-29.577	-25.321	-26	-26.698	-21.854	-25.368	-27.112	-34.256	-29.197	-28.743	-16.451	3.8662
-25.622	-23.276	-21.522	-28.849	-24.342	-25.226	-26.233	-21.401	-24.248	-25.775	-33.214	-28.344	-27.905	-16.627	4.0401
-24.994	-22.854	-20.817	-28.121	-23.363	-24.452	-25.767	-20.947	-23.129	-24.438	-32.173	-27.491	-27.066	-16.803	4.2141
-23.571	-21.674	-19.331	-26.69	-21.667	-22.898	-24.485	-19.619	-21.184	-22.391	-30.45	-26.011	-25.192	-17.204	4.1893
-21.733	-20.097	-17.437	-24.889	-19.595	-20.935	-22.774	-17.832	-18.807	-19.971	-28.371	-24.203	-22.775	-17.722	4.0604
-19.894	-18.52	-15.542	-23.088	-17.523	-18.973	-21.064	-16.046	-16.43	-17.551	-26.292	-22.394	-20.358	-18.241	3.9314
-18.056	-16.943	-13.647	-21.288	-15.451	-17.01	-19.353	-14.259	-14.053	-15.131	-24.213	-20.586	-17.941	-18.76	3.8025
-16.853	-16.219	-13.024	-19.961	-14.143	-15.751	-18.572	-13.397	-13.32	-14.526	-22.893	-19.712	-16.728	-19.94	2.7622
-15.861	-15.78	-12.824	-18.793	-13.089	-14.728	-18.1	-12.842	-13.135	-14.527	-21.825	-19.151	-15.917	-21.34	1.4181
-14.87	-15.34	-12.624	-17.624	-12.035	-13.704	-17.628	-12.288	-12.95	-14.528	-20.757	-18.589	-15.106	-22.741	0.074041
-13.879	-14.9	-12.424	-16.456	-10.981	-12.681	-17.156	-11.734	-12.765	-14.528	-19.689	-18.027	-14.294	-24.141	-1.27
-14.279	-15.726	-14.082	-16.365	-11.247	-12.989	-18.086	-12.746	-14.449	-16.361	-19.778	-18.573	-15.292	-25.424	-3.3888
-14.937	-16.786	-16.083	-16.474	-11.759	-13.544	-19.276	-14.049	-16.479	-18.532	-20.081	-19.325	-16.625	-26.686	-5.6509
-15.594	-17.847	-18.085	-16.583	-12.27	-14.098	-20.465	-15.351	-18.508	-20.703	-20.385	-20.077	-17.958	-27.948	-7.9131
-16.252	-18.907	-20.087	-16.692	-12.782	-14.653	-21.654	-16.654	-20.538	-22.874	-20.688	-20.828	-19.291	-29.209	-10.175
-17.019	-19.556	-21.834	-16.943	-13.089	-14.974	-22.369	-17.593	-22.082	-24.443	-20.949	-21.21	-20.211	-29.296	-11.608
-17.795	-20.179	-23.564	-17.204	-13.382	-15.28	-23.053	-18.508	-23.593	-25.97	-21.208	-21.567	-21.104	-29.304	-12.985
-18.57	-20.801	-25.294	-17.465	-13.675	-15.585	-23.736	-19.423	-25.104	-27.498	-21.466	-21.924	-21.997	-29.312	-14.362
-19.314	-21.383	-26.968	-17.704	-13.932	-15.852	-24.371	-20.285	-26.56	-28.972	-21.699	-22.247	-22.837	-29.32	-15.698
-19.103	-20.707	-26.906	-17.256	-13.064	-14.922	-23.501	-19.513	-26.3	-28.747	-21.158	-21.505	-22.073	-29.333	-15.769
-18.893	-20.032	-26.845	-16.807	-12.196	-13.991	-22.632	-18.742	-26.04	-28.522	-20.617	-20.762	-21.308	-29.345	-15.839
-18.682	-19.356	-26.783	-16.359	-11.327	-13.061	-21.762	-17.97	-25.78	-28.297	-20.076	-20.02	-20.543	-29.358	-15.91
-18.401	-18.645	-26.637	-15.878	-10.445	-12.108	-20.846	-17.142	-25.432	-27.98	-19.503	-19.237	-19.767	-29.483	-15.926
-17.622	-17.682	-25.896	-15.168	-9.459	-10.997	-19.612	-15.918	-24.47	-27.021	-18.702	-18.172	-18.908	-30.396	-15.561
-16.844	-16.719	-25.154	-14.458	-8.4734	-9.8853	-18.378	-14.693	-23.507	-26.062	-17.901	-17.107	-18.049	-31.308	-15.197
-16.066	-15.756	-24.413	-13.747	-7.4877	-8.774	-17.143	-13.469	-22.545	-25.103	-17.1	-16.042	-17.19	-32.221	-14.832
-15.251	-14.875	-23.838	-13.136	-6.6528	-7.8192	-16.085	-12.447	-21.687	-24.221	-16.357	-15.06	-16.591	-32.988	-14.491
-14.303	-14.284	-23.858	-12.878	-6.3562	-7.4232	-15.657	-12.149	-21.199	-23.611	-15.818	-14.372	-16.92	-33.237	-14.24
-13.356	-13.693	-23.879	-12.621	-6.0596	-7.0272	-15.228	-11.85	-20.711	-23.001	-15.279	-13.684	-17.249	-33.485	-13.988
-12.408	-13.102	-23.899	-12.363	-5.763	-6.6312	-14.799	-11.552	-20.224	-22.391	-14.74	-12.997	-17.578	-33.734	-13.736
-11.338	-12.516	-24.095	-12.089	-5.4761	-6.3046	-14.563	-11.477	-19.902	-21.951	-14.218	-12.376	-18.021	-33.544	-13.571
-9.9987	-11.939	-24.677	-11.778	-5.2106	-6.1304	-14.748	-11.894	-19.944	-21.886	-13.732	-11.903	-18.716	-32.389	-13.597
-8.6592	-11.361	-25.259	-11.468	-4.9452	-5.9562	-14.934	-12.312	-19.986	-21.821	-13.246	-11.43	-19.412	-31.235	-13.623
-7.3197	-10.784	-25.841	-11.158	-4.6797	-5.782	-15.119	-12.729	-20.028	-21.756	-12.76	-10.957	-20.107	-30.08	-13.649
-6.0613	-10.31	-26.462	-10.756	-4.3443	-5.5949	-15.461	-13.297	-20.376	-22.048	-12.365	-10.685	-20.727	-28.938	-13.779
-4.9214	-9.9852	-27.139	-10.219	-3.9066	-5.3892	-16.033	-14.083	-21.172	-22.861	-12.104	-10.709	-21.236	-27.814	-14.06
-3.7816	-9.6608	-27.816	-9.6828	-3.4689	-5.1834	-16.604	-14.869	-21.968	-23.675	-11.843	-10.733	-21.746	-26.689	-14.342
-2.6418	-9.3365	-28.493	-9.1463	-3.0312	-4.9777	-17.175	-15.655	-22.764	-24.488	-11.582	-10.757	-22.256	-25.565	-14.623
-2.3686	-9.6615	-29.421	-9.2342	-3.1876	-5.2944	-18.179	-16.813	-24.09	-25.836	-11.957	-11.426	-23.183	-25.021	-15.06
-2.9621	-10.636	-30.6	-9.9466	-3.938	-6.1337	-19.616	-18.343	-25.947	-27.717	-12.967	-12.74	-24.528	-25.059	-15.651
-3.5556	-11.61	-31.78	-10.659	-4.6885	-6.9729	-21.053	-19.872	-27.803	-29.599	-13.978	-14.055	-25.872	-25.096	-16.242
-4.1491	-12.584	-32.959	-11.371	-5.4389	-7.8122	-22.49	-21.402	-29.66	-31.481	-14.988	-15.369	-27.217	-25.134	-16.833
-5.6466	-14.24	-34.514	-12.931	-6.9809	-9.3343	-24.318	-23.239	-31.63	-33.409	-16.674	-17.226	-29.137	-25.43	-16.909
-7.7625	-16.362	-36.325	-15.072	-9.0646	-11.324	-26.413	-25.285	-33.677	-35.369	-18.823	-19.456	-31.451	-25.904	-16.634
-9.8784	-18.483	-38.136	-17.212	-11.148	-13.313	-28.509	-27.331	-35.725	-37.329	-20.972	-21.686	-33.765	-26.378	-16.358
-11.994	-20.605	-39.948	-19.352	-13.232	-15.302	-30.604	-29.377	-37.772	-39.288	-23.121	-23.915	-36.078	-26.852	-16.083
-13.46	-22.24	-41.367	-20.785	-14.774	-16.767	-32.217	-30.926	-39.092	-40.447	-24.795	-25.719	-37.954	-25.998	-13.612
-14.631	-23.655	-42.609	-21.897	-16.069	-17.995	-33.61	-32.249	-40.082	-41.243	-26.252	-27.328	-39.631	-24.541	-10.144
-15.802	-25.07	-43.851	-23.009	-17.364	-19.222	-35.004	-33.571	-41.072	-42.038	-27.709	-28.937	-41.308	-23.084	-6.6749
-16.973	-26.484	-45.093	-24.121	-18.66	-20.449	-36.397	-34.894	-42.061	-42.834	-29.166	-30.547	-42.985	-21.626	-3.2062
-16.647	-26.589	-44.971	-23.597	-18.598	-20.441	-36.72	-35.187	-41.966	-42.531	-29.389	-31.065	-43.409	-18.206	1.1412
-15.903	-26.326	-44.466	-22.614	-18.156	-20.086	-36.744	-35.192	-41.566	-41.921	-29.268	-31.278	-43.483	-14.236	5.7347
-15.159	-26.063	-43.962	-21.632	-17.714	-19.731	-36.767	-35.197	-41.167	-41.311	-29.146	-31.491	-43.556	-10.266	10.328
-14.414	-25.801	-43.457	-20.649	-17.271	-19.376	-36.79	-35.202	-40.768	-40.701	-29.025	-31.703	-43.63	-6.2964	14.922
-13.55	-25.089	-42.2	-19.556	-16.565	-18.864	-36.442	-34.823	-39.737	-39.543	-28.327	-31.386	-42.979	-3.0979	16.263
-12.669	-24.313	-40.835	-18.448	-15.821	-18.331	-36.041	-34.39	-38.615	-38.306	-27.546	-30.994	-42.224	-0.0097385	17.14
-11.787	-23.537	-39.47	-17.34	-15.077	-17.797	-35.64	-33.956	-37.494	-37.07	-26.766	-30.601	-41.469	3.0785	18.016
-10.906	-22.762	-38.105	-16.231	-14.333	-17.264	-35.239	-33.522	-36.373	-35.833	-25.985	-30.209	-40.714	6.1667	18.893
-10.851	-22.463	-37.19	-15.977	-14.133	-17.163	-35.044	-33.178	-35.27	-34.716	-25.469	-30.015	-40.004	5.8601	17.042
-10.823	-22.18	-36.289	-15.75	-13.95	-17.076	-34.856	-32.837	-34.168	-33.603	-24.961	-29.828	-39.296	5.444	15.102
-10.795	-21.896	-35.388	-15.524	-13.767	-16.988	-34.667	-32.495	-33.065	-32.491	-24.453	-29.641	-38.587	5.0279	13.163
-10.778	-21.632	-34.514	-15.31	-13.592	-16.893	-34.477	-32.147	-32	-31.421	-23.983	-29.481	-37.898	4.4619	11.262
-10.927	-21.66	-34.052	-15.294	-13.537	-16.666	-34.259	-31.687	-31.48	-31.006	-24.084	-29.715	-37.501	1.6473	9.9399
-11.077	-21.688	-33.59	-15.279	-13.481	-16.439	-34.04	-31.226	-30.959	-30.591	-24.184	-29.95	-37.104	-1.1674	8.6175
-11.226	-21.717	-33.128	-15.263	-13.426	-16.213	-33.822	-30.766	-30.439	-30.176	-24.285	-30.184	-36.707	-3.982	7.2952
-11.38	-21.758	-32.687	-15.328	-13.401	-16.01	-33.619	-30.327	-30.015	-29.874	-24.49	-30.482	-36.361	-6.8277	5.9882
-11.556	-21.87	-32.361	-15.827	-13.535	-15.934	-33.498	-29.999	-30.106	-30.187	-25.26	-31.123	-36.286	-9.8411	4.7645
-11.733	-21.981	-32.034	-16.326	-13.668	-15.858	-33.377	-29.671	-30.198	-30.499	-26.03	-31.764	-36.212	-12.855	3.5408
-11.909	-22.093	-31.708	-16.825	-13.802	-15.782	-33.256	-29.343	-30.289	-30.811	-26.8	-32.404	-36.138	-15.868	2.3172
-12.193	-22.242	-31.421	-17.531	-14.077	-15.893	-33.244	-29.137	-30.334	-31.054	-27.623	-33.074	-36.065	-18.591	0.89702
-12.796	-22.502	-31.249	-18.857	-14.774	-16.562	-33.558	-29.297	-30.237	-31.088	-28.605	-33.83	-36	-20.441	-1.1125
-13.4	-22.762	-31.077	-20.182	-15.471	-17.231	-33.872	-29.457	-30.139	-31.122	-29.587	-34.586	-35.934	-22.291	-3.122
-14.004	-23.022	-30.905	-21.508	-16.168	-17.9	-34.185	-29.616	-30.042	-31.156	-30.569	-35.342	-35.869	-24.142	-5.1315
-14.724	-23.315	-30.733	-22.716	-16.952	-18.685	-34.574	-29.845	-29.76	-30.927	-31.389	-36.034	-35.719	-25.495	-6.8548
-15.666	-23.672	-30.561	-23.699	-17.901	-19.689	-35.106	-30.205	-29.126	-30.194	-31.902	-36.601	-35.408	-25.901	-8.0316
-16.607	-24.028	-30.389	-24.682	-18.85	-20.692	-35.638	-30.566	-28.491	-29.461	-32.416	-37.168	-35.097	-26.306	-9.2084
-17.549	-24.385	-30.216	-25.665	-19.799	-21.696	-36.17	-30.926	-27.856	-28.729	-32.929	-37.736	-34.786	-26.711	-10.385
-18.419	-24.681	-29.93	-26.152	-20.545	-22.479	-36.505	-31.11	-27.135	-27.888	-33.208	-38.125	-34.361	-26.754	-10.793
-19.197	-24.9	-29.495	-26	-21.028	-22.978	-36.585	-31.065	-26.304	-26.908	-33.185	-38.286	-33.789	-26.331	-10.211
-19.974	-25.119	-29.061	-25.849	-21.512	-23.476	-36.665	-31.021	-25.473	-25.928	-33.163	-38.446	-33.218	-25.908	-9.6301
-20.752	-25.338	-28.626	-25.698	-21.996	-23.975	-36.745	-30.976	-24.641	-24.949	-33.141	-38.607	-32.646	-25.485	-9.0488
-21.474	-25.618	-28.442	-25.504	-22.308	-24.293	-36.713	-30.928	-24.094	-24.332	-33.224	-38.738	-32.225	-25.214	-8.4597
-22.146	-25.95	-28.478	-25.272	-22.468	-24.452	-36.582	-30.876	-23.798	-24.036	-33.4	-38.842	-31.935	-25.075	-7.8637
-22.818	-26.283	-28.514	-25.041	-22.629	-24.612	-36.451	-30.824	-23.503	-23.739	-33.576	-38.947	-31.645	-24.937	-7.2677
-23.49	-26.616	-28.55	-24.809	-22.789	-24.771	-36.32	-30.772	-23.207	-23.443	-33.751	-39.051	-31.355	-24.798	-6.6717
-24.441	-27.272	-29.288	-25.204	-23.311	-25.282	-36.603	-31.18	-23.56	-23.849	-34.265	-39.381	-31.441	-25.132	-7.1873
-25.56	-28.121	-30.447	-25.975	-24.05	-26.005	-37.135	-31.865	-24.302	-24.676	-34.982	-39.846	-31.752	-25.749	-8.3698
-26.679	-28.971	-31.606	-26.745	-24.789	-26.728	-37.667	-32.55	-25.044	-25.503	-35.699	-40.311	-32.063	-26.367	-9.5524
-27.797	-29.82	-32.765	-27.516	-25.528	-27.45	-38.199	-33.234	-25.786	-26.33	-36.416	-40.777	-32.374	-26.984	-10.735
-28.87	-30.53	-33.636	-28.417	-26.315	-28.206	-38.662	-33.711	-26.338	-26.907	-36.782	-40.885	-32.195	-27.596	-12.415
-29.925	-31.184	-34.394	-29.37	-27.12	-28.975	-39.097	-34.106	-26.815	-27.385	-37.009	-40.853	-31.824	-28.206	-14.289
-30.98	-31.838	-35.152	-30.322	-27.926	-29.744	-39.533	-34.501	-27.293	-27.863	-37.237	-40.821	-31.452	-28.816	-16.163
-32.035	-32.492	-35.911	-31.275	-28.731	-30.512	-39.968	-34.897	-27.77	-28.342	-37.464	-40.79	-31.081	-29.426	-18.037
-32.035	-32.126	-35.034	-31.168	-28.381	-30.131	-39.125	-33.906	-26.704	-27.194	-36.588	-39.565	-29.513	-29.63	-18.879
-31.791	-31.524	-33.781	-30.816	-27.765	-29.485	-37.988	-32.595	-25.281	-25.67	-35.458	-38.066	-27.668	-29.74	-19.482
-31.547	-30.922	-32.527	-30.464	-27.149	-28.838	-36.851	-31.284	-23.858	-24.147	-34.328	-36.567	-25.824	-29.85	-20.085
-31.302	-30.321	-31.274	-30.112	-26.532	-28.192	-35.713	-29.973	-22.435	-22.623	-33.198	-35.067	-23.98	-29.961	-20.688
-30.203	-29.056	-29.296	-29.196	-25.061	-26.677	-33.849	-28.026	-20.358	-20.496	-31.821	-33.145	-22.294	-29.774	-20.394
-29.016	-27.723	-27.244	-28.222	-23.5	-25.073	-31.91	-26.013	-18.214	-18.307	-30.419	-31.179	-20.625	-29.557	-20.008
-27.829	-26.389	-25.191	-27.247	-21.94	-23.469	-29.97	-24	-16.07	-16.118	-29.016	-29.213	-18.955	-29.341	-19.622
-26.641	-25.056	-23.139	-26.273	-20.379	-21.865	-28.031	-21.987	-13.926	-13.929	-27.614	-27.247	-17.286	-29.124	-19.236
-25.892	-24.316	-22.382	-26.183	-19.562	-20.994	-27.209	-21.24	-13.486	-13.575	-27.212	-26.414	-17.168	-27.084	-18.061
-25.144	-23.577	-21.624	-26.093	-18.745	-20.122	-26.387	-20.494	-13.046	-13.221	-26.811	-25.581	-17.049	-25.043	-16.885
-24.395	-22.837	-20.867	-26.003	-17.928	-19.25	-25.565	-19.747	-12.606	-12.867	-26.409	-24.748	-16.931	-23.003	-15.71
-23.66	-22.128	-20.193	-25.896	-17.152	-18.42	-24.807	-19.07	-12.286	-12.632	-26.015	-23.962	-16.839	-20.733	-14.324
-23.071	-21.716	-20.334	-25.628	-16.767	-17.993	-24.666	-19.059	-13.122	-13.544	-25.694	-23.626	-16.992	-16.235	-10.901
-22.482	-21.304	-20.474	-25.361	-16.382	-17.566	-24.525	-19.049	-13.959	-14.456	-25.373	-23.29	-17.145	-11.738	-7.4779
-21.892	-20.892	-20.615	-25.093	-15.997	-17.139	-24.384	-19.038	-14.795	-15.367	-25.052	-22.954	-17.299	-7.2403	-4.0549
-21.174	-20.35	-20.659	-24.568	-15.443	-16.547	-24.064	-18.855	-15.487	-16.119	-24.52	-22.466	-17.25	-3.1164	-0.45591
-19.896	-19.245	-20.286	-22.928	-14.156	-15.24	-22.972	-17.924	-15.556	-16.174	-23.079	-21.314	-16.328	-0.61124	3.9063
-18.618	-18.139	-19.913	-21.287	-12.87	-13.933	-21.88	-16.992	-15.624	-16.23	-21.637	-20.163	-15.406	1.8939	8.2684
-17.34	-17.034	-19.54	-19.647	-11.584	-12.626	-20.789	-16.061	-15.693	-16.286	-20.196	-19.011	-14.483	4.3991	12.631
-16.098	-15.857	-19.048	-18.024	-10.231	-11.254	-19.538	-14.972	-15.468	-16.048	-18.717	-17.786	-13.478	5.6687	16.113
-14.946	-14.498	-18.252	-16.446	-8.7067	-9.7181	-17.883	-13.483	-14.493	-15.059	-17.144	-16.374	-12.26	3.7808	17.346
-13.795	-13.139	-17.457	-14.867	-7.1828	-8.182	-16.228	-11.993	-13.519	-14.07	-15.571	-14.961	-11.043	1.8929	18.579
-12.643	-11.781	-16.661	-13.289	-5.6588	-6.6459	-14.573	-10.503	-12.545	-13.081	-13.998	-13.549	-9.8258	0.0050531	19.812
-11.948	-10.823	-16.115	-12.453	-4.6721	-5.6366	-13.33	-9.395	-11.682	-12.229	-13.013	-12.565	-8.9554	-1.8864	19.633
-12.016	-10.534	-15.984	-12.852	-4.5809	-5.5055	-12.774	-8.9229	-11.005	-11.605	-13.005	-12.296	-8.6633	-3.7839	17.099
-12.083	-10.246	-15.854	-13.251	-4.4896	-5.3743	-12.219	-8.4509	-10.328	-10.981	-12.998	-12.027	-8.3712	-5.6814	14.565
-12.151	-9.957	-15.723	-13.65	-4.3984	-5.2431	-11.663	-7.9789	-9.6511	-10.356	-12.991	-11.757	-8.0791	-7.5789	12.032
-12.613	-10.309	-16.322	-14.707	-4.9623	-5.7866	-11.942	-8.3161	-9.8395	-10.631	-13.675	-12.219	-8.4636	-8.2788	9.3776
-13.522	-11.387	-17.745	-16.508	-6.2689	-7.0947	-13.167	-9.5704	-11.009	-11.925	-15.142	-13.508	-9.6147	-7.6214	6.5873
-14.431	-12.465	-19.169	-18.309	-7.5755	-8.4029	-14.392	-10.825	-12.178	-13.219	-16.608	-14.798	-10.766	-6.964	3.7971
-15.34	-13.543	-20.593	-20.11	-8.882	-9.711	-15.617	-12.079	-13.347	-14.513	-18.075	-16.087	-11.917	-6.3066	1.0068
-16.076	-14.696	-22.31	-21.244	-10.097	-10.984	-17.151	-13.666	-15.183	-16.473	-19.448	-17.541	-13.459	-5.9003	-0.79029
-16.677	-15.906	-24.255	-21.861	-11.242	-12.229	-18.926	-15.513	-17.538	-18.951	-20.748	-19.122	-15.304	-5.6893	-1.8149
-17.278	-17.117	-26.2	-22.477	-12.386	-13.474	-20.701	-17.359	-19.893	-21.429	-22.048	-20.704	-17.15	-5.4784	-2.8396
-17.879	-18.327	-28.145	-23.094	-13.531	-14.719	-22.476	-19.206	-22.248	-23.907	-23.348	-22.285	-18.995	-5.2674	-3.8642
-18.111	-18.931	-29.108	-22.712	-14.117	-15.402	-23.581	-20.389	-23.789	-25.519	-24.058	-23.26	-20.285	-6.5382	-4.6433
-18.151	-19.217	-29.556	-21.807	-14.411	-15.792	-24.334	-21.226	-24.903	-26.678	-24.458	-23.916	-21.283	-8.5851	-5.2937
-18.19	-19.502	-30.005	-20.901	-14.706	-16.181	-25.086	-22.062	-26.017	-27.836	-24.859	-24.572	-22.281	-10.632	-5.9442
-18.23	-19.788	-30.454	-19.996	-15	-16.571	-25.839	-22.899	-27.131	-28.995	-25.259	-25.228	-23.279	-12.679	-6.5946
-18.267	-19.618	-29.893	-19.398	-15.22	-16.829	-25.897	-22.962	-27.178	-29.019	-25.487	-25.404	-23.522	-14.016	-7.1734
-18.303	-19.297	-28.995	-18.901	-15.416	-17.044	-25.724	-22.768	-26.869	-28.665	-25.658	-25.42	-23.513	-15.117	-7.7284
-18.339	-18.976	-28.098	-18.405	-15.611	-17.259	-25.55	-22.573	-26.56	-28.311	-25.829	-25.437	-23.504	-16.218	-8.2833
-18.375	-18.655	-27.201	-17.909	-15.807	-17.474	-25.377	-22.379	-26.251	-27.956	-26	-25.453	-23.496	-17.319	-8.8382
-18.473	-18.322	-26.359	-18.017	-16.262	-17.913	-25.124	-21.988	-25.871	-27.479	-26.225	-25.388	-23.364	-16.08	-8.2299
-18.584	-17.986	-25.527	-18.238	-16.766	-18.393	-24.857	-21.561	-25.478	-26.979	-26.461	-25.307	-23.209	-14.408	-7.4061
-18.694	-17.65	-24.695	-18.458	-17.269	-18.873	-24.59	-21.135	-25.085	-26.479	-26.696	-25.226	-23.054	-12.735	-6.5824
-18.804	-17.314	-23.863	-18.679	-17.773	-19.354	-24.323	-20.708	-24.692	-25.98	-26.931	-25.146	-22.899	-11.063	-5.7587
-18.939	-17.103	-23.336	-18.836	-18.42	-19.969	-24.311	-20.488	-24.424	-25.659	-27.163	-25.175	-23.088	-10.644	-5.0303
-19.075	-16.9	-22.829	-18.988	-19.078	-20.594	-24.315	-20.283	-24.164	-25.35	-27.394	-25.212	-23.301	-10.308	-4.3083
-19.212	-16.697	-22.322	-19.14	-19.735	-21.219	-24.319	-20.077	-23.905	-25.042	-27.626	-25.248	-23.513	-9.9729	-3.5862
-19.36	-16.497	-21.807	-19.3	-20.398	-21.848	-24.328	-19.877	-23.638	-24.73	-27.865	-25.289	-23.733	-9.7576	-2.9607
-19.882	-16.379	-21.027	-19.692	-21.212	-22.616	-24.476	-19.863	-23.143	-24.314	-28.356	-25.473	-24.206	-13.267	-5.3259
-20.404	-16.26	-20.247	-20.084	-22.027	-23.384	-24.624	-19.848	-22.649	-23.898	-28.846	-25.656	-24.679	-16.776	-7.6911
-20.926	-16.141	-19.467	-20.476	-22.841	-24.153	-24.771	-19.834	-22.155	-23.483	-29.336	-25.839	-25.153	-20.286	-10.056
-21.479	-15.993	-18.62	-20.945	-23.631	-24.894	-24.868	-19.773	-21.589	-23.003	-29.823	-25.983	-25.552	-23.758	-12.691
-22.252	-15.645	-17.31	-21.952	-24.251	-25.443	-24.607	-19.387	-20.526	-22.073	-30.287	-25.855	-25.431	-26.965	-17.212
-23.025	-15.297	-16	-22.958	-24.871	-25.992	-24.345	-19.001	-19.462	-21.144	-30.751	-25.727	-25.31	-30.172	-21.733
-23.798	-14.949	-14.689	-23.965	-25.492	-26.541	-24.084	-18.615	-18.398	-20.214	-31.215	-25.599	-25.189	-33.378	-26.253
-24.45	-14.512	-13.368	-24.889	-25.924	-26.906	-23.669	-18.07	-17.261	-19.209	-31.488	-25.308	-24.851	-35.559	-29.937
-24.671	-13.757	-12.01	-25.517	-25.684	-26.617	-22.707	-16.958	-15.861	-17.934	-31.077	-24.439	-23.739	-34.076	-30.63
-24.891	-13.001	-10.652	-26.145	-25.445	-26.328	-21.745	-15.845	-14.461	-16.658	-30.665	-23.57	-22.628	-32.593	-31.324
-25.112	-12.246	-9.2937	-26.773	-25.205	-26.039	-20.782	-14.732	-13.062	-15.383	-30.254	-22.701	-21.517	-31.11	-32.017
-25.034	-11.459	-8.0646	-26.903	-24.613	-25.423	-19.686	-13.494	-11.751	-14.166	-29.486	-21.671	-20.29	-28.707	-30.692
-24.297	-10.605	-7.1196	-25.937	-23.244	-24.086	-18.293	-11.982	-10.634	-13.079	-27.93	-20.286	-18.81	-24.278	-24.925
-23.561	-9.7508	-6.1745	-24.971	-21.875	-22.748	-16.899	-10.469	-9.518	-11.992	-26.375	-18.901	-17.33	-19.849	-19.158
-22.825	-8.8966	-5.2295	-24.004	-20.505	-21.411	-15.506	-8.9559	-8.4016	-10.905	-24.82	-17.516	-15.849	-15.421	-13.391
-21.949	-8.138	-4.3725	-22.618	-18.982	-19.934	-14.148	-7.5081	-7.3626	-9.8236	-23.146	-16.152	-14.408	-11.775	-7.9145
-20.868	-7.5191	-3.6443	-20.619	-17.235	-18.25	-12.839	-6.1554	-6.4367	-8.7492	-21.299	-14.818	-13.023	-9.2722	-2.8621
-19.787	-6.9002	-2.916	-18.619	-15.487	-16.567	-11.53	-4.8027	-5.5107	-7.6747	-19.452	-13.485	-11.639	-6.7696	2.1902
-18.707	-6.2813	-2.1877	-16.62	-13.74	-14.884	-10.222	-3.45	-4.5847	-6.6003	-17.606	-12.152	-10.254	-4.267	7.2426
-18.019	-5.9337	-1.6894	-15.346	-12.559	-13.749	-9.3236	-2.5321	-3.8744	-5.7188	-16.325	-11.157	-9.1342	-3.0401	8.8106
-17.723	-5.8574	-1.4209	-14.799	-11.947	-13.164	-8.8358	-2.0488	-3.3798	-5.0302	-15.612	-10.5	-8.2788	-3.0888	6.8943
-17.427	-5.7812	-1.1525	-14.251	-11.334	-12.579	-8.348	-1.5655	-2.8851	-4.3417	-14.898	-9.8432	-7.4235	-3.1375	4.978
-17.131	-5.7049	-0.884	-13.703	-10.721	-11.994	-7.8602	-1.0823	-2.3905	-3.6531	-14.185	-9.1865	-6.5682	-3.1862	3.0617
-17.227	-5.7728	-1.0487	-14.382	-10.708	-11.992	-7.7347	-1.0307	-2.4085	-3.5776	-14.015	-8.8354	-6.1209	-2.9565	0.071086
-17.591	-5.9394	-1.5097	-15.899	-11.106	-12.39	-7.857	-1.2744	-2.7773	-3.9215	-14.218	-8.6932	-5.9528	-2.5362	-3.6546
-17.955	-6.1059	-1.9707	-17.416	-11.503	-12.788	-7.9794	-1.5182	-3.1461	-4.2654	-14.421	-8.5511	-5.7848	-2.1159	-7.3803
-18.32	-6.2725	-2.4317	-18.934	-11.901	-13.186	-8.1017	-1.7619	-3.5149	-4.6093	-14.623	-8.409	-5.6167	-1.6957	-11.106
-18.01	-5.8239	-2.5666	-19.757	-11.587	-12.866	-7.7022	-1.5509	-3.8232	-4.9968	-14.18	-7.8904	-5.2254	-0.65928	-11.47
-17.393	-5.0957	-2.5533	-20.264	-10.951	-12.219	-7.0654	-1.133	-4.1038	-5.4041	-13.444	-7.2007	-4.7327	0.65712	-10.306
-16.777	-4.3676	-2.54	-20.771	-10.314	-11.573	-6.4287	-0.71521	-4.3845	-5.8114	-12.707	-6.511	-4.24	1.9735	-9.1416
-16.16	-3.6394	-2.5267	-21.278	-9.6778	-10.926	-5.7919	-0.29739	-4.6651	-6.2187	-11.97	-5.8213	-3.7473	3.2899	-7.9774
-14.593	-2.25	-1.807	-19.981	-8.0208	-9.2702	-4.6251	0.67064	-4.6344	-6.3243	-10.532	-4.8401	-2.8035	3.7308	-5.2975
-12.76	-0.67538	-0.88962	-18.178	-6.078	-7.3315	-3.3098	1.7927	-4.5165	-6.3453	-8.8962	-3.7773	-1.7333	3.9264	-2.1933
-10.926	0.89924	0.027787	-16.374	-4.1352	-5.3929	-1.9945	2.9148	-4.3986	-6.3663	-7.2608	-2.7145	-0.66316	4.1221	0.91087
-9.0927	2.4739	0.94519	-14.571	-2.1924	-3.4542	-0.67917	4.0369	-4.2807	-6.3874	-5.6254	-1.6517	0.407	4.3177	4.0151
-7.6555	3.5994	1.4525	-12.819	-0.80374	-2.1012	0.023247	4.6056	-4.3729	-6.5532	-4.6711	-1.1509	1.0998	3.2609	4.0915
-6.2748	4.6608	1.9013	-11.073	0.50574	-0.83174	0.63811	5.0953	-4.4952	-6.7397	-3.8142	-0.73034	1.7387	2.0251	3.7355
-4.8941	5.7221	2.35	-9.3275	1.8152	0.43768	1.253	5.585	-4.6174	-6.9262	-2.9573	-0.30981	2.3776	0.78935	3.3794
-3.5134	6.7835	2.7988	-7.5819	3.1247	1.7071	1.8678	6.0747	-4.7396	-7.1127	-2.1004	0.11071	3.0165	-0.44642	3.0233
-3.244	6.9757	2.6837	-7.3683	3.1097	1.6454	1.737	5.9577	-4.2591	-6.5444	-2.1909	0.019292	3.411	-1.9845	0.17151
-3.0104	7.1399	2.5505	-7.2042	3.052	1.5407	1.5821	5.8211	-3.7592	-5.9518	-2.3121	-0.088645	3.7976	-3.5323	-2.7608
-2.7768	7.3041	2.4172	-7.0401	2.9943	1.436	1.4272	5.6845	-3.2593	-5.3592	-2.4332	-0.19658	4.1842	-5.08	-5.6931
-2.5725	7.449	2.323	-6.9216	2.9041	1.3038	1.2701	5.5566	-2.691	-4.6921	-2.5739	-0.31397	4.6001	-6.6208	-8.5936
-2.8084	7.3052	2.8137	-7.487	2.3276	0.75845	1.0814	5.5585	-1.0976	-2.9078	-3.0087	-0.57319	5.4559	-8.0567	-11.017
-3.0443	7.1613	3.3043	-8.0525	1.7512	0.21311	0.89256	5.5605	0.49584	-1.1235	-3.4434	-0.8324	6.3117	-9.4925	-13.439
-3.2801	7.0175	3.795	-8.618	1.1747	-0.33222	0.70378	5.5624	2.0893	0.66084	-3.8782	-1.0916	7.1675	-10.928	-15.862
-3.5937	6.7821	4.257	-9.191	0.54854	-0.90866	0.45813	5.5066	3.4951	2.2274	-4.3975	-1.4389	7.94	-12.264	-18.075
-4.3265	6.0526	4.5638	-9.8043	-0.34571	-1.6531	-0.094539	5.1392	3.888	2.6183	-5.3734	-2.2616	8.2628	-13.06	-19.155
-5.0594	5.323	4.8705	-10.418	-1.24	-2.3975	-0.64721	4.7718	4.2809	3.0091	-6.3492	-3.0843	8.5855	-13.856	-20.236
-5.7923	4.5934	5.1773	-11.031	-2.1342	-3.1419	-1.1999	4.4044	4.6738	3.3999	-7.3251	-3.907	8.9082	-14.652	-21.316
-6.7565	3.5834	5.0239	-11.803	-3.1659	-4.0386	-1.9723	3.7806	4.4572	3.1194	-8.4465	-4.8899	8.8602	-15.052	-22.063
-8.4148	1.732	3.4898	-13.05	-4.6098	-5.3922	-3.4042	2.3878	2.412	0.82501	-10.005	-6.3535	7.6999	-14.267	-21.814
-10.073	-0.11932	1.9558	-14.297	-6.0537	-6.7458	-4.836	0.99499	0.36687	-1.4694	-11.563	-7.8171	6.5396	-13.482	-21.565
-11.731	-1.9707	0.42181	-15.544	-7.4976	-8.0993	-6.2679	-0.39783	-1.6783	-3.7639	-13.121	-9.2807	5.3793	-12.697	-21.316
-13.3	-3.78	-1.2336	-16.78	-8.8366	-9.4379	-7.6681	-1.784	-3.5502	-5.824	-14.444	-10.536	4.2257	-11.675	-20.893
-14.697	-5.5092	-3.1207	-17.994	-9.9753	-10.748	-9.0079	-3.1577	-5.0915	-7.437	-15.316	-11.395	3.0852	-10.198	-20.135
-16.095	-7.2384	-5.0079	-19.209	-11.114	-12.058	-10.348	-4.5313	-6.6328	-9.0499	-16.189	-12.254	1.9446	-8.7219	-19.378
-17.492	-8.9676	-6.895	-20.423	-12.253	-13.368	-11.688	-5.9049	-8.1741	-10.663	-17.062	-13.112	0.80407	-7.2456	-18.621
-18.147	-9.9645	-7.8913	-20.823	-12.831	-14.185	-12.508	-6.7477	-8.4879	-10.907	-17.219	-13.363	0.39781	-6.2525	-18.217
-17.848	-10.02	-7.7423	-20.176	-12.691	-14.369	-12.661	-6.908	-7.2233	-9.3914	-16.455	-12.831	0.93564	-5.8804	-18.268
-17.55	-10.075	-7.5933	-19.529	-12.55	-14.554	-12.814	-7.0683	-5.9588	-7.8758	-15.692	-12.3	1.4735	-5.5084	-18.319
-17.251	-10.131	-7.4443	-18.881	-12.409	-14.738	-12.967	-7.2287	-4.6943	-6.3602	-14.929	-11.768	2.0113	-5.1364	-18.369
-16.409	-9.5975	-6.5684	-17.433	-11.78	-14.378	-12.649	-6.8888	-2.9187	-4.375	-13.759	-10.954	3.0299	-4.5194	-18.35
-15.089	-8.5447	-5.0513	-15.278	-10.719	-13.536	-11.916	-6.1077	-0.69214	-1.9756	-12.231	-9.8909	4.4726	-3.6864	-18.269
-13.769	-7.492	-3.5341	-13.123	-9.659	-12.695	-11.184	-5.3266	1.5344	0.42388	-10.704	-8.8275	5.9154	-2.8534	-18.187
-12.449	-6.4392	-2.0169	-10.968	-8.5987	-11.854	-10.451	-4.5454	3.761	2.8233	-9.1758	-7.764	7.3581	-2.0203	-18.106
-11.547	-5.7851	-1.1062	-9.5526	-7.7745	-11.122	-9.9174	-3.9479	4.9753	4.0725	-8.3172	-7.1867	8.0778	0.17266	-17.849
-10.896	-5.3702	-0.55949	-8.5805	-7.0919	-10.456	-9.5033	-3.4607	5.5822	4.6314	-7.8602	-6.9011	8.3637	3.1816	-17.485
-10.244	-4.9554	-0.012743	-7.6085	-6.4094	-9.7901	-9.0893	-2.9734	6.1891	5.1904	-7.4031	-6.6155	8.6496	6.1906	-17.122
-9.5931	-4.5405	0.53401	-6.6365	-5.7269	-9.1242	-8.6752	-2.4861	6.796	5.7493	-6.946	-6.3299	8.9354	9.1995	-16.759
-9.6504	-4.8564	0.031155	-7.2295	-5.7714	-9.0818	-9.0171	-2.8011	6.3243	5.2597	-7.4711	-6.8201	8.1312	11.316	-17.991
-9.985	-5.4582	-0.88241	-8.435	-6.1004	-9.2834	-9.6549	-3.4299	5.4306	4.3597	-8.3804	-7.6139	6.9004	13.083	-19.847
-10.32	-6.06	-1.796	-9.6406	-6.4294	-9.485	-10.293	-4.0588	4.5368	3.4597	-9.2897	-8.4077	5.6696	14.85	-21.703
-10.654	-6.6618	-2.7095	-10.846	-6.7584	-9.6866	-10.93	-4.6876	3.6431	2.5597	-10.199	-9.2015	4.4388	16.616	-23.559
-10.764	-6.9897	-3.2582	-11.712	-7.0923	-9.8913	-11.666	-5.4784	3.1165	2.1134	-10.755	-9.8888	3.5117	15.639	-26.078
-10.822	-7.2544	-3.7226	-12.501	-7.4272	-10.097	-12.424	-6.3066	2.6746	1.7717	-11.23	-10.552	2.6546	14.028	-28.75
-10.88	-7.5191	-4.187	-13.289	-7.7621	-10.302	-13.182	-7.1349	2.2327	1.4299	-11.705	-11.214	1.7975	12.418	-31.422
-10.938	-7.7837	-4.6514	-14.077	-8.097	-10.508	-13.94	-7.9631	1.7908	1.0882	-12.18	-11.877	0.94047	10.807	-34.095
-10.215	-7.2607	-4.0879	-13.108	-7.6089	-10.024	-13.967	-8.0947	1.9095	1.2123	-11.672	-11.966	0.95796	9.2603	-34.032
-9.4111	-6.6561	-3.4181	-11.956	-7.0356	-9.4684	-13.918	-8.1543	2.0861	1.3846	-11.064	-11.996	1.0659	7.7203	-33.687
-8.6071	-6.0516	-2.7483	-10.805	-6.4622	-8.913	-13.87	-8.2139	2.2627	1.5568	-10.455	-12.026	1.1739	6.1803	-33.341
-7.8031	-5.447	-2.0785	-9.6539	-5.8889	-8.3577	-13.821	-8.2735	2.4393	1.729	-9.8461	-12.055	1.2818	4.6403	-32.996
-6.8023	-4.8577	-1.6816	-8.2835	-4.9349	-7.4728	-13.421	-8.0204	1.9245	1.1045	-9.3493	-12.281	1.0659	5.2337	-30.595
-5.8014	-4.2684	-1.2847	-6.9131	-3.9809	-6.5878	-13.022	-7.7672	1.4098	0.4799	-8.8525	-12.506	0.84988	5.8272	-28.193
-4.8006	-3.6792	-0.88781	-5.5428	-3.0269	-5.7028	-12.622	-7.5141	0.89499	-0.14467	-8.3557	-12.731	0.6339	6.4206	-25.792
-3.8212	-3.1336	-0.572	-4.2761	-2.1133	-4.8478	-12.244	-7.2832	0.33732	-0.80074	-7.9153	-12.982	0.3564	6.9957	-23.547
-3.0491	-3.0109	-1.04	-4.0121	-1.5901	-4.2823	-12.07	-7.2674	-0.63503	-1.7614	-8.0198	-13.482	-0.51588	7.394	-22.818
-2.277	-2.8881	-1.5081	-3.7482	-1.067	-3.7167	-11.897	-7.2516	-1.6074	-2.7221	-8.1243	-13.982	-1.3882	7.7923	-22.089
-1.5049	-2.7654	-1.9761	-3.4842	-0.54384	-3.1512	-11.724	-7.2358	-2.5797	-3.6827	-8.2288	-14.483	-2.2605	8.1906	-21.36
-0.76493	-2.6497	-2.4701	-3.3291	-0.12854	-2.6934	-11.596	-7.2503	-3.445	-4.5166	-8.3539	-14.932	-3.1377	8.3083	-21.169
-0.16451	-2.5646	-3.0767	-3.6454	-0.18056	-2.7026	-11.668	-7.3963	-3.8461	-4.8014	-8.5681	-15.162	-4.0363	7.2106	-23.314
0.43592	-2.4795	-3.6833	-3.9617	-0.23259	-2.7117	-11.74	-7.5424	-4.2472	-5.0861	-8.7822	-15.391	-4.9349	6.1128	-25.458
1.0363	-2.3944	-4.2899	-4.2781	-0.28461	-2.7209	-11.812	-7.6884	-4.6484	-5.3708	-8.9964	-15.621	-5.8335	5.015	-27.602
1.6214	-2.1724	-4.6861	-4.506	-0.33089	-2.7468	-11.798	-7.7204	-4.8236	-5.4451	-9.0956	-15.705	-6.5479	4.0998	-29.89
2.1672	-1.6002	-4.5449	-4.5081	-0.36249	-2.8155	-11.564	-7.4608	-4.4215	-4.9815	-8.901	-15.42	-6.7917	3.6512	-32.546
2.713	-1.028	-4.4036	-4.5103	-0.39408	-2.8842	-11.331	-7.2012	-4.0195	-4.5178	-8.7064	-15.135	-7.0354	3.2027	-35.201
3.2588	-0.45588	-4.2624	-4.5124	-0.42568	-2.9529	-11.098	-6.9417	-3.6174	-4.0542	-8.5118	-14.85	-7.2792	2.7541	-37.857
3.7344	0.22673	-3.8937	-4.41	-0.26762	-2.8194	-10.642	-6.4754	-3.1492	-3.535	-8.1408	-14.466	-7.2107	2.9149	-39.732
4.0929	1.0934	-3.146	-4.1336	0.20653	-2.349	-9.816	-5.6648	-2.5706	-2.923	-7.476	-13.917	-6.6215	4.0913	-40.306
4.4515	1.9601	-2.3983	-3.8572	0.68069	-1.8786	-8.9898	-4.8541	-1.9921	-2.311	-6.8111	-13.368	-6.0324	5.2677	-40.879
4.8101	2.8268	-1.6506	-3.5808	1.1548	-1.4082	-8.1635	-4.0435	-1.4136	-1.699	-6.1463	-12.819	-5.4432	6.4441	-41.453
5.1429	3.6395	-1.0111	-3.2646	1.7784	-0.76326	-7.2912	-3.2402	-0.96328	-1.1812	-5.4198	-12.287	-4.7722	7.3121	-41.54
5.4464	4.3909	-0.4944	-2.9032	2.5714	0.07948	-6.3668	-2.4451	-0.65834	-0.7701	-4.6234	-11.773	-4.0083	7.8304	-41.076
5.75	5.1423	0.022325	-2.5419	3.3644	0.92222	-5.4424	-1.6501	-0.3534	-0.35897	-3.8271	-11.259	-3.2445	8.3488	-40.611
6.0535	5.8937	0.53905	-2.1806	4.1574	1.765	-4.5179	-0.85508	-0.048455	0.052152	-3.0307	-10.745	-2.4807	8.8672	-40.146
6.6544	6.6708	0.92954	-1.4992	5.0169	2.6457	-3.7794	-0.26143	0.37183	0.59742	-2.2601	-10.263	-1.9754	7.9215	-41.166
7.4865	7.468	1.2218	-0.56886	5.9282	3.5559	-3.1855	0.1756	0.88182	1.247	-1.5095	-9.8065	-1.6712	5.8371	-43.342
8.3186	8.2651	1.5141	0.36146	6.8396	4.4661	-2.5916	0.61262	1.3918	1.8966	-0.75884	-9.35	-1.367	3.7526	-45.517
9.1507	9.0623	1.8064	1.2918	7.7509	5.3763	-1.9978	1.0496	1.9018	2.5463	-0.0081991	-8.8936	-1.0628	1.6682	-47.692
9.9979	9.735	1.9344	2.3529	8.4654	6.0366	-1.8267	1.038	2.163	2.8136	0.55998	-8.7241	-1.3461	-0.75333	-51.344
10.853	10.343	1.9762	3.4826	9.0767	6.566	-1.8771	0.79133	2.294	2.8808	1.0326	-8.7049	-1.9372	-3.3515	-55.769
11.708	10.95	2.0181	4.6123	9.6881	7.0953	-1.9275	0.54466	2.4249	2.9479	1.5052	-8.6857	-2.5282	-5.9497	-60.195
12.563	11.558	2.0599	5.7419	10.3	7.6247	-1.9779	0.298	2.5558	3.015	1.9778	-8.6665	-3.1193	-8.5478	-64.62
12.657	11.569	1.5118	5.899	10.378	7.6289	-2.4634	-0.45039	1.4754	1.6593	2.0275	-9.1008	-4.2207	-7.8341	-65.63
12.497	11.382	0.76709	5.732	10.28	7.458	-3.0939	-1.366	-0.0088946	-0.17074	1.9362	-9.6862	-5.4922	-6.0163	-65.5
12.338	11.195	0.022371	5.5649	10.181	7.287	-3.7244	-2.2817	-1.4932	-2.0008	1.8449	-10.272	-6.7637	-4.1986	-65.371
12.178	11.008	-0.72235	5.3978	10.082	7.1161	-4.3549	-3.1973	-2.9774	-3.8308	1.7537	-10.857	-8.0353	-2.3809	-65.241
11.797	10.777	-1.3647	4.5188	10.133	7.1767	-4.4928	-3.5429	-4.4347	-5.6042	1.8155	-10.916	-8.5339	3.2137	-59.084
11.375	10.537	-1.988	3.5079	10.211	7.2801	-4.5395	-3.7829	-5.887	-7.3671	1.9057	-10.878	-8.8894	9.5076	-51.809
10.954	10.298	-2.6114	2.4969	10.29	7.3836	-4.5862	-4.0229	-7.3393	-9.13	1.996	-10.84	-9.2449	15.802	-44.535
10.532	10.058	-3.2348	1.486	10.368	7.487	-4.6329	-4.2629	-8.7916	-10.893	2.0862	-10.802	-9.6004	22.095	-37.261
11.075	10.769	-2.4649	2.0219	11.591	8.8114	-3.3891	-3.0124	-8.0707	-10.213	3.3721	-9.1364	-8.2803	26.323	-30.567
11.682	11.544	-1.6022	2.661	12.89	10.217	-2.0592	-1.6624	-7.205	-9.3696	4.7378	-7.3626	-6.8485	30.413	-23.912
12.29	12.319	-0.7395	3.3	14.19	11.623	-0.72937	-0.31253	-6.3392	-8.5265	6.1034	-5.5889	-5.4167	34.503	-17.256
12.907	13.1	0.14349	3.9804	15.499	13.039	0.60581	1.0428	-5.4438	-7.6478	7.4837	-3.8046	-3.9755	38.415	-10.825
13.827	14.079	1.6549	5.9425	17.124	14.754	2.1064	2.5669	-3.6268	-5.6632	9.3179	-1.6922	-2.2438	36.806	-11.335
14.747	15.058	3.1664	7.9046	18.748	16.469	3.6069	4.0909	-1.8098	-3.6785	11.152	0.42022	-0.51213	35.198	-11.846
15.667	16.037	4.6778	9.8667	20.373	18.184	5.1075	5.6149	0.0072055	-1.6939	12.986	2.5327	1.2195	33.589	-12.356
16.49	16.923	6.1199	11.678	21.859	19.757	6.4789	6.9969	1.6821	0.14998	14.684	4.476	2.8359	31.794	-13.339
16.63	17.159	7.0762	12.433	22.382	20.334	6.9461	7.3845	2.3623	1.0083	15.426	5.2354	3.6454	28.687	-17.63
16.771	17.395	8.0326	13.188	22.904	20.911	7.4133	7.772	3.0426	1.8666	16.169	5.9948	4.4549	25.58	-21.92
16.911	17.632	8.9889	13.943	23.427	21.488	7.8805	8.1596	3.7228	2.7249	16.911	6.7542	5.2643	22.473	-26.211
17.042	17.872	9.908	14.494	23.84	21.963	8.3035	8.5152	4.2879	3.4515	17.533	7.4272	6.0455	19.949	-30.099
17.139	18.124	10.694	14.315	23.864	22.074	8.5683	8.7567	4.4415	3.7077	17.723	7.7912	6.7256	19.51	-32.551
17.235	18.376	11.48	14.137	23.887	22.186	8.8331	8.9983	4.5952	3.9639	17.913	8.1553	7.4057	19.07	-35.002
17.332	18.629	12.266	13.959	23.911	22.297	9.0979	9.2398	4.7488	4.22	18.103	8.5193	8.0859	18.631	-37.454
17.676	19.058	13.061	14.035	24.168	22.649	9.5752	9.7369	5.0519	4.5873	18.485	9.1198	8.9264	18.624	-39.299
18.565	19.877	13.876	14.67	24.94	23.531	10.52	10.796	5.6839	5.199	19.288	10.24	10.12	19.569	-39.809
19.453	20.696	14.69	15.306	25.712	24.413	11.465	11.856	6.3158	5.8108	20.092	11.361	11.313	20.513	-40.32
20.342	21.515	15.505	15.941	26.484	25.295	12.41	12.915	6.9478	6.4225	20.895	12.481	12.506	21.458	-40.831
21.213	22.212	16.094	16.682	27.273	26.173	13.273	13.916	7.5778	6.974	21.598	13.493	13.593	21.816	-41.533
22.058	22.73	16.354	17.578	28.086	27.045	14.018	14.832	8.2049	7.4372	22.156	14.345	14.523	21.317	-42.516
22.903	23.249	16.614	18.474	28.899	27.917	14.763	15.748	8.832	7.9004	22.713	15.198	15.453	20.818	-43.498
23.748	23.768	16.874	19.37	29.712	28.789	15.507	16.664	9.4592	8.3637	23.271	16.05	16.383	20.318	-44.481
24.041	23.817	16.738	19.617	29.933	29.019	15.644	16.929	9.6718	8.3826	23.176	16.194	16.786	19.257	-45.509
23.781	23.397	16.207	19.214	29.56	28.608	15.174	16.544	9.4701	7.9571	22.428	15.628	16.661	17.635	-46.581
23.522	22.977	15.676	18.812	29.187	28.196	14.703	16.159	9.2683	7.5316	21.681	15.063	16.537	16.012	-47.653
23.262	22.556	15.146	18.41	28.814	27.785	14.232	15.774	9.0666	7.1061	20.933	14.497	16.412	14.389	-48.725
22.672	21.985	14.502	17.667	28.116	27.006	13.474	15.034	8.5351	6.4472	20.032	13.66	15.941	13.504	-48.212
21.856	21.312	13.782	16.691	27.195	25.976	12.52	14.051	7.7781	5.6284	19.026	12.636	15.233	13.123	-46.614
21.04	20.638	13.061	15.714	26.275	24.946	11.565	13.068	7.0211	4.8097	18.02	11.613	14.525	12.742	-45.017
20.224	19.964	12.341	14.738	25.354	23.915	10.61	12.085	6.264	3.991	17.014	10.589	13.817	12.361	-43.419
19.753	19.566	12.009	14.511	24.789	23.249	10.041	11.51	5.8376	3.6928	16.591	10.076	13.376	12.914	-40.471
19.44	19.293	11.853	14.624	24.385	22.747	9.6479	11.119	5.5614	3.6312	16.434	9.795	13.057	13.891	-36.91
19.126	19.021	11.698	14.737	23.982	22.246	9.2545	10.729	5.2853	3.5697	16.277	9.5139	12.737	14.868	-33.349
18.813	18.748	11.542	14.85	23.579	21.745	8.8612	10.338	5.0091	3.5082	16.119	9.2327	12.417	15.845	-29.788
18.655	18.455	11.678	15.213	23.151	21.27	8.5427	10.122	5.0186	3.7426	15.916	8.9094	12.307	15.719	-28.293
18.54	18.155	11.894	15.647	22.716	20.802	8.2452	9.9537	5.108	4.0599	15.699	8.5743	12.256	15.285	-27.377
18.425	17.856	12.111	16.081	22.282	20.334	7.9477	9.7856	5.1974	4.3772	15.483	8.2392	12.205	14.851	-26.46
18.311	17.556	12.328	16.515	21.847	19.866	7.6503	9.6176	5.2869	4.6945	15.266	7.9041	12.154	14.417	-25.544
17.536	16.797	12.3	15.42	20.616	18.663	6.9157	9.0507	4.8169	4.2219	13.98	6.7584	11.664	12.588	-27.409
16.667	15.973	12.238	14.106	19.271	17.356	6.1186	8.4269	4.2669	3.6366	12.541	5.4968	11.111	10.559	-29.671
15.797	15.148	12.175	12.793	17.926	16.048	5.3216	7.8031	3.717	3.0512	11.101	4.2352	10.558	8.5297	-31.934
14.928	14.324	12.112	11.48	16.58	14.74	4.5246	7.1793	3.1671	2.4659	9.6623	2.9736	10.005	6.5007	-34.196
13.221	13.093	11.599	8.7662	14.751	12.948	3.4853	6.2557	2.2273	1.4157	7.6201	1.4086	8.9155	6.6744	-35.179
11.487	11.85	11.071	6.0074	12.905	11.14	2.4383	5.3223	1.2749	0.35059	5.5585	-0.16619	7.8084	6.9192	-36.12
9.7534	10.606	10.544	3.2486	11.06	9.3324	1.3912	4.389	0.32253	-0.71455	3.4969	-1.741	6.7012	7.1639	-37.061
8.021	9.3604	10.006	0.56635	9.249	7.5533	0.35572	3.4651	-0.58846	-1.7265	1.4829	-3.2812	5.6047	7.579	-37.807
6.3099	8.086	9.3183	-0.96903	7.95	6.2045	-0.5071	2.6819	-0.87855	-1.9407	0.18449	-4.3029	4.6678	10.547	-35.617
4.5988	6.8116	8.6303	-2.5044	6.651	4.8557	-1.3699	1.8988	-1.1686	-2.1549	-1.1139	-5.3246	3.731	13.516	-33.427
2.8877	5.5372	7.9422	-4.0398	5.3519	3.507	-2.2327	1.1156	-1.4587	-2.3692	-2.4124	-6.3464	2.7941	16.485	-31.237
1.3126	4.3278	7.2967	-5.2554	4.201	2.304	-3.0032	0.41606	-1.6656	-2.4982	-3.5501	-7.2691	1.9723	19.127	-29.059
0.47187	3.4694	6.8809	-4.7443	3.8497	1.8883	-3.2751	0.16827	-1.4229	-2.1671	-3.8197	-7.657	1.7714	20.006	-26.948
-0.36881	2.6111	6.4652	-4.2331	3.4985	1.4727	-3.5469	-0.079508	-1.1801	-1.8361	-4.0893	-8.0449	1.5706	20.885	-24.838
-1.2095	1.7527	6.0494	-3.722	3.1472	1.0571	-3.8187	-0.32729	-0.9374	-1.505	-4.359	-8.4328	1.3697	21.764	-22.727
-1.8159	1.0992	5.829	-3.0855	2.9659	0.84264	-3.8883	-0.40224	-0.69297	-1.2179	-4.4454	-8.6728	1.332	21.711	-21.314
-1.7194	1.0603	6.1945	-2.0726	3.2946	1.2319	-3.3513	0.041284	-0.44342	-1.0626	-3.9823	-8.469	1.7837	18.859	-21.992
-1.6229	1.0215	6.5601	-1.0598	3.6233	1.6211	-2.8142	0.48481	-0.19388	-0.90737	-3.5192	-8.2652	2.2353	16.007	-22.67
-1.5264	0.98264	6.9257	-0.046904	3.9519	2.0103	-2.2771	0.92834	0.055672	-0.75213	-3.0561	-8.0614	2.687	13.154	-23.349
-1.2885	1.1604	7.5407	0.87976	4.4133	2.5511	-1.5724	1.5203	0.40811	-0.48514	-2.3393	-7.605	3.2645	10.314	-24.377
-0.78052	1.7518	8.632	1.6419	5.1278	3.3812	-0.54745	2.3956	0.95696	-0.0048459	-1.1381	-6.6663	4.0822	7.4975	-26.075
-0.27253	2.3432	9.7233	2.404	5.8423	4.2113	0.47747	3.2709	1.5058	0.47545	0.063188	-5.7276	4.8999	4.6805	-27.773
0.23547	2.9346	10.815	3.1661	6.5568	5.0414	1.5024	4.1462	2.0547	0.95575	1.2644	-4.7889	5.7176	1.8635	-29.471
0.52879	3.2852	11.396	3.8047	7.187	5.7226	2.2622	4.7478	2.3286	1.2135	2.4323	-3.9418	6.3156	0.068716	-30.413
0.54612	3.3262	11.323	4.2847	7.7088	6.2123	2.681	4.9976	2.2492	1.1852	3.5574	-3.2126	6.6309	-0.41173	-30.385
0.56344	3.3673	11.25	4.7646	8.2306	6.702	3.0999	5.2475	2.1697	1.1568	4.6824	-2.4833	6.9463	-0.89218	-30.356
0.58076	3.4083	11.177	5.2445	8.7524	7.1917	3.5188	5.4973	2.0902	1.1285	5.8074	-1.7541	7.2617	-1.3726	-30.328
0.25632	2.8734	9.9249	5.6046	8.9351	7.2656	3.2829	5.1183	1.0691	0.1143	6.3907	-1.6728	6.8665	-1.5287	-29.66
-0.36967	1.8302	7.6332	5.8591	8.8186	6.9727	2.4694	4.1846	-0.78285	-1.7698	6.496	-2.1631	5.8445	-1.3985	-28.429
-0.99566	0.78704	5.3416	6.1136	8.7021	6.6797	1.6559	3.2509	-2.6348	-3.6538	6.6013	-2.6535	4.8225	-1.2683	-27.198
-1.6217	-0.25613	3.0499	6.368	8.5856	6.3868	0.8424	2.3171	-4.4867	-5.5379	6.7066	-3.1439	3.8005	-1.138	-25.966
-2.1223	-1.3153	0.8414	6.6671	8.2879	5.9367	-0.21852	1.2406	-6.3539	-7.4756	6.4441	-4.0218	2.5261	-1.8522	-25.113
-2.5478	-2.3841	-1.3172	6.993	7.8815	5.3923	-1.4279	0.0784	-8.2301	-9.4456	5.9609	-5.1321	1.1003	-3.0729	-24.485
-2.9733	-3.4529	-3.4758	7.3188	7.4751	4.8479	-2.6373	-1.0838	-10.106	-11.416	5.4778	-6.2424	-0.32546	-4.2936	-23.858
-3.3988	-4.5218	-5.6344	7.6447	7.0688	4.3036	-3.8466	-2.246	-11.983	-13.386	4.9946	-7.3528	-1.7512	-5.5143	-23.231
-3.6514	-5.2064	-6.5507	7.8905	6.5491	3.728	-4.8411	-3.134	-12.834	-14.243	4.4517	-8.3935	-2.6672	-7.1618	-23.08
-3.8364	-5.7408	-6.9807	8.1049	5.9851	3.1402	-5.7516	-3.9146	-13.284	-14.664	3.8855	-9.407	-3.3836	-8.9764	-23.117
-4.0213	-6.2751	-7.4108	8.3194	5.4211	2.5525	-6.662	-4.6953	-13.734	-15.085	3.3193	-10.42	-4.1001	-10.791	-23.154
-4.2063	-6.8094	-7.8409	8.5338	4.8571	1.9647	-7.5724	-5.476	-14.185	-15.507	2.7531	-11.434	-4.8165	-12.605	-23.191
-4.6079	-7.3499	-8.0753	8.412	4.1511	1.2811	-8.3613	-6.1958	-14.555	-15.788	2.0516	-12.357	-5.3046	-13.562	-23.182
-5.0595	-7.8919	-8.2646	8.2127	3.4124	0.57535	-9.1222	-6.9016	-14.907	-16.038	1.3189	-13.259	-5.7399	-14.321	-23.162
-5.5111	-8.4339	-8.4539	8.0133	2.6737	-0.13039	-9.8831	-7.6074	-15.259	-16.288	0.58618	-14.16	-6.1753	-15.08	-23.143
-5.9627	-8.9758	-8.6432	7.814	1.9349	-0.83614	-10.644	-8.3132	-15.611	-16.538	-0.14654	-15.062	-6.6107	-15.839	-23.123
-6.2588	-9.4066	-9.1128	7.3879	1.5799	-1.1665	-11.044	-8.6962	-16.112	-16.976	-0.671	-15.412	-6.9663	-15.818	-22.742
-6.5388	-9.8259	-9.6114	6.9384	1.2647	-1.4581	-11.406	-9.0459	-16.628	-17.433	-1.1739	-15.704	-7.3136	-15.716	-22.323
-6.8188	-10.245	-10.11	6.4889	0.94937	-1.7497	-11.768	-9.3956	-17.144	-17.891	-1.6768	-15.996	-7.6609	-15.614	-21.904
-7.0989	-10.664	-10.609	6.0394	0.63408	-2.0413	-12.13	-9.7453	-17.66	-18.348	-2.1798	-16.289	-8.0083	-15.513	-21.485
-6.6836	-10.423	-10.33	5.7077	1.0763	-1.5851	-11.678	-9.259	-17.103	-17.727	-2.0074	-15.611	-7.6548	-15.643	-20.782
-6.2683	-10.182	-10.052	5.3759	1.5185	-1.1289	-11.226	-8.7728	-16.545	-17.106	-1.835	-14.934	-7.3013	-15.773	-20.08
-5.853	-9.9404	-9.7734	5.0442	1.9607	-0.67277	-10.774	-8.2865	-15.988	-16.485	-1.6627	-14.256	-6.9478	-15.903	-19.377
-5.4315	-9.6942	-9.4934	4.7347	2.4133	-0.20045	-10.312	-7.7971	-15.421	-15.855	-1.4914	-13.601	-6.5781	-16.126	-18.778
-4.9502	-9.4013	-9.1981	4.6401	2.9657	0.42807	-9.7637	-7.2775	-14.767	-15.133	-1.3306	-13.163	-6.0513	-17.251	-19.173
-4.4689	-9.1085	-8.9028	4.5455	3.5182	1.0566	-9.215	-6.7578	-14.113	-14.411	-1.1698	-12.726	-5.5245	-18.375	-19.568
-3.9876	-8.8157	-8.6076	4.4509	4.0706	1.6851	-8.6664	-6.2382	-13.459	-13.689	-1.009	-12.289	-4.9978	-19.5	-19.963
-3.6627	-8.6671	-8.5352	4.3071	4.4763	2.1834	-8.2759	-5.8851	-13.026	-13.208	-1.0141	-12.057	-4.6203	-20.723	-20.629
-4.0155	-9.1437	-9.4286	3.9499	4.2463	2.1172	-8.5704	-6.2537	-13.553	-13.767	-1.7381	-12.713	-4.8899	-22.375	-22.467
-4.3683	-9.6203	-10.322	3.5927	4.0162	2.0509	-8.8649	-6.6223	-14.079	-14.325	-2.4621	-13.37	-5.1595	-24.027	-24.306
-4.7211	-10.097	-11.215	3.2355	3.7862	1.9847	-9.1595	-6.9909	-14.606	-14.884	-3.1861	-14.027	-5.4291	-25.679	-26.145
-5.2452	-10.685	-12.174	2.7452	3.3996	1.7436	-9.5825	-7.4666	-15.148	-15.475	-3.9638	-14.684	-5.8014	-26.952	-27.429
-6.2068	-11.556	-13.301	1.9146	2.6129	1.0557	-10.334	-8.216	-15.727	-16.147	-4.8784	-15.34	-6.436	-27.258	-27.295
-7.1685	-12.428	-14.428	1.0841	1.8263	0.36772	-11.085	-8.9655	-16.306	-16.819	-5.793	-15.997	-7.0705	-27.565	-27.16
-8.1301	-13.299	-15.555	0.25353	1.0396	-0.32024	-11.836	-9.715	-16.885	-17.491	-6.7077	-16.654	-7.7051	-27.871	-27.026
-8.9785	-14.097	-16.523	-0.37625	0.45483	-0.88033	-12.444	-10.331	-17.396	-18.08	-7.2466	-16.988	-8.3245	-27.483	-25.289
-9.6381	-14.77	-17.226	-0.67142	0.20653	-1.2273	-12.812	-10.725	-17.793	-18.529	-7.1594	-16.785	-8.9188	-25.936	-20.88
-10.298	-15.444	-17.929	-0.96659	-0.04177	-1.5743	-13.181	-11.118	-18.191	-18.979	-7.0722	-16.581	-9.5131	-24.39	-16.471
-10.957	-16.117	-18.632	-1.2618	-0.29007	-1.9213	-13.549	-11.512	-18.588	-19.428	-6.985	-16.377	-10.107	-22.844	-12.063
-11.332	-16.59	-19.223	-1.0866	-0.13041	-1.8675	-13.581	-11.649	-19.22	-20.116	-6.4918	-15.933	-10.588	-21.11	-7.443
-11.385	-16.834	-19.688	-0.37856	0.49161	-1.3596	-13.233	-11.497	-20.117	-21.074	-5.5384	-15.214	-10.941	-19.163	-2.5846
-11.438	-17.079	-20.153	0.32953	1.1136	-0.85166	-12.884	-11.344	-21.015	-22.033	-4.5851	-14.496	-11.293	-17.217	2.2738
-11.491	-17.324	-20.618	1.0376	1.7356	-0.34373	-12.536	-11.192	-21.913	-22.991	-3.6317	-13.778	-11.646	-15.27	7.1323
-11.365	-17.095	-20.506	1.6799	2.528	0.43577	-11.824	-10.695	-22.31	-23.491	-2.63	-12.965	-11.314	-13.654	9.9269
-11.1	-16.499	-19.944	2.271	3.4528	1.4265	-10.828	-9.9311	-22.319	-23.635	-1.5908	-12.078	-10.449	-12.295	11.116
-10.836	-15.903	-19.382	2.8621	4.3775	2.4172	-9.8328	-9.1667	-22.328	-23.779	-0.55165	-11.191	-9.5844	-10.936	12.306
-10.571	-15.307	-18.821	3.4532	5.3023	3.4079	-8.8375	-8.4024	-22.337	-23.923	0.48755	-10.304	-8.7198	-9.5765	13.495
-10.3	-14.309	-17.609	3.473	5.9584	4.1741	-7.924	-7.5804	-21.364	-23.034	1.1621	-9.5025	-7.436	-8.7659	13.12
-10.025	-13.101	-16.056	3.1934	6.4737	4.8227	-7.0533	-6.7282	-19.875	-21.604	1.6455	-8.7452	-5.9327	-8.2427	11.925
-9.7498	-11.892	-14.503	2.9139	6.989	5.4714	-6.1827	-5.8759	-18.387	-20.174	2.129	-7.9878	-4.4293	-7.7195	10.73
-9.4749	-10.684	-12.95	2.6343	7.5043	6.12	-5.312	-5.0236	-16.899	-18.744	2.6124	-7.2304	-2.926	-7.1962	9.5356
-9.4122	-9.8215	-11.835	1.9881	7.4131	6.1182	-5.1525	-4.7474	-15.771	-17.497	2.3919	-6.9886	-2.3965	-7.5497	7.926
-9.4202	-9.0739	-10.865	1.2198	7.1197	5.8997	-5.23	-4.6631	-14.763	-16.312	1.9367	-6.9186	-2.1917	-8.1955	6.1782
-9.4283	-8.3263	-9.8954	0.45141	6.8264	5.6811	-5.3076	-4.5788	-13.755	-15.126	1.4815	-6.8486	-1.9869	-8.8412	4.4304
-9.4363	-7.5788	-8.9256	-0.31696	6.533	5.4625	-5.3851	-4.4946	-12.747	-13.941	1.0263	-6.7785	-1.782	-9.4869	2.6825
-9.5841	-7.3211	-8.4961	-0.84209	5.9826	4.9678	-5.7029	-4.7127	-12.533	-13.511	0.29527	-7.0268	-2.2194	-10.52	0.8326
-9.7577	-7.1542	-8.1665	-1.3222	5.3847	4.422	-6.0652	-4.9868	-12.466	-13.222	-0.48685	-7.3339	-2.7757	-11.625	-1.0363
-9.9314	-6.9872	-7.837	-1.8022	4.7867	3.8762	-6.4275	-5.261	-12.4	-12.933	-1.269	-7.6411	-3.332	-12.731	-2.9051
-10.105	-6.8203	-7.5075	-2.2823	4.1888	3.3305	-6.7897	-5.5351	-12.333	-12.643	-2.0511	-7.9483	-3.8883	-13.836	-4.774
-9.9721	-6.3763	-6.5181	-2.1313	4.1104	3.321	-6.2809	-4.9928	-11.529	-11.842	-2.2125	-7.6432	-3.2453	-14.256	-4.602
-9.8186	-5.9138	-5.4847	-1.9382	4.0666	3.3472	-5.7139	-4.3962	-10.675	-11.007	-2.3326	-7.2973	-2.5223	-14.631	-4.2939
-9.6652	-5.4514	-4.4512	-1.7451	4.0228	3.3735	-5.147	-3.7995	-9.8217	-10.172	-2.4527	-6.9515	-1.7992	-15.006	-3.9859
-9.505	-4.9813	-3.4058	-1.5528	3.9909	3.412	-4.563	-3.1805	-8.9468	-9.3198	-2.5616	-6.5945	-1.0498	-15.392	-3.5965
-9.1371	-4.2746	-1.9876	-1.3848	4.33	3.8286	-3.4504	-1.8692	-7.4141	-7.9572	-2.3211	-5.8953	0.51947	-16.103	-0.68599
-8.7692	-3.568	-0.56945	-1.2167	4.6691	4.2453	-2.3379	-0.55786	-5.8815	-6.5947	-2.0807	-5.196	2.0887	-16.815	2.2245
-8.4013	-2.8613	0.84872	-1.0487	5.0081	4.662	-1.2253	0.75344	-4.3488	-5.2321	-1.8403	-4.4967	3.6579	-17.527	5.135
-8.1058	-2.2591	2.1135	-1.0366	5.2798	5.0072	-0.20012	1.9883	-2.9805	-4.0186	-1.707	-3.913	5.0789	-18.389	7.9062
-8.3175	-2.3883	2.3044	-2.1162	5.0802	4.8522	0.21337	2.6885	-2.7628	-3.8478	-2.3239	-4.1389	5.4618	-20.305	9.7029
-8.5291	-2.5175	2.4953	-3.1959	4.8806	4.6973	0.62686	3.3886	-2.5451	-3.6769	-2.9408	-4.3647	5.8447	-22.221	11.499
-8.7408	-2.6466	2.6863	-4.2756	4.681	4.5423	1.0404	4.0887	-2.3273	-3.5061	-3.5576	-4.5906	6.2276	-24.136	13.296
-9.1354	-2.9786	2.5851	-5.6006	4.3401	4.2364	1.2753	4.5669	-2.4233	-3.6307	-4.3589	-5.008	6.3248	-25.605	14.595
-10.183	-4.0347	1.4407	-7.802	3.4948	3.3912	0.87242	4.2523	-3.6397	-4.8105	-5.8187	-6.1094	5.4016	-25.475	14.115
-11.231	-5.0908	0.29639	-10.003	2.6496	2.546	0.46956	3.9378	-4.856	-5.9903	-7.2785	-7.2108	4.4783	-25.345	13.636
-12.279	-6.1469	-0.84796	-12.205	1.8043	1.7009	0.066706	3.6232	-6.0724	-7.1701	-8.7383	-8.3123	3.5551	-25.215	13.156
-13.226	-7.042	-1.8363	-14.069	1.0568	0.97186	-0.2829	3.2993	-7.0936	-8.1855	-9.9987	-9.2307	2.7647	-23.845	12.926
-13.951	-7.5829	-2.4813	-15.192	0.52449	0.49846	-0.51536	2.9546	-7.6854	-8.8395	-10.821	-9.7464	2.2664	-19.748	13.242
-14.676	-8.1238	-3.1263	-16.315	-0.0078494	0.025058	-0.74782	2.61	-8.2772	-9.4935	-11.642	-10.262	1.7682	-15.65	13.559
-15.4	-8.6647	-3.7713	-17.437	-0.54019	-0.44834	-0.98028	2.2653	-8.869	-10.147	-12.464	-10.778	1.27	-11.553	13.875
-15.656	-8.8042	-3.9102	-17.825	-0.83999	-0.6395	-1.0368	2.1061	-8.9549	-10.305	-12.906	-10.919	1.1758	-7.8288	14.74
-15.228	-8.357	-3.3095	-17.138	-0.79994	-0.41817	-0.83602	2.2178	-8.3014	-9.7355	-12.791	-10.513	1.6722	-4.6502	16.408
-14.8	-7.9098	-2.7088	-16.451	-0.75989	-0.19683	-0.63529	2.3295	-7.6478	-9.1663	-12.677	-10.108	2.1687	-1.4716	18.076
-14.372	-7.4627	-2.1081	-15.764	-0.71984	0.024505	-0.43455	2.4413	-6.9943	-8.5972	-12.563	-9.7018	2.6651	1.707	19.744
-13.948	-7.1669	-1.6168	-15.308	-0.88775	0.0070731	-0.48153	2.3642	-6.4394	-8.0653	-12.653	-9.4824	2.993	2.4907	20.461
-13.529	-7.0224	-1.2349	-15.083	-1.2636	-0.24913	-0.77623	2.0982	-5.9831	-7.5707	-12.948	-9.4495	3.1522	0.87969	20.226
-13.109	-6.878	-0.85307	-14.858	-1.6395	-0.50533	-1.0709	1.8323	-5.5268	-7.0761	-13.244	-9.4165	3.3115	-0.73134	19.991
-12.69	-6.7336	-0.4712	-14.633	-2.0153	-0.76153	-1.3656	1.5663	-5.0705	-6.5815	-13.539	-9.3836	3.4708	-2.3424	19.756
-12.745	-7.0219	-0.73735	-15.103	-2.667	-1.4203	-2.0258	0.89212	-5.2149	-6.6633	-14.186	-9.7886	2.8898	-4.9751	17.778
-13.125	-7.6063	-1.4469	-16.048	-3.5073	-2.3546	-2.9361	-0.061431	-5.7701	-7.1394	-15.075	-10.493	1.8024	-8.307	14.607
-13.505	-8.1907	-2.1564	-16.993	-4.3477	-3.2889	-3.8464	-1.015	-6.3254	-7.6155	-15.963	-11.198	0.71496	-11.639	11.437
-13.885	-8.7751	-2.866	-17.938	-5.188	-4.2232	-4.7567	-1.9685	-6.8806	-8.0917	-16.851	-11.903	-0.37248	-14.971	8.2662
-13.938	-9.0668	-3.809	-18.155	-5.3455	-4.5031	-5.2342	-2.6775	-7.7699	-8.9327	-17.16	-12.314	-1.7203	-17.401	5.7518
-13.842	-9.2254	-4.8581	-18.04	-5.1926	-4.4855	-5.5149	-3.2754	-8.811	-9.9396	-17.205	-12.592	-3.1864	-19.421	3.5357
-13.747	-9.3841	-5.9072	-17.926	-5.0397	-4.4679	-5.7957	-3.8733	-9.8521	-10.946	-17.25	-12.87	-4.6526	-21.441	1.3196
-13.651	-9.5427	-6.9563	-17.811	-4.8868	-4.4502	-6.0764	-4.4712	-10.893	-11.953	-17.294	-13.149	-6.1187	-23.461	-0.89651
-12.597	-9.0021	-7.5083	-16.322	-3.6857	-3.2901	-5.532	-4.2834	-11.548	-12.54	-16.406	-12.735	-6.8735	-24.801	0.23276
-11.275	-8.2658	-7.9211	-14.448	-2.1911	-1.8101	-4.7566	-3.8756	-12.094	-13.008	-15.256	-12.128	-7.4291	-25.951	2.2987
-9.9523	-7.5295	-8.3339	-12.575	-0.69648	-0.33006	-3.9812	-3.4678	-12.641	-13.477	-14.106	-11.521	-7.9847	-27.101	4.3647
-8.6299	-6.7931	-8.7466	-10.701	0.79812	1.15	-3.2057	-3.06	-13.187	-13.945	-12.956	-10.913	-8.5403	-28.251	6.4307
-7.6915	-6.4371	-8.8957	-9.6552	1.8092	2.1297	-2.9037	-2.8636	-13.442	-14.136	-12.194	-10.786	-8.7394	-28.644	9.5993
-6.8079	-6.1354	-9.0071	-8.7278	2.7512	3.0381	-2.6694	-2.6973	-13.655	-14.287	-11.487	-10.727	-8.8875	-28.928	12.925
-5.9243	-5.8337	-9.1185	-7.8003	3.6933	3.9464	-2.435	-2.531	-13.868	-14.438	-10.78	-10.668	-9.0357	-29.212	16.251
-5.0407	-5.5321	-9.2299	-6.8729	4.6353	4.8547	-2.2006	-2.3648	-14.081	-14.589	-10.073	-10.609	-9.1839	-29.496	19.578
-5.6494	-6.5033	-9.985	-7.7315	4.0883	4.1428	-3.3198	-3.3044	-14.765	-15.318	-10.323	-11.55	-9.8826	-28.588	19.67
-6.3063	-7.5155	-10.761	-8.6478	3.4934	3.3787	-4.4827	-4.2797	-15.464	-16.065	-10.604	-12.524	-10.599	-27.641	19.658
-6.9631	-8.5278	-11.537	-9.564	2.8984	2.6146	-5.6455	-5.255	-16.163	-16.813	-10.885	-13.497	-11.316	-26.694	19.646
-7.6132	-9.5469	-12.316	-10.408	2.3108	1.8575	-6.7963	-6.22	-16.848	-17.545	-11.126	-14.426	-12.01	-25.764	19.472
-8.1616	-10.669	-13.147	-10.17	1.8347	1.2064	-7.766	-7.0297	-17.324	-18.043	-10.769	-14.684	-12.378	-25.075	16.869
-8.71	-11.79	-13.977	-9.9313	1.3586	0.55525	-8.7357	-7.8395	-17.8	-18.541	-10.411	-14.943	-12.746	-24.386	14.266
-9.2585	-12.912	-14.807	-9.6929	0.88254	-0.095883	-9.7054	-8.6493	-18.277	-19.039	-10.054	-15.201	-13.113	-23.697	11.663
-9.6472	-13.893	-15.491	-9.1992	0.54324	-0.59291	-10.522	-9.3257	-18.632	-19.407	-9.5646	-15.307	-13.325	-23.218	9.2006
-9.1735	-14.118	-15.387	-7.3268	0.94263	-0.25773	-10.51	-9.2814	-18.338	-19.077	-8.364	-14.592	-12.694	-23.875	7.4978
-8.6999	-14.343	-15.282	-5.4543	1.342	0.077448	-10.498	-9.2371	-18.043	-18.746	-7.1634	-13.876	-12.063	-24.531	5.795
-8.2262	-14.568	-15.177	-3.5819	1.7414	0.41263	-10.485	-9.1928	-17.749	-18.416	-5.9627	-13.161	-11.432	-25.187	4.0922
-7.845	-14.735	-14.973	-2.0062	2.0466	0.66236	-10.487	-9.1464	-17.385	-18.034	-4.9265	-12.554	-10.729	-25.939	2.9171
-7.7412	-14.73	-14.471	-1.3208	2.0692	0.65576	-10.529	-9.0939	-16.813	-17.498	-4.3835	-12.272	-9.8089	-26.978	3.3251
-7.6374	-14.725	-13.97	-0.63548	2.0917	0.64917	-10.571	-9.0413	-16.242	-16.962	-3.8405	-11.99	-8.8893	-28.017	3.7332
-7.5335	-14.72	-13.468	0.049888	2.1143	0.64257	-10.613	-8.9887	-15.67	-16.426	-3.2976	-11.708	-7.9697	-29.056	4.1413
-7.8421	-14.961	-13.24	0.1093	1.8238	0.30576	-10.891	-9.1309	-15.104	-15.919	-3.0734	-11.682	-7.1514	-30.057	4.6636
-8.9378	-15.672	-13.533	-1.0263	0.93569	-0.66144	-11.619	-9.6449	-14.548	-15.468	-3.4581	-12.141	-6.5263	-30.986	5.4041
-10.034	-16.384	-13.827	-2.1619	0.047566	-1.6286	-12.348	-10.159	-13.992	-15.016	-3.8427	-12.601	-5.9013	-31.916	6.1445
-11.129	-17.095	-14.12	-3.2975	-0.84056	-2.5958	-13.076	-10.673	-13.436	-14.564	-4.2274	-13.061	-5.2762	-32.845	6.885
-12.4	-18.046	-14.721	-4.5067	-1.8596	-3.6385	-13.859	-11.296	-13.142	-14.33	-4.7328	-13.57	-4.9538	-33.548	7.0659
-13.896	-19.306	-15.718	-5.8105	-3.047	-4.778	-14.714	-12.059	-13.187	-14.377	-5.3935	-14.142	-5.0204	-33.961	6.5274
-15.392	-20.566	-16.715	-7.1143	-4.2343	-5.9176	-15.569	-12.822	-13.231	-14.423	-6.0542	-14.714	-5.087	-34.373	5.9888
-16.888	-21.825	-17.712	-8.4182	-5.4217	-7.0571	-16.423	-13.585	-13.275	-14.47	-6.7149	-15.287	-5.1537	-34.786	5.4503
-17.995	-22.729	-18.209	-9.2778	-6.2883	-7.7488	-16.735	-13.91	-13.477	-14.586	-7.2778	-15.585	-5.34	-34.393	4.6851
-18.761	-23.319	-18.264	-9.7455	-6.872	-8.0454	-16.566	-13.848	-13.818	-14.763	-7.7544	-15.641	-5.6321	-33.289	3.72
-19.526	-23.909	-18.32	-10.213	-7.4556	-8.3419	-16.398	-13.785	-14.158	-14.939	-8.231	-15.697	-5.9241	-32.185	2.7548
-20.292	-24.499	-18.375	-10.681	-8.0393	-8.6384	-16.23	-13.723	-14.499	-15.116	-8.7076	-15.752	-6.2162	-31.081	1.7897
-20.47	-24.321	-17.58	-10.628	-8.0017	-8.3882	-15.427	-13.038	-14.247	-14.75	-8.791	-15.376	-6.0182	-29.714	1.3597
-20.295	-23.68	-16.274	-10.262	-7.5913	-7.81	-14.244	-11.979	-13.641	-14.058	-8.6384	-14.74	-5.5261	-28.189	1.2508
-20.121	-23.04	-14.967	-9.8963	-7.181	-7.2318	-13.06	-10.92	-13.035	-13.367	-8.4858	-14.104	-5.0341	-26.665	1.1419
-19.946	-22.4	-13.661	-9.5306	-6.7706	-6.6536	-11.877	-9.8614	-12.429	-12.675	-8.3332	-13.469	-4.542	-25.14	1.0329
-19.699	-21.687	-12.865	-8.873	-6.2329	-6.2078	-11.022	-9.1216	-11.779	-12.107	-7.8705	-12.792	-3.9258	-24.776	1.6232
-19.422	-20.945	-12.268	-8.1013	-5.6454	-5.8138	-10.295	-8.5066	-11.113	-11.587	-7.2865	-12.099	-3.261	-24.865	2.4871
-19.146	-20.203	-11.67	-7.3296	-5.0579	-5.4198	-9.5679	-7.8915	-10.446	-11.066	-6.7025	-11.406	-2.5962	-24.954	3.3509
-18.87	-19.461	-11.073	-6.5579	-4.4704	-5.0258	-8.8409	-7.2764	-9.7799	-10.546	-6.1185	-10.714	-1.9314	-25.044	4.2148
-19.137	-19.472	-11.872	-6.1975	-4.4097	-5.1499	-8.9043	-7.5214	-10.218	-11.137	-5.8504	-10.586	-2.1047	-26.176	5.1147
-19.53	-19.656	-12.993	-5.9319	-4.4705	-5.3937	-9.1501	-7.9648	-10.911	-11.984	-5.6552	-10.589	-2.4715	-27.549	6.0229
-19.923	-19.84	-14.114	-5.6664	-4.5313	-5.6374	-9.396	-8.4082	-11.604	-12.831	-5.46	-10.592	-2.8382	-28.921	6.9311
-20.316	-20.025	-15.235	-5.4008	-4.5921	-5.8812	-9.6418	-8.8516	-12.297	-13.679	-5.2648	-10.595	-3.2049	-30.294	7.8393
-20.714	-20.191	-15.926	-5.662	-4.6502	-5.777	-9.5348	-8.9727	-12.982	-14.381	-5.276	-10.63	-3.8407	-30.546	8.2523
-21.112	-20.356	-16.572	-5.9777	-4.708	-5.6368	-9.3914	-9.0605	-13.665	-15.069	-5.3087	-10.669	-4.5044	-30.683	8.6141
-21.511	-20.52	-17.218	-6.2934	-4.7658	-5.4965	-9.2479	-9.1483	-14.349	-15.756	-5.3413	-10.708	-5.168	-30.819	8.9758
-21.91	-20.685	-17.864	-6.609	-4.8236	-5.3563	-9.1045	-9.2361	-15.032	-16.444	-5.374	-10.747	-5.8317	-30.956	9.3376
-21.377	-19.938	-17.018	-6.6195	-4.1064	-4.2822	-8.0204	-8.3724	-14.782	-16.167	-4.9392	-9.9952	-5.806	-28.843	10.299
-20.845	-19.192	-16.172	-6.6299	-3.3892	-3.208	-6.9362	-7.5086	-14.533	-15.89	-4.5045	-9.2433	-5.7803	-26.73	11.26
-20.312	-18.446	-15.326	-6.6404	-2.672	-2.1338	-5.8521	-6.6448	-14.283	-15.613	-4.0697	-8.4913	-5.7547	-24.617	12.222
-19.767	-17.715	-14.525	-6.6228	-1.9481	-1.0743	-4.8058	-5.8168	-14.06	-15.36	-3.6174	-7.7415	-5.7253	-22.543	13.244
-19.091	-17.141	-14.165	-6.334	-1.1592	-0.15602	-4.125	-5.3348	-14.104	-15.346	-2.9952	-7.0121	-5.66	-20.838	14.859
-18.415	-16.567	-13.804	-6.0451	-0.37024	0.76224	-3.4443	-4.8528	-14.148	-15.332	-2.373	-6.2826	-5.5947	-19.134	16.475
-17.738	-15.992	-13.443	-5.7563	0.41869	1.6805	-2.7635	-4.3708	-14.192	-15.317	-1.7508	-5.5532	-5.5294	-17.429	18.09
-17.184	-15.6	-13.284	-5.4457	1.1044	2.4511	-2.2792	-4.0481	-14.302	-15.346	-1.1629	-4.956	-5.5519	-16.226	19.336
-17.154	-15.994	-13.997	-5.0407	1.3425	2.5815	-2.6464	-4.4157	-14.699	-15.563	-0.72409	-4.9317	-5.9546	-17.198	18.983
-17.124	-16.387	-14.711	-4.6357	1.5807	2.712	-3.0136	-4.7833	-15.095	-15.781	-0.28525	-4.9073	-6.3572	-18.169	18.63
-17.095	-16.781	-15.424	-4.2307	1.8189	2.8424	-3.3808	-5.1509	-15.492	-15.998	0.15358	-4.8829	-6.7599	-19.14	18.276
-17.091	-17.264	-16.117	-3.7552	1.9743	2.8699	-3.883	-5.5951	-15.843	-16.174	0.52408	-4.9969	-7.2647	-20.512	17.091
-17.153	-17.974	-16.759	-3.0994	1.9179	2.6341	-4.73	-6.235	-16.08	-16.247	0.71993	-5.4646	-8.0305	-22.907	13.778
-17.214	-18.685	-17.4	-2.4436	1.8615	2.3983	-5.577	-6.8748	-16.317	-16.32	0.91579	-5.9323	-8.7963	-25.303	10.465
-17.276	-19.395	-18.041	-1.7878	1.8051	2.1625	-6.424	-7.5147	-16.554	-16.393	1.1116	-6.3999	-9.5621	-27.698	7.1524
-17.388	-20.093	-18.626	-1.5064	1.5228	1.7184	-7.3664	-8.2938	-16.899	-16.617	0.97276	-7.0622	-10.522	-29.762	3.7887
-17.586	-20.772	-19.117	-1.849	0.8639	0.9271	-8.4678	-9.3052	-17.424	-17.092	0.276	-8.049	-11.805	-31.273	0.34009
-17.784	-21.45	-19.608	-2.1916	0.205	0.13577	-9.5692	-10.317	-17.949	-17.567	-0.42076	-9.0357	-13.088	-32.783	-3.1085
-17.982	-22.129	-20.099	-2.5342	-0.4539	-0.65555	-10.671	-11.328	-18.474	-18.043	-1.1175	-10.022	-14.371	-34.294	-6.557
-18.603	-22.871	-20.707	-3.8739	-1.5785	-1.8478	-11.863	-12.537	-19.01	-18.538	-2.3435	-11.204	-15.718	-34.932	-8.4246
-19.704	-23.687	-21.448	-6.3436	-3.231	-3.4943	-13.16	-13.97	-19.558	-19.056	-4.1692	-12.608	-17.138	-34.581	-8.5003
-20.804	-24.502	-22.189	-8.8134	-4.8835	-5.1408	-14.456	-15.403	-20.106	-19.573	-5.9949	-14.011	-18.557	-34.23	-8.5761
-21.904	-25.318	-22.93	-11.283	-6.5359	-6.7873	-15.753	-16.836	-20.654	-20.091	-7.8205	-15.414	-19.976	-33.879	-8.6518
-23.102	-25.89	-23.391	-13.721	-8.0829	-8.2858	-16.674	-17.851	-20.532	-19.923	-9.399	-16.437	-20.759	-32.423	-6.2066
-24.376	-26.272	-23.633	-16.135	-9.5477	-9.6691	-17.303	-18.541	-19.889	-19.223	-10.785	-17.165	-21.048	-30.107	-1.8005
-25.649	-26.654	-23.876	-18.548	-11.013	-11.052	-17.932	-19.231	-19.246	-18.523	-12.171	-17.893	-21.337	-27.791	2.6055
-26.923	-27.036	-24.119	-20.961	-12.477	-12.436	-18.561	-19.921	-18.603	-17.823	-13.557	-18.621	-21.625	-25.474	7.0116
-27.31	-26.692	-23.334	-21.682	-12.888	-12.821	-18.202	-19.489	-17.012	-16.167	-13.778	-18.421	-20.813	-22.455	12.104
-27.231	-25.967	-22.011	-21.515	-12.746	-12.683	-17.326	-18.468	-14.923	-14.01	-13.387	-17.735	-19.424	-19.068	17.555
-27.153	-25.242	-20.688	-21.348	-12.605	-12.545	-16.451	-17.447	-12.835	-11.853	-12.997	-17.049	-18.035	-15.68	23.006
-27.075	-24.517	-19.366	-21.181	-12.463	-12.407	-15.575	-16.427	-10.747	-9.6965	-12.607	-16.364	-16.646	-12.293	28.457
-26.17	-23.278	-17.108	-19.943	-11.64	-11.611	-14.11	-14.796	-8.6306	-7.5353	-11.717	-15.357	-14.892	-10.198	30.728
-24.991	-21.866	-14.54	-18.348	-10.589	-10.595	-12.449	-12.962	-6.5054	-5.3726	-10.661	-14.244	-13.016	-8.5348	31.938
-23.811	-20.455	-11.971	-16.753	-9.539	-9.5791	-10.789	-11.129	-4.3802	-3.21	-9.6055	-13.131	-11.14	-6.8714	33.148
-22.631	-19.043	-9.402	-15.157	-8.4887	-8.5632	-9.1279	-9.2947	-2.255	-1.0473	-8.5497	-12.017	-9.2642	-5.2079	34.359
-21.665	-17.716	-7.096	-14.067	-7.876	-7.8646	-7.9026	-7.9046	-1.2502	-0.10602	-8.0992	-11.357	-8.0456	-6.3483	32.122
-20.739	-16.405	-4.8387	-13.069	-7.3445	-7.2246	-6.7579	-6.5966	-0.4529	0.60905	-7.7609	-10.78	-6.9488	-8.0079	29.248
-19.812	-15.094	-2.5814	-12.072	-6.8129	-6.5847	-5.6132	-5.2886	0.3444	1.3241	-7.4226	-10.203	-5.8519	-9.6675	26.373
-18.886	-13.783	-0.32411	-11.075	-6.2813	-5.9447	-4.4685	-3.9807	1.1417	2.0392	-7.0843	-9.6255	-4.755	-11.327	23.498
-18.601	-12.951	0.35309	-10.729	-6.1438	-5.6758	-4.0294	-3.3562	0.91668	1.6321	-7.0136	-9.3177	-4.2604	-13.645	20.623
-18.358	-12.152	0.92496	-10.428	-6.0326	-5.4316	-3.6373	-2.7772	0.6235	1.1502	-6.9607	-9.0278	-3.8058	-16.007	17.747
-18.115	-11.353	1.4968	-10.126	-5.9214	-5.1874	-3.2453	-2.1983	0.33033	0.66837	-6.9079	-8.738	-3.3513	-18.369	14.871
-17.879	-10.571	2.0272	-9.8275	-5.8014	-4.9404	-2.859	-1.6264	0.038599	0.18969	-6.8411	-8.4423	-2.8979	-20.651	12.052
-17.846	-10.34	1.2708	-9.6433	-5.4106	-4.6048	-2.6546	-1.2708	-0.2084	-0.1899	-6.3435	-7.9673	-2.4811	-20.456	10.992
-17.814	-10.108	0.51438	-9.459	-5.0199	-4.2692	-2.4501	-0.91528	-0.4554	-0.5695	-5.8459	-7.4923	-2.0642	-20.26	9.9308
-17.781	-9.8768	-0.24202	-9.2748	-4.6291	-3.9337	-2.2456	-0.55974	-0.7024	-0.9491	-5.3483	-7.0173	-1.6473	-20.064	8.8701
-17.696	-9.6578	-0.95327	-9.0974	-4.2088	-3.5746	-2.0193	-0.18899	-0.90173	-1.267	-4.8365	-6.5309	-1.2396	-19.614	8.053
-17.244	-9.5266	-1.3485	-8.9678	-3.5814	-3.0512	-1.6397	0.28824	-0.76737	-1.1529	-4.2255	-5.9651	-0.89531	-17.376	8.9412
-16.792	-9.3954	-1.7437	-8.8382	-2.9539	-2.5278	-1.2602	0.76547	-0.63302	-1.0388	-3.6145	-5.3992	-0.55105	-15.138	9.8295
-16.341	-9.2642	-2.1389	-8.7087	-2.3265	-2.0044	-0.88072	1.2427	-0.49866	-0.92472	-3.0034	-4.8333	-0.20679	-12.9	10.718
-15.695	-8.9594	-2.2062	-8.5728	-1.7052	-1.4463	-0.43041	1.7762	-0.25994	-0.70421	-2.4508	-4.2695	0.15728	-10.676	11.974
-14.358	-8.0348	-1.1022	-8.4145	-1.106	-0.76433	0.27274	2.5107	0.35152	-0.1036	-2.1065	-3.7132	0.59215	-8.5002	14.542
-13.021	-7.1102	0.0017944	-8.2562	-0.50684	-0.082335	0.97589	3.2452	0.96299	0.497	-1.7622	-3.1569	1.027	-6.3249	17.11
-11.683	-6.1855	1.1058	-8.0979	0.092357	0.59966	1.679	3.9797	1.5745	1.0976	-1.4179	-2.6007	1.4619	-4.1496	19.679
-10.196	-4.9987	2.5113	-7.8519	0.67662	1.2908	2.4921	4.7926	2.4776	1.9815	-1.0774	-1.9641	2.1216	-2.075	22.401
-8.3787	-3.2348	4.58	-7.4129	1.228	2.0021	3.5471	5.7778	4.0222	3.4888	-0.7452	-1.1511	3.2761	-0.2218	25.46
-6.5614	-1.471	6.6488	-6.9739	1.7794	2.7135	4.6021	6.763	5.5669	4.9961	-0.41304	-0.33809	4.4307	1.6314	28.52
-4.7441	0.29288	8.7175	-6.5348	2.3308	3.4248	5.6571	7.7483	7.1116	6.5033	-0.080887	0.47493	5.5852	3.4846	31.579
-3.2849	1.7594	10.321	-6.2724	2.708	3.8992	6.5063	8.5122	8.5653	7.9394	0.10608	1.1581	6.7031	4.9794	34.108
-2.3492	2.7915	11.244	-6.268	2.8303	4.0273	7.0549	8.9527	9.8859	9.2714	0.08084	1.6514	7.7677	5.9503	35.863
-1.4135	3.8236	12.168	-6.2637	2.9527	4.1555	7.6035	9.3933	11.207	10.603	0.055602	2.1447	8.8323	6.9213	37.617
-0.47779	4.8556	13.091	-6.2593	3.0751	4.2836	8.152	9.8338	12.527	11.935	0.030364	2.638	9.8968	7.8923	39.372
-0.21095	5.049	12.979	-6.9623	2.776	3.9676	8.1118	9.7342	12.971	12.434	-0.57828	2.6025	10.226	7.5282	39.626
-0.61297	4.4037	11.831	-8.3727	2.0555	3.2075	7.4826	9.0945	12.539	12.098	-1.7703	2.0381	9.819	5.829	38.381
-1.015	3.7583	10.683	-9.783	1.335	2.4474	6.8535	8.4548	12.106	11.762	-2.9624	1.4738	9.4122	4.1298	37.135
-1.417	3.113	9.5348	-11.193	0.61445	1.6872	6.2244	7.8151	11.674	11.426	-4.1545	0.90941	9.0055	2.4306	35.889
-2.0898	2.1511	8.1139	-13.192	-0.34429	0.78828	5.3585	6.982	10.684	10.505	-5.8121	0.020373	8.0459	-0.39502	32.921
-2.9477	0.97271	6.5062	-15.593	-1.466	-0.2057	4.3306	6.0167	9.3128	9.1828	-7.7882	-1.0908	6.7081	-3.9915	28.773
-3.8056	-0.20571	4.8986	-17.994	-2.5878	-1.1997	3.3027	5.0513	7.9414	7.8609	-9.7644	-2.202	5.3703	-7.5879	24.626
-4.6635	-1.3841	3.291	-20.395	-3.7095	-2.1937	2.2748	4.086	6.57	6.5391	-11.741	-3.3132	4.0325	-11.184	20.478
-5.4841	-2.2416	2.2926	-22.531	-4.7687	-3.0964	1.4757	3.2931	5.5551	5.535	-13.565	-4.3467	2.793	-13.35	16.659
-6.2876	-2.9531	1.5711	-24.547	-5.7994	-3.9578	0.78073	2.5787	4.7022	4.6752	-15.321	-5.345	1.5981	-14.865	12.99
-7.0912	-3.6647	0.84962	-26.563	-6.8301	-4.8191	0.08573	1.8642	3.8493	3.8155	-17.077	-6.3433	0.40323	-16.38	9.3202
-7.8947	-4.3763	0.12815	-28.579	-7.8608	-5.6804	-0.60926	1.1497	2.9965	2.9557	-18.832	-7.3416	-0.79165	-17.896	5.6507
-8.6709	-5.0734	-0.25652	-29.716	-8.8716	-6.6786	-1.2046	0.49238	2.5883	2.6546	-20.159	-8.19	-1.8046	-16.075	5.4949
-9.4395	-5.7664	-0.54689	-30.607	-9.8769	-7.7152	-1.7721	-0.14894	2.3046	2.5099	-21.365	-8.9965	-2.7667	-13.321	6.323
-10.208	-6.4594	-0.83726	-31.498	-10.882	-8.7517	-2.3396	-0.79026	2.0209	2.3652	-22.571	-9.8029	-3.7288	-10.567	7.151
-10.977	-7.1525	-1.1276	-32.389	-11.887	-9.7883	-2.9071	-1.4316	1.7372	2.2204	-23.777	-10.609	-4.6908	-7.8126	7.9791
-11.459	-8.034	-1.6918	-32.422	-12.674	-10.771	-3.4556	-1.98	1.468	2.1382	-24.378	-11.153	-5.3121	-4.0611	11.974
-11.9	-8.9425	-2.295	-32.331	-13.429	-11.747	-4.0015	-2.5151	1.2008	2.0648	-24.893	-11.66	-5.8848	-0.16717	16.421
-12.342	-9.8509	-2.8982	-32.241	-14.184	-12.722	-4.5473	-3.0502	0.9336	1.9915	-25.407	-12.166	-6.4574	3.7267	20.868
-12.783	-10.759	-3.5014	-32.151	-14.94	-13.697	-5.0932	-3.5854	0.66642	1.9181	-25.921	-12.672	-7.03	7.6207	25.316
-12.67	-11.347	-4.2094	-31.294	-15.091	-14.047	-5.4002	-3.8769	0.39491	1.6562	-25.645	-12.788	-7.1327	8.0642	28.095
-12.54	-11.925	-4.9207	-30.412	-15.224	-14.377	-5.6996	-4.1605	0.12326	1.3882	-25.342	-12.89	-7.2203	8.3964	30.82
-12.409	-12.503	-5.632	-29.53	-15.356	-14.706	-5.9989	-4.4441	-0.1484	1.1202	-25.04	-12.993	-7.3078	8.7286	33.546
-12.272	-13.067	-6.3389	-28.635	-15.472	-15.01	-6.2987	-4.7388	-0.42188	0.84121	-24.72	-13.101	-7.4085	8.8177	35.965
-12.047	-13.428	-6.9807	-27.54	-15.339	-14.925	-6.6051	-5.1985	-0.72295	0.39816	-24.134	-13.284	-7.7056	5.26	33.8
-11.821	-13.789	-7.6225	-26.444	-15.207	-14.841	-6.9115	-5.6581	-1.024	-0.044891	-23.547	-13.467	-8.0028	1.7023	31.635
-11.596	-14.149	-8.2643	-25.348	-15.074	-14.757	-7.2179	-6.1178	-1.3251	-0.48794	-22.961	-13.651	-8.3	-1.8555	29.47
-11.42	-14.554	-8.9527	-24.324	-14.958	-14.671	-7.5567	-6.6213	-1.695	-0.98971	-22.403	-13.887	-8.673	-5.3652	26.94
-11.512	-15.192	-9.8923	-23.685	-14.929	-14.577	-8.0702	-7.3616	-2.4363	-1.8085	-21.999	-14.413	-9.456	-8.6155	22.44
-11.605	-15.831	-10.832	-23.047	-14.901	-14.484	-8.5837	-8.1019	-3.1777	-2.6274	-21.594	-14.939	-10.239	-11.866	17.94
-11.697	-16.469	-11.772	-22.408	-14.873	-14.39	-9.0972	-8.8422	-3.919	-3.4462	-21.189	-15.465	-11.022	-15.116	13.44
-11.771	-17.102	-12.74	-21.81	-14.802	-14.261	-9.5749	-9.5094	-4.7883	-4.3587	-20.751	-15.924	-11.771	-17.55	9.589
-11.791	-17.719	-13.797	-21.332	-14.604	-14.027	-9.9452	-9.9572	-6.0414	-5.5523	-20.214	-16.183	-12.418	-17.536	7.6837
-11.81	-18.335	-14.853	-20.855	-14.407	-13.793	-10.316	-10.405	-7.2944	-6.7458	-19.677	-16.443	-13.065	-17.522	5.7784
-11.83	-18.951	-15.91	-20.377	-14.209	-13.559	-10.686	-10.853	-8.5475	-7.9394	-19.14	-16.702	-13.713	-17.508	3.8731
-11.805	-19.477	-16.816	-19.809	-13.994	-13.369	-11.059	-11.254	-9.7672	-9.1132	-18.531	-16.818	-14.231	-16.87	3.3207
-11.695	-19.829	-17.435	-19.07	-13.747	-13.263	-11.437	-11.567	-10.923	-10.249	-17.786	-16.66	-14.503	-15.04	5.3512
-11.585	-20.182	-18.054	-18.33	-13.499	-13.157	-11.815	-11.88	-12.08	-11.385	-17.041	-16.502	-14.775	-13.21	7.3817
-11.475	-20.534	-18.673	-17.591	-13.251	-13.051	-12.194	-12.193	-13.236	-12.521	-16.296	-16.344	-15.048	-11.379	9.4122
-11.609	-21.003	-19.169	-16.889	-13.206	-13.17	-12.738	-12.68	-14.065	-13.382	-15.695	-16.32	-15.278	-9.7322	11.693
-12.056	-21.623	-19.506	-16.236	-13.42	-13.577	-13.494	-13.394	-14.472	-13.889	-15.278	-16.468	-15.453	-8.3204	14.296
-12.504	-22.244	-19.843	-15.583	-13.635	-13.983	-14.251	-14.107	-14.879	-14.396	-14.861	-16.616	-15.629	-6.9086	16.9
-12.952	-22.864	-20.181	-14.929	-13.849	-14.39	-15.007	-14.82	-15.286	-14.904	-14.445	-16.764	-15.805	-5.4968	19.503
-13.621	-23.624	-20.511	-14.39	-14.166	-14.795	-15.689	-15.474	-15.338	-15.025	-14.248	-17.132	-15.839	-4.6263	20.802
-14.487	-24.509	-20.836	-13.951	-14.573	-15.199	-16.305	-16.075	-15.076	-14.805	-14.245	-17.695	-15.747	-4.2334	20.95
-15.352	-25.393	-21.161	-13.513	-14.981	-15.603	-16.921	-16.677	-14.814	-14.585	-14.243	-18.258	-15.655	-3.8405	21.099
-16.218	-26.278	-21.486	-13.074	-15.388	-16.007	-17.536	-17.278	-14.552	-14.366	-14.24	-18.82	-15.564	-3.4477	21.248
-16.804	-26.805	-21.537	-12.698	-15.626	-16.172	-17.669	-17.326	-14.038	-13.823	-14.267	-19.072	-15.055	-3.6172	20.381
-17.222	-27.117	-21.424	-12.359	-15.763	-16.195	-17.511	-17.041	-13.373	-13.087	-14.311	-19.138	-14.295	-4.1243	18.905
-17.641	-27.43	-21.311	-12.021	-15.9	-16.217	-17.353	-16.757	-12.708	-12.35	-14.356	-19.204	-13.536	-4.6313	17.43
-18.059	-27.742	-21.198	-11.682	-16.037	-16.239	-17.196	-16.472	-12.043	-11.614	-14.401	-19.27	-12.776	-5.1383	15.954
-18.29	-27.581	-20.787	-12.009	-16.189	-16.356	-16.733	-15.843	-11.205	-10.74	-14.465	-18.777	-11.908	-6.207	14.236
-18.447	-27.235	-20.26	-12.596	-16.347	-16.51	-16.151	-15.078	-10.3	-9.8117	-14.537	-18.066	-10.998	-7.4953	12.424
-18.605	-26.889	-19.733	-13.184	-16.505	-16.664	-15.569	-14.314	-9.3954	-8.8839	-14.608	-17.355	-10.087	-8.7837	10.611
-18.762	-26.543	-19.206	-13.772	-16.663	-16.818	-14.987	-13.549	-8.4905	-7.9561	-14.68	-16.644	-9.1761	-10.072	8.7981
-18.813	-25.914	-18.656	-14.658	-16.731	-16.979	-14.367	-12.883	-7.7179	-7.2216	-14.445	-15.65	-8.6838	-11.881	6.4342
-18.839	-25.219	-18.101	-15.614	-16.779	-17.14	-13.738	-12.24	-6.9758	-6.5316	-14.138	-14.591	-8.2879	-13.811	3.9431
-18.864	-24.524	-17.546	-16.569	-16.827	-17.302	-13.109	-11.596	-6.2338	-5.8416	-13.832	-13.532	-7.8921	-15.74	1.452
-18.89	-23.829	-16.99	-17.525	-16.875	-17.464	-12.48	-10.953	-5.4917	-5.1517	-13.525	-12.473	-7.4963	-17.67	-1.0391
-18.31	-22.988	-16.58	-17.002	-16.329	-17.02	-11.886	-10.571	-5.3692	-5.0109	-12.435	-11.431	-7.4599	-18.848	-2.3237
-17.668	-22.13	-16.185	-16.327	-15.722	-16.513	-11.297	-10.216	-5.3107	-4.927	-11.264	-10.391	-7.4606	-19.949	-3.4834
-17.025	-21.273	-15.79	-15.651	-15.115	-16.007	-10.707	-9.8608	-5.2522	-4.8431	-10.094	-9.3506	-7.4614	-21.05	-4.6432
-16.383	-20.416	-15.395	-14.976	-14.509	-15.5	-10.117	-9.5058	-5.1937	-4.7592	-8.9227	-8.3104	-7.4622	-22.151	-5.8029
-15.924	-20.265	-15.658	-13.708	-13.967	-14.966	-10.2	-9.9147	-5.9284	-5.4161	-7.8741	-7.9956	-7.8453	-20.487	-2.7113
-15.466	-20.114	-15.922	-12.44	-13.426	-14.431	-10.283	-10.324	-6.663	-6.073	-6.8254	-7.6808	-8.2285	-18.823	0.38038
-15.007	-19.964	-16.185	-11.172	-12.885	-13.897	-10.367	-10.732	-7.3977	-6.7299	-5.7768	-7.366	-8.6116	-17.159	3.472
-14.63	-19.894	-16.486	-10.026	-12.408	-13.423	-10.51	-11.19	-8.1298	-7.3925	-4.8119	-7.1187	-9.0274	-15.312	6.7022
-15.037	-20.606	-17.145	-10.067	-12.55	-13.532	-11.231	-12.115	-8.8373	-8.1094	-4.6561	-7.524	-9.758	-11.696	11.271
-15.445	-21.318	-17.804	-10.107	-12.692	-13.642	-11.953	-13.041	-9.5448	-8.8263	-4.5004	-7.9294	-10.489	-8.0806	15.84
-15.853	-22.03	-18.463	-10.148	-12.833	-13.751	-12.674	-13.967	-10.252	-9.5432	-4.3446	-8.3347	-11.219	-4.4649	20.409
-16.186	-22.7	-19.083	-10.188	-12.919	-13.82	-13.347	-14.829	-10.861	-10.162	-4.1711	-8.7018	-11.982	-1.0781	24.255
-16.194	-23.185	-19.534	-10.226	-12.765	-13.712	-13.812	-15.416	-11.041	-10.356	-3.9205	-8.9032	-12.886	1.317	24.972
-16.202	-23.669	-19.985	-10.264	-12.611	-13.605	-14.276	-16.003	-11.222	-10.55	-3.6698	-9.1045	-13.791	3.7121	25.688
-16.209	-24.154	-20.437	-10.302	-12.456	-13.497	-14.74	-16.59	-11.402	-10.744	-3.4192	-9.3059	-14.695	6.1071	26.404
-15.896	-24.429	-20.852	-9.8713	-12.021	-13.124	-15.05	-17.016	-11.513	-10.822	-2.9161	-9.3245	-15.611	7.7597	26.321
-14.762	-24.171	-21.173	-8.245	-10.869	-12.074	-14.964	-17.027	-11.444	-10.606	-1.7679	-8.8763	-16.557	7.5146	24.194
-13.627	-23.912	-21.495	-6.6186	-9.7162	-11.025	-14.878	-17.038	-11.375	-10.389	-0.61964	-8.4281	-17.504	7.2695	22.067
-12.493	-23.654	-21.816	-4.9923	-8.5637	-9.9747	-14.793	-17.05	-11.307	-10.173	0.52862	-7.9798	-18.45	7.0244	19.94
-11.259	-23.237	-21.997	-3.2001	-7.2647	-8.7464	-14.523	-16.838	-11.106	-9.797	1.7919	-7.3812	-19.157	6.3734	18.362
-9.8606	-22.556	-21.944	-1.1316	-5.7218	-7.2208	-13.948	-16.254	-10.687	-9.1554	3.247	-6.5319	-19.464	5.0459	17.698
-8.4619	-21.876	-21.891	0.93694	-4.1788	-5.6951	-13.373	-15.67	-10.268	-8.5137	4.702	-5.6826	-19.77	3.7184	17.035
-7.0633	-21.195	-21.838	3.0055	-2.6359	-4.1694	-12.798	-15.086	-9.8486	-7.8721	6.157	-4.8333	-20.077	2.3909	16.371
-5.8801	-20.44	-21.508	4.3467	-1.2788	-2.7792	-12.042	-14.326	-9.3242	-7.197	7.3412	-4.0234	-19.953	1.3567	16.071
-4.9412	-19.6	-20.863	4.8636	-0.13216	-1.5425	-11.081	-13.365	-8.6808	-6.484	8.2185	-3.2581	-19.341	0.65495	16.182
-4.0022	-18.761	-20.218	5.3805	1.0144	-0.30583	-10.119	-12.405	-8.0373	-5.7711	9.0957	-2.4929	-18.729	-0.046807	16.293
-3.0633	-17.921	-19.573	5.8974	2.161	0.93087	-9.1576	-11.444	-7.3938	-5.0581	9.9729	-1.7277	-18.117	-0.74857	16.404
-2.2509	-17.063	-19.05	5.8435	2.9594	1.8192	-8.3199	-10.692	-7.2709	-4.9803	10.456	-1.1631	-17.606	-1.0887	15.544
-1.5369	-16.191	-18.622	5.3455	3.487	2.4366	-7.5784	-10.102	-7.5527	-5.3966	10.631	-0.75466	-17.172	-1.1477	13.93
-0.82286	-15.319	-18.193	4.8476	4.0146	3.0539	-6.8369	-9.5124	-7.8346	-5.8129	10.807	-0.34621	-16.739	-1.2066	12.316
-0.10885	-14.447	-17.764	4.3497	4.5422	3.6713	-6.0954	-8.9224	-8.1164	-6.2291	10.983	0.062236	-16.305	-1.2655	10.702
0.54668	-13.725	-17.951	4.2688	4.7872	3.9731	-5.8732	-8.8822	-9.2246	-7.4997	11.006	0.18672	-16.521	-1.5538	8.9277
1.1716	-13.083	-18.459	4.4063	4.8842	4.1096	-5.9229	-9.13	-10.766	-9.2178	10.949	0.16246	-17.078	-1.9623	7.0698
1.7965	-12.441	-18.968	4.5438	4.9812	4.2461	-5.9727	-9.3777	-12.306	-10.936	10.891	0.1382	-17.634	-2.3708	5.2118
2.4214	-11.798	-19.477	4.6813	5.0781	4.3827	-6.0224	-9.6255	-13.847	-12.654	10.834	0.11394	-18.19	-2.7793	3.3539
2.7466	-11.344	-19.927	5.1959	5.026	4.3759	-6.3182	-10.021	-14.952	-13.802	10.674	-0.17964	-18.938	-3.5323	3.2814
2.972	-10.953	-20.358	5.8363	4.9242	4.3213	-6.6959	-10.466	-15.912	-14.76	10.48	-0.56299	-19.749	-4.4	3.8042
3.1973	-10.562	-20.789	6.4767	4.8224	4.2667	-7.0737	-10.911	-16.872	-15.718	10.286	-0.94635	-20.56	-5.2677	4.3269
3.4226	-10.171	-21.22	7.117	4.7206	4.2121	-7.4515	-11.356	-17.832	-16.676	10.092	-1.3297	-21.371	-6.1355	4.8496
3.1663	-9.8686	-20.716	6.5912	4.1766	3.743	-7.7884	-11.634	-17.574	-16.284	9.0884	-2.1071	-21.932	-6.9467	6.4248
2.8207	-9.582	-20.039	5.8494	3.5508	3.1971	-8.1179	-11.881	-17.091	-15.642	7.9345	-2.9576	-22.447	-7.7474	8.1948
2.4752	-9.2955	-19.361	5.1076	2.925	2.6512	-8.4473	-12.128	-16.609	-14.999	6.7806	-3.808	-22.962	-8.5481	9.9649
2.1296	-9.009	-18.684	4.3657	2.2993	2.1052	-8.7767	-12.375	-16.126	-14.357	5.6267	-4.6584	-23.477	-9.3488	11.735
1.5508	-8.8222	-17.731	1.9702	1.0045	0.82745	-9.3399	-12.876	-15.59	-13.77	3.5783	-5.8019	-24.015	-9.4676	11.914
0.95635	-8.6421	-16.761	-0.53562	-0.33479	-0.49914	-9.9186	-13.394	-15.05	-13.186	1.4704	-6.9649	-24.554	-9.541	11.986
0.36194	-8.462	-15.79	-3.0414	-1.6741	-1.8257	-10.497	-13.911	-14.51	-12.602	-0.63761	-8.1279	-25.094	-9.6144	12.059
-0.21838	-8.2819	-14.84	-5.5209	-3.0015	-3.1444	-11.069	-14.426	-13.987	-12.04	-2.7218	-9.2701	-25.633	-9.6079	12.108
-0.36183	-8.0989	-14.527	-7.1843	-3.958	-4.2159	-11.425	-14.851	-13.981	-12.142	-4.0687	-9.766	-26.127	-7.1278	11.451
-0.50527	-7.916	-14.214	-8.8477	-4.9145	-5.2874	-11.78	-15.276	-13.976	-12.243	-5.4156	-10.262	-26.621	-4.6477	10.794
-0.64871	-7.733	-13.902	-10.511	-5.8711	-6.3589	-12.136	-15.701	-13.97	-12.345	-6.7626	-10.758	-27.115	-2.1676	10.137
-0.73213	-7.5417	-13.647	-11.934	-6.6797	-7.2807	-12.395	-16.029	-13.965	-12.439	-7.9429	-11.158	-27.544	0.56242	9.8107
-0.3953	-7.2912	-13.804	-11.676	-6.453	-7.1544	-11.98	-15.678	-13.974	-12.483	-7.9575	-10.886	-27.513	5.0419	11.798
-0.05847	-7.0407	-13.96	-11.418	-6.2262	-7.028	-11.565	-15.327	-13.982	-12.526	-7.972	-10.614	-27.482	9.5213	13.784
0.27836	-6.7902	-14.116	-11.159	-5.9995	-6.9017	-11.149	-14.976	-13.99	-12.57	-7.9866	-10.342	-27.451	14.001	15.771
0.5779	-6.5196	-14.164	-10.895	-5.652	-6.6218	-10.631	-14.491	-13.874	-12.458	-7.9561	-10.069	-27.209	17.97	18.135
0.74429	-6.1774	-13.822	-10.606	-4.8731	-5.7938	-9.7465	-13.526	-13.313	-11.794	-7.7647	-9.7891	-26.216	20.116	21.846
0.91069	-5.8352	-13.481	-10.318	-4.0941	-4.9657	-8.8617	-12.561	-12.752	-11.129	-7.5733	-9.5094	-25.222	22.262	25.556
1.0771	-5.493	-13.139	-10.03	-3.3152	-4.1377	-7.9769	-11.596	-12.19	-10.465	-7.3819	-9.2296	-24.229	24.408	29.267
1.0793	-5.1708	-12.588	-10.027	-2.6796	-3.4413	-7.1782	-10.705	-11.471	-9.6456	-7.2905	-9.0052	-23.112	25.283	32.017
0.72045	-4.8926	-11.573	-10.652	-2.3593	-3.0347	-6.5689	-9.9781	-10.403	-8.4855	-7.4192	-8.9027	-21.723	23.36	32.654
0.36157	-4.6144	-10.558	-11.276	-2.039	-2.6282	-5.9595	-9.2512	-9.3347	-7.3253	-7.5478	-8.8002	-20.334	21.437	33.291
0.0026933	-4.3362	-9.5436	-11.901	-1.7187	-2.2216	-5.3502	-8.5243	-8.2666	-6.1651	-7.6765	-8.6977	-18.945	19.514	33.928
-0.39927	-4.192	-8.6944	-12.465	-1.7499	-2.2058	-5.1045	-8.1715	-7.4137	-5.2585	-7.8391	-8.6213	-17.914	17.226	32.913
-0.86421	-4.2436	-8.087	-12.94	-2.2947	-2.7613	-5.3903	-8.3653	-6.875	-4.7224	-8.0514	-8.5833	-17.408	14.406	29.483
-1.3291	-4.2952	-7.4796	-13.416	-2.8395	-3.3167	-5.6761	-8.5591	-6.3364	-4.1862	-8.2637	-8.5452	-16.902	11.586	26.052
-1.7941	-4.3468	-6.8722	-13.891	-3.3844	-3.8722	-5.9618	-8.7529	-5.7978	-3.6501	-8.476	-8.5071	-16.395	8.7653	22.622
-2.0206	-4.4946	-6.6594	-14.048	-4.0451	-4.5508	-6.4732	-9.1472	-5.6374	-3.4909	-8.7225	-8.4983	-16.317	6.8685	19.249
-2.0088	-4.7387	-6.8412	-13.885	-4.8217	-5.3527	-7.2101	-9.742	-5.8552	-3.7085	-9.003	-8.5188	-16.667	5.8951	15.933
-1.997	-4.9828	-7.023	-13.722	-5.5984	-6.1546	-7.9471	-10.337	-6.073	-3.9262	-9.2836	-8.5393	-17.018	4.9216	12.617
-1.9852	-5.2269	-7.2048	-13.56	-6.375	-6.9564	-8.684	-10.932	-6.2908	-4.1438	-9.5642	-8.5598	-17.368	3.9482	9.301
-2.0441	-5.518	-7.4967	-13.745	-6.9424	-7.4928	-9.2243	-11.331	-6.3267	-4.148	-10.055	-8.6719	-17.645	3.4531	7.7316
-2.1513	-5.8413	-7.8638	-14.168	-7.3666	-7.8475	-9.63	-11.596	-6.2383	-4.0061	-10.689	-8.8467	-17.871	3.2853	7.3572
-2.2585	-6.1645	-8.2308	-14.591	-7.7909	-8.2023	-10.036	-11.862	-6.1499	-3.8642	-11.324	-9.0215	-18.098	3.1174	6.9828
-2.3656	-6.4878	-8.5979	-15.014	-8.2151	-8.557	-10.441	-12.127	-6.0615	-3.7223	-11.958	-9.1963	-18.325	2.9496	6.6084
-2.855	-6.6853	-8.6333	-15.946	-8.3972	-8.6382	-10.453	-12.04	-5.2673	-2.9004	-12.577	-9.2303	-17.981	2.5544	7.7326
-3.5181	-6.8255	-8.5178	-17.11	-8.4693	-8.5951	-10.285	-11.794	-4.1522	-1.7694	-13.189	-9.2004	-17.378	2.056	9.5381
-4.1812	-6.9657	-8.4023	-18.273	-8.5414	-8.552	-10.118	-11.547	-3.0371	-0.63833	-13.801	-9.1706	-16.776	1.5576	11.344
-4.8443	-7.1059	-8.2868	-19.437	-8.6135	-8.5089	-9.9504	-11.3	-1.922	0.49271	-14.413	-9.1407	-16.173	1.0592	13.149
-5.1539	-6.6709	-7.5564	-19.885	-8.3464	-8.1666	-9.337	-10.631	-0.50304	1.8488	-14.387	-8.6445	-14.962	1.5075	14.923
-5.3645	-6.0749	-6.6538	-20.133	-7.9843	-7.7405	-8.5989	-9.8444	1.001	3.2679	-14.183	-8.0177	-13.582	2.2208	16.688
-5.5751	-5.4788	-5.7512	-20.381	-7.6222	-7.3144	-7.8607	-9.0575	2.505	4.687	-13.979	-7.391	-12.201	2.9341	18.453
-5.7857	-4.8827	-4.8486	-20.629	-7.2601	-6.8883	-7.1225	-8.2705	4.009	6.1061	-13.775	-6.7642	-10.82	3.6474	20.218
-5.4217	-3.9762	-3.6792	-20.072	-6.8739	-6.456	-6.2581	-7.3541	4.7131	6.695	-13.354	-6.1548	-9.661	5.6589	20.642
-4.9757	-3.0253	-2.4718	-19.4	-6.4843	-6.0227	-5.3758	-6.4191	5.3029	7.1653	-12.902	-5.5479	-8.534	7.8558	20.874
-4.5298	-2.0744	-1.2643	-18.727	-6.0947	-5.5895	-4.4934	-5.4841	5.8927	7.6356	-12.451	-4.941	-7.407	10.053	21.106
-4.0838	-1.1235	-0.056901	-18.055	-5.705	-5.1563	-3.611	-4.5492	6.4825	8.1059	-11.999	-4.334	-6.2799	12.25	21.339
-4.1808	-0.91042	0.57656	-18.419	-6.081	-5.4458	-3.2661	-4.1534	5.8763	7.4527	-12.511	-4.5797	-6.2423	13.108	20.739
-4.2953	-0.72118	1.1915	-18.817	-6.4816	-5.7586	-2.9385	-3.7751	5.2315	6.7633	-13.054	-4.8529	-6.2398	13.923	20.112
-4.4098	-0.53194	1.8064	-19.214	-6.8823	-6.0715	-2.6109	-3.3968	4.5868	6.0739	-13.597	-5.1261	-6.2374	14.738	19.486
-4.5744	-0.38902	2.3724	-19.677	-7.3197	-6.423	-2.3165	-3.0561	3.9416	5.3913	-14.171	-5.431	-6.274	15.407	18.864
-5.4899	-0.94097	2.2031	-21.122	-8.309	-7.3553	-2.5201	-3.2801	3.2897	4.8096	-15.216	-6.2121	-6.8967	13.896	18.322
-6.4053	-1.4929	2.0338	-22.566	-9.2984	-8.2876	-2.7238	-3.5042	2.6378	4.228	-16.26	-6.9932	-7.5195	12.385	17.78
-7.3208	-2.0449	1.8644	-24.01	-10.288	-9.2199	-2.9274	-3.7282	1.9859	3.6464	-17.305	-7.7742	-8.1422	10.873	17.238
-8.1708	-2.5339	1.6752	-25.26	-11.187	-10.076	-3.0804	-3.9116	1.4916	3.2298	-18.182	-8.4327	-8.669	9.4276	16.637
-8.6676	-2.6829	1.3784	-25.462	-11.603	-10.524	-2.9596	-3.8757	1.8476	3.704	-18.156	-8.429	-8.6773	8.3389	15.723
-9.1644	-2.8319	1.0816	-25.664	-12.018	-10.972	-2.8389	-3.8398	2.2037	4.1781	-18.13	-8.4254	-8.6856	7.2502	14.809
-9.6611	-2.9809	0.78477	-25.866	-12.434	-11.419	-2.7182	-3.8039	2.5598	4.6523	-18.104	-8.4218	-8.694	6.1615	13.895
-9.8837	-2.935	0.58328	-25.655	-12.601	-11.62	-2.4493	-3.6006	2.9944	5.1835	-17.796	-8.1703	-8.5062	5.4704	12.84
-9.2838	-2.3045	0.66775	-24.205	-12.022	-11.082	-1.7361	-2.8954	3.6646	5.8854	-16.637	-7.1753	-7.7303	5.9722	11.363
-8.6839	-1.6739	0.75222	-22.755	-11.443	-10.543	-1.0229	-2.1902	4.3347	6.5872	-15.479	-6.1802	-6.9544	6.474	9.8871
-8.084	-1.0434	0.8367	-21.306	-10.864	-10.004	-0.30965	-1.485	5.0049	7.2891	-14.32	-5.1852	-6.1785	6.9758	8.4108
-7.3876	-0.42639	1.0175	-19.848	-10.235	-9.3965	0.35071	-0.78539	5.4899	7.7787	-13.199	-4.2268	-5.5488	7.3848	7.0258
-6.5069	0.16475	1.3823	-18.374	-9.5125	-8.6574	0.91018	-0.096536	5.6214	7.8628	-12.149	-3.3383	-5.1981	7.6166	5.8151
-5.6261	0.75588	1.7471	-16.9	-8.7899	-7.9183	1.4696	0.59232	5.753	7.9469	-11.099	-2.4497	-4.8474	7.8484	4.6045
-4.7454	1.347	2.1119	-15.426	-8.0673	-7.1792	2.0291	1.2812	5.8845	8.031	-10.049	-1.5612	-4.4967	8.0801	3.3939
-4.2968	1.5392	2.2255	-14.345	-7.6569	-6.7506	2.1996	1.5695	5.7088	7.8276	-9.3132	-1.0978	-4.6696	7.8802	2.683
-4.4037	1.2185	2.016	-13.772	-7.6477	-6.7209	1.8701	1.3427	5.1381	7.2545	-8.9814	-1.181	-5.5157	7.1251	2.6148
-4.5106	0.89779	1.8066	-13.198	-7.6385	-6.6913	1.5405	1.116	4.5673	6.6815	-8.6496	-1.2642	-6.3618	6.37	2.5465
-4.6175	0.57708	1.5972	-12.624	-7.6293	-6.6617	1.2109	0.88926	3.9966	6.1084	-8.3178	-1.3474	-7.2079	5.6149	2.4782
-5.2375	-0.068622	0.92489	-12.346	-7.8776	-6.9403	0.56141	0.27033	3.1538	5.2855	-8.1649	-1.7614	-8.1738	5.1436	3.3451
-6.3103	-1.0011	-0.15583	-12.33	-8.3531	-7.4909	-0.37039	-0.69466	2.0709	4.2422	-8.1698	-2.4672	-9.2454	4.9227	5.037
-7.383	-1.9335	-1.2365	-12.313	-8.8286	-8.0415	-1.3022	-1.6597	0.98805	3.1989	-8.1748	-3.173	-10.317	4.7017	6.7289
-8.4558	-2.866	-2.3173	-12.297	-9.304	-8.5921	-2.234	-2.6246	-0.09482	2.1556	-8.1797	-3.8788	-11.389	4.4807	8.4208
-9.1856	-3.4512	-3.1464	-12.043	-9.4264	-8.8576	-2.8116	-3.2583	-0.93136	1.3369	-7.9445	-4.3082	-11.865	5.0669	10.319
-9.7095	-3.828	-3.8245	-11.646	-9.3368	-8.952	-3.1766	-3.6931	-1.6201	0.65295	-7.5651	-4.5717	-11.984	6.1374	12.341
-10.233	-4.2047	-4.5027	-11.249	-9.2472	-9.0464	-3.5417	-4.1279	-2.3088	-0.030973	-7.1857	-4.8353	-12.102	7.2078	14.363
-10.757	-4.5815	-5.1808	-10.853	-9.1577	-9.1408	-3.9067	-4.5627	-2.9976	-0.71489	-6.8064	-5.0988	-12.221	8.2783	16.386
-10.174	-4.2927	-5.089	-9.6599	-8.2475	-8.4126	-3.5191	-4.2238	-3.04	-0.82978	-5.7112	-4.7262	-11.95	9.3257	16.719
-9.1578	-3.7433	-4.696	-8.1556	-7.0163	-7.3626	-2.8369	-3.5821	-2.8296	-0.72199	-4.3359	-4.1048	-11.527	10.364	16.391
-8.1415	-3.194	-4.3029	-6.6513	-5.785	-6.3125	-2.1546	-2.9405	-2.6192	-0.61421	-2.9607	-3.4833	-11.104	11.403	16.064
-7.1252	-2.6446	-3.9099	-5.147	-4.5537	-5.2624	-1.4724	-2.2989	-2.4088	-0.50642	-1.5854	-2.8618	-10.681	12.441	15.736
-5.4881	-1.8236	-3.2844	-2.965	-2.8791	-3.679	-0.42298	-1.2482	-1.9443	-0.23149	0.45105	-1.7226	-10.341	12.488	14.455
-3.7079	-0.93995	-2.6053	-0.62655	-1.1021	-1.9725	0.71121	-0.10305	-1.4212	0.082023	2.6401	-0.46399	-10.022	12.307	12.954
-1.9276	-0.05626	-1.9262	1.7119	0.6749	-0.26596	1.8454	1.0421	-0.89817	0.39553	4.8291	0.79468	-9.7021	12.126	11.453
-0.14735	0.82743	-1.247	4.0503	2.4519	1.4405	2.9796	2.1872	-0.37509	0.70904	7.0181	2.0533	-9.3824	11.945	9.9513
1.1401	1.589	-0.71348	6.0714	3.8456	2.823	3.9708	3.2664	0.14731	1.0833	8.9647	3.4203	-8.8262	11.069	9.8025
2.3766	2.338	-0.195	8.0597	5.1997	4.172	4.9473	4.3388	0.66965	1.4638	10.886	4.7984	-8.2454	10.122	9.7936
3.6131	3.087	0.32349	10.048	6.5538	5.521	5.9237	5.4111	1.192	1.8444	12.808	6.1766	-7.6646	9.1745	9.7846
4.8496	3.836	0.84198	12.036	7.9078	6.87	6.9002	6.4835	1.7143	2.2249	14.729	7.5547	-7.0839	8.2272	9.7757
5.5634	4.6742	1.8635	13.414	8.8475	7.7888	7.9731	7.6717	2.9278	3.4867	16.026	8.9161	-5.7608	7.3153	9.7939
6.2771	5.5124	2.885	14.793	9.7872	8.7075	9.0459	8.8598	4.1412	4.7485	17.323	10.277	-4.4378	6.4034	9.8121
6.9909	6.3507	3.9065	16.171	10.727	9.6263	10.119	10.048	5.3547	6.0103	18.62	11.639	-3.1147	5.4915	9.8303
7.716	7.2088	4.9805	17.546	11.675	10.558	11.23	11.265	6.6216	7.3316	19.896	12.999	-1.7713	4.5286	9.632
8.5505	8.2595	6.5612	18.886	12.706	11.615	12.71	12.758	8.4052	9.2276	20.97	14.346	-0.23013	3.0727	7.34
9.3851	9.3101	8.142	20.227	13.736	12.673	14.19	14.252	10.189	11.124	22.045	15.693	1.311	1.6169	5.048
10.22	10.361	9.7227	21.567	14.767	13.73	15.67	15.745	11.972	13.02	23.12	17.04	2.8521	0.16101	2.756
10.981	11.321	11.152	22.725	15.691	14.698	17.03	17.102	13.558	14.701	24.048	18.22	4.198	-1.3884	0.30641
11.424	11.891	11.923	23.089	16.155	15.281	17.866	17.863	14.286	15.452	24.343	18.675	4.6978	-3.3435	-2.8263
11.867	12.461	12.694	23.454	16.618	15.864	18.703	18.625	15.015	16.204	24.638	19.13	5.1976	-5.2986	-5.959
12.31	13.031	13.465	23.818	17.082	16.448	19.539	19.387	15.743	16.955	24.933	19.585	5.6975	-7.2537	-9.0917
12.44	13.368	13.923	23.654	17.176	16.645	19.971	19.75	16.093	17.311	24.881	19.699	5.8592	-8.5254	-11.533
11.769	13.111	13.579	22.14	16.324	15.857	19.369	19.095	15.479	16.657	23.942	18.938	5.1569	-8.0508	-12.209
11.099	12.853	13.235	20.625	15.472	15.068	18.766	18.439	14.865	16.003	23.003	18.178	4.4545	-7.5762	-12.885
10.429	12.595	12.891	19.111	14.62	14.28	18.164	17.784	14.251	15.35	22.064	17.417	3.7522	-7.1016	-13.561
9.5709	12.268	12.544	17.533	13.624	13.286	17.414	16.989	13.579	14.617	21.047	16.608	2.9886	-5.3812	-12.823
8.3984	11.827	12.191	15.848	12.388	11.95	16.418	15.963	12.81	13.752	19.898	15.719	2.123	-1.5845	-9.7282
7.2259	11.386	11.839	14.164	11.152	10.614	15.423	14.937	12.041	12.888	18.749	14.829	1.2573	2.2123	-6.6334
6.0533	10.945	11.487	12.479	9.9151	9.2782	14.427	13.911	11.272	12.023	17.601	13.939	0.39171	6.009	-3.5386
5.2499	10.743	11.313	11.576	9.1213	8.4062	13.852	13.311	10.62	11.233	16.853	13.437	-0.21015	9.4997	0.30092
4.8649	10.812	11.341	11.558	8.8291	8.0599	13.755	13.195	10.102	10.529	16.559	13.374	-0.51306	12.644	4.9844
4.4799	10.88	11.369	11.539	8.5369	7.7135	13.659	13.079	9.5833	9.8243	16.265	13.31	-0.81597	15.787	9.6679
4.0949	10.949	11.398	11.521	8.2447	7.3672	13.562	12.963	9.0648	9.1197	15.972	13.247	-1.1189	18.931	14.351
4.2842	11.274	11.534	11.949	8.4517	7.6332	13.94	13.343	8.7755	8.6856	16.104	13.563	-1.0798	20.053	17.189
4.9201	11.799	11.755	12.724	9.047	8.3754	14.688	14.109	8.6642	8.4619	16.566	14.175	-0.77459	19.602	18.591
5.556	12.324	11.976	13.5	9.6422	9.1176	15.436	14.875	8.553	8.2382	17.029	14.786	-0.46943	19.151	19.993
6.192	12.849	12.196	14.275	10.238	9.8598	16.184	15.641	8.4418	8.0144	17.492	15.398	-0.16427	18.7	21.394
6.8722	13.356	12.553	14.748	10.775	10.504	16.858	16.336	8.7272	8.3001	17.967	15.934	0.15525	17.289	19.869
7.5757	13.854	12.98	15.064	11.281	11.097	17.494	16.994	9.2204	8.8525	18.449	16.431	0.48228	15.375	16.809
8.2791	14.352	13.408	15.38	11.788	11.689	18.129	17.653	9.7137	9.4049	18.931	16.928	0.80931	13.46	13.75
8.9826	14.85	13.835	15.696	12.294	12.282	18.765	18.311	10.207	9.9573	19.413	17.425	1.1363	11.546	10.691
9.3497	15.198	14.219	16.008	12.45	12.378	18.971	18.53	10.651	10.467	19.61	17.561	1.0492	11.182	8.356
9.6047	15.496	14.589	16.318	12.488	12.308	19.035	18.603	11.079	10.963	19.713	17.578	0.82395	11.335	6.2632
9.8596	15.794	14.958	16.627	12.526	12.238	19.098	18.677	11.507	11.459	19.815	17.594	0.59873	11.488	4.1703
10.115	16.092	15.328	16.937	12.564	12.168	19.162	18.75	11.935	11.955	19.918	17.61	0.37351	11.641	2.0774
10.265	16.376	15.582	17.451	12.584	12.153	19.179	18.781	12.183	12.248	19.921	17.518	0.23833	12.894	2.9105
10.397	16.659	15.814	18.002	12.601	12.149	19.188	18.804	12.397	12.503	19.905	17.406	0.11982	14.352	4.2855
10.528	16.941	16.047	18.552	12.618	12.144	19.198	18.827	12.612	12.759	19.89	17.295	0.0013162	15.809	5.6605
10.659	17.223	16.279	19.103	12.634	12.14	19.207	18.85	12.826	13.015	19.874	17.183	-0.11719	17.267	7.0355
10.72	17.498	16.83	19.152	12.729	12.357	19.506	19.203	13.605	13.905	19.908	17.271	0.57603	16.437	7.3856
10.776	17.772	17.403	19.167	12.828	12.59	19.824	19.577	14.421	14.837	19.945	17.372	1.3234	15.455	7.6674
10.832	18.046	17.975	19.182	12.927	12.822	20.142	19.951	15.238	15.769	19.981	17.473	2.0707	14.472	7.9491
10.867	18.302	18.541	19.163	13.011	13.035	20.448	20.315	16.052	16.698	20.005	17.567	2.8141	13.404	8.1168
10.25	18.007	18.905	18.092	12.616	12.667	20.397	20.358	16.804	17.535	19.603	17.444	3.4371	9.6697	4.7483
9.6329	17.712	19.27	17.022	12.222	12.299	20.346	20.402	17.555	18.372	19.201	17.321	4.06	5.9354	1.3798
9.016	17.417	19.635	15.951	11.827	11.931	20.295	20.445	18.307	19.209	18.799	17.199	4.6829	2.201	-1.9887
8.3102	17.032	19.882	14.828	11.358	11.47	20.163	20.405	18.925	19.896	18.319	17.014	5.204	-1.3215	-5.2537
6.982	16.025	19.304	13.333	10.374	10.365	19.471	19.789	18.615	19.529	17.293	16.4	5.0122	-3.3617	-7.7943
5.6538	15.018	18.725	11.838	9.3902	9.2598	18.778	19.172	18.305	19.162	16.266	15.785	4.8204	-5.4019	-10.335
4.3256	14.01	18.147	10.343	8.4063	8.1546	18.086	18.555	17.994	18.795	15.24	15.171	4.6286	-7.4421	-12.875
3.0122	12.998	17.503	8.975	7.4089	7.0497	17.402	17.941	17.61	18.346	14.188	14.543	4.4568	-8.4362	-14.275
1.7514	11.969	16.623	8.0585	6.3635	5.9458	16.749	17.337	16.96	17.607	13.048	13.867	4.3567	-5.6944	-11.602
0.49057	10.94	15.743	7.142	5.318	4.842	16.097	16.734	16.31	16.867	11.907	13.191	4.2566	-2.9526	-8.9288
-0.77025	9.9105	14.863	6.2255	4.2726	3.7381	15.444	16.13	15.661	16.128	10.767	12.515	4.1564	-0.21083	-6.2555
-1.9406	8.9291	14.024	5.3985	3.2244	2.6767	14.794	15.525	15.028	15.418	9.6127	11.797	4.0766	2.9445	-2.9124
-2.9121	8.0527	13.275	4.7685	2.17	1.7087	14.153	14.917	14.432	14.773	8.4289	10.986	4.0416	7.0094	1.9041
-3.8835	7.1764	12.526	4.1385	1.1155	0.74065	13.511	14.308	13.835	14.128	7.2452	10.175	4.0065	11.074	6.7206
-4.855	6.3001	11.778	3.5084	0.061068	-0.22738	12.869	13.7	13.239	13.484	6.0615	9.3643	3.9714	15.139	11.537
-5.7735	5.4475	11.111	2.8048	-1.0176	-1.2356	12.102	12.967	12.642	12.836	4.8372	8.4941	3.7448	17.627	14.847
-6.6146	4.6296	10.563	1.9937	-2.1316	-2.3026	11.154	12.054	12.043	12.185	3.5537	7.5375	3.2381	17.811	15.955
-7.4557	3.8118	10.015	1.1826	-3.2456	-3.3696	10.205	11.142	11.444	11.534	2.2702	6.5809	2.7315	17.994	17.062
-8.2968	2.9939	9.4678	0.37143	-4.3597	-4.4367	9.2567	10.229	10.845	10.882	0.98666	5.6243	2.2248	18.177	18.17
-8.9218	2.4199	9.2426	-0.32218	-5.3008	-5.4183	8.378	9.4073	10.526	10.524	-0.090538	4.8708	1.8624	17.033	17.332
-9.3306	2.0898	9.3398	-0.89829	-6.0691	-6.3146	7.5691	8.6775	10.486	10.459	-0.96141	4.3205	1.6444	14.563	14.547
-9.7394	1.7598	9.437	-1.4744	-6.8374	-7.2109	6.7601	7.9476	10.447	10.394	-1.8323	3.7703	1.4264	12.094	11.763
-10.148	1.4297	9.5343	-2.0505	-7.6057	-8.1072	5.9512	7.2177	10.408	10.329	-2.7032	3.22	1.2084	9.6236	8.9781
-10.285	1.3493	9.8564	-2.6431	-8.2553	-8.8428	5.3869	6.7385	10.548	10.532	-3.4333	2.8058	1.242	8.4996	6.5829
-10.236	1.4396	10.332	-3.247	-8.8238	-9.4685	4.9901	6.4309	10.812	10.919	-4.0671	2.4846	1.448	8.2965	4.454
-10.187	1.53	10.808	-3.8509	-9.3922	-10.094	4.5932	6.1232	11.075	11.306	-4.701	2.1634	1.6539	8.0935	2.325
-10.138	1.6204	11.284	-4.4547	-9.9607	-10.72	4.1964	5.8155	11.339	11.693	-5.3348	1.8422	1.8598	7.8904	0.19614
-10.371	1.354	11.213	-5.8286	-10.863	-11.515	3.6983	5.331	11.069	11.595	-6.4309	1.0657	1.4933	9.0058	-0.16584
-10.732	0.92556	10.894	-7.5524	-11.918	-12.388	3.1543	4.7662	10.558	11.276	-7.7372	0.082178	0.86655	10.721	0.27533
-11.092	0.49708	10.575	-9.2762	-12.973	-13.26	2.6102	4.2014	10.047	10.958	-9.0434	-0.90135	0.23985	12.435	0.7165
-11.453	0.068601	10.255	-11	-14.028	-14.132	2.0661	3.6365	9.5355	10.64	-10.35	-1.8849	-0.38685	14.15	1.1577
-12.196	-0.66245	9.5165	-12.863	-15.035	-14.976	1.422	2.8957	8.9516	10.135	-11.655	-3.0496	-1.389	14.475	1.4645
-13.046	-1.4782	8.6605	-14.764	-16.028	-15.812	0.74975	2.1056	8.3474	9.5773	-12.96	-4.265	-2.4963	14.41	1.7337
-13.895	-2.294	7.8046	-16.666	-17.021	-16.648	0.077537	1.3155	7.7432	9.0198	-14.265	-5.4805	-3.6036	14.345	2.0028
-14.745	-3.1097	6.9486	-18.567	-18.015	-17.484	-0.59467	0.5254	7.139	8.4623	-15.57	-6.6959	-4.7109	14.28	2.272
-14.554	-2.802	7.395	-18.4	-17.718	-17.189	-0.40064	0.66723	8.1332	9.4655	-15.293	-6.5255	-4.3871	13.454	1.3656
-14.215	-2.3337	8.0275	-17.937	-17.237	-16.733	-0.08286	0.94219	9.3557	10.692	-14.79	-6.1572	-3.8588	12.519	0.29119
-13.875	-1.8654	8.6599	-17.474	-16.756	-16.277	0.23492	1.2171	10.578	11.918	-14.286	-5.7888	-3.3306	11.585	-0.78319
-13.536	-1.3972	9.2924	-17.011	-16.275	-15.821	0.5527	1.4921	11.801	13.144	-13.783	-5.4205	-2.8024	10.65	-1.8576
-11.837	0.25157	10.896	-14.835	-14.852	-14.48	1.4619	2.4604	13.694	15.116	-11.977	-3.7755	-1.0612	11.791	-1.327
-10.094	1.9384	12.531	-12.603	-13.398	-13.111	2.3903	3.451	15.609	17.111	-10.129	-2.0894	0.71918	12.999	-0.74471
-8.3512	3.6252	14.167	-10.372	-11.944	-11.742	3.3186	4.4416	17.525	19.107	-8.2809	-0.40323	2.4995	14.206	-0.1624
-6.6562	5.245	15.692	-8.2102	-10.543	-10.425	4.1793	5.3647	19.306	20.961	-6.4839	1.2234	4.1963	15.467	0.56205
-5.6799	5.8589	15.578	-7.1026	-9.9508	-9.8977	4.0263	5.2743	19.08	20.693	-5.4533	1.957	4.6389	17.526	3.4185
-4.7036	6.4729	15.464	-5.995	-9.3583	-9.3701	3.8732	5.1839	18.854	20.425	-4.4226	2.6907	5.0816	19.585	6.2749
-3.7273	7.0869	15.35	-4.8874	-8.7658	-8.8425	3.7201	5.0935	18.629	20.157	-3.392	3.4243	5.5242	21.644	9.1313
-2.9662	7.4443	14.98	-3.9917	-8.3075	-8.4471	3.4351	4.8606	18.159	19.624	-2.5421	3.9399	5.7251	23.324	11.685
-3.3678	6.4161	13.226	-4.24	-8.5743	-8.7652	2.4373	3.8579	16.374	17.66	-2.6688	3.2778	4.621	22.959	12.602
-3.7693	5.3879	11.471	-4.4884	-8.8411	-9.0832	1.4396	2.8552	14.59	15.696	-2.7955	2.6158	3.5169	22.594	13.519
-4.1709	4.3597	9.7168	-4.7367	-9.1079	-9.4013	0.44187	1.8525	12.805	13.733	-2.9222	1.9537	2.4127	22.229	14.436
-4.4597	3.4266	8.165	-4.805	-9.1855	-9.5448	-0.32012	1.0567	11.271	12.058	-2.9583	1.3584	1.4176	21.464	14.635
-4.4103	2.7787	7.2213	-4.3327	-8.6953	-9.1648	-0.37485	0.88146	10.491	11.249	-2.7224	0.96333	0.74917	19.5	12.678
-4.3609	2.1308	6.2777	-3.8605	-8.2051	-8.7847	-0.42958	0.70623	9.7112	10.441	-2.4865	0.56822	0.080791	17.536	10.72
-4.3115	1.4829	5.334	-3.3882	-7.7149	-8.4047	-0.48431	0.531	8.9313	9.632	-2.2506	0.17311	-0.58759	15.572	8.7628
-3.7798	1.3653	4.8703	-2.4822	-6.8122	-7.6563	-0.085424	0.78255	8.6217	9.3679	-1.6448	0.17567	-0.85126	14.3	7.3413
-2.3273	2.2601	5.323	-0.74815	-5.1223	-6.2045	1.1795	1.8489	9.2104	10.143	-0.33286	0.93742	-0.34232	14.352	6.9424
-0.87483	3.1549	5.7758	0.98591	-3.4324	-4.7528	2.4444	2.9152	9.799	10.919	0.9791	1.6992	0.16663	14.403	6.5436
0.57767	4.0497	6.2285	2.72	-1.7424	-3.301	3.7092	3.9815	10.388	11.694	2.2911	2.4609	0.67557	14.454	6.1448
2.0104	5.0054	6.6473	4.2409	-0.18997	-1.9782	4.8643	4.9685	10.921	12.38	3.5752	3.2363	1.2313	15.401	6.8335
3.4177	6.0396	7.0225	5.4878	1.1858	-0.82104	5.878	5.8535	11.385	12.95	4.8235	4.0292	1.8472	17.499	8.9202
4.8249	7.0737	7.3976	6.7347	2.5615	0.33607	6.8917	6.7385	11.849	13.519	6.0717	4.8221	2.4631	19.597	11.007
6.2322	8.1079	7.7728	7.9816	3.9372	1.4932	7.9055	7.6236	12.312	14.089	7.32	5.6149	3.0791	21.695	13.094
6.9488	8.4679	7.7623	8.5284	4.6068	2.0619	8.2874	7.9402	12.423	14.159	7.994	5.9184	3.3788	23.215	14.505
7.0558	8.2331	7.4117	8.4573	4.6533	2.1115	8.1119	7.7553	12.223	13.786	8.1613	5.7901	3.3995	24.224	15.321
7.1629	7.9983	7.061	8.3862	4.6998	2.161	7.9364	7.5704	12.023	13.414	8.3285	5.6617	3.4202	25.233	16.136
7.27	7.7635	6.7103	8.3152	4.7463	2.2106	7.7609	7.3855	11.823	13.042	8.4958	5.5333	3.4409	26.243	16.952
7.1843	7.2105	6.3196	8.3106	4.5732	2.1074	7.3753	6.971	11.546	12.541	8.4154	5.2953	3.3814	25.742	16.147
6.983	6.4666	5.9048	8.346	4.2683	1.9125	6.8635	6.4187	11.223	11.964	8.1864	4.9914	3.2739	24.337	14.37
6.7817	5.7227	5.49	8.3813	3.9635	1.7176	6.3518	5.8664	10.9	11.386	7.9574	4.6875	3.1664	22.931	12.593
6.5804	4.9788	5.0752	8.4166	3.6586	1.5228	5.8401	5.3141	10.578	10.808	7.7285	4.3836	3.0588	21.525	10.816
6.9713	4.7616	4.8535	9.1718	3.7955	1.7239	5.7058	5.0701	10.251	10.364	7.9157	4.527	3.0358	19.253	8.5069
7.5939	4.7505	4.7074	10.209	4.1051	2.08	5.7192	4.9466	9.9236	9.9731	8.2657	4.8454	3.0457	16.643	5.9901
8.2166	4.7393	4.5614	11.246	4.4147	2.4361	5.7326	4.8231	9.5959	9.5819	8.6157	5.1638	3.0557	14.032	3.4732
8.8392	4.7282	4.4153	12.282	4.7244	2.7922	5.7459	4.6996	9.2682	9.1906	8.9658	5.4822	3.0657	11.422	0.95642
9.4375	4.9422	4.2718	13.083	5.059	3.187	5.901	4.7866	8.9855	9.0363	9.505	5.8145	2.9476	9.0335	-1.3592
10.03	5.2082	4.1289	13.829	5.3995	3.5909	6.0887	4.9221	8.7131	8.9366	10.088	6.1501	2.7999	6.6966	-3.6283
10.623	5.4741	3.9861	14.574	5.7399	3.9947	6.2764	5.0575	8.4407	8.8369	10.671	6.4856	2.6522	4.3598	-5.8975
11.215	5.7401	3.8432	15.32	6.0803	4.3985	6.4641	5.193	8.1684	8.7372	11.254	6.8212	2.5046	2.023	-8.1666
10.899	5.5483	3.7677	14.858	5.8191	4.2557	6.2948	5.1597	8.3697	9.1955	11.315	6.543	2.3097	0.77536	-10.201
10.489	5.3092	3.6992	14.27	5.4956	4.0564	6.0885	5.1089	8.6199	9.7115	11.322	6.2015	2.1099	-0.35956	-12.212
10.079	5.0701	3.6306	13.683	5.1722	3.8571	5.8822	5.0581	8.8702	10.227	11.329	5.8599	1.9101	-1.4945	-14.222
9.6692	4.831	3.5621	13.095	4.8487	3.6578	5.6759	5.0073	9.1205	10.743	11.337	5.5183	1.7103	-2.6294	-16.232
9.2626	4.8089	3.8972	12.247	4.5443	3.4497	5.5222	5.005	9.7368	11.491	11.051	5.2082	1.7418	-2.0691	-16.711
8.856	4.7869	4.2324	11.398	4.2399	3.2415	5.3684	5.0028	10.353	12.239	10.765	4.8982	1.7733	-1.5087	-17.191
8.4494	4.7649	4.5675	10.55	3.9355	3.0333	5.2146	5.0005	10.969	12.987	10.479	4.5881	1.8048	-0.9484	-17.67
8.1264	4.8003	4.8983	9.7787	3.694	2.8808	5.0967	5.0113	11.53	13.658	10.22	4.3281	1.8328	-0.32022	-17.893
8.6111	5.3906	5.1873	9.7555	4.0604	3.2657	5.3251	5.1483	11.548	13.581	10.231	4.5515	1.8275	0.96375	-15.643
9.0958	5.9809	5.4762	9.7322	4.4269	3.6507	5.5535	5.2853	11.566	13.504	10.243	4.775	1.8222	2.2477	-13.394
9.5805	6.5712	5.7652	9.709	4.7934	4.0357	5.782	5.4223	11.585	13.427	10.254	4.9984	1.8169	3.5317	-11.144
9.9818	7.0027	5.8101	9.7149	5.0752	4.3215	5.865	5.4019	11.312	13.053	10.19	5.109	1.6271	4.615	-8.7792
10.022	6.7458	4.7974	9.847	4.9903	4.1773	5.3181	4.6991	9.7788	11.393	9.8044	4.7304	0.63819	4.8288	-5.9138
10.062	6.489	3.7847	9.9791	4.9053	4.0331	4.7712	3.9963	8.2454	9.7336	9.4185	4.3517	-0.35072	5.0426	-3.0485
10.102	6.2321	2.7721	10.111	4.8203	3.889	4.2243	3.2935	6.7121	8.074	9.0326	3.9731	-1.3396	5.2564	-0.18313
9.6951	5.5405	1.3301	9.9553	4.3419	3.3389	3.2829	2.2389	4.816	6.08	8.3768	3.2464	-2.6512	5.2652	1.8752
8.1448	3.7379	-1.2089	9.0635	2.8581	1.7514	1.3333	0.28535	1.9931	3.2312	7.0314	1.6301	-4.7873	4.7503	1.8711
6.5945	1.9353	-3.748	8.1718	1.3743	0.16386	-0.61638	-1.6682	-0.82975	0.38248	5.6861	0.013889	-6.9234	4.2354	1.867
5.0442	0.13272	-6.287	7.28	-0.1095	-1.4237	-2.566	-3.6217	-3.6526	-2.4663	4.3407	-1.6023	-9.0595	3.7205	1.8629
3.6122	-1.2551	-8.1065	6.3551	-1.3713	-2.7669	-3.9981	-5.0349	-5.5337	-4.3715	3.3742	-2.724	-10.4	4.0574	1.4757
2.3774	-1.9517	-8.7267	5.3749	-2.2632	-3.7031	-4.5675	-5.5475	-5.8449	-4.7041	3.039	-3.0212	-10.415	5.8138	0.45018
1.1427	-2.6482	-9.3469	4.3947	-3.1551	-4.6393	-5.1369	-6.06	-6.1561	-5.0367	2.7039	-3.3185	-10.43	7.5703	-0.57537
-0.092106	-3.3447	-9.9671	3.4145	-4.0469	-5.5755	-5.7063	-6.5725	-6.4673	-5.3694	2.3688	-3.6157	-10.444	9.3268	-1.6009
-0.29115	-2.7127	-8.6143	3.2858	-3.8266	-5.3513	-4.7256	-5.5471	-4.522	-3.4398	3.1716	-2.4572	-8.5537	12.103	-1.2123
0.68363	-0.57485	-5.0253	4.1221	-2.3459	-3.8122	-1.9881	-2.7787	-0.019375	1.0537	5.2642	0.35131	-4.5032	16.034	0.77899
1.6584	1.563	-1.4364	4.9584	-0.86511	-2.273	0.74929	-0.010256	4.4833	5.5472	7.3568	3.1598	-0.45276	19.965	2.7703
2.6332	3.7008	2.1526	5.7946	0.61565	-0.73384	3.4867	2.7582	8.9859	10.041	9.4493	5.9683	3.5977	23.896	4.7616
3.872	5.7121	5.5077	7.1995	2.2493	0.93343	6.0674	5.348	13.167	14.261	11.54	8.6419	7.2376	26.029	6.716
5.3162	7.6252	8.6809	9.0468	4.0018	2.7003	8.5261	7.7989	17.099	18.27	13.63	11.211	10.558	26.763	8.6415
6.7604	9.5382	11.854	10.894	5.7543	4.4672	10.985	10.25	21.03	22.278	15.72	13.78	13.879	27.497	10.567
8.2046	11.451	15.027	12.741	7.5068	6.2341	13.444	12.701	24.961	26.286	17.809	16.348	17.199	28.231	12.493
8.8982	11.952	15.74	14.158	8.284	6.9742	14.122	13.329	25.866	27.273	18.752	17.26	18.008	26.058	11.608
9.1986	11.712	15.163	15.349	8.5502	7.1764	13.869	13.003	25.186	26.677	19.095	17.305	17.501	22.362	9.2524
9.4991	11.472	14.586	16.54	8.8164	7.3787	13.615	12.677	24.506	26.081	19.437	17.349	16.994	18.666	6.8963
9.7995	11.233	14.009	17.731	9.0826	7.5809	13.362	12.351	23.826	25.485	19.779	17.393	16.487	14.97	4.5402
9.804	10.717	12.639	18.242	9.0183	7.5301	12.665	11.515	21.911	23.56	19.675	16.913	15.295	11.751	1.2121
9.7099	10.109	11.004	18.527	8.8439	7.395	11.82	10.511	19.585	21.192	19.422	16.258	13.875	8.6906	-2.4401
9.6157	9.501	9.3696	18.811	8.6695	7.2599	10.976	9.5056	17.258	18.824	19.168	15.602	12.455	5.6307	-6.0924
9.5216	8.893	7.7348	19.096	8.4951	7.1248	10.131	8.5006	14.931	16.455	18.915	14.947	11.035	2.5707	-9.7446
9.3158	8.4986	6.6963	18.655	8.3556	7.1415	9.676	7.838	13.218	14.587	18.549	14.423	10.093	2.057	-10.686
9.0894	8.1437	5.7682	18.079	8.2225	7.1863	9.2927	7.2387	11.618	12.811	18.163	13.924	9.2385	2.0149	-11.125
8.863	7.7888	4.84	17.503	8.0894	7.2311	8.9095	6.6394	10.018	11.035	17.777	13.425	8.3843	1.9727	-11.564
8.6366	7.4339	3.9119	16.928	7.9563	7.2759	8.5262	6.0402	8.4178	9.259	17.391	12.926	7.5301	1.9305	-12.003
8.1766	6.7928	3.1753	16.107	7.6172	7.0757	8.0242	5.3759	7.2372	7.9044	16.717	12.219	6.5197	2.891	-9.6182
7.7011	6.1326	2.4515	15.27	7.2644	6.859	7.5143	4.7073	6.0846	6.5778	16.023	11.497	5.4988	3.9184	-7.0453
7.2256	5.4724	1.7277	14.432	6.9116	6.6424	7.0043	4.0387	4.932	5.2512	15.328	10.776	4.4779	4.9457	-4.4724
6.7609	4.8229	1.019	13.621	6.5686	6.4298	6.5016	3.3804	3.8065	3.9566	14.65	10.065	3.4745	5.9523	-1.9233
6.6327	4.5044	0.77919	13.607	6.529	6.3411	6.2217	3.0419	3.5203	3.6508	14.467	9.6781	3.0116	6.3179	-0.11277
6.5045	4.1859	0.53939	13.593	6.4893	6.2524	5.9418	2.7035	3.234	3.3449	14.284	9.291	2.5487	6.6835	1.6978
6.3763	3.8674	0.29958	13.579	6.4496	6.1637	5.6619	2.365	2.9478	3.0391	14.1	8.9039	2.0857	7.049	3.5084
6.3483	3.6911	0.2173	13.704	6.5182	6.1684	5.5015	2.1572	2.8914	2.9841	14.06	8.6494	1.8249	7.3331	4.9411
7.0211	4.5094	1.2377	14.797	7.3443	6.8269	6.1776	2.8636	4.4437	4.6842	15.02	9.3242	2.9787	7.0465	3.7289
7.6939	5.3277	2.258	15.89	8.1704	7.4854	6.8537	3.5701	5.996	6.3844	15.981	9.999	4.1325	6.7599	2.5167
8.3667	6.146	3.2784	16.983	8.9965	8.1439	7.5298	4.2766	7.5482	8.0846	16.942	10.674	5.2862	6.4733	1.3046
9.0491	7.0208	4.3877	17.96	9.8009	8.801	8.2512	5.0526	9.2444	9.9182	17.885	11.39	6.531	6.1417	-0.11545
9.7654	8.0968	5.8146	18.52	10.528	9.453	9.1344	6.0768	11.454	12.228	18.766	12.253	8.1008	5.649	-2.2778
10.482	9.1729	7.2414	19.08	11.254	10.105	10.017	7.101	13.664	14.539	19.647	13.116	9.6707	5.1562	-4.4401
11.198	10.249	8.6683	19.639	11.981	10.757	10.901	8.1252	15.874	16.849	20.528	13.979	11.24	4.6635	-6.6025
11.508	10.888	9.577	19.432	12.174	10.935	11.364	8.7305	17.365	18.371	20.82	14.402	12.215	4.3257	-8.0864
10.923	10.568	9.3457	17.535	11.194	10.07	10.906	8.414	17.273	18.157	19.816	13.857	11.881	4.3287	-8.0778
10.339	10.247	9.1145	15.639	10.214	9.2052	10.447	8.0976	17.18	17.943	18.811	13.312	11.547	4.3316	-8.0692
9.7541	9.926	8.8832	13.743	9.2334	8.3403	9.9879	7.7812	17.088	17.729	17.807	12.767	11.213	4.3346	-8.0606
8.8026	9.1294	8.0108	11.455	7.8515	7.0996	9.1378	6.995	15.993	16.493	16.282	11.798	10.24	4.7321	-7.5289
7.315	7.6372	6.2012	8.5965	5.8829	5.3099	7.716	5.5223	13.433	13.763	13.995	10.21	8.3333	5.7061	-6.2326
5.8273	6.145	4.3917	5.7375	3.9143	3.5201	6.2941	4.0497	10.873	11.034	11.708	8.6215	6.4266	6.6801	-4.9363
4.3397	4.6528	2.5821	2.8785	1.9456	1.7304	4.8723	2.577	8.313	8.3036	9.4207	7.0334	4.5198	7.6542	-3.64
3.2606	3.5413	1.2341	1.0583	0.55919	0.47803	3.9077	1.5025	6.2384	6.1479	7.6059	5.8295	3.212	8.427	-3.3989
2.59	2.8104	0.34771	0.27689	-0.24511	-0.23695	3.4003	0.82602	4.6492	4.5666	6.2635	5.0099	2.5031	8.9985	-4.213
1.9194	2.0796	-0.53869	-0.5045	-1.0494	-0.95194	2.8929	0.14958	3.0601	2.9852	4.9211	4.1903	1.7942	9.5701	-5.0271
1.2488	1.3487	-1.4251	-1.2859	-1.8537	-1.6669	2.3856	-0.52686	1.471	1.4038	3.5787	3.3706	1.0853	10.142	-5.8412
1.3773	1.7177	-0.71541	-0.98327	-1.7328	-1.525	2.9365	-0.031452	2.0159	2.0275	3.3212	3.6559	1.9685	9.935	-7.3897
2.0525	2.8393	1.0863	0.06105	-0.97878	-0.79678	4.2116	1.2657	4.0209	4.16	3.8061	4.697	3.9409	9.196	-9.4409
2.7277	3.9609	2.8881	1.1054	-0.22479	-0.068556	5.4867	2.5629	6.0259	6.2924	4.2911	5.7382	5.9133	8.4569	-11.492
3.4029	5.0825	4.6898	2.1497	0.5292	0.65967	6.7618	3.8601	8.0308	8.4249	4.776	6.7794	7.8857	7.7179	-13.543
4.3662	6.7957	7.4895	2.9114	1.4349	1.5101	8.5221	5.8224	11.485	11.969	5.7805	8.5678	10.608	6.8024	-13.917
5.4605	8.7779	10.743	3.5447	2.4096	2.4161	10.503	8.0869	15.599	16.155	7.0212	10.696	13.672	5.8066	-13.529
6.5548	10.76	13.996	4.1781	3.3843	3.3221	12.483	10.351	19.712	20.341	8.2618	12.824	16.736	4.8109	-13.14
7.6491	12.742	17.249	4.8114	4.359	4.2281	14.464	12.616	23.825	24.527	9.5025	14.952	19.8	3.8152	-12.752
8.1727	13.85	19.004	4.7994	4.5826	4.4164	15.461	13.831	26.163	26.85	10.096	16.221	21.343	3.0306	-11.018
8.5363	14.713	20.338	4.6067	4.5958	4.4037	16.183	14.752	28.004	28.652	10.507	17.25	22.461	2.3051	-8.9081
8.9	15.576	21.673	4.4141	4.6091	4.391	16.904	15.673	29.844	30.453	10.919	18.279	23.578	1.5797	-6.7977
9.2637	16.438	23.007	4.2214	4.6223	4.3784	17.626	16.594	31.685	32.255	11.331	19.308	24.696	0.85427	-4.6873
8.8666	15.882	21.822	4.157	4.1224	3.8839	16.995	15.866	30.28	30.8	10.958	18.66	23.571	0.38685	-4.0655
8.3608	15.124	20.276	4.1108	3.5491	3.3207	16.171	14.902	28.41	28.879	10.473	17.772	22.126	-0.043711	-3.6564
7.8551	14.366	18.73	4.0647	2.9759	2.7574	15.347	13.939	26.541	26.959	9.9875	16.884	20.68	-0.47427	-3.2472
7.3493	13.607	17.185	4.0185	2.4026	2.1941	14.523	12.975	24.672	25.038	9.5024	15.997	19.235	-0.90483	-2.838
6.8708	12.65	15.738	4.4839	2.3302	2.1079	13.82	12.083	22.789	23.213	9.3451	14.999	17.767	-0.35738	-3.5874
6.3932	11.687	14.295	4.9658	2.2739	2.037	13.121	11.193	20.905	21.391	9.1983	13.997	16.298	0.22163	-4.3741
5.9156	10.724	12.852	5.4476	2.2177	1.9661	12.422	10.303	19.021	19.57	9.0516	12.995	14.829	0.80063	-5.1608
5.4595	9.8	11.494	5.9209	2.1885	1.9207	11.769	9.4719	17.253	17.863	8.9443	12.069	13.443	1.4591	-5.8398
5.3264	9.4554	11.408	6.2662	2.565	2.2578	11.798	9.5208	17.217	17.885	9.4292	12.286	13.302	3.3104	-4.903
5.1933	9.1109	11.322	6.6115	2.9415	2.5949	11.828	9.5696	17.182	17.906	9.914	12.504	13.162	5.1617	-3.9661
5.0602	8.7664	11.236	6.9567	3.318	2.932	11.858	9.6184	17.147	17.928	10.399	12.721	13.022	7.013	-3.0293
4.9515	8.4664	11.097	7.2439	3.6932	3.2666	11.888	9.6677	17.08	17.893	10.916	13.018	12.935	8.8362	-1.976
4.9747	8.4074	10.675	7.217	4.0613	3.5878	11.92	9.72	16.843	17.553	11.611	13.747	13.136	10.508	-0.29405
4.998	8.3483	10.254	7.1901	4.4295	3.9089	11.952	9.7722	16.606	17.213	12.305	14.476	13.338	12.181	1.3879
5.0212	8.2892	9.832	7.1632	4.7976	4.2301	11.984	9.8245	16.368	16.873	12.999	15.204	13.539	13.853	3.0699
5.1682	8.2625	9.3349	7.2815	5.2357	4.6096	12.016	9.8433	16.017	16.421	13.739	15.862	13.703	14.979	4.1972
5.6865	8.3333	8.612	7.8357	5.8834	5.1643	12.051	9.7617	15.324	15.632	14.616	16.305	13.751	14.466	3.6609
6.2048	8.404	7.8891	8.39	6.5312	5.719	12.085	9.6802	14.63	14.843	15.494	16.748	13.8	13.954	3.1246
6.723	8.4748	7.1661	8.9442	7.1789	6.2737	12.119	9.5986	13.937	14.054	16.371	17.191	13.849	13.442	2.5883
7.3781	8.5256	6.5886	9.7181	7.8684	6.8572	12.17	9.5287	13.403	13.452	17.22	17.424	13.81	12.226	1.4706
8.2944	8.5383	6.2888	10.911	8.6375	7.4955	12.25	9.4812	13.173	13.207	18.016	17.257	13.606	9.6695	-0.75704
9.2107	8.5511	5.989	12.105	9.4065	8.1338	12.331	9.4337	12.943	12.962	18.811	17.09	13.402	7.1127	-2.9847
10.127	8.5638	5.6891	13.298	10.176	8.7721	12.412	9.3861	12.713	12.717	19.607	16.923	13.198	4.5558	-5.2124
10.995	8.6046	5.4616	14.509	10.819	9.3363	12.442	9.3432	12.516	12.497	20.329	16.674	12.846	2.2587	-7.0496
11.8	8.6816	5.3271	15.742	11.302	9.8051	12.406	9.3063	12.362	12.31	20.955	16.319	12.305	0.29549	-8.3849
12.606	8.7586	5.1926	16.975	11.784	10.274	12.37	9.2694	12.208	12.122	21.581	15.964	11.764	-1.6677	-9.7201
13.411	8.8356	5.0581	18.208	12.266	10.743	12.334	9.2325	12.055	11.935	22.207	15.609	11.223	-3.6309	-11.055
14.078	9.2164	5.1868	19.278	12.698	11.266	12.465	9.4291	12.049	11.932	22.852	15.61	10.901	-4.0961	-11.193
14.624	9.8653	5.5478	20.206	13.086	11.836	12.743	9.8319	12.175	12.093	23.513	15.925	10.773	-3.2396	-10.274
15.169	10.514	5.9087	21.135	13.474	12.407	13.021	10.235	12.301	12.253	24.173	16.24	10.645	-2.3831	-9.3556
15.715	11.163	6.2697	22.063	13.861	12.978	13.299	10.637	12.427	12.414	24.834	16.555	10.517	-1.5265	-8.4368
16.008	11.911	6.8839	22.214	14.184	13.49	13.764	11.18	12.893	12.954	25.174	17.039	10.76	0.52914	-6.779
16.15	12.719	7.6501	21.901	14.468	13.966	14.341	11.806	13.563	13.722	25.322	17.623	11.224	3.3043	-4.6779
16.293	13.527	8.4163	21.587	14.751	14.443	14.918	12.433	14.233	14.489	25.47	18.208	11.689	6.0795	-2.5767
16.435	14.334	9.1824	21.273	15.035	14.92	15.496	13.059	14.903	15.257	25.618	18.792	12.153	8.8547	-0.47553
16.298	14.613	9.3573	20.293	15.036	14.983	15.715	13.197	14.988	15.302	25.166	18.939	12.246	10.726	0.35631
16.053	14.684	9.3009	19.052	14.927	14.886	15.795	13.145	14.845	15.064	24.481	18.915	12.193	12.244	0.69147
15.808	14.755	9.2444	17.811	14.818	14.788	15.875	13.092	14.702	14.826	23.795	18.89	12.14	13.762	1.0266
15.563	14.826	9.1879	16.57	14.709	14.691	15.954	13.039	14.559	14.589	23.109	18.866	12.087	15.28	1.3618
15.174	14.411	8.3484	15.944	14.42	14.341	15.539	12.48	13.392	13.178	22.38	18.532	11.514	14.66	-0.0091999
14.752	13.885	7.3281	15.459	14.09	13.934	15.009	11.805	11.988	11.497	21.641	18.128	10.821	13.548	-1.7739
14.33	13.359	6.3078	14.975	13.759	13.527	14.48	11.129	10.584	9.8164	20.902	17.723	10.128	12.435	-3.5386
13.908	12.832	5.2876	14.491	13.429	13.12	13.95	10.454	9.1805	8.1355	20.163	17.318	9.4351	11.322	-5.3033
13.663	12.799	5.0237	14.773	13.417	13.138	13.969	10.478	8.6541	7.5286	20.02	17.462	9.5738	9.7311	-5.9691
13.437	12.817	4.8381	15.134	13.437	13.201	14.045	10.575	8.2185	7.0329	19.938	17.663	9.7985	8.0904	-6.5212
13.211	12.835	4.6525	15.496	13.458	13.264	14.121	10.671	7.7829	6.5371	19.856	17.864	10.023	6.4496	-7.0734
12.985	12.853	4.4669	15.857	13.479	13.327	14.197	10.768	7.3473	6.0413	19.775	18.065	10.248	4.8089	-7.6255
13.197	13.81	5.8001	15.779	14.022	14.002	15.465	12.165	8.8158	7.696	20.211	19.071	11.757	4.4467	-6.188
13.409	14.767	7.1333	15.701	14.566	14.677	16.734	13.561	10.284	9.3506	20.647	20.076	13.267	4.0845	-4.7504
13.621	15.725	8.4665	15.623	15.11	15.352	18.003	14.958	11.753	11.005	21.083	21.082	14.776	3.7224	-3.3128
13.845	16.704	9.8261	15.503	15.658	16.027	19.294	16.376	13.261	12.689	21.531	22.101	16.306	3.4199	-1.9421
14.186	17.893	11.441	14.985	16.239	16.698	20.804	18.008	15.156	14.658	22.086	23.237	18.034	3.6941	-1.2177
14.526	19.081	13.056	14.467	16.821	17.369	22.313	19.639	17.052	16.627	22.641	24.374	19.762	3.9684	-0.49321
14.867	20.27	14.671	13.949	17.403	18.04	23.822	21.271	18.947	18.595	23.196	25.511	21.491	4.2427	0.23125
15.227	21.451	16.303	13.59	17.936	18.667	25.273	22.852	20.849	20.555	23.742	26.621	23.227	4.4255	0.59281
15.666	22.597	18.004	13.915	18.256	19.103	26.47	24.214	22.78	22.478	24.248	27.618	25.003	4.2122	-0.61824
16.104	23.744	19.706	14.241	18.576	19.538	27.666	25.575	24.711	24.401	24.754	28.615	26.778	3.9988	-1.8293
16.543	24.89	21.408	14.567	18.896	19.974	28.863	26.937	26.642	26.323	25.261	29.612	28.553	3.7854	-3.0403
16.997	25.996	23.124	15.068	19.114	20.324	29.945	28.185	28.507	28.198	25.632	30.447	30.212	3.2527	-4.5378
17.491	26.998	24.877	16.018	19.073	20.452	30.734	29.142	30.205	29.948	25.66	30.869	31.571	1.9036	-6.7671
17.984	27.999	26.63	16.968	19.032	20.581	31.522	30.099	31.903	31.699	25.688	31.291	32.931	0.55454	-8.9964
18.477	29.001	28.383	17.917	18.991	20.709	32.31	31.056	33.6	33.449	25.717	31.713	34.29	-0.79452	-11.226
18.621	29.601	29.446	18.395	18.643	20.48	32.651	31.49	34.452	34.32	25.339	31.62	34.862	-2.1676	-13.202
18.182	29.53	29.359	18.087	17.784	19.654	32.247	31.051	33.896	33.723	24.286	30.668	34.119	-3.5806	-14.758
17.744	29.459	29.272	17.778	16.925	18.828	31.842	30.613	33.339	33.126	23.233	29.716	33.377	-4.9936	-16.314
17.305	29.388	29.185	17.47	16.067	18.003	31.438	30.175	32.782	32.53	22.18	28.764	32.635	-6.4067	-17.87
16.301	28.667	27.948	16.406	14.901	16.792	30.468	29.059	30.969	30.626	20.856	27.384	30.948	-6.5533	-18.26
14.656	27.21	25.407	14.485	13.387	15.144	28.858	27.175	27.731	27.242	19.227	25.518	28.189	-5.2648	-17.33
13.011	25.752	22.867	12.565	11.873	13.496	27.248	25.291	24.493	23.858	17.597	23.652	25.43	-3.9763	-16.4
11.366	24.295	20.326	10.645	10.359	11.849	25.638	23.407	21.255	20.474	15.967	21.786	22.671	-2.6877	-15.47
10.026	22.978	18.104	9.0978	9.2925	10.685	24.383	21.892	18.485	17.628	14.887	20.386	20.383	0.16661	-13.218
8.9236	21.77	16.129	7.8412	8.573	9.8964	23.404	20.663	16.078	15.201	14.233	19.349	18.46	4.2388	-9.9387
7.8213	20.562	14.153	6.5847	7.8535	9.1081	22.424	19.434	13.67	12.773	13.579	18.312	16.537	8.3109	-6.6591
6.719	19.354	12.178	5.3281	7.134	8.3199	21.445	18.205	11.263	10.346	12.925	17.274	14.615	12.383	-3.3796
6.6244	19.012	11.891	5.1453	7.2335	8.4531	21.351	17.989	10.949	10.154	12.991	17.022	14.156	15.653	-0.3515
7.0575	19.124	12.488	5.525	7.7621	9.069	21.722	18.304	11.732	11.133	13.435	17.18	14.463	18.504	2.5449
7.4906	19.235	13.085	5.9047	8.2906	9.6848	22.092	18.618	12.515	12.112	13.878	17.338	14.771	21.354	5.4414
7.9237	19.347	13.682	6.2844	8.8191	10.301	22.463	18.933	13.297	13.091	14.321	17.497	15.078	24.204	8.3378
8.4046	19.514	14.624	6.5202	9.0722	10.615	22.455	18.92	14.581	14.579	14.447	17.407	15.589	24.096	9.1681
8.9015	19.699	15.68	6.708	9.2335	10.829	22.321	18.798	16.032	16.236	14.469	17.235	16.168	23.002	9.3096
9.3983	19.884	16.737	6.8958	9.3947	11.044	22.186	18.676	17.483	17.894	14.49	17.062	16.746	21.908	9.4511
9.8951	20.07	17.794	7.0836	9.5559	11.258	22.052	18.554	18.934	19.552	14.511	16.89	17.325	20.814	9.5926
9.6992	19.597	17.783	6.7358	8.8687	10.442	20.862	17.407	19.098	19.751	14.007	16.168	17.153	18.129	7.7855
9.3749	19.001	17.575	6.2887	8.0244	9.4346	19.477	16.071	19.023	19.68	13.405	15.345	16.843	15.15	5.6177
9.0507	18.406	17.367	5.8416	7.1801	8.4277	18.091	14.734	18.948	19.609	12.804	14.521	16.533	12.171	3.4498
8.7264	17.811	17.159	5.3946	6.3357	7.4208	16.706	13.398	18.873	19.538	12.203	13.697	16.223	9.1919	1.2819
8.3796	17.044	16.612	5.2812	5.6362	6.437	15.481	12.349	18.477	19.037	11.875	13.179	16.137	7.089	-1.2106
8.0314	16.265	16.043	5.19	4.9463	5.4547	14.267	11.32	18.06	18.507	11.566	12.681	16.066	5.0445	-3.7248
7.6831	15.486	15.474	5.0989	4.2564	4.4724	13.053	10.29	17.644	17.978	11.256	12.183	15.994	3	-6.239
7.3418	14.706	14.914	5.0138	3.5806	3.5081	11.861	9.2836	17.243	17.469	10.95	11.693	15.938	0.98629	-8.7362
7.2157	13.905	14.66	5.1168	3.345	3.0997	11.346	8.9736	17.34	17.577	10.732	11.432	16.333	-0.071936	-10.706
7.0896	13.104	14.406	5.2199	3.1094	2.6914	10.831	8.6636	17.438	17.684	10.514	11.171	16.729	-1.1302	-12.677
6.9635	12.302	14.152	5.3229	2.8737	2.283	10.316	8.3537	17.535	17.792	10.297	10.909	17.124	-2.1884	-14.647
6.7977	11.453	13.856	5.399	2.6174	1.8739	9.7789	8.0006	17.582	17.869	10.035	10.598	17.427	-3.2039	-16.6
6.3536	10.266	13.269	5.2867	2.2164	1.459	9.091	7.3457	17.274	17.729	9.4651	9.9294	17.076	-3.9201	-18.431
5.9096	9.0793	12.682	5.1744	1.8154	1.0441	8.4031	6.6908	16.967	17.588	8.8951	9.2613	16.726	-4.6364	-20.262
5.4655	7.8925	12.095	5.0621	1.4143	0.62921	7.7152	6.0359	16.659	17.448	8.3252	8.5932	16.376	-5.3527	-22.093
4.9795	6.7033	11.357	4.9763	1.0272	0.22387	6.9595	5.29	16.209	17.171	7.825	7.9338	15.838	-5.8494	-23.639
4.3434	5.5058	10.082	4.9854	0.6898	-0.14736	5.9616	4.2191	15.249	16.409	7.5737	7.306	14.63	-5.5619	-24.169
3.7073	4.3083	8.8076	4.9944	0.35237	-0.51859	4.9637	3.1482	14.289	15.646	7.3224	6.6781	13.422	-5.2744	-24.7
3.0712	3.1108	7.5328	5.0035	0.014934	-0.88981	3.9659	2.0773	13.329	14.884	7.0711	6.0503	12.214	-4.987	-25.23
2.5877	2.0924	6.2411	5.1582	-0.1656	-1.1137	3.0799	1.1188	12.355	14.079	7.0395	5.6149	11.091	-4.2806	-24.814
2.4397	1.468	4.9121	5.6335	-0.00097317	-1.0135	2.4401	0.40769	11.352	13.178	7.4913	5.603	10.156	-2.6526	-22.314
2.2917	0.84357	3.5832	6.1087	0.16366	-0.91337	1.8002	-0.30344	10.348	12.278	7.9431	5.5911	9.221	-1.0246	-19.815
2.1438	0.21915	2.2542	6.584	0.32829	-0.81319	1.1604	-1.0146	9.345	11.377	8.395	5.5791	8.2859	0.60336	-17.315
2.1373	-0.30988	1.096	7.0675	0.46505	-0.69082	0.62284	-1.6414	8.2813	10.329	8.7548	5.5302	7.591	2.1657	-14.617
2.3378	-0.6995	0.18724	7.5631	0.56107	-0.53602	0.23481	-2.1452	7.1295	9.0644	8.9803	5.4273	7.247	3.6322	-11.627
2.5382	-1.0891	-0.72148	8.0588	0.65709	-0.38123	-0.15322	-2.649	5.9776	7.7998	9.2058	5.3244	6.903	5.0986	-8.6379
2.7386	-1.4787	-1.6302	8.5544	0.75311	-0.22643	-0.54124	-3.1527	4.8258	6.5351	9.4313	5.2214	6.5591	6.565	-5.6483
2.6902	-2.0074	-2.3518	8.7792	0.49595	-0.3842	-1.0539	-3.762	3.7133	5.2558	9.2642	4.8479	6.2199	7.4918	-4.0087
2.3931	-2.6751	-2.8862	8.733	-0.11439	-0.85455	-1.6911	-4.4767	2.6401	3.9619	8.7046	4.2037	5.8855	7.8788	-3.7188
2.0959	-3.3428	-3.4207	8.6869	-0.72473	-1.3249	-2.3283	-5.1914	1.5669	2.6679	8.145	3.5595	5.5511	8.2659	-3.429
1.7988	-4.0105	-3.9552	8.6407	-1.3351	-1.7952	-2.9655	-5.9061	0.49369	1.374	7.5854	2.9153	5.2167	8.6529	-3.1392
1.0707	-4.7785	-4.457	8.3242	-2.18	-2.6075	-3.7447	-6.6799	-0.15915	0.5757	6.979	2.2946	4.7336	8.8396	-3.5167
0.04778	-5.6152	-4.9366	7.8226	-3.1854	-3.6536	-4.6211	-7.4941	-0.52438	0.11652	6.3408	1.6899	4.1487	8.8893	-4.3508
-0.97516	-6.4519	-5.4162	7.321	-4.1908	-4.6997	-5.4975	-8.3084	-0.8896	-0.34266	5.7025	1.0853	3.5639	8.939	-5.1848
-1.9981	-7.2885	-5.8957	6.8193	-5.1962	-5.7459	-6.3739	-9.1226	-1.2548	-0.80184	5.0642	0.48063	2.979	8.9886	-6.0189
-3.0252	-7.9783	-6.4321	6.4161	-5.9682	-6.7069	-7.0709	-9.7479	-1.3629	-0.91495	4.7876	0.15889	2.5172	8.7845	-6.3179
-4.0542	-8.6012	-6.9942	6.0577	-6.6343	-7.6291	-7.6863	-10.287	-1.354	-0.87075	4.6754	-0.034235	2.1114	8.465	-6.3735
-5.0832	-9.2241	-7.5563	5.6992	-7.3003	-8.5514	-8.3018	-10.827	-1.3452	-0.82656	4.5631	-0.22736	1.7055	8.1455	-6.4292
-6.1122	-9.847	-8.1184	5.3407	-7.9663	-9.4737	-8.9172	-11.366	-1.3363	-0.78236	4.4509	-0.42049	1.2996	7.826	-6.4849
-6.6459	-10.154	-8.5061	5.4759	-8.1666	-9.8551	-8.9873	-11.448	-1.4774	-0.85604	4.5849	-0.41115	1.1999	6.7315	-6.8375
-7.0409	-10.372	-8.8449	5.7494	-8.2366	-10.085	-8.9046	-11.403	-1.6605	-0.96273	4.7879	-0.3451	1.1858	5.4201	-7.2732
-7.436	-10.589	-9.1837	6.0228	-8.3065	-10.315	-8.8219	-11.357	-1.8435	-1.0694	4.9908	-0.27906	1.1717	4.1086	-7.7089
-7.831	-10.807	-9.5226	6.2962	-8.3765	-10.545	-8.7392	-11.312	-2.0266	-1.1761	5.1938	-0.21301	1.1577	2.7972	-8.1446
-7.6981	-10.56	-9.484	6.8943	-8.14	-10.245	-8.2716	-10.956	-2.255	-1.3189	5.5618	-0.029991	1.1824	1.3554	-9.3043
-7.4898	-10.245	-9.3916	7.5388	-7.8597	-9.8682	-7.749	-10.557	-2.4899	-1.4668	5.9534	0.16974	1.2127	-0.10503	-10.567
-7.2815	-9.9306	-9.2992	8.1833	-7.5794	-9.4919	-7.2265	-10.157	-2.7248	-1.6147	6.345	0.36948	1.2429	-1.5655	-11.831
-7.0732	-9.6161	-9.2067	8.8278	-7.2991	-9.1155	-6.7039	-9.7573	-2.9596	-1.7626	6.7367	0.56921	1.2732	-3.0259	-13.094
-6.618	-8.8048	-8.661	9.0044	-6.887	-8.5445	-6.1334	-9.3329	-2.778	-1.5094	7.3053	0.93068	1.301	-3.4073	-13.84
-6.1549	-7.9774	-8.1006	9.1658	-6.4707	-7.9672	-5.5613	-8.9078	-2.5829	-1.2433	7.8795	1.2974	1.3288	-3.754	-14.57
-5.6917	-7.15	-7.5402	9.3273	-6.0543	-7.3899	-4.9893	-8.4826	-2.3878	-0.97721	8.4538	1.6641	1.3565	-4.1006	-15.3
-5.2325	-6.3298	-6.973	9.4574	-5.63	-6.8134	-4.42	-8.0605	-2.1793	-0.70299	9.0227	2.0256	1.3827	-4.4125	-15.976
-4.8319	-5.617	-6.3029	9.1176	-5.0865	-6.2493	-3.8935	-7.6854	-1.7687	-0.30687	9.5107	2.3093	1.3848	-4.2028	-15.858
-4.4314	-4.9042	-5.6328	8.7777	-4.5429	-5.6852	-3.3669	-7.3104	-1.3581	0.089251	9.9986	2.5931	1.3869	-3.993	-15.739
-4.0309	-4.1914	-4.9627	8.4379	-3.9994	-5.1211	-2.8403	-6.9353	-0.94745	0.48537	10.487	2.8769	1.389	-3.7833	-15.62
-3.6088	-3.5441	-4.3489	8.2365	-3.4118	-4.5257	-2.2992	-6.5392	-0.58623	0.80463	11.013	3.1751	1.3841	-3.6072	-15.393
-3.0703	-3.2497	-4.0389	8.7828	-2.5865	-3.7616	-1.6793	-6.0293	-0.49169	0.7088	11.751	3.5515	1.3418	-3.6124	-14.586
-2.5317	-2.9554	-3.729	9.329	-1.7611	-2.9975	-1.0594	-5.5195	-0.39715	0.61297	12.488	3.9278	1.2995	-3.6177	-13.78
-1.9932	-2.6611	-3.4191	9.8753	-0.93578	-2.2334	-0.43956	-5.0096	-0.30261	0.51714	13.226	4.3042	1.2571	-3.623	-12.973
-1.4442	-2.4337	-3.2285	10.536	-0.14632	-1.4735	0.17368	-4.4831	-0.24916	0.37019	14.015	4.7654	1.2539	-3.5325	-12.067
-0.86374	-2.407	-3.396	11.54	0.53552	-0.72644	0.76705	-3.9066	-0.31897	0.069838	14.96	5.4812	1.3678	-3.1546	-10.864
-0.28333	-2.3803	-3.5634	12.544	1.2174	0.020629	1.3604	-3.3301	-0.38878	-0.23051	15.904	6.197	1.4818	-2.7767	-9.6608
0.29708	-2.3536	-3.7309	13.547	1.8992	0.7677	1.9538	-2.7536	-0.4586	-0.53086	16.849	6.9128	1.5958	-2.3988	-8.458
0.65166	-2.4493	-3.9702	14.018	2.2544	1.2454	2.3483	-2.3474	-0.44143	-0.66287	17.455	7.4595	1.7205	-2.0555	-7.8586
0.57513	-2.7786	-4.3467	13.47	1.9861	1.2088	2.3631	-2.2661	-0.25821	-0.47352	17.416	7.6833	1.8657	-1.7783	-8.4116
0.4986	-3.1079	-4.7232	12.922	1.7178	1.1722	2.3778	-2.1848	-0.074993	-0.28416	17.376	7.9071	2.0109	-1.5011	-8.9645
0.42206	-3.4372	-5.0997	12.374	1.4495	1.1356	2.3926	-2.1036	0.10823	-0.09481	17.337	8.1309	2.1562	-1.2239	-9.5175
0.25301	-3.7133	-5.1979	11.553	1.0257	0.92465	2.2905	-2.1158	0.45022	0.32103	16.894	8.0349	2.3691	-1.5654	-11.139
-0.034989	-3.9208	-4.9385	10.38	0.40203	0.48968	2.038	-2.2483	0.99634	1.0281	15.932	7.5279	2.6689	-2.7023	-14.136
-0.32299	-4.1284	-4.6791	9.2063	-0.22169	0.054702	1.7856	-2.3809	1.5425	1.7351	14.97	7.0208	2.9688	-3.8393	-17.132
-0.61099	-4.336	-4.4196	8.0329	-0.8454	-0.38027	1.5331	-2.5134	2.0886	2.4422	14.008	6.5137	3.2686	-4.9762	-20.128
-0.65359	-4.2609	-3.8277	7.5124	-1.1173	-0.58176	1.4625	-2.4583	2.5221	2.9647	13.171	6.0157	3.7678	-5.9913	-22.566
-0.47964	-3.9363	-2.9425	7.5678	-1.0788	-0.57721	1.5522	-2.2377	2.8564	3.3243	12.445	5.5257	4.4429	-6.8991	-24.509
-0.3057	-3.6118	-2.0572	7.6231	-1.0403	-0.57267	1.642	-2.017	3.1906	3.684	11.719	5.0357	5.1179	-7.8068	-26.453
-0.13176	-3.2872	-1.172	7.6785	-1.0018	-0.56812	1.7317	-1.7964	3.5248	4.0437	10.993	4.5457	5.793	-8.7145	-28.397
-0.14313	-3.0717	-0.59165	7.8867	-0.86357	-0.53001	1.8116	-1.5972	3.5356	4.0333	10.399	4.1504	6.4523	-7.7518	-28.013
-0.26569	-2.9218	-0.19431	8.1866	-0.6656	-0.47176	1.8855	-1.4108	3.3522	3.8009	9.884	3.812	7.1021	-5.6667	-26.232
-0.38825	-2.7718	0.20304	8.4865	-0.46762	-0.41351	1.9593	-1.2244	3.1689	3.5685	9.3694	3.4736	7.752	-3.5817	-24.451
-0.51081	-2.6218	0.60038	8.7864	-0.26964	-0.35526	2.0332	-1.0381	2.9856	3.3361	8.8548	3.1352	8.4018	-1.4966	-22.67
-1.101	-2.8149	0.62514	8.3269	-0.32811	-0.49801	1.9756	-0.98609	3.0734	3.4344	8.2473	2.8096	8.8926	1.5731	-19.797
-1.8742	-3.1423	0.50411	7.5702	-0.48694	-0.71942	1.8664	-0.98669	3.2673	3.6621	7.6035	2.4889	9.3213	5.0281	-16.497
-2.6473	-3.4697	0.38307	6.8136	-0.64576	-0.94083	1.7573	-0.98729	3.4613	3.8898	6.9596	2.1683	9.7499	8.4831	-13.196
-3.4205	-3.797	0.26204	6.0569	-0.80458	-1.1622	1.6482	-0.98789	3.6552	4.1176	6.3158	1.8477	10.179	11.938	-9.8961
-3.9463	-3.8917	0.39011	5.1525	-0.88566	-1.2619	1.7482	-0.78041	4.3521	4.8311	5.9032	1.7537	10.579	13.669	-8.0972
-4.4151	-3.9327	0.57568	4.2141	-0.9488	-1.3336	1.8965	-0.52492	5.165	5.6568	5.5439	1.712	10.973	15.002	-6.6447
-4.8839	-3.9737	0.76124	3.2756	-1.0119	-1.4052	2.0447	-0.26942	5.9779	6.4824	5.1846	1.6704	11.366	16.335	-5.1922
-5.3527	-4.0147	0.94681	2.3372	-1.0751	-1.4768	2.193	-0.013928	6.7908	7.3081	4.8253	1.6287	11.76	17.667	-3.7398
-5.196	-3.5202	1.3928	1.9471	-0.9909	-1.3835	2.6016	0.45615	7.3656	7.8558	4.7936	1.902	12.118	17.251	-3.7862
-4.9745	-2.9704	1.8657	1.6137	-0.89147	-1.2733	3.0372	0.94843	7.9159	8.3748	4.7957	2.208	12.472	16.655	-3.9876
-4.7531	-2.4205	2.3386	1.2803	-0.79205	-1.163	3.4727	1.4407	8.4662	8.8938	4.7978	2.5139	12.827	16.058	-4.1891
-4.5317	-1.8707	2.8116	0.94694	-0.69263	-1.0527	3.9083	1.933	9.0164	9.4128	4.7999	2.8199	13.181	15.461	-4.3906
-4.0168	-1.0819	3.3112	0.82284	-0.60959	-0.90053	4.3995	2.4232	9.3921	9.852	4.8555	3.2533	13.473	14.799	-3.8773
-3.5019	-0.29316	3.8108	0.69874	-0.52655	-0.74839	4.8906	2.9134	9.7678	10.291	4.9111	3.6868	13.765	14.137	-3.3641
-2.987	0.49562	4.3104	0.57463	-0.44351	-0.59625	5.3818	3.4037	10.144	10.73	4.9667	4.1203	14.057	13.475	-2.8508
-2.4408	1.2915	4.8153	0.48128	-0.33355	-0.41209	5.8747	3.8933	10.529	11.183	5.0295	4.5519	14.327	12.846	-2.261
-1.5921	2.1561	5.3702	0.68521	0.036614	0.08161	6.3843	4.3774	11.01	11.77	5.1628	4.9652	14.377	12.533	-0.93077
-0.74327	3.0206	5.9251	0.88914	0.40678	0.57531	6.8939	4.8615	11.492	12.357	5.2961	5.3785	14.427	12.22	0.39944
0.10551	3.8852	6.48	1.0931	0.77694	1.069	7.4035	5.3456	11.973	12.943	5.4294	5.7918	14.478	11.907	1.7297
1.0018	4.7273	6.9772	1.3485	1.1888	1.6008	7.8609	5.7656	12.32	13.37	5.5479	6.1294	14.404	11.601	2.8
2.1042	5.4721	7.2242	1.8274	1.7811	2.298	8.0917	5.9076	12.085	13.106	5.6025	6.1392	13.795	11.327	2.7445
3.2066	6.2168	7.4712	2.3062	2.3734	2.9951	8.3225	6.0497	11.85	12.841	5.6572	6.149	13.186	11.053	2.689
4.3089	6.9616	7.7182	2.785	2.9658	3.6922	8.5533	6.1917	11.615	12.577	5.7118	6.1588	12.577	10.78	2.6335
5.2841	7.5905	7.8821	3.1862	3.4436	4.2382	8.6171	6.16	11.237	12.156	5.6538	6.0012	11.83	10.532	2.1828
5.9341	7.9232	7.8335	3.3889	3.6288	4.3979	8.2539	5.6843	10.492	11.335	5.308	5.4158	10.733	10.353	0.72232
6.5841	8.2559	7.785	3.5916	3.8139	4.5576	7.8908	5.2086	9.7463	10.513	4.9621	4.8303	9.6354	10.174	-0.73816
7.2341	8.5886	7.7365	3.7943	3.999	4.7173	7.5276	4.7329	9.0011	9.6916	4.6163	4.2449	8.5378	9.9944	-2.1986
7.5143	8.6549	7.5986	3.8092	3.9315	4.5953	6.978	4.0859	8.343	8.9981	4.1324	3.5283	7.4133	9.8451	-3.3995
7.1779	8.2772	7.3116	3.5109	3.443	4.0036	6.1177	3.1533	7.8301	8.5179	3.4185	2.5933	6.2436	9.7458	-4.1676
6.8415	7.8994	7.0246	3.2126	2.9544	3.4119	5.2573	2.2207	7.3172	8.0377	2.7045	1.6582	5.074	9.6465	-4.9357
6.5051	7.5217	6.7377	2.9143	2.4659	2.8202	4.397	1.2881	6.8042	7.5575	1.9905	0.72318	3.9044	9.5472	-5.7039
5.8864	6.8148	6.0641	2.3478	1.8447	2.1416	3.4415	0.23456	6.0173	6.8029	1.1826	-0.33491	2.6661	9.2485	-6.2325
4.9476	5.735	4.9524	1.4774	1.0734	1.3646	2.3781	-0.95618	4.92	5.7373	0.26813	-1.5324	1.3501	8.7239	-6.4896
4.0088	4.6552	3.8407	0.60697	0.30197	0.5875	1.3146	-2.1469	3.8226	4.6717	-0.64632	-2.73	0.03406	8.1993	-6.7468
3.07	3.5754	2.729	-0.26344	-0.46941	-0.18955	0.25123	-3.3376	2.7253	3.6061	-1.5608	-3.9275	-1.282	7.6747	-7.0039
2.4063	2.6379	1.5879	-0.99135	-1.026	-0.73339	-0.59599	-4.342	1.3533	2.235	-2.39	-5.0592	-2.4417	6.9952	-7.8028
1.9563	1.8111	0.42376	-1.6084	-1.4156	-1.0958	-1.275	-5.2015	-0.23225	0.62625	-3.153	-6.1398	-3.4799	6.1951	-9.023
1.5064	0.9843	-0.74034	-2.2255	-1.8052	-1.4583	-1.9541	-6.061	-1.8178	-0.98245	-3.916	-7.2204	-4.5181	5.395	-10.243
1.0565	0.15749	-1.9044	-2.8426	-2.1948	-1.8207	-2.6332	-6.9204	-3.4033	-2.5912	-4.6789	-8.301	-5.5563	4.5949	-11.463
1.0726	0.0036352	-2.1538	-2.8006	-2.2446	-1.9357	-2.8539	-7.2456	-4.0796	-3.2525	-5	-8.8073	-5.9013	4.1807	-12.713
1.3328	0.20227	-1.9241	-2.4133	-2.1163	-1.9211	-2.8345	-7.2908	-4.2795	-3.4175	-5.0895	-9.0129	-5.8831	3.9688	-13.978
1.5931	0.40091	-1.6943	-2.0261	-1.9881	-1.9064	-2.8151	-7.3361	-4.4795	-3.5826	-5.1791	-9.2184	-5.8648	3.7568	-15.243
1.8533	0.59954	-1.4645	-1.6389	-1.8598	-1.8918	-2.7957	-7.3814	-4.6795	-3.7477	-5.2686	-9.424	-5.8466	3.5448	-16.508
2.0737	1.1769	-0.6099	-1.0369	-1.7127	-1.88	-2.461	-6.9984	-3.615	-2.5824	-4.8054	-8.7368	-5.1664	4.4749	-16.245
2.2808	1.8805	0.45303	-0.36331	-1.5594	-1.8691	-2.0212	-6.4726	-2.1291	-0.9737	-4.158	-7.752	-4.2656	5.7858	-15.473
2.4879	2.584	1.516	0.31026	-1.406	-1.8582	-1.5814	-5.9469	-0.64311	0.63499	-3.5106	-6.7672	-3.3647	7.0966	-14.701
2.695	3.2876	2.5789	0.98382	-1.2526	-1.8473	-1.1416	-5.4211	0.84283	2.2437	-2.8631	-5.7825	-2.4639	8.4074	-13.928
2.7104	3.7658	3.2011	1.4075	-1.2628	-1.8602	-0.54772	-4.7254	2.3016	3.7905	-2.1479	-4.4698	-1.4009	10.537	-11.843
2.6904	4.2023	3.7418	1.7849	-1.3032	-1.8776	0.074716	-3.9982	3.7554	5.3259	-1.4202	-3.0965	-0.30794	12.818	-9.515
2.6703	4.6388	4.2824	2.1623	-1.3436	-1.8949	0.69715	-3.271	5.2092	6.8613	-0.69241	-1.7232	0.78505	15.099	-7.1868
2.6502	5.0752	4.823	2.5398	-1.384	-1.9123	1.3196	-2.5438	6.663	8.3967	0.035336	-0.34983	1.878	17.38	-4.8586
2.8546	5.3209	5.1804	3.1989	-1.3352	-1.7669	2.0504	-1.7166	7.3424	8.9461	0.41584	0.50128	2.9869	17.769	-3.5945
3.0739	5.5538	5.5255	3.8767	-1.2804	-1.6107	2.7884	-0.88274	7.9702	9.4297	0.7732	1.3176	4.0968	18.032	-2.4014
3.2932	5.7867	5.8706	4.5546	-1.2256	-1.4544	3.5265	-0.048878	8.5979	9.9133	1.1306	2.1339	5.2068	18.295	-1.2082
3.5187	6.0237	6.234	5.2445	-1.1626	-1.2918	4.2676	0.78843	9.2162	10.384	1.4858	2.9442	6.3184	18.481	-0.075481
3.9361	6.387	7.1629	6.3074	-0.8476	-0.93035	5.1037	1.7326	9.5415	10.445	1.7745	3.5696	7.4829	16.27	-0.81625
4.3536	6.7504	8.0918	7.3703	-0.53256	-0.56895	5.9399	2.6768	9.8668	10.506	2.0632	4.1949	8.6474	14.059	-1.557
4.771	7.1137	9.0207	8.4332	-0.21752	-0.20754	6.7761	3.6209	10.192	10.568	2.3519	4.8202	9.8119	11.848	-2.2978
5.1144	7.4642	9.9261	9.3667	0.072472	0.13309	7.5938	4.5402	10.477	10.612	2.6227	5.4635	10.935	9.7881	-3.1028
4.9399	7.7254	10.667	9.3947	0.18709	0.32831	8.2822	5.2851	10.483	10.54	2.7684	6.2327	11.771	8.7818	-4.357
4.7653	7.9866	11.408	9.4226	0.3017	0.52352	8.9705	6.0301	10.489	10.468	2.914	7.0019	12.607	7.7755	-5.6112
4.5907	8.2478	12.149	9.4506	0.41632	0.71874	9.6589	6.775	10.495	10.396	3.0597	7.7711	13.443	6.7692	-6.8654
4.2561	8.4442	12.763	9.1524	0.41002	0.81033	10.271	7.4524	10.475	10.333	3.0936	8.4872	14.224	6.2208	-8.1099
3.3496	8.4095	12.92	7.6895	-0.028089	0.53179	10.611	7.8885	10.366	10.307	2.7284	9.014	14.809	7.3077	-9.3198
2.4431	8.3748	13.076	6.2265	-0.4662	0.25325	10.95	8.3247	10.258	10.28	2.3632	9.5407	15.394	8.3947	-10.53
1.5365	8.3401	13.233	4.7636	-0.90432	-0.025283	11.29	8.7608	10.149	10.253	1.998	10.067	15.979	9.4816	-11.739
0.62527	8.2388	13.407	3.2996	-1.387	-0.37509	11.546	9.1486	10.204	10.353	1.5864	10.47	16.604	10.188	-12.827
-0.29648	7.9909	13.62	1.8333	-1.9676	-0.88169	11.619	9.4302	10.622	10.733	1.073	10.601	17.32	10.056	-13.644
-1.2182	7.743	13.832	0.36691	-2.5483	-1.3883	11.692	9.7118	11.041	11.112	0.55958	10.731	18.036	9.9239	-14.462
-2.14	7.4951	14.045	-1.0994	-3.1289	-1.8949	11.765	9.9933	11.459	11.492	0.046153	10.861	18.752	9.792	-15.279
-2.8614	7.211	14.191	-1.9956	-3.5493	-2.308	11.756	10.151	11.782	11.707	-0.26051	10.903	19.271	8.9404	-15.538
-3.29	6.8738	14.24	-2.0582	-3.7356	-2.5846	11.627	10.127	11.968	11.681	-0.265	10.816	19.501	7.0369	-14.981
-3.7185	6.5367	14.29	-2.1209	-3.9219	-2.8612	11.497	10.104	12.154	11.656	-0.26949	10.728	19.731	5.1334	-14.424
-4.1471	6.1995	14.339	-2.1836	-4.1081	-3.1378	11.367	10.081	12.34	11.63	-0.27397	10.641	19.962	3.23	-13.867
-4.1411	6.0758	14.286	-1.4598	-3.931	-3.0536	11.354	10.092	12.219	11.353	0.19604	10.761	19.941	2.084	-13.336
-3.7005	6.1657	14.132	0.050687	-3.3905	-2.6086	11.456	10.138	11.792	10.824	1.1406	11.09	19.669	1.6953	-12.83
-3.2599	6.2555	13.977	1.5611	-2.85	-2.1637	11.557	10.185	11.365	10.295	2.0851	11.418	19.398	1.3067	-12.324
-2.8193	6.3454	13.823	3.0716	-2.3095	-1.7187	11.659	10.231	10.938	9.7661	3.0296	11.746	19.126	0.91812	-11.818
-2.0946	6.7111	14.01	4.7436	-1.5371	-0.98756	12.012	10.576	11.047	9.9566	4.3069	12.375	19.208	1.6091	-12.532
-1.1756	7.2655	14.431	6.5262	-0.60602	-0.060658	12.536	11.127	11.522	10.639	5.812	13.208	19.531	3.0388	-14.08
-0.2566	7.82	14.852	8.3089	0.32506	0.86624	13.059	11.677	11.997	11.322	7.317	14.041	19.854	4.4685	-15.628
0.66239	8.3745	15.273	10.091	1.2561	1.7931	13.583	12.227	12.473	12.005	8.822	14.874	20.177	5.8982	-17.176
1.113	8.5662	15.802	11.005	1.7846	2.2848	13.8	12.52	13.447	13.2	9.7785	15.207	20.628	6.6119	-18.612
1.3508	8.593	16.382	11.524	2.13	2.5787	13.878	12.695	14.648	14.629	10.486	15.312	21.137	7.0002	-19.998
1.5885	8.6198	16.961	12.043	2.4755	2.8725	13.956	12.871	15.848	16.057	11.193	15.417	21.646	7.3885	-21.383
1.8262	8.6466	17.54	12.562	2.8209	3.1664	14.034	13.047	17.049	17.485	11.9	15.521	22.154	7.7767	-22.768
1.4027	7.9255	17.269	11.929	2.5114	2.7265	13.338	12.321	17.022	17.429	11.539	14.607	21.814	7.2174	-22.055
0.79407	6.9949	16.76	10.974	2.0185	2.0812	12.424	11.342	16.65	16.956	10.879	13.408	21.237	6.3927	-20.753
0.18543	6.0644	16.251	10.018	1.5256	1.4359	11.511	10.363	16.279	16.484	10.219	12.208	20.659	5.5681	-19.452
-0.42321	5.1338	15.742	9.0629	1.0327	0.79063	10.598	9.3842	15.908	16.012	9.5589	11.008	20.082	4.7434	-18.151
-0.98399	4.1447	14.537	8.0365	0.41561	0.073487	9.4713	8.1207	14.278	14.212	8.7099	9.7444	18.847	4.5439	-16.298
-1.5379	3.1473	13.232	6.9999	-0.21921	-0.65392	8.3143	6.8166	12.469	12.223	7.8338	8.4713	17.519	4.4338	-14.367
-2.0919	2.1499	11.927	5.9633	-0.85403	-1.3813	7.1574	5.5125	10.66	10.234	6.9578	7.1981	16.191	4.3236	-12.435
-2.6458	1.1525	10.622	4.9268	-1.4889	-2.1087	6.0004	4.2083	8.8514	8.2449	6.0817	5.9249	14.863	4.2135	-10.503
-2.5868	0.85372	9.7494	5.2169	-1.7007	-2.2947	5.3927	3.5587	7.8653	7.382	6.0626	5.5196	13.842	5.2194	-10.422
-2.5081	0.57752	8.8902	5.5499	-1.8989	-2.4631	4.8027	2.9303	6.9057	6.5553	6.0711	5.1424	12.832	6.2614	-10.401
-2.4294	0.30132	8.0311	5.8828	-2.0972	-2.6316	4.2128	2.3018	5.9461	5.7287	6.0796	4.7651	11.821	7.3034	-10.379
-2.3217	0.061898	7.2272	6.2628	-2.2762	-2.7778	3.6581	1.7129	5.0777	4.9999	6.1158	4.4181	10.847	8.3392	-10.428
-1.7797	0.37414	7.2516	7.3476	-2.168	-2.5893	3.6334	1.7174	5.5779	5.7392	6.5674	4.5252	10.433	9.2835	-11.536
-1.2377	0.68638	7.2761	8.4324	-2.0598	-2.4008	3.6088	1.7218	6.0781	6.4785	7.0189	4.6322	10.02	10.228	-12.643
-0.69574	0.99862	7.3005	9.5171	-1.9516	-2.2123	3.5841	1.7263	6.5783	7.2178	7.4705	4.7393	9.606	11.172	-13.75
-0.14031	1.3386	7.4118	10.506	-1.8454	-2.027	3.6034	1.762	7.107	7.9428	7.8613	4.8319	9.2246	11.87	-14.863
0.48769	1.8286	7.9921	10.98	-1.7494	-1.8585	3.8603	1.9669	7.7894	8.5904	7.9237	4.8462	9.0175	11.236	-16.003
1.1157	2.3186	8.5724	11.454	-1.6534	-1.69	4.1171	2.1717	8.4717	9.238	7.9862	4.8606	8.8103	10.601	-17.144
1.7437	2.8085	9.1527	11.927	-1.5574	-1.5215	4.3739	2.3765	9.1541	9.8856	8.0486	4.8749	8.6032	9.9674	-18.284
2.3966	3.3048	9.7189	12.336	-1.3921	-1.3076	4.6716	2.5812	9.6337	10.291	8.0898	4.865	8.361	9.1244	-19.422
3.1242	3.8197	10.242	12.55	-1.019	-0.95765	5.0919	2.7856	9.5048	9.9709	8.067	4.7822	8.0138	7.6547	-20.551
3.8518	4.3347	10.766	12.764	-0.64595	-0.60767	5.5121	2.9901	9.3759	9.6505	8.0443	4.6995	7.6666	6.185	-21.68
4.5794	4.8496	11.29	12.979	-0.27286	-0.25769	5.9324	3.1945	9.2471	9.3301	8.0215	4.6167	7.3194	4.7153	-22.808
5.4419	5.4177	11.714	13.446	0.30467	0.2697	6.4141	3.457	9.0132	8.9476	8.2113	4.6756	7.0492	3.9971	-23.609
6.5618	6.0872	11.95	14.397	1.2725	1.1358	7.0131	3.8303	8.5789	8.4466	8.8071	5.0051	6.926	4.7137	-23.782
7.6817	6.7567	12.186	15.347	2.2404	2.0018	7.6121	4.2036	8.1447	7.9455	9.4028	5.3345	6.8028	5.4303	-23.955
8.8017	7.4262	12.421	16.298	3.2082	2.8679	8.2111	4.5769	7.7104	7.4445	9.9986	5.6639	6.6796	6.1469	-24.128
9.9381	8.1526	12.581	17.2	4.178	3.7839	8.7781	4.9861	7.4927	7.2126	10.722	6.2189	6.8444	8.1118	-23.605
11.096	8.9524	12.644	18.041	5.1503	4.7642	9.3038	5.4414	7.5535	7.3269	11.608	7.064	7.3792	11.682	-22.187
12.254	9.7522	12.706	18.882	6.1227	5.7444	9.8296	5.8967	7.6143	7.4412	12.494	7.909	7.9141	15.252	-20.769
13.411	10.552	12.769	19.722	7.095	6.7246	10.355	6.352	7.6751	7.5555	13.381	8.754	8.449	18.821	-19.351
14.245	11.335	12.906	19.845	7.7357	7.4409	10.723	6.6892	8.0247	7.9942	14.025	9.5591	9.1252	22.128	-17.46
14.794	12.102	13.11	19.333	8.0838	7.9244	10.952	6.9222	8.629	8.7191	14.456	10.329	9.9263	25.201	-15.153
15.343	12.87	13.314	18.821	8.4319	8.4079	11.182	7.1552	9.2333	9.444	14.887	11.099	10.727	28.274	-12.846
15.891	13.638	13.518	18.31	8.7801	8.8914	11.411	7.3882	9.8376	10.169	15.319	11.869	11.528	31.347	-10.538
16.134	14.327	13.944	17.443	8.8775	9.0526	11.539	7.4962	10.442	10.933	15.404	12.273	11.95	32.454	-8.6711
16.192	14.97	14.503	16.363	8.8246	9.0204	11.606	7.5291	11.045	11.721	15.281	12.457	12.143	32.382	-7.0676
16.251	15.613	15.062	15.284	8.7716	8.9883	11.674	7.5621	11.649	12.509	15.159	12.642	12.337	32.31	-5.4642
16.31	16.255	15.62	14.204	8.7187	8.9561	11.742	7.5951	12.253	13.297	15.036	12.826	12.531	32.238	-3.8607
16.418	16.808	16.09	13.747	8.8486	8.9568	11.82	7.5951	12.496	13.675	14.909	12.673	12.282	31.146	-4.1391
16.546	17.326	16.524	13.534	9.0501	8.9704	11.902	7.5822	12.599	13.893	14.779	12.388	11.86	29.654	-5.1538
16.673	17.844	16.958	13.321	9.2516	8.984	11.984	7.5693	12.702	14.111	14.649	12.103	11.438	28.162	-6.1685
16.801	18.361	17.392	13.107	9.4531	8.9976	12.066	7.5565	12.805	14.329	14.52	11.818	11.017	26.671	-7.1832
17.359	19.068	17.707	13.948	10.293	9.6631	12.516	7.8999	13.085	14.589	14.972	11.913	11.137	26.703	-9.3494
18.016	19.819	17.995	15.033	11.28	10.479	13.051	8.3256	13.406	14.858	15.558	12.095	11.383	27.087	-11.781
18.673	20.569	18.283	16.117	12.267	11.295	13.585	8.7513	13.726	15.128	16.145	12.278	11.629	27.471	-14.213
19.33	21.319	18.571	17.202	13.253	12.111	14.12	9.1771	14.047	15.397	16.731	12.461	11.875	27.856	-16.645
20.139	22.119	18.834	18.204	14.351	13.203	14.811	9.8014	14.694	15.926	17.484	13.039	12.709	29.78	-17.053
20.963	22.923	19.094	19.197	15.461	14.323	15.518	10.446	15.374	16.482	18.254	13.658	13.605	31.863	-17.252
21.787	23.728	19.355	20.191	16.57	15.444	16.225	11.091	16.054	17.037	19.024	14.277	14.5	33.947	-17.451
22.61	24.532	19.616	21.184	17.68	16.564	16.932	11.736	16.734	17.593	19.794	14.896	15.395	36.031	-17.649
22.782	24.63	19.362	20.262	17.625	16.594	16.772	11.586	16.511	17.297	19.399	14.731	15.266	37.192	-15.834
22.953	24.728	19.108	19.34	17.571	16.624	16.612	11.437	16.289	17.001	19.003	14.567	15.136	38.353	-14.018
23.125	24.826	18.855	18.418	17.517	16.654	16.452	11.287	16.066	16.704	18.608	14.402	15.007	39.514	-12.203
23.274	24.892	18.592	17.415	17.399	16.614	16.244	11.098	15.784	16.354	18.149	14.182	14.78	40.481	-10.568
23.215	24.654	18.243	15.64	16.676	15.905	15.58	10.526	14.933	15.473	17.084	13.421	13.618	39.574	-10.683
23.156	24.416	17.894	13.865	15.952	15.195	14.915	9.9534	14.081	14.592	16.018	12.661	12.455	38.668	-10.797
23.096	24.178	17.545	12.089	15.228	14.486	14.25	9.381	13.229	13.712	14.953	11.9	11.293	37.762	-10.912
23.195	24.078	17.387	10.642	14.656	13.913	13.702	8.9293	12.571	13.025	14.06	11.237	10.24	36.67	-11.512
23.98	24.574	18.057	10.618	14.74	13.931	13.66	9.0001	12.747	13.181	13.916	10.994	9.6629	34.773	-14.217
24.766	25.071	18.726	10.593	14.824	13.95	13.618	9.0709	12.924	13.337	13.772	10.751	9.086	32.875	-16.922
25.551	25.568	19.395	10.569	14.908	13.968	13.576	9.1418	13.1	13.493	13.628	10.508	8.5091	30.978	-19.627
26.532	26.25	20.361	11.018	15.204	14.202	13.687	9.3488	13.636	14.039	13.701	10.4	8.2649	29.517	-22.01
28.014	27.407	22.085	12.679	16.044	14.988	14.189	9.9041	15.089	15.582	14.326	10.637	8.8712	29.174	-23.57
29.496	28.565	23.809	14.34	16.883	15.773	14.692	10.459	16.542	17.126	14.951	10.875	9.4774	28.83	-25.13
30.979	29.722	25.533	16.001	17.723	16.558	15.195	11.015	17.994	18.669	15.576	11.112	10.084	28.486	-26.69
32.236	30.703	27.085	17.405	18.401	17.205	15.581	11.451	19.28	20.083	16.009	11.248	10.765	29.13	-27.186
33.118	31.391	28.35	18.382	18.809	17.62	15.773	11.689	20.288	21.279	16.123	11.216	11.573	31.418	-25.91
34.001	32.079	29.615	19.358	19.218	18.036	15.966	11.926	21.296	22.476	16.237	11.183	12.38	33.706	-24.633
34.883	32.768	30.88	20.335	19.627	18.451	16.158	12.164	22.303	23.672	16.351	11.151	13.187	35.995	-23.357
35.203	33.023	31.474	20.647	19.637	18.466	16.104	12.192	22.615	24.104	16.158	11	13.709	38.38	-21.945
34.885	32.789	31.305	20.207	19.196	18.027	15.77	11.982	22.137	23.668	15.617	10.715	13.907	40.874	-20.38
34.567	32.554	31.136	19.767	18.755	17.588	15.437	11.772	21.659	23.232	15.077	10.43	14.104	43.369	-18.816
34.249	32.319	30.968	19.327	18.313	17.149	15.103	11.562	21.181	22.796	14.536	10.145	14.302	45.864	-17.251
33.721	31.956	30.563	18.908	17.787	16.624	14.754	11.338	20.44	21.971	14.067	10.012	14.435	47.019	-16.832
33.029	31.493	29.975	18.505	17.195	16.03	14.393	11.103	19.494	20.845	13.655	9.9984	14.519	47.132	-17.305
32.338	31.03	29.388	18.103	16.602	15.437	14.032	10.869	18.548	19.719	13.243	9.9844	14.603	47.245	-17.778
31.647	30.567	28.8	17.7	16.01	14.844	13.671	10.635	17.602	18.592	12.831	9.9704	14.686	47.359	-18.251
31.177	30.272	28.573	17.814	15.743	14.635	13.501	10.536	16.965	17.775	12.759	10.164	15.069	46.429	-19.189
30.823	30.065	28.536	18.198	15.647	14.628	13.432	10.507	16.49	17.12	12.866	10.466	15.609	44.952	-20.37
30.468	29.858	28.499	18.582	15.55	14.621	13.363	10.479	16.016	16.465	12.972	10.767	16.149	43.476	-21.551
30.114	29.651	28.462	18.966	15.454	14.614	13.293	10.451	15.541	15.809	13.079	11.069	16.688	42	-22.733
29.89	29.521	28.707	19.426	15.746	15.002	13.477	10.629	15.53	15.77	13.533	11.549	17.406	40.855	-22.985
29.71	29.415	29.045	19.911	16.167	15.522	13.745	10.875	15.674	15.937	14.102	12.089	18.183	39.822	-22.928
29.53	29.31	29.383	20.396	16.588	16.042	14.014	11.121	15.817	16.103	14.672	12.628	18.96	38.788	-22.87
29.349	29.205	29.721	20.881	17.009	16.563	14.282	11.368	15.961	16.269	15.242	13.168	19.737	37.754	-22.813
29.168	29.095	30.209	21.092	17.556	17.063	14.684	11.705	16.696	17.126	16.002	13.829	20.304	36.524	-23.201
28.987	28.983	30.724	21.253	18.125	17.561	15.11	12.058	17.54	18.111	16.798	14.512	20.832	35.257	-23.672
28.806	28.871	31.239	21.413	18.695	18.058	15.537	12.412	18.384	19.096	17.594	15.196	21.36	33.99	-24.143
28.625	28.759	31.754	21.574	19.264	18.555	15.964	12.766	19.229	20.081	18.389	15.879	21.888	32.723	-24.614
28.41	28.534	32.218	21.704	19.443	18.572	16.019	12.725	20.117	20.99	18.855	16.17	21.777	30.318	-26.906
28.193	28.302	32.678	21.832	19.595	18.558	16.05	12.658	21.008	21.893	19.299	16.435	21.624	27.838	-29.318
27.976	28.069	33.138	21.959	19.747	18.543	16.081	12.591	21.9	22.796	19.743	16.7	21.471	25.357	-31.731
27.752	27.825	33.569	22.086	19.882	18.514	16.089	12.503	22.746	23.651	20.163	16.937	21.293	22.93	-34.117
27.314	27.21	33.112	22.188	19.5	18.05	15.417	11.769	22.201	22.977	19.857	16.33	20.366	22.176	-35.683
26.876	26.596	32.655	22.289	19.118	17.587	14.744	11.034	21.656	22.303	19.551	15.723	19.438	21.421	-37.249
26.438	25.981	32.198	22.39	18.736	17.123	14.071	10.3	21.111	21.63	19.245	15.116	18.511	20.666	-38.815
26.004	25.356	31.629	22.5	18.363	16.679	13.391	9.5641	20.398	20.802	18.921	14.491	17.567	20.404	-40.037
25.594	24.659	30.277	22.669	18.054	16.374	12.656	8.8182	18.51	18.895	18.473	13.742	16.503	23.588	-38.851
25.185	23.962	28.924	22.839	17.745	16.069	11.922	8.0724	16.623	16.989	18.024	12.993	15.439	26.773	-37.665
24.776	23.264	27.571	23.008	17.436	15.765	11.188	7.3266	14.735	15.082	17.575	12.243	14.376	29.958	-36.48
24.455	22.654	26.288	23.183	17.187	15.535	10.563	6.6987	12.99	13.362	17.239	11.651	13.403	33.041	-35.184
24.451	22.357	25.257	23.374	17.151	15.573	10.329	6.4918	11.755	12.307	17.303	11.621	12.753	35.758	-33.492
24.448	22.06	24.226	23.566	17.115	15.611	10.094	6.2849	10.52	11.252	17.367	11.591	12.104	38.475	-31.801
24.444	21.763	23.195	23.758	17.079	15.649	9.8597	6.078	9.285	10.197	17.431	11.561	11.455	41.192	-30.11
24.46	21.52	22.375	23.828	17.026	15.683	9.6834	5.9425	8.4515	9.5339	17.582	11.633	10.888	42.418	-29.061
24.521	21.398	22.017	23.63	16.936	15.706	9.6352	5.9639	8.5017	9.7327	17.926	11.927	10.5	40.363	-29.427
24.582	21.275	21.66	23.433	16.846	15.729	9.587	5.9853	8.5519	9.9315	18.27	12.221	10.113	38.309	-29.792
24.643	21.152	21.303	23.235	16.756	15.752	9.5388	6.0067	8.6021	10.13	18.613	12.515	9.7262	36.254	-30.158
24.646	21.008	21.072	23.169	16.732	15.806	9.5255	6.0732	8.6781	10.269	18.945	12.71	9.4325	33.498	-31.146
24.564	20.832	21.026	23.293	16.803	15.904	9.563	6.2055	8.7919	10.32	19.26	12.761	9.2752	29.717	-33.045
24.483	20.656	20.981	23.418	16.875	16.003	9.6006	6.3378	8.9057	10.371	19.576	12.812	9.1179	25.937	-34.943
24.402	20.48	20.935	23.543	16.946	16.101	9.6382	6.4701	9.0195	10.422	19.891	12.863	8.9607	22.156	-36.842
24.384	20.34	20.925	23.949	17.177	16.307	9.7983	6.6988	8.9106	10.207	20.145	12.826	8.9792	19.56	-38.1
24.428	20.235	20.949	24.637	17.568	16.62	10.081	7.0237	8.5791	9.7261	20.339	12.701	9.1735	18.147	-38.717
24.473	20.13	20.974	25.325	17.959	16.933	10.364	7.3487	8.2476	9.2453	20.533	12.576	9.3678	16.735	-39.335
24.517	20.025	20.999	26.012	18.349	17.246	10.646	7.6737	7.9161	8.7644	20.727	12.451	9.5622	15.322	-39.952
24.7	19.971	20.947	26.503	18.745	17.58	11.056	8.0783	7.7565	8.5028	20.97	12.605	9.9397	15.318	-38.753
24.978	19.953	20.843	26.859	19.143	17.928	11.552	8.5374	7.7145	8.3911	21.246	12.95	10.443	16.278	-36.31
25.256	19.935	20.739	27.216	19.542	18.277	12.048	8.9965	7.6725	8.2795	21.523	13.295	10.945	17.238	-33.868
25.534	19.917	20.635	27.572	19.94	18.625	12.545	9.4555	7.6306	8.1678	21.799	13.64	11.448	18.197	-31.426
25.717	19.807	20.354	27.683	20.196	18.915	13.007	9.8641	7.6431	8.0955	22.246	14.393	11.917	19.818	-28.549
25.858	19.656	19.993	27.682	20.387	19.178	13.453	10.25	7.6803	8.0411	22.77	15.331	12.369	21.739	-25.476
25.999	19.505	19.631	27.682	20.578	19.441	13.899	10.635	7.7175	7.9867	23.294	16.27	12.822	23.66	-22.403
26.139	19.354	19.27	27.682	20.77	19.704	14.346	11.021	7.7548	7.9322	23.818	17.208	13.275	25.581	-19.329
25.792	19.047	18.848	27.524	20.705	19.775	14.529	11.167	7.3349	7.3274	24.097	17.842	13.427	26.596	-18.401
25.308	18.696	18.41	27.321	20.568	19.792	14.639	11.247	6.787	6.5685	24.309	18.39	13.495	27.358	-18.073
24.824	18.344	17.971	27.119	20.431	19.809	14.748	11.327	6.2391	5.8096	24.52	18.938	13.563	28.12	-17.745
24.34	17.993	17.532	26.917	20.294	19.827	14.858	11.407	5.6912	5.0507	24.732	19.486	13.631	28.881	-17.416
23.612	17.71	17.359	26.442	19.947	19.619	14.871	11.451	5.2895	4.5154	24.333	19.404	13.681	26.968	-18.798
22.849	17.435	17.223	25.929	19.57	19.38	14.87	11.491	4.9087	4.0119	23.848	19.233	13.729	24.674	-20.425
22.085	17.161	17.088	25.415	19.193	19.141	14.87	11.53	4.5278	3.5085	23.362	19.061	13.777	22.379	-22.051
21.322	16.887	16.953	24.902	18.816	18.902	14.869	11.569	4.147	3.0051	22.876	18.89	13.825	20.084	-23.677
20.675	16.564	16.73	24.114	18.196	18.352	14.644	11.43	4.0713	3.0391	21.924	18.352	13.901	16.435	-25.164
20.032	16.24	16.503	23.318	17.569	17.793	14.41	11.286	4.0053	3.0905	20.956	17.803	13.979	12.742	-26.646
19.389	15.916	16.277	22.521	16.941	17.234	14.177	11.141	3.9394	3.1419	19.988	17.253	14.056	9.0492	-28.128
18.747	15.581	16.032	21.72	16.301	16.661	13.92	10.973	3.8571	3.1817	19.015	16.703	14.124	5.5603	-29.528
18.129	15.094	15.497	20.846	15.485	15.898	13.297	10.444	3.5296	3.0474	17.957	16.144	14.039	5.13	-29.713
17.51	14.607	14.962	19.973	14.669	15.134	12.675	9.9158	3.2022	2.9131	16.899	15.584	13.954	4.6996	-29.897
16.892	14.12	14.427	19.099	13.853	14.37	12.053	9.3874	2.8747	2.7788	15.841	15.025	13.87	4.2692	-30.081
16.287	13.656	13.916	18.251	13.063	13.64	11.455	8.885	2.5516	2.6284	14.813	14.517	13.798	4.4498	-29.881
15.754	13.312	13.533	17.54	12.415	13.091	10.991	8.5231	2.2524	2.391	13.947	14.292	13.8	7.9296	-27.608
15.221	12.969	13.151	16.83	11.768	12.542	10.527	8.1611	1.9531	2.1535	13.081	14.066	13.801	11.409	-25.336
14.688	12.626	12.768	16.119	11.12	11.994	10.062	7.7992	1.6539	1.9161	12.214	13.841	13.802	14.889	-23.063
14.15	12.259	12.357	15.401	10.473	11.431	9.6182	7.4676	1.3269	1.6237	11.335	13.601	13.745	17.937	-20.381
13.594	11.82	11.861	14.662	9.8287	10.827	9.2351	7.2274	0.9165	1.1662	10.415	13.317	13.517	19.69	-16.473
13.039	11.382	11.366	13.922	9.1844	10.222	8.8521	6.9872	0.50612	0.70871	9.4948	13.034	13.289	21.442	-12.564
12.483	10.944	10.87	13.183	8.54	9.6173	8.469	6.747	0.09573	0.25121	8.5749	12.751	13.061	23.194	-8.6558
11.904	10.378	10.296	12.413	7.8549	8.908	8.0022	6.4039	-0.47166	-0.34947	7.5807	12.333	12.663	23.513	-5.0099
11.279	9.5695	9.5733	11.586	7.092	7.9989	7.3755	5.8644	-1.3388	-1.2235	6.4449	11.658	11.941	21.093	-1.8652
10.655	8.761	8.8502	10.759	6.3292	7.0898	6.7488	5.325	-2.2059	-2.0975	5.3091	10.983	11.219	18.674	1.2794
10.03	7.9525	8.1271	9.9325	5.5663	6.1807	6.1221	4.7855	-3.0731	-2.9715	4.1732	10.307	10.497	16.255	4.424
9.3937	7.1231	7.5134	9.069	4.8136	5.2614	5.4745	4.1508	-3.8676	-3.7651	3.0649	9.6282	9.7731	13.93	6.7331
8.743	6.2667	7.0403	8.1585	4.0737	4.3291	4.7999	3.3937	-4.5689	-4.4552	1.9918	8.9435	9.0458	11.727	7.9678
8.0922	5.4104	6.5673	7.2481	3.3339	3.3967	4.1254	2.6365	-5.2701	-5.1453	0.9187	8.2588	8.3186	9.5233	9.2025
7.4414	4.554	6.0943	6.3376	2.594	2.4643	3.4508	1.8793	-5.9713	-5.8354	-0.15438	7.5741	7.5913	7.3197	10.437
6.6761	3.7775	5.6217	5.3357	1.7563	1.5421	2.7217	1.0727	-6.4115	-6.2958	-1.1362	6.9734	6.8622	6.5084	10.773
5.8098	3.0715	5.1495	4.2532	0.83223	0.62889	1.9445	0.22248	-6.6212	-6.5535	-2.0376	6.4467	6.1316	6.9255	10.315
4.9434	2.3654	4.6774	3.1707	-0.091855	-0.2843	1.1673	-0.62771	-6.8309	-6.8112	-2.9389	5.92	5.4009	7.3427	9.8572
4.0771	1.6594	4.2052	2.0881	-1.0159	-1.1975	0.39012	-1.4779	-7.0407	-7.0688	-3.8402	5.3933	4.6702	7.7598	9.3994
3.1716	1.0223	3.4824	0.98223	-1.9651	-2.0085	-0.49969	-2.3555	-7.354	-7.392	-4.7427	4.6767	3.5736	7.9163	8.1201
2.2426	0.42658	2.6092	-0.13769	-2.9293	-2.7582	-1.4571	-3.2496	-7.7294	-7.7545	-5.6457	3.846	2.2574	7.9165	6.348
1.3136	-0.16912	1.7359	-1.2576	-3.8935	-3.5079	-2.4144	-4.1437	-8.1049	-8.117	-6.5488	3.0153	0.94118	7.9166	4.5759
0.3846	-0.76482	0.86267	-2.3775	-4.8576	-4.2576	-3.3718	-5.0378	-8.4803	-8.4794	-7.4518	2.1846	-0.37501	7.9168	2.8038
-0.29902	-1.1329	0.18922	-3.5579	-5.4469	-4.6318	-4.0484	-5.6825	-8.9184	-8.8131	-8.3315	1.1736	-1.9241	6.479	0.83462
-0.88662	-1.4118	-0.40605	-4.7619	-5.8894	-4.8591	-4.6152	-6.2298	-9.381	-9.1356	-9.2019	0.092099	-3.5644	4.4785	-1.2117
-1.4742	-1.6907	-1.0013	-5.9659	-6.3319	-5.0863	-5.1819	-6.7771	-9.8436	-9.458	-10.072	-0.98944	-5.2047	2.478	-3.2581
-2.0618	-1.9697	-1.5966	-7.1699	-6.7745	-5.3136	-5.7487	-7.3243	-10.306	-9.7804	-10.943	-2.071	-6.845	0.4775	-5.3044
-2.2326	-1.8606	-1.4887	-8.186	-6.6204	-5.0496	-5.6032	-7.2843	-10.265	-9.6384	-11.398	-2.6698	-7.9378	-0.7381	-5.9758
-2.3071	-1.662	-1.2185	-9.1587	-6.3287	-4.6723	-5.2934	-7.1087	-10.107	-9.3893	-11.757	-3.1572	-8.9042	-1.7726	-6.3299
-2.3816	-1.4635	-0.94831	-10.131	-6.037	-4.295	-4.9836	-6.9332	-9.9488	-9.1401	-12.116	-3.6445	-9.8706	-2.807	-6.6841
-2.4561	-1.2649	-0.67812	-11.104	-5.7453	-3.9177	-4.6737	-6.7576	-9.7909	-8.8909	-12.475	-4.1319	-10.837	-3.8415	-7.0382
-2.1973	-1.0219	-0.23959	-11.101	-5.2438	-3.4112	-4.1465	-6.4001	-9.4852	-8.6047	-12.305	-4.0753	-11.12	-2.7759	-5.2702
-1.9039	-0.77425	0.21637	-10.996	-4.7206	-2.8913	-3.5969	-6.0237	-9.1642	-8.3147	-12.08	-3.9625	-11.331	-1.4931	-3.2827
-1.6105	-0.52663	0.67232	-10.891	-4.1974	-2.3715	-3.0472	-5.6473	-8.8432	-8.0247	-11.855	-3.8496	-11.543	-0.21026	-1.2951
-1.3171	-0.27902	1.1283	-10.787	-3.6742	-1.8516	-2.4975	-5.2709	-8.5221	-7.7347	-11.63	-3.7368	-11.755	1.0726	0.6924
-1.0181	-0.4755	0.97152	-9.8068	-3.5317	-1.7342	-2.5504	-5.3844	-8.836	-8.0678	-11.43	-3.8019	-11.853	1.2124	2.9374
-0.7191	-0.67198	0.81476	-8.8269	-3.3892	-1.6168	-2.6033	-5.4979	-9.1499	-8.401	-11.23	-3.8671	-11.951	1.3522	5.1823
-0.42008	-0.86846	0.658	-7.847	-3.2467	-1.4994	-2.6561	-5.6114	-9.4637	-8.7342	-11.03	-3.9322	-12.048	1.492	7.4273
-0.1478	-1.0914	0.46187	-6.8891	-3.125	-1.4096	-2.7408	-5.7475	-9.7866	-9.0719	-10.844	-4.0157	-12.12	1.281	9.4404
-0.13402	-1.5697	-0.11485	-6.1442	-3.2049	-1.5867	-3.1325	-6.1018	-10.196	-9.4534	-10.796	-4.2765	-11.94	-2.3216	9.213
-0.12023	-2.048	-0.69158	-5.3993	-3.2849	-1.7638	-3.5242	-6.4561	-10.606	-9.8349	-10.749	-4.5373	-11.761	-5.9243	8.9855
-0.10644	-2.5263	-1.2683	-4.6543	-3.3648	-1.9409	-3.9159	-6.8105	-11.015	-10.216	-10.702	-4.798	-11.581	-9.5269	8.758
-0.1523	-2.9818	-1.7631	-3.9823	-3.4422	-2.1296	-4.2542	-7.1065	-11.238	-10.413	-10.607	-4.9868	-11.241	-13.119	8.2547
-0.45659	-3.3387	-1.9028	-3.6258	-3.5084	-2.3682	-4.361	-7.1499	-10.65	-9.8059	-10.308	-4.8639	-10.209	-16.664	6.5558
-0.76089	-3.6955	-2.0424	-3.2693	-3.5747	-2.6068	-4.4678	-7.1934	-10.062	-9.1993	-10.008	-4.7409	-9.1763	-20.21	4.857
-1.0652	-4.0524	-2.1821	-2.9128	-3.641	-2.8454	-4.5746	-7.2368	-9.4743	-8.5926	-9.709	-4.6179	-8.1438	-23.755	3.1581
-1.4464	-4.4534	-2.2893	-2.5776	-3.7917	-3.1501	-4.7065	-7.2935	-8.9044	-8.027	-9.3933	-4.5037	-7.0883	-25.678	2.2113
-2.0242	-4.9671	-2.3138	-2.2965	-4.158	-3.6236	-4.9025	-7.384	-8.3806	-7.5667	-9.0354	-4.412	-5.9736	-23.453	3.1864
-2.602	-5.4807	-2.3382	-2.0154	-4.5244	-4.0972	-5.0985	-7.4745	-7.8567	-7.1063	-8.6775	-4.3203	-4.8589	-21.227	4.1615
-3.1799	-5.9944	-2.3627	-1.7344	-4.8907	-4.5707	-5.2945	-7.5651	-7.3328	-6.6459	-8.3196	-4.2285	-3.7442	-19.002	5.1366
-3.7859	-6.6901	-2.6673	-1.5076	-5.3332	-5.0743	-5.6675	-7.8242	-7.3533	-6.7684	-8.0817	-4.3867	-2.9766	-15.627	7.0664
-4.439	-7.689	-3.4388	-1.3713	-5.9027	-5.6278	-6.3355	-8.3642	-8.2812	-7.8623	-8.0436	-4.9613	-2.7874	-10.337	10.587
-5.0921	-8.6879	-4.2104	-1.235	-6.4721	-6.1813	-7.0034	-8.9042	-9.2091	-8.9562	-8.0054	-5.5359	-2.5983	-5.0467	14.108
-5.7452	-9.6868	-4.9819	-1.0987	-7.0416	-6.7349	-7.6713	-9.4442	-10.137	-10.05	-7.9673	-6.1105	-2.4091	0.24355	17.629
-6.2451	-10.625	-5.5902	-0.96099	-7.3774	-7.0412	-8.1569	-9.815	-10.845	-10.884	-7.8953	-6.6027	-2.2086	3.1853	20.02
-6.5713	-11.493	-6.0136	-0.82158	-7.4486	-7.0675	-8.4358	-9.994	-11.304	-11.424	-7.7847	-7.0018	-1.9954	3.4653	21.129
-6.8975	-12.362	-6.4369	-0.68218	-7.5197	-7.0937	-8.7147	-10.173	-11.762	-11.964	-7.6741	-7.4008	-1.7822	3.7453	22.239
-7.2237	-13.231	-6.8602	-0.54278	-7.5909	-7.1199	-8.9937	-10.352	-12.221	-12.504	-7.5636	-7.7998	-1.569	4.0254	23.349
-7.414	-13.789	-6.6744	-0.37986	-7.4206	-6.9322	-8.9102	-10.169	-11.777	-12.063	-7.2747	-7.7969	-0.85759	1.7129	22.426
-7.4987	-14.104	-6.0146	-0.19865	-7.0627	-6.5781	-8.545	-9.7044	-10.631	-10.858	-6.8472	-7.4815	0.24127	-2.6159	19.922
-7.5834	-14.42	-5.3549	-0.017438	-6.7047	-6.2241	-8.1797	-9.2399	-9.4853	-9.654	-6.4196	-7.166	1.3401	-6.9447	17.418
-7.6681	-14.736	-4.6951	0.16377	-6.3467	-5.87	-7.8145	-8.7753	-8.3395	-8.4496	-5.9921	-6.8505	2.439	-11.274	14.914
-7.8516	-15.006	-4.2795	0.2911	-6.2265	-5.8025	-7.6525	-8.4977	-7.5612	-7.6789	-5.6742	-6.5245	3.4393	-14.041	12.755
-8.0867	-15.252	-3.9918	0.39021	-6.231	-5.8852	-7.5971	-8.318	-6.9754	-7.1353	-5.4136	-6.1928	4.3881	-15.99	10.776
-8.3219	-15.498	-3.7041	0.48932	-6.2354	-5.9679	-7.5416	-8.1383	-6.3896	-6.5918	-5.1531	-5.8612	5.3368	-17.94	8.7962
-8.5571	-15.743	-3.4163	0.58843	-6.2398	-6.0506	-7.4861	-7.9586	-5.8038	-6.0482	-4.8925	-5.5295	6.2856	-19.889	6.8168
-8.7243	-16.029	-3.8253	0.72891	-6.3852	-6.3167	-7.6531	-8.039	-6.1098	-6.4934	-4.716	-5.2272	6.6432	-19.408	7.0845
-8.869	-16.328	-4.4666	0.88318	-6.5776	-6.644	-7.8942	-8.2061	-6.713	-7.268	-4.5676	-4.9345	6.8038	-18.116	8.1011
-9.0136	-16.626	-5.1078	1.0375	-6.77	-6.9713	-8.1353	-8.3732	-7.3162	-8.0427	-4.4191	-4.6419	6.9645	-16.824	9.1178
-9.1582	-16.925	-5.749	1.1917	-6.9624	-7.2986	-8.3764	-8.5403	-7.9195	-8.8173	-4.2706	-4.3492	7.1251	-15.533	10.134
-8.6368	-16.638	-5.776	1.863	-6.3778	-6.7704	-7.8779	-8.0218	-7.7659	-8.737	-3.4573	-3.3226	7.5993	-14.775	12.22
-7.992	-16.243	-5.6893	2.6301	-5.6494	-6.0838	-7.2425	-7.3764	-7.4722	-8.4984	-2.5209	-2.1601	8.1317	-14.115	14.505
-7.3472	-15.848	-5.6025	3.3971	-4.921	-5.3971	-6.607	-6.731	-7.1785	-8.2597	-1.5844	-0.99758	8.664	-13.456	16.789
-6.7024	-15.452	-5.5158	4.1641	-4.1926	-4.7105	-5.9715	-6.0856	-6.8848	-8.0211	-0.64797	0.16493	9.1964	-12.797	19.073
-5.5656	-14.446	-4.1453	5.6179	-2.6508	-3.0329	-4.4967	-4.5887	-5.341	-6.3813	0.95176	1.988	10.51	-13.559	20.013
-4.3961	-13.398	-2.6893	7.1174	-1.0549	-1.2892	-2.9659	-3.0349	-3.7138	-4.6481	2.5957	3.8551	11.876	-14.415	20.864
-3.2266	-12.351	-1.2332	8.617	0.54109	0.45455	-1.4351	-1.4812	-2.0867	-2.9149	4.2397	5.7221	13.242	-15.272	21.715
-2.088	-11.33	0.20285	10.088	2.1088	2.1702	0.068083	0.044642	-0.48813	-1.2106	5.8553	7.5553	14.58	-16.147	22.497
-1.9087	-11.118	1.0181	10.673	2.8013	3.0158	0.71488	0.70775	0.22529	-0.40335	6.5931	8.3352	15.077	-17.606	21.151
-1.7294	-10.906	1.8333	11.257	3.4939	3.8614	1.3617	1.3709	0.93871	0.40389	7.3308	9.1151	15.573	-19.065	19.806
-1.5501	-10.694	2.6485	11.842	4.1864	4.7069	2.0085	2.034	1.6521	1.2111	8.0686	9.895	16.07	-20.523	18.46
-1.5445	-10.665	3.2445	12.162	4.6629	5.3161	2.4445	2.4813	2.1581	1.8005	8.5961	10.462	16.376	-22.028	16.991
-2.7544	-11.913	2.3067	10.636	3.6273	4.2702	1.4055	1.4178	1.2118	0.86477	7.652	9.539	15.35	-23.853	14.656
-3.9642	-13.161	1.3688	9.1096	2.5916	3.2243	0.36646	0.35427	0.26545	-0.070963	6.708	8.6159	14.323	-25.678	12.321
-5.1741	-14.409	0.43093	7.5832	1.556	2.1784	-0.67258	-0.70922	-0.68087	-1.0067	5.7639	7.6928	13.297	-27.502	9.9859
-6.4017	-15.731	-0.63647	5.9607	0.44339	1.0385	-1.8161	-1.8805	-1.7	-2.0328	4.6975	6.6718	12.241	-29.246	7.6933
-7.6929	-17.321	-2.1665	3.9951	-0.94427	-0.43721	-3.333	-3.4369	-2.9793	-3.3815	3.1939	5.3012	11.082	-30.697	5.5525
-8.9841	-18.91	-3.6966	2.0295	-2.3319	-1.9129	-4.8499	-4.9933	-4.2586	-4.7303	1.6903	3.9306	9.9216	-32.149	3.4118
-10.275	-20.5	-5.2266	0.063847	-3.7196	-3.3886	-6.3667	-6.5497	-5.5378	-6.0791	0.18667	2.56	8.7616	-33.601	1.271
-11.321	-21.851	-6.6558	-1.4086	-4.8056	-4.5463	-7.6858	-7.9218	-6.8144	-7.4456	-1.1042	1.3405	7.7093	-34.543	-0.36376
-11.825	-22.68	-7.8631	-1.796	-5.2281	-5.0046	-8.5697	-8.8885	-8.085	-8.8511	-1.9269	0.45345	6.8937	-34.363	-0.88532
-12.33	-23.508	-9.0703	-2.1835	-5.6505	-5.4628	-9.4536	-9.8551	-9.3556	-10.257	-2.7497	-0.43358	6.078	-34.183	-1.4069
-12.834	-24.336	-10.278	-2.5709	-6.073	-5.921	-10.338	-10.822	-10.626	-11.662	-3.5724	-1.3206	5.2624	-34.003	-1.9285
-13.079	-24.806	-11.285	-2.5263	-6.1564	-5.9964	-10.904	-11.514	-11.876	-13.025	-4.0624	-1.9905	4.4049	-33.242	-1.3673
-12.944	-24.753	-12.002	-1.8502	-5.7444	-5.512	-11.007	-11.805	-13.095	-14.324	-4.0661	-2.3432	3.4863	-31.63	0.77622
-12.81	-24.699	-12.718	-1.1741	-5.3324	-5.0277	-11.11	-12.097	-14.315	-15.623	-4.0698	-2.6958	2.5677	-30.019	2.9198
[truncated: 219,939 more rows]
