# Supplementary material for: Quality parameters for a multimodal EEG/EMG/kinematic brain-computer interface (BCI) aiming to suppress neurological tremor in upper limbs
Source: F1000Res. 2014 Apr 30;2:282. Originally published 2013 Dec 20. [Version 2] doi: 10.12688/f1000research.2-282.v2 (PMC4193395; doi:10.12688/f1000research.2-282.v2)
Supplement: EEG, EMG, accelerometer and gyroscope data for a FES-mediated brain-computer interface (BCI) aiming to suppress neurological tremor — 001FN03.mat_EEG.csv EEG data of patient 001FN03. 15 EEG channels (Fs: 1000Hz) : FC3, FCz, FC4, C5, C3, C1, CZ, C2, C4, C6, CP3, CPZ, and CP4 (POz: ground; linked ear-lobes: reference). Each column represents the above channels in the cited order. 001FN03.mat_IMU.acce.csv Accelerometer data of patient 001FN03. 3 channels (Fs: 1000Hz) : x, y, z. Those data are presented here as complementary information. Scroll down sheet to view values. 001FN03.mat_IMU.gyro.csv Gyroscope data of patient 001FN03. 3 channels (Fs: 1000Hz) : x, y, z. This is used for the kinematic module. The first second (more or less 1000 records) is silent and corresponds to the difference in time made while turning on the different acquisition devices. Scroll down sheet to view values. 001FN03.mat_sEMG.biceps.csv Biceps EMG data of patient 001FN03. 15 channels (Fs: 1000Hz) : Resampled EMG data. This is used in the cortico-muscular module. Crossed with EEG data, cortico-muscular coherence has been computed for all possible couples of EEG-EMG data. 001FN03.mat_sEMG.extensors.csv Extensors EMG data of patient 001FN03. 15 channels (Fs: 1000Hz) : Resampled EMG data. This is used in the cortico-muscular module. Crossed with EEG data, cortico-muscular coherence has been computed for all possible couples of EEG-EMG data. 001FN03.mat_sEMG.flexors.csv Flexors EMG data of patient 001FN03. 15 channels (Fs: 1000Hz) : Resampled EMG data. This is used in the cortico-muscular module. Crossed with EEG data, cortico-muscular coherence has been computed for all possible couples of EEG-EMG data. 001FN03.mat_sEMG.triceps.csv Triceps EMG data of patient 001FN03. 15 channels (Fs: 1000Hz) : Resampled EMG data. This is used in the cortico-muscular module. Crossed with EEG data, cortico-muscular coherence has been computed for all possible couples of EEG-EMG data. QPs.csv Quality paramter vs threshold numerical values (simple ratio). This is to find exact values corresponding to what is observed on the (corresponding) figure [file f1000research-2-4274-s0000.tgz › 001FN03.mat_IMU.acce.csv]

1883	1564	2007
1882.8	1563.8	2006.8
1882.7	1563.5	2006.7
1882.6	1563.3	2006.6
1882.4	1563	2006.4
1882.3	1562.8	2006.3
1882.1	1562.5	2006.1
1882	1562.3	2006
1881.8	1562	2005.8
1881.7	1561.8	2005.7
1881.5	1561.5	2005.5
1881.3	1561.3	2005.3
1881.2	1561	2005.2
1881.1	1560.8	2005.1
1880.9	1560.5	2004.9
1880.8	1560.3	2004.8
1880.6	1560	2004.6
1880.5	1559.8	2004.5
1880.3	1559.5	2004.3
1880.2	1559.3	2004.2
1880	1559	2004
1880.5	1558.6	2004
1880.9	1558.1	2004
1881.3	1557.7	2004
1881.8	1557.2	2004
1882.3	1556.8	2004
1882.7	1556.3	2004
1883.2	1555.8	2004
1883.6	1555.4	2004
1884.1	1555	2004
1884.5	1554.5	2004
1885	1554.1	2004
1885.4	1553.6	2004
1885.8	1553.2	2004
1886.3	1552.7	2004
1886.8	1552.3	2004
1887.2	1551.8	2004
1887.7	1551.3	2004
1888.1	1550.9	2004
1888.6	1550.5	2004
1889	1550	2004
1888.8	1555.2	2000.2
1888.7	1560.4	1996.3
1888.6	1565.6	1992.5
1888.4	1570.8	1988.6
1888.3	1576	1984.8
1888.1	1581.2	1980.9
1888	1586.4	1977.1
1887.8	1591.6	1973.2
1887.7	1596.8	1969.3
1887.5	1602	1965.5
1887.3	1607.2	1961.7
1887.2	1612.4	1957.8
1887.1	1617.6	1954
1886.9	1622.8	1950.1
1886.8	1628	1946.3
1886.6	1633.2	1942.4
1886.5	1638.4	1938.6
1886.3	1643.6	1934.7
1886.2	1648.8	1930.8
1886	1654	1927
1885.8	1654	1926.6
1885.6	1653.9	1926.1
1885.4	1653.8	1925.7
1885.2	1653.8	1925.2
1885	1653.8	1924.8
1884.8	1653.7	1924.3
1884.6	1653.7	1923.8
1884.4	1653.6	1923.4
1884.2	1653.6	1923
1884	1653.5	1922.5
1883.8	1653.5	1922.1
1883.6	1653.4	1921.6
1883.4	1653.3	1921.2
1883.2	1653.3	1920.7
1883	1653.3	1920.3
1882.8	1653.2	1919.8
1882.6	1653.2	1919.3
1882.4	1653.1	1918.9
1882.2	1653.1	1918.5
1882	1653	1918
1882.1	1652.9	1918.3
1882.1	1652.8	1918.7
1882.2	1652.7	1919.1
1882.2	1652.6	1919.4
1882.3	1652.5	1919.8
1882.3	1652.4	1920.1
1882.3	1652.3	1920.5
1882.4	1652.2	1920.8
1882.5	1652.1	1921.2
1882.5	1652	1921.5
1882.6	1651.9	1921.8
1882.6	1651.8	1922.2
1882.7	1651.7	1922.6
1882.7	1651.6	1922.9
1882.8	1651.5	1923.3
1882.8	1651.4	1923.6
1882.8	1651.3	1924
1882.9	1651.2	1924.3
1883	1651.1	1924.7
1883	1651	1925
1883.2	1651.1	1925.1
1883.3	1651.2	1925.1
1883.5	1651.3	1925.2
1883.6	1651.4	1925.2
1883.8	1651.5	1925.3
1883.9	1651.6	1925.3
1884.1	1651.7	1925.3
1884.2	1651.8	1925.4
1884.3	1651.9	1925.5
1884.5	1652	1925.5
1884.7	1652.1	1925.6
1884.8	1652.2	1925.6
1885	1652.3	1925.7
1885.1	1652.4	1925.7
1885.3	1652.5	1925.8
1885.4	1652.6	1925.8
1885.6	1652.7	1925.8
1885.7	1652.8	1925.9
1885.8	1652.9	1926
1886	1653	1926
1886	1653	1925.9
1885.9	1653	1925.8
1885.8	1653	1925.7
1885.8	1653	1925.6
1885.8	1653	1925.5
1885.7	1653	1925.4
1885.7	1653	1925.3
1885.6	1653	1925.2
1885.6	1653	1925.1
1885.5	1653	1925
1885.5	1653	1924.9
1885.4	1653	1924.8
1885.3	1653	1924.7
1885.3	1653	1924.6
1885.3	1653	1924.5
1885.2	1653	1924.4
1885.2	1653	1924.3
1885.1	1653	1924.2
1885.1	1653	1924.1
1885	1653	1924
1884.9	1653	1924
1884.8	1653	1924
1884.7	1653	1924
1884.6	1653	1924
1884.5	1653	1924
1884.4	1653	1924
1884.3	1653	1924
1884.2	1653	1924
1884.1	1653	1924
1884	1653	1924
1883.9	1653	1924
1883.8	1653	1924
1883.7	1653	1924
1883.6	1653	1924
1883.5	1653	1924
1883.4	1653	1924
1883.3	1653	1924
1883.2	1653	1924
1883.1	1653	1924
1883	1653	1924
1883.1	1653.1	1924
1883.1	1653.1	1923.9
1883.2	1653.2	1923.8
1883.2	1653.2	1923.8
1883.3	1653.3	1923.8
1883.3	1653.3	1923.7
1883.3	1653.3	1923.7
1883.4	1653.4	1923.6
1883.5	1653.5	1923.6
1883.5	1653.5	1923.5
1883.6	1653.6	1923.5
1883.6	1653.6	1923.4
1883.7	1653.7	1923.3
1883.7	1653.7	1923.3
1883.8	1653.8	1923.3
1883.8	1653.8	1923.2
1883.8	1653.8	1923.2
1883.9	1653.9	1923.1
1884	1654	1923.1
1884	1654	1923
1884.3	1654.1	1923.1
1884.5	1654.1	1923.2
1884.8	1654.2	1923.3
1885	1654.2	1923.4
1885.3	1654.3	1923.5
1885.5	1654.3	1923.6
1885.8	1654.3	1923.7
1886	1654.4	1923.8
1886.3	1654.5	1923.9
1886.5	1654.5	1924
1886.8	1654.6	1924.1
1887	1654.6	1924.2
1887.3	1654.7	1924.3
1887.5	1654.7	1924.4
1887.8	1654.8	1924.5
1888	1654.8	1924.6
1888.3	1654.8	1924.7
1888.5	1654.9	1924.8
1888.8	1655	1924.9
1889	1655	1925
1888.9	1655	1924.8
1888.8	1654.9	1924.7
1888.7	1654.8	1924.6
1888.6	1654.8	1924.4
1888.5	1654.8	1924.3
1888.4	1654.7	1924.1
1888.3	1654.7	1924
1888.2	1654.6	1923.8
1888.1	1654.6	1923.7
1888	1654.5	1923.5
1887.9	1654.5	1923.3
1887.8	1654.4	1923.2
1887.7	1654.3	1923.1
1887.6	1654.3	1922.9
1887.5	1654.3	1922.8
1887.4	1654.2	1922.6
1887.3	1654.2	1922.5
1887.2	1654.1	1922.3
1887.1	1654.1	1922.2
1887	1654	1922
1887	1653.9	1922
1887	1653.8	1922
1887	1653.7	1922
1887	1653.6	1922
1887	1653.5	1922
1887	1653.4	1922
1887	1653.3	1922
1887	1653.2	1922
1887	1653.1	1922
1887	1653	1922
1887	1652.9	1922
1887	1652.8	1922
1887	1652.7	1922
1887	1652.6	1922
1887	1652.5	1922
1887	1652.4	1922
1887	1652.3	1922
1887	1652.2	1922
1887	1652.1	1922
1887	1652	1922
1886.7	1652	1921.9
1886.4	1652	1921.8
1886.1	1652	1921.7
1885.8	1652	1921.6
1885.5	1652	1921.5
1885.2	1652	1921.4
1884.9	1652	1921.3
1884.6	1652	1921.2
1884.3	1652	1921.1
1884	1652	1921
1883.7	1652	1920.9
1883.4	1652	1920.8
1883.1	1652	1920.7
1882.8	1652	1920.6
1882.5	1652	1920.5
1882.2	1652	1920.4
1881.9	1652	1920.3
1881.6	1652	1920.2
1881.3	1652	1920.1
1881	1652	1920
1881.1	1652.1	1920.2
1881.1	1652.2	1920.4
1881.2	1652.3	1920.6
1881.2	1652.4	1920.8
1881.3	1652.5	1921
1881.3	1652.6	1921.2
1881.3	1652.7	1921.4
1881.4	1652.8	1921.6
1881.5	1652.9	1921.8
1881.5	1653	1922
1881.6	1653.1	1922.2
1881.6	1653.2	1922.4
1881.7	1653.3	1922.6
1881.7	1653.4	1922.8
1881.8	1653.5	1923
1881.8	1653.6	1923.2
1881.8	1653.7	1923.4
1881.9	1653.8	1923.6
1882	1653.9	1923.8
1882	1654	1924
1882.2	1653.9	1924
1882.3	1653.8	1923.9
1882.5	1653.7	1923.8
1882.6	1653.6	1923.8
1882.8	1653.5	1923.8
1882.9	1653.4	1923.7
1883.1	1653.3	1923.7
1883.2	1653.2	1923.6
1883.3	1653.1	1923.6
1883.5	1653	1923.5
1883.7	1652.9	1923.5
1883.8	1652.8	1923.4
1884	1652.7	1923.3
1884.1	1652.6	1923.3
1884.3	1652.5	1923.3
1884.4	1652.4	1923.2
1884.6	1652.3	1923.2
1884.7	1652.2	1923.1
1884.8	1652.1	1923.1
1885	1652	1923
1885	1651.9	1923.1
1884.9	1651.8	1923.2
1884.8	1651.7	1923.3
1884.8	1651.6	1923.4
1884.8	1651.5	1923.5
1884.7	1651.4	1923.6
1884.7	1651.3	1923.7
1884.6	1651.2	1923.8
1884.6	1651.1	1923.9
1884.5	1651	1924
1884.5	1650.9	1924.1
1884.4	1650.8	1924.2
1884.3	1650.7	1924.3
1884.3	1650.6	1924.4
1884.3	1650.5	1924.5
1884.2	1650.4	1924.6
1884.2	1650.3	1924.7
1884.1	1650.2	1924.8
1884.1	1650.1	1924.9
1884	1650	1925
1884.3	1649.8	1924.8
1884.7	1649.7	1924.7
1885.1	1649.6	1924.6
1885.4	1649.4	1924.4
1885.8	1649.3	1924.3
1886.1	1649.1	1924.1
1886.5	1649	1924
1886.8	1648.8	1923.8
1887.2	1648.7	1923.7
1887.5	1648.5	1923.5
1887.8	1648.3	1923.3
1888.2	1648.2	1923.2
1888.6	1648.1	1923.1
1888.9	1647.9	1922.9
1889.3	1647.8	1922.8
1889.6	1647.6	1922.6
1890	1647.5	1922.5
1890.3	1647.3	1922.3
1890.7	1647.2	1922.2
1891	1647	1922
1890.6	1647.4	1922.3
1890.2	1647.8	1922.7
1889.8	1648.2	1923.1
1889.4	1648.6	1923.4
1889	1649	1923.8
1888.6	1649.4	1924.1
1888.2	1649.8	1924.5
1887.8	1650.2	1924.8
1887.4	1650.6	1925.2
1887	1651	1925.5
1886.6	1651.4	1925.8
1886.2	1651.8	1926.2
1885.8	1652.2	1926.6
1885.4	1652.6	1926.9
1885	1653	1927.3
1884.6	1653.4	1927.6
1884.2	1653.8	1928
1883.8	1654.2	1928.3
1883.4	1654.6	1928.7
1883	1655	1929
1883.2	1655	1928.9
1883.3	1655	1928.8
1883.5	1655	1928.7
1883.6	1655	1928.6
1883.8	1655	1928.5
1883.9	1655	1928.4
1884.1	1655	1928.3
1884.2	1655	1928.2
1884.3	1655	1928.1
1884.5	1655	1928
1884.7	1655	1927.9
1884.8	1655	1927.8
1885	1655	1927.7
1885.1	1655	1927.6
1885.3	1655	1927.5
1885.4	1655	1927.4
1885.6	1655	1927.3
1885.7	1655	1927.2
1885.8	1655	1927.1
1886	1655	1927
1886	1654.8	1926.8
1886	1654.7	1926.5
1886	1654.6	1926.3
1886	1654.4	1926
1886	1654.3	1925.8
1886	1654.1	1925.5
1886	1654	1925.3
1886	1653.8	1925
1886	1653.7	1924.8
1886	1653.5	1924.5
1886	1653.3	1924.3
1886	1653.2	1924
1886	1653.1	1923.8
1886	1652.9	1923.5
1886	1652.8	1923.3
1886	1652.6	1923
1886	1652.5	1922.8
1886	1652.3	1922.5
1886	1652.2	1922.3
1886	1652	1922
1886.1	1652.2	1922
1886.1	1652.3	1922
1886.2	1652.5	1922
1886.2	1652.6	1922
1886.3	1652.8	1922
1886.3	1652.9	1922
1886.3	1653.1	1922
1886.4	1653.2	1922
1886.5	1653.3	1922
1886.5	1653.5	1922
1886.6	1653.7	1922
1886.6	1653.8	1922
1886.7	1654	1922
1886.7	1654.1	1922
1886.8	1654.3	1922
1886.8	1654.4	1922
1886.8	1654.6	1922
1886.9	1654.7	1922
1887	1654.8	1922
1887	1655	1922
1886.9	1655	1922.1
1886.8	1654.9	1922.2
1886.7	1654.8	1922.3
1886.6	1654.8	1922.4
1886.5	1654.8	1922.5
1886.4	1654.7	1922.6
1886.3	1654.7	1922.7
1886.2	1654.6	1922.8
1886.1	1654.6	1922.9
1886	1654.5	1923
1885.9	1654.5	1923.1
1885.8	1654.4	1923.2
1885.7	1654.3	1923.3
1885.6	1654.3	1923.4
1885.5	1654.3	1923.5
1885.4	1654.2	1923.6
1885.3	1654.2	1923.7
1885.2	1654.1	1923.8
1885.1	1654.1	1923.9
1885	1654	1924
1885.1	1653.8	1924.1
1885.1	1653.7	1924.1
1885.2	1653.6	1924.2
1885.2	1653.4	1924.2
1885.3	1653.3	1924.3
1885.3	1653.1	1924.3
1885.3	1653	1924.3
1885.4	1652.8	1924.4
1885.5	1652.7	1924.5
1885.5	1652.5	1924.5
1885.6	1652.3	1924.6
1885.6	1652.2	1924.6
1885.7	1652.1	1924.7
1885.7	1651.9	1924.7
1885.8	1651.8	1924.8
1885.8	1651.6	1924.8
1885.8	1651.5	1924.8
1885.9	1651.3	1924.9
1886	1651.2	1925
1886	1651	1925
1885.9	1651	1925
1885.8	1651	1925
1885.7	1651	1925
1885.6	1651	1925
1885.5	1651	1925
1885.4	1651	1925
1885.3	1651	1925
1885.2	1651	1925
1885.1	1651	1925
1885	1651	1925
1884.9	1651	1925
1884.8	1651	1925
1884.7	1651	1925
1884.6	1651	1925
1884.5	1651	1925
1884.4	1651	1925
1884.3	1651	1925
1884.2	1651	1925
1884.1	1651	1925
1884	1651	1925
1883.9	1651.1	1925
1883.8	1651.1	1924.9
1883.7	1651.2	1924.8
1883.6	1651.2	1924.8
1883.5	1651.3	1924.8
1883.4	1651.3	1924.7
1883.3	1651.3	1924.7
1883.2	1651.4	1924.6
1883.1	1651.5	1924.6
1883	1651.5	1924.5
1882.9	1651.6	1924.5
1882.8	1651.6	1924.4
1882.7	1651.7	1924.3
1882.6	1651.7	1924.3
1882.5	1651.8	1924.3
1882.4	1651.8	1924.2
1882.3	1651.8	1924.2
1882.2	1651.9	1924.1
1882.1	1652	1924.1
1882	1652	1924
1882.1	1652.1	1923.6
1882.1	1652.2	1923.1
1882.2	1652.3	1922.7
1882.2	1652.4	1922.2
1882.3	1652.5	1921.8
1882.3	1652.6	1921.3
1882.3	1652.7	1920.8
1882.4	1652.8	1920.4
1882.5	1652.9	1920
1882.5	1653	1919.5
1882.6	1653.1	1919.1
1882.6	1653.2	1918.6
1882.7	1653.3	1918.2
1882.7	1653.4	1917.7
1882.8	1653.5	1917.3
1882.8	1653.6	1916.8
1882.8	1653.7	1916.3
1882.9	1653.8	1915.9
1883	1653.9	1915.5
1883	1654	1915
1883.1	1654	1915.6
1883.1	1654	1916.1
1883.2	1654	1916.7
1883.2	1654	1917.2
1883.3	1654	1917.8
1883.3	1654	1918.3
1883.3	1654	1918.8
1883.4	1654	1919.4
1883.5	1654	1920
1883.5	1654	1920.5
1883.6	1654	1921.1
1883.6	1654	1921.6
1883.7	1654	1922.2
1883.7	1654	1922.7
1883.8	1654	1923.3
1883.8	1654	1923.8
1883.8	1654	1924.3
1883.9	1654	1924.9
1884	1654	1925.5
1884	1654	1926
1884.1	1654	1926.1
1884.2	1653.9	1926.1
1884.3	1653.8	1926.2
1884.4	1653.8	1926.2
1884.5	1653.8	1926.3
1884.6	1653.7	1926.3
1884.7	1653.7	1926.3
1884.8	1653.6	1926.4
1884.9	1653.6	1926.5
1885	1653.5	1926.5
1885.1	1653.5	1926.6
1885.2	1653.4	1926.6
1885.3	1653.3	1926.7
1885.4	1653.3	1926.7
1885.5	1653.3	1926.8
1885.6	1653.2	1926.8
1885.7	1653.2	1926.8
1885.8	1653.1	1926.9
1885.9	1653.1	1927
1886	1653	1927
1886	1653	1926.7
1885.9	1653	1926.4
1885.8	1653	1926.1
1885.8	1653	1925.8
1885.8	1653	1925.5
1885.7	1653	1925.2
1885.7	1653	1924.9
1885.6	1653	1924.6
1885.6	1653	1924.3
1885.5	1653	1924
1885.5	1653	1923.7
1885.4	1653	1923.4
1885.3	1653	1923.1
1885.3	1653	1922.8
1885.3	1653	1922.5
1885.2	1653	1922.2
1885.2	1653	1921.9
1885.1	1653	1921.6
1885.1	1653	1921.3
1885	1653	1921
1885	1652.8	1921.1
1885	1652.5	1921.2
1885	1652.3	1921.3
1885	1652	1921.4
1885	1651.8	1921.5
1885	1651.5	1921.6
1885	1651.3	1921.7
1885	1651	1921.8
1885	1650.8	1921.9
1885	1650.5	1922
1885	1650.3	1922.1
1885	1650	1922.2
1885	1649.8	1922.3
1885	1649.5	1922.4
1885	1649.3	1922.5
1885	1649	1922.6
1885	1648.8	1922.7
1885	1648.5	1922.8
1885	1648.3	1922.9
1885	1648	1923
1885	1648.3	1923.2
1885	1648.6	1923.4
1885	1648.9	1923.6
1885	1649.2	1923.8
1885	1649.5	1924
1885	1649.8	1924.2
1885	1650.1	1924.4
1885	1650.4	1924.6
1885	1650.7	1924.8
1885	1651	1925
1885	1651.3	1925.2
1885	1651.6	1925.4
1885	1651.9	1925.6
1885	1652.2	1925.8
1885	1652.5	1926
1885	1652.8	1926.2
1885	1653.1	1926.4
1885	1653.4	1926.6
1885	1653.7	1926.8
1885	1654	1927
1885.1	1654	1926.6
1885.1	1653.9	1926.2
1885.2	1653.8	1925.8
1885.2	1653.8	1925.4
1885.3	1653.8	1925
1885.3	1653.7	1924.6
1885.3	1653.7	1924.2
1885.4	1653.6	1923.8
1885.5	1653.6	1923.4
1885.5	1653.5	1923
1885.6	1653.5	1922.6
1885.6	1653.4	1922.2
1885.7	1653.3	1921.8
1885.7	1653.3	1921.4
1885.8	1653.3	1921
1885.8	1653.2	1920.6
1885.8	1653.2	1920.2
1885.9	1653.1	1919.8
1886	1653.1	1919.4
1886	1653	1919
1885.9	1652.8	1919.3
1885.8	1652.5	1919.6
1885.7	1652.3	1919.9
1885.6	1652	1920.2
1885.5	1651.8	1920.5
1885.4	1651.5	1920.8
1885.3	1651.3	1921.1
1885.2	1651	1921.4
1885.1	1650.8	1921.7
1885	1650.5	1922
1884.9	1650.3	1922.3
1884.8	1650	1922.6
1884.7	1649.8	1922.9
1884.6	1649.5	1923.2
1884.5	1649.3	1923.5
1884.4	1649	1923.8
1884.3	1648.8	1924.1
1884.2	1648.5	1924.4
1884.1	1648.3	1924.7
1884	1648	1925
1884	1648.3	1925.1
1883.9	1648.6	1925.1
1883.8	1648.9	1925.2
1883.8	1649.2	1925.2
1883.8	1649.5	1925.3
1883.7	1649.8	1925.3
1883.7	1650.1	1925.3
1883.6	1650.4	1925.4
1883.6	1650.7	1925.5
1883.5	1651	1925.5
1883.5	1651.3	1925.6
1883.4	1651.6	1925.6
1883.3	1651.9	1925.7
1883.3	1652.2	1925.7
1883.3	1652.5	1925.8
1883.2	1652.8	1925.8
1883.2	1653.1	1925.8
1883.1	1653.4	1925.9
1883.1	1653.7	1926
1883	1654	1926
1883.2	1654	1925.8
1883.4	1653.9	1925.6
1883.6	1653.8	1925.4
1883.8	1653.8	1925.2
1884	1653.8	1925
1884.2	1653.7	1924.8
1884.4	1653.7	1924.6
1884.6	1653.6	1924.4
1884.8	1653.6	1924.2
1885	1653.5	1924
1885.2	1653.5	1923.8
1885.4	1653.4	1923.6
1885.6	1653.3	1923.4
1885.8	1653.3	1923.2
1886	1653.3	1923
1886.2	1653.2	1922.8
1886.4	1653.2	1922.6
1886.6	1653.1	1922.4
1886.8	1653.1	1922.2
1887	1653	1922
1886.9	1652.8	1922
1886.8	1652.6	1922
1886.7	1652.4	1922
1886.6	1652.2	1922
1886.5	1652	1922
1886.4	1651.8	1922
1886.3	1651.6	1922
1886.2	1651.4	1922
1886.1	1651.2	1922
1886	1651	1922
1885.9	1650.8	1922
1885.8	1650.6	1922
1885.7	1650.4	1922
1885.6	1650.2	1922
1885.5	1650	1922
1885.4	1649.8	1922
1885.3	1649.6	1922
1885.2	1649.4	1922
1885.1	1649.2	1922
1885	1649	1922
1885.1	1649.1	1922.2
1885.1	1649.2	1922.3
1885.2	1649.3	1922.5
1885.2	1649.4	1922.6
1885.3	1649.5	1922.8
1885.3	1649.6	1922.9
1885.3	1649.7	1923.1
1885.4	1649.8	1923.2
1885.5	1649.9	1923.3
1885.5	1650	1923.5
1885.6	1650.1	1923.7
1885.6	1650.2	1923.8
1885.7	1650.3	1924
1885.7	1650.4	1924.1
1885.8	1650.5	1924.3
1885.8	1650.6	1924.4
1885.8	1650.7	1924.6
1885.9	1650.8	1924.7
1886	1650.9	1924.8
1886	1651	1925
1886.1	1651.3	1925.2
1886.1	1651.5	1925.4
1886.2	1651.8	1925.6
1886.2	1652	1925.8
1886.3	1652.3	1926
1886.3	1652.5	1926.2
1886.3	1652.8	1926.4
1886.4	1653	1926.6
1886.5	1653.3	1926.8
1886.5	1653.5	1927
1886.6	1653.8	1927.2
1886.6	1654	1927.4
1886.7	1654.3	1927.6
1886.7	1654.5	1927.8
1886.8	1654.8	1928
1886.8	1655	1928.2
1886.8	1655.3	1928.4
1886.9	1655.5	1928.6
1887	1655.8	1928.8
1887	1656	1929
1886.8	1656.1	1928.8
1886.7	1656.1	1928.6
1886.6	1656.2	1928.4
1886.4	1656.2	1928.2
1886.3	1656.3	1928
1886.1	1656.3	1927.8
1886	1656.3	1927.6
1885.8	1656.4	1927.4
1885.7	1656.5	1927.2
1885.5	1656.5	1927
1885.3	1656.6	1926.8
1885.2	1656.6	1926.6
1885.1	1656.7	1926.4
1884.9	1656.7	1926.2
1884.8	1656.8	1926
1884.6	1656.8	1925.8
1884.5	1656.8	1925.6
1884.3	1656.9	1925.4
1884.2	1657	1925.2
1884	1657	1925
1883.8	1656.8	1925
1883.7	1656.5	1925
1883.6	1656.3	1925
1883.4	1656	1925
1883.3	1655.8	1925
1883.1	1655.5	1925
1883	1655.3	1925
1882.8	1655	1925
1882.7	1654.8	1925
1882.5	1654.5	1925
1882.3	1654.3	1925
1882.2	1654	1925
1882.1	1653.8	1925
1881.9	1653.5	1925
1881.8	1653.3	1925
1881.6	1653	1925
1881.5	1652.8	1925
1881.3	1652.5	1925
1881.2	1652.3	1925
1881	1652	1925
1881.1	1652.1	1924.7
1881.2	1652.2	1924.4
1881.3	1652.3	1924.1
1881.4	1652.4	1923.8
1881.5	1652.5	1923.5
1881.6	1652.6	1923.2
1881.7	1652.7	1922.9
1881.8	1652.8	1922.6
1881.9	1652.9	1922.3
1882	1653	1922
1882.1	1653.1	1921.7
1882.2	1653.2	1921.4
1882.3	1653.3	1921.1
1882.4	1653.4	1920.8
1882.5	1653.5	1920.5
1882.6	1653.6	1920.2
1882.7	1653.7	1919.9
1882.8	1653.8	1919.6
1882.9	1653.9	1919.3
1883	1654	1919
1883.2	1653.8	1919.2
1883.3	1653.5	1919.4
1883.5	1653.3	1919.6
1883.6	1653	1919.8
1883.8	1652.8	1920
1883.9	1652.5	1920.2
1884.1	1652.3	1920.4
1884.2	1652	1920.6
1884.3	1651.8	1920.8
1884.5	1651.5	1921
1884.7	1651.3	1921.2
1884.8	1651	1921.4
1885	1650.8	1921.6
1885.1	1650.5	1921.8
1885.3	1650.3	1922
1885.4	1650	1922.2
1885.6	1649.8	1922.4
1885.7	1649.5	1922.6
1885.8	1649.3	1922.8
1886	1649	1923
1885.8	1649.1	1922.9
1885.6	1649.2	1922.8
1885.4	1649.3	1922.7
1885.2	1649.4	1922.6
1885	1649.5	1922.5
1884.8	1649.6	1922.4
1884.6	1649.7	1922.3
1884.4	1649.8	1922.2
1884.2	1649.9	1922.1
1884	1650	1922
1883.8	1650.1	1921.9
1883.6	1650.2	1921.8
1883.4	1650.3	1921.7
1883.2	1650.4	1921.6
1883	1650.5	1921.5
1882.8	1650.6	1921.4
1882.6	1650.7	1921.3
1882.4	1650.8	1921.2
1882.2	1650.9	1921.1
1882	1651	1921
1882	1651.2	1921.2
1882	1651.3	1921.4
1882	1651.5	1921.6
1882	1651.6	1921.8
1882	1651.8	1922
1882	1651.9	1922.2
1882	1652.1	1922.4
1882	1652.2	1922.6
1882	1652.3	1922.8
1882	1652.5	1923
1882	1652.7	1923.2
1882	1652.8	1923.4
1882	1653	1923.6
1882	1653.1	1923.8
1882	1653.3	1924
1882	1653.4	1924.2
1882	1653.6	1924.4
1882	1653.7	1924.6
1882	1653.8	1924.8
1882	1654	1925
1882.2	1654	1924.8
1882.3	1653.9	1924.7
1882.5	1653.8	1924.6
1882.6	1653.8	1924.4
1882.8	1653.8	1924.3
1882.9	1653.7	1924.1
1883.1	1653.7	1924
1883.2	1653.6	1923.8
1883.3	1653.6	1923.7
1883.5	1653.5	1923.5
1883.7	1653.5	1923.3
1883.8	1653.4	1923.2
1884	1653.3	1923.1
1884.1	1653.3	1922.9
1884.3	1653.3	1922.8
1884.4	1653.2	1922.6
1884.6	1653.2	1922.5
1884.7	1653.1	1922.3
1884.8	1653.1	1922.2
1885	1653	1922
1885.1	1653.2	1922.3
1885.1	1653.4	1922.5
1885.2	1653.6	1922.8
1885.2	1653.8	1923
1885.3	1654	1923.3
1885.3	1654.2	1923.5
1885.3	1654.4	1923.8
1885.4	1654.6	1924
1885.5	1654.8	1924.3
1885.5	1655	1924.5
1885.6	1655.2	1924.8
1885.6	1655.4	1925
1885.7	1655.6	1925.3
1885.7	1655.8	1925.5
1885.8	1656	1925.8
1885.8	1656.2	1926
1885.8	1656.4	1926.3
1885.9	1656.6	1926.5
1886	1656.8	1926.8
1886	1657	1927
1886.1	1656.8	1927
1886.1	1656.5	1927
1886.2	1656.3	1927
1886.2	1656	1927
1886.3	1655.8	1927
1886.3	1655.5	1927
1886.3	1655.3	1927
1886.4	1655	1927
1886.5	1654.8	1927
1886.5	1654.5	1927
1886.6	1654.3	1927
1886.6	1654	1927
1886.7	1653.8	1927
1886.7	1653.5	1927
1886.8	1653.3	1927
1886.8	1653	1927
1886.8	1652.8	1927
1886.9	1652.5	1927
1887	1652.3	1927
1887	1652	1927
1887.1	1652.1	1926.7
1887.1	1652.1	1926.4
1887.2	1652.2	1926.1
1887.2	1652.2	1925.8
1887.3	1652.3	1925.5
1887.3	1652.3	1925.2
1887.3	1652.3	1924.9
1887.4	1652.4	1924.6
1887.5	1652.5	1924.3
1887.5	1652.5	1924
1887.6	1652.6	1923.7
1887.6	1652.6	1923.4
1887.7	1652.7	1923.1
1887.7	1652.7	1922.8
1887.8	1652.8	1922.5
1887.8	1652.8	1922.2
1887.8	1652.8	1921.9
1887.9	1652.9	1921.6
1888	1653	1921.3
1888	1653	1921
1887.8	1653	1920.9
1887.6	1653	1920.8
1887.4	1653	1920.7
1887.2	1653	1920.6
1887	1653	1920.5
1886.8	1653	1920.4
1886.6	1653	1920.3
1886.4	1653	1920.2
1886.2	1653	1920.1
1886	1653	1920
1885.8	1653	1919.9
1885.6	1653	1919.8
1885.4	1653	1919.7
1885.2	1653	1919.6
1885	1653	1919.5
1884.8	1653	1919.4
1884.6	1653	1919.3
1884.4	1653	1919.2
1884.2	1653	1919.1
1884	1653	1919
1884	1652.8	1919.3
1884	1652.6	1919.6
1884	1652.4	1919.9
1884	1652.2	1920.2
1884	1652	1920.5
1884	1651.8	1920.8
1884	1651.6	1921.1
1884	1651.4	1921.4
1884	1651.2	1921.7
1884	1651	1922
1884	1650.8	1922.3
1884	1650.6	1922.6
1884	1650.4	1922.9
1884	1650.2	1923.2
1884	1650	1923.5
1884	1649.8	1923.8
1884	1649.6	1924.1
1884	1649.4	1924.4
1884	1649.2	1924.7
1884	1649	1925
1884.1	1649.2	1925.2
1884.1	1649.4	1925.3
1884.2	1649.6	1925.5
1884.2	1649.8	1925.6
1884.3	1650	1925.8
1884.3	1650.2	1925.9
1884.3	1650.4	1926.1
1884.4	1650.6	1926.2
1884.5	1650.8	1926.3
1884.5	1651	1926.5
1884.6	1651.2	1926.7
1884.6	1651.4	1926.8
1884.7	1651.6	1927
1884.7	1651.8	1927.1
1884.8	1652	1927.3
1884.8	1652.2	1927.4
1884.8	1652.4	1927.6
1884.9	1652.6	1927.7
1885	1652.8	1927.8
1885	1653	1928
1885	1653	1927.7
1885	1653	1927.4
1885	1653	1927.1
1885	1653	1926.8
1885	1653	1926.5
1885	1653	1926.2
1885	1653	1925.9
1885	1653	1925.6
1885	1653	1925.3
1885	1653	1925
1885	1653	1924.7
1885	1653	1924.4
1885	1653	1924.1
1885	1653	1923.8
1885	1653	1923.5
1885	1653	1923.2
1885	1653	1922.9
1885	1653	1922.6
1885	1653	1922.3
1885	1653	1922
1885	1652.9	1922.1
1885	1652.8	1922.2
1885	1652.7	1922.3
1885	1652.6	1922.4
1885	1652.5	1922.5
1885	1652.4	1922.6
1885	1652.3	1922.7
1885	1652.2	1922.8
1885	1652.1	1922.9
1885	1652	1923
1885	1651.9	1923.1
1885	1651.8	1923.2
1885	1651.7	1923.3
1885	1651.6	1923.4
1885	1651.5	1923.5
1885	1651.4	1923.6
1885	1651.3	1923.7
1885	1651.2	1923.8
1885	1651.1	1923.9
1885	1651	1924
1885.1	1650.8	1924.2
1885.1	1650.7	1924.3
1885.2	1650.6	1924.5
1885.2	1650.4	1924.6
1885.3	1650.3	1924.8
1885.3	1650.1	1924.9
1885.3	1650	1925.1
1885.4	1649.8	1925.2
1885.5	1649.7	1925.3
1885.5	1649.5	1925.5
1885.6	1649.3	1925.7
1885.6	1649.2	1925.8
1885.7	1649.1	1926
1885.7	1648.9	1926.1
1885.8	1648.8	1926.3
1885.8	1648.6	1926.4
1885.8	1648.5	1926.6
1885.9	1648.3	1926.7
1886	1648.2	1926.8
1886	1648	1927
1885.8	1648	1927.1
1885.7	1648	1927.1
1885.6	1648	1927.2
1885.4	1648	1927.2
1885.3	1648	1927.3
1885.1	1648	1927.3
1885	1648	1927.3
1884.8	1648	1927.4
1884.7	1648	1927.5
1884.5	1648	1927.5
1884.3	1648	1927.6
1884.2	1648	1927.6
1884.1	1648	1927.7
1883.9	1648	1927.7
1883.8	1648	1927.8
1883.6	1648	1927.8
1883.5	1648	1927.8
1883.3	1648	1927.9
1883.2	1648	1928
1883	1648	1928
1883.2	1648.3	1927.6
1883.4	1648.6	1927.1
1883.6	1648.9	1926.7
1883.8	1649.2	1926.2
1884	1649.5	1925.8
1884.2	1649.8	1925.3
1884.4	1650.1	1924.9
1884.6	1650.4	1924.4
1884.8	1650.7	1924
1885	1651	1923.5
1885.2	1651.3	1923.1
1885.4	1651.6	1922.6
1885.6	1651.9	1922.2
1885.8	1652.2	1921.7
1886	1652.5	1921.3
1886.2	1652.8	1920.8
1886.4	1653.1	1920.4
1886.6	1653.4	1919.9
1886.8	1653.7	1919.5
1887	1654	1919
1886.8	1654.2	1919.3
1886.5	1654.4	1919.6
1886.3	1654.6	1919.9
1886	1654.8	1920.2
1885.8	1655	1920.5
1885.5	1655.2	1920.8
1885.3	1655.4	1921.1
1885	1655.6	1921.4
1884.8	1655.8	1921.7
1884.5	1656	1922
1884.3	1656.2	1922.3
1884	1656.4	1922.6
1883.8	1656.6	1922.9
1883.5	1656.8	1923.2
1883.3	1657	1923.5
1883	1657.2	1923.8
1882.8	1657.4	1924.1
1882.5	1657.6	1924.4
1882.3	1657.8	1924.7
1882	1658	1925
1882.1	1657.7	1925
1882.2	1657.4	1924.9
1882.3	1657.1	1924.8
1882.4	1656.8	1924.8
1882.5	1656.5	1924.8
1882.6	1656.2	1924.7
1882.7	1655.9	1924.7
1882.8	1655.6	1924.6
1882.9	1655.3	1924.6
1883	1655	1924.5
1883.1	1654.7	1924.5
1883.2	1654.4	1924.4
1883.3	1654.1	1924.3
1883.4	1653.8	1924.3
1883.5	1653.5	1924.3
1883.6	1653.2	1924.2
1883.7	1652.9	1924.2
1883.8	1652.6	1924.1
1883.9	1652.3	1924.1
1884	1652	1924
1883.9	1652	1924
1883.8	1652	1924
1883.7	1652	1924
1883.6	1652	1924
1883.5	1652	1924
1883.4	1652	1924
1883.3	1652	1924
1883.2	1652	1924
1883.1	1652	1924
1883	1652	1924
1882.9	1652	1924
1882.8	1652	1924
1882.7	1652	1924
1882.6	1652	1924
1882.5	1652	1924
1882.4	1652	1924
1882.3	1652	1924
1882.2	1652	1924
1882.1	1652	1924
1882	1652	1924
1882.1	1652	1924
1882.2	1651.9	1923.9
1882.3	1651.8	1923.8
1882.4	1651.8	1923.8
1882.5	1651.8	1923.8
1882.6	1651.7	1923.7
1882.7	1651.7	1923.7
1882.8	1651.6	1923.6
1882.9	1651.6	1923.6
1883	1651.5	1923.5
1883.1	1651.5	1923.5
1883.2	1651.4	1923.4
1883.3	1651.3	1923.3
1883.4	1651.3	1923.3
1883.5	1651.3	1923.3
1883.6	1651.2	1923.2
1883.7	1651.2	1923.2
1883.8	1651.1	1923.1
1883.9	1651.1	1923.1
1884	1651	1923
1883.9	1651.1	1923.2
1883.8	1651.1	1923.3
1883.7	1651.2	1923.5
1883.6	1651.2	1923.6
1883.5	1651.3	1923.8
1883.4	1651.3	1923.9
1883.3	1651.3	1924.1
1883.2	1651.4	1924.2
1883.1	1651.5	1924.3
1883	1651.5	1924.5
1882.9	1651.6	1924.7
1882.8	1651.6	1924.8
1882.7	1651.7	1925
1882.6	1651.7	1925.1
1882.5	1651.8	1925.3
1882.4	1651.8	1925.4
1882.3	1651.8	1925.6
1882.2	1651.9	1925.7
1882.1	1652	1925.8
1882	1652	1926
1882.3	1651.9	1926
1882.5	1651.8	1925.9
1882.8	1651.7	1925.8
1883	1651.6	1925.8
1883.3	1651.5	1925.8
1883.5	1651.4	1925.7
1883.8	1651.3	1925.7
1884	1651.2	1925.6
1884.3	1651.1	1925.6
1884.5	1651	1925.5
1884.8	1650.9	1925.5
1885	1650.8	1925.4
1885.3	1650.7	1925.3
1885.5	1650.6	1925.3
1885.8	1650.5	1925.3
1886	1650.4	1925.2
1886.3	1650.3	1925.2
1886.5	1650.2	1925.1
1886.8	1650.1	1925.1
1887	1650	1925
1887	1650.1	1925.1
1887	1650.1	1925.1
1887	1650.2	1925.2
1887	1650.2	1925.2
1887	1650.3	1925.3
1887	1650.3	1925.3
1887	1650.3	1925.3
1887	1650.4	1925.4
1887	1650.5	1925.5
1887	1650.5	1925.5
1887	1650.6	1925.6
1887	1650.6	1925.6
1887	1650.7	1925.7
1887	1650.7	1925.7
1887	1650.8	1925.8
1887	1650.8	1925.8
1887	1650.8	1925.8
1887	1650.9	1925.9
1887	1651	1926
1887	1651	1926
1886.7	1651	1926
1886.4	1651	1925.9
1886.1	1651	1925.8
1885.8	1651	1925.8
1885.5	1651	1925.8
1885.2	1651	1925.7
1884.9	1651	1925.7
1884.6	1651	1925.6
1884.3	1651	1925.6
1884	1651	1925.5
1883.7	1651	1925.5
1883.4	1651	1925.4
1883.1	1651	1925.3
1882.8	1651	1925.3
1882.5	1651	1925.3
1882.2	1651	1925.2
1881.9	1651	1925.2
1881.6	1651	1925.1
1881.3	1651	1925.1
1881	1651	1925
1881.1	1651.1	1925.1
1881.1	1651.1	1925.2
1881.2	1651.2	1925.3
1881.2	1651.2	1925.4
1881.3	1651.3	1925.5
1881.3	1651.3	1925.6
1881.3	1651.3	1925.7
1881.4	1651.4	1925.8
1881.5	1651.5	1925.9
1881.5	1651.5	1926
1881.6	1651.6	1926.1
1881.6	1651.6	1926.2
1881.7	1651.7	1926.3
1881.7	1651.7	1926.4
1881.8	1651.8	1926.5
1881.8	1651.8	1926.6
1881.8	1651.8	1926.7
1881.9	1651.9	1926.8
1882	1652	1926.9
1882	1652	1927
1882.3	1652.1	1926.8
1882.6	1652.1	1926.6
1882.9	1652.2	1926.4
1883.2	1652.2	1926.2
1883.5	1652.3	1926
1883.8	1652.3	1925.8
1884.1	1652.3	1925.6
1884.4	1652.4	1925.4
1884.7	1652.5	1925.2
1885	1652.5	1925
1885.3	1652.6	1924.8
1885.6	1652.6	1924.6
1885.9	1652.7	1924.4
1886.2	1652.7	1924.2
1886.5	1652.8	1924
1886.8	1652.8	1923.8
1887.1	1652.8	1923.6
1887.4	1652.9	1923.4
1887.7	1653	1923.2
1888	1653	1923
1887.9	1652.8	1923.2
1887.8	1652.5	1923.3
1887.7	1652.3	1923.5
1887.6	1652	1923.6
1887.5	1651.8	1923.8
1887.4	1651.5	1923.9
1887.3	1651.3	1924.1
1887.2	1651	1924.2
1887.1	1650.8	1924.3
1887	1650.5	1924.5
1886.9	1650.3	1924.7
1886.8	1650	1924.8
1886.7	1649.8	1925
1886.6	1649.5	1925.1
1886.5	1649.3	1925.3
1886.4	1649	1925.4
1886.3	1648.8	1925.6
1886.2	1648.5	1925.7
1886.1	1648.3	1925.8
1886	1648	1926
1885.8	1648.5	1925.9
1885.7	1648.9	1925.8
1885.6	1649.3	1925.7
1885.4	1649.8	1925.6
1885.3	1650.3	1925.5
1885.1	1650.7	1925.4
1885	1651.1	1925.3
1884.8	1651.6	1925.2
1884.7	1652.1	1925.1
1884.5	1652.5	1925
1884.3	1653	1924.9
1884.2	1653.4	1924.8
1884.1	1653.8	1924.7
1883.9	1654.3	1924.6
1883.8	1654.8	1924.5
1883.6	1655.2	1924.4
1883.5	1655.6	1924.3
1883.3	1656.1	1924.2
1883.2	1656.6	1924.1
1883	1657	1924
1883.1	1657	1923.8
1883.1	1656.9	1923.7
1883.2	1656.8	1923.6
1883.2	1656.8	1923.4
1883.3	1656.8	1923.3
1883.3	1656.7	1923.1
1883.3	1656.7	1923
1883.4	1656.6	1922.8
1883.5	1656.6	1922.7
1883.5	1656.5	1922.5
1883.6	1656.5	1922.3
1883.6	1656.4	1922.2
1883.7	1656.3	1922.1
1883.7	1656.3	1921.9
1883.8	1656.3	1921.8
1883.8	1656.2	1921.6
1883.8	1656.2	1921.5
1883.9	1656.1	1921.3
1884	1656.1	1921.2
1884	1656	1921
1884.1	1655.8	1921.3
1884.1	1655.5	1921.6
1884.2	1655.3	1921.9
1884.2	1655	1922.2
1884.3	1654.8	1922.5
1884.3	1654.5	1922.8
1884.3	1654.3	1923.1
1884.4	1654	1923.4
1884.5	1653.8	1923.7
1884.5	1653.5	1924
1884.6	1653.3	1924.3
1884.6	1653	1924.6
1884.7	1652.8	1924.9
1884.7	1652.5	1925.2
1884.8	1652.3	1925.5
1884.8	1652	1925.8
1884.8	1651.8	1926.1
1884.9	1651.5	1926.4
1885	1651.3	1926.7
1885	1651	1927
1884.9	1651.1	1926.9
1884.8	1651.1	1926.8
1884.7	1651.2	1926.7
1884.6	1651.2	1926.6
1884.5	1651.3	1926.5
1884.4	1651.3	1926.4
1884.3	1651.3	1926.3
1884.2	1651.4	1926.2
1884.1	1651.5	1926.1
1884	1651.5	1926
1883.9	1651.6	1925.9
1883.8	1651.6	1925.8
1883.7	1651.7	1925.7
1883.6	1651.7	1925.6
1883.5	1651.8	1925.5
1883.4	1651.8	1925.4
1883.3	1651.8	1925.3
1883.2	1651.9	1925.2
1883.1	1652	1925.1
1883	1652	1925
1883	1652.1	1924.8
1883	1652.1	1924.6
1883	1652.2	1924.4
1883	1652.2	1924.2
1883	1652.3	1924
1883	1652.3	1923.8
1883	1652.3	1923.6
1883	1652.4	1923.4
1883	1652.5	1923.2
1883	1652.5	1923
1883	1652.6	1922.8
1883	1652.6	1922.6
1883	1652.7	1922.4
1883	1652.7	1922.2
1883	1652.8	1922
1883	1652.8	1921.8
1883	1652.8	1921.6
1883	1652.9	1921.4
1883	1653	1921.2
1883	1653	1921
1883.1	1652.9	1921.3
1883.2	1652.8	1921.5
1883.3	1652.7	1921.8
1883.4	1652.6	1922
1883.5	1652.5	1922.3
1883.6	1652.4	1922.5
1883.7	1652.3	1922.8
1883.8	1652.2	1923
1883.9	1652.1	1923.3
1884	1652	1923.5
1884.1	1651.9	1923.8
1884.2	1651.8	1924
1884.3	1651.7	1924.3
1884.4	1651.6	1924.5
1884.5	1651.5	1924.8
1884.6	1651.4	1925
1884.7	1651.3	1925.3
1884.8	1651.2	1925.5
1884.9	1651.1	1925.8
1885	1651	1926
1884.9	1651.1	1925.8
1884.8	1651.1	1925.5
1884.7	1651.2	1925.3
1884.6	1651.2	1925
1884.5	1651.3	1924.8
1884.4	1651.3	1924.5
1884.3	1651.3	1924.3
1884.2	1651.4	1924
1884.1	1651.5	1923.8
1884	1651.5	1923.5
1883.9	1651.6	1923.3
1883.8	1651.6	1923
1883.7	1651.7	1922.8
1883.6	1651.7	1922.5
1883.5	1651.8	1922.3
1883.4	1651.8	1922
1883.3	1651.8	1921.8
1883.2	1651.9	1921.5
1883.1	1652	1921.3
1883	1652	1921
1883	1652.2	1921.3
1882.9	1652.3	1921.6
1882.8	1652.5	1921.9
1882.8	1652.6	1922.2
1882.8	1652.8	1922.5
1882.7	1652.9	1922.8
1882.7	1653.1	1923.1
1882.6	1653.2	1923.4
1882.6	1653.3	1923.7
1882.5	1653.5	1924
1882.5	1653.7	1924.3
1882.4	1653.8	1924.6
1882.3	1654	1924.9
1882.3	1654.1	1925.2
1882.3	1654.3	1925.5
1882.2	1654.4	1925.8
1882.2	1654.6	1926.1
1882.1	1654.7	1926.4
1882.1	1654.8	1926.7
1882	1655	1927
1882.3	1655	1926.7
1882.5	1655	1926.4
1882.8	1655	1926.1
1883	1655	1925.8
1883.3	1655	1925.5
1883.5	1655	1925.2
1883.8	1655	1924.9
1884	1655	1924.6
1884.3	1655	1924.3
1884.5	1655	1924
1884.8	1655	1923.7
1885	1655	1923.4
1885.3	1655	1923.1
1885.5	1655	1922.8
1885.8	1655	1922.5
1886	1655	1922.2
1886.3	1655	1921.9
1886.5	1655	1921.6
1886.8	1655	1921.3
1887	1655	1921
1887	1654.8	1921.1
1886.9	1654.5	1921.2
1886.8	1654.3	1921.3
1886.8	1654	1921.4
1886.8	1653.8	1921.5
1886.7	1653.5	1921.6
1886.7	1653.3	1921.7
1886.6	1653	1921.8
1886.6	1652.8	1921.9
1886.5	1652.5	1922
1886.5	1652.3	1922.1
1886.4	1652	1922.2
1886.3	1651.8	1922.3
1886.3	1651.5	1922.4
1886.3	1651.3	1922.5
1886.2	1651	1922.6
1886.2	1650.8	1922.7
1886.1	1650.5	1922.8
1886.1	1650.3	1922.9
1886	1650	1923
1886	1650.3	1922.8
1886	1650.5	1922.7
1886	1650.8	1922.6
1886	1651	1922.4
1886	1651.3	1922.3
1886	1651.5	1922.1
1886	1651.8	1922
1886	1652	1921.8
1886	1652.3	1921.7
1886	1652.5	1921.5
1886	1652.8	1921.3
1886	1653	1921.2
1886	1653.3	1921.1
1886	1653.5	1920.9
1886	1653.8	1920.8
1886	1654	1920.6
1886	1654.3	1920.5
1886	1654.5	1920.3
1886	1654.8	1920.2
1886	1655	1920
1886.1	1654.8	1920.1
1886.1	1654.6	1920.2
1886.2	1654.4	1920.3
1886.2	1654.2	1920.4
1886.3	1654	1920.5
1886.3	1653.8	1920.6
1886.3	1653.6	1920.7
1886.4	1653.4	1920.8
1886.5	1653.2	1920.9
1886.5	1653	1921
1886.6	1652.8	1921.1
1886.6	1652.6	1921.2
1886.7	1652.4	1921.3
1886.7	1652.2	1921.4
1886.8	1652	1921.5
1886.8	1651.8	1921.6
1886.8	1651.6	1921.7
1886.9	1651.4	1921.8
1887	1651.2	1921.9
1887	1651	1922
1886.8	1651.1	1922.3
1886.5	1651.2	1922.5
1886.3	1651.3	1922.8
1886	1651.4	1923
1885.8	1651.5	1923.3
1885.5	1651.6	1923.5
1885.3	1651.7	1923.8
1885	1651.8	1924
1884.8	1651.9	1924.3
1884.5	1652	1924.5
1884.3	1652.1	1924.8
1884	1652.2	1925
1883.8	1652.3	1925.3
1883.5	1652.4	1925.5
1883.3	1652.5	1925.8
1883	1652.6	1926
1882.8	1652.7	1926.3
1882.5	1652.8	1926.5
1882.3	1652.9	1926.8
1882	1653	1927
1882.2	1653.1	1927
1882.3	1653.2	1927
1882.5	1653.3	1927
1882.6	1653.4	1927
1882.8	1653.5	1927
1882.9	1653.6	1927
1883.1	1653.7	1927
1883.2	1653.8	1927
1883.3	1653.9	1927
1883.5	1654	1927
1883.7	1654.1	1927
1883.8	1654.2	1927
1884	1654.3	1927
1884.1	1654.4	1927
1884.3	1654.5	1927
1884.4	1654.6	1927
1884.6	1654.7	1927
1884.7	1654.8	1927
1884.8	1654.9	1927
1885	1655	1927
1884.8	1654.8	1927
1884.7	1654.7	1927
1884.6	1654.6	1927
1884.4	1654.4	1927
1884.3	1654.3	1927
1884.1	1654.1	1927
1884	1654	1927
1883.8	1653.8	1927
1883.7	1653.7	1927
1883.5	1653.5	1927
1883.3	1653.3	1927
1883.2	1653.2	1927
1883.1	1653.1	1927
1882.9	1652.9	1927
1882.8	1652.8	1927
1882.6	1652.6	1927
1882.5	1652.5	1927
1882.3	1652.3	1927
1882.2	1652.2	1927
1882	1652	1927
1882	1652.1	1926.9
1882	1652.1	1926.8
1882	1652.2	1926.7
1882	1652.2	1926.6
1882	1652.3	1926.5
1882	1652.3	1926.4
1882	1652.3	1926.3
1882	1652.4	1926.2
1882	1652.5	1926.1
1882	1652.5	1926
1882	1652.6	1925.9
1882	1652.6	1925.8
1882	1652.7	1925.7
1882	1652.7	1925.6
1882	1652.8	1925.5
1882	1652.8	1925.4
1882	1652.8	1925.3
1882	1652.9	1925.2
1882	1653	1925.1
1882	1653	1925
1882.2	1652.8	1924.8
1882.4	1652.5	1924.5
1882.6	1652.3	1924.3
1882.8	1652	1924
1883	1651.8	1923.8
1883.2	1651.5	1923.5
1883.4	1651.3	1923.3
1883.6	1651	1923
1883.8	1650.8	1922.8
1884	1650.5	1922.5
1884.2	1650.3	1922.3
1884.4	1650	1922
1884.6	1649.8	1921.8
1884.8	1649.5	1921.5
1885	1649.3	1921.3
1885.2	1649	1921
1885.4	1648.8	1920.8
1885.6	1648.5	1920.5
1885.8	1648.3	1920.3
1886	1648	1920
1886.1	1648.2	1920.3
1886.1	1648.4	1920.5
1886.2	1648.6	1920.8
1886.2	1648.8	1921
1886.3	1649	1921.3
1886.3	1649.2	1921.5
1886.3	1649.4	1921.8
1886.4	1649.6	1922
1886.5	1649.8	1922.3
1886.5	1650	1922.5
1886.6	1650.2	1922.8
1886.6	1650.4	1923
1886.7	1650.6	1923.3
1886.7	1650.8	1923.5
1886.8	1651	1923.8
1886.8	1651.2	1924
1886.8	1651.4	1924.3
1886.9	1651.6	1924.5
1887	1651.8	1924.8
1887	1652	1925
1886.9	1652.2	1925.1
1886.8	1652.3	1925.1
1886.7	1652.5	1925.2
1886.6	1652.6	1925.2
1886.5	1652.8	1925.3
1886.4	1652.9	1925.3
1886.3	1653.1	1925.3
1886.2	1653.2	1925.4
1886.1	1653.3	1925.5
1886	1653.5	1925.5
1885.9	1653.7	1925.6
1885.8	1653.8	1925.6
1885.7	1654	1925.7
1885.6	1654.1	1925.7
1885.5	1654.3	1925.8
1885.4	1654.4	1925.8
1885.3	1654.6	1925.8
1885.2	1654.7	1925.9
1885.1	1654.8	1926
1885	1655	1926
1885.2	1654.9	1926.1
1885.3	1654.8	1926.1
1885.5	1654.7	1926.2
1885.6	1654.6	1926.2
1885.8	1654.5	1926.3
1885.9	1654.4	1926.3
1886.1	1654.3	1926.3
1886.2	1654.2	1926.4
1886.3	1654.1	1926.5
1886.5	1654	1926.5
1886.7	1653.9	1926.6
1886.8	1653.8	1926.6
1887	1653.7	1926.7
1887.1	1653.6	1926.7
1887.3	1653.5	1926.8
1887.4	1653.4	1926.8
1887.6	1653.3	1926.8
1887.7	1653.2	1926.9
1887.8	1653.1	1927
1888	1653	1927
1887.9	1652.9	1926.8
1887.8	1652.8	1926.7
1887.7	1652.7	1926.6
1887.6	1652.6	1926.4
1887.5	1652.5	1926.3
1887.4	1652.4	1926.1
1887.3	1652.3	1926
1887.2	1652.2	1925.8
1887.1	1652.1	1925.7
1887	1652	1925.5
1886.9	1651.9	1925.3
1886.8	1651.8	1925.2
1886.7	1651.7	1925.1
1886.6	1651.6	1924.9
1886.5	1651.5	1924.8
1886.4	1651.4	1924.6
1886.3	1651.3	1924.5
1886.2	1651.2	1924.3
1886.1	1651.1	1924.2
1886	1651	1924
1886.1	1651.1	1924.1
1886.1	1651.1	1924.2
1886.2	1651.2	1924.3
1886.2	1651.2	1924.4
1886.3	1651.3	1924.5
1886.3	1651.3	1924.6
1886.3	1651.3	1924.7
1886.4	1651.4	1924.8
1886.5	1651.5	1924.9
1886.5	1651.5	1925
1886.6	1651.6	1925.1
1886.6	1651.6	1925.2
1886.7	1651.7	1925.3
1886.7	1651.7	1925.4
1886.8	1651.8	1925.5
1886.8	1651.8	1925.6
1886.8	1651.8	1925.7
1886.9	1651.9	1925.8
1887	1652	1925.9
1887	1652	1926
1887	1651.9	1925.7
1886.9	1651.8	1925.4
1886.8	1651.7	1925.1
1886.8	1651.6	1924.8
1886.8	1651.5	1924.5
1886.7	1651.4	1924.2
1886.7	1651.3	1923.9
1886.6	1651.2	1923.6
1886.6	1651.1	1923.3
1886.5	1651	1923
1886.5	1650.9	1922.7
1886.4	1650.8	1922.4
1886.3	1650.7	1922.1
1886.3	1650.6	1921.8
1886.3	1650.5	1921.5
1886.2	1650.4	1921.2
1886.2	1650.3	1920.9
1886.1	1650.2	1920.6
1886.1	1650.1	1920.3
1886	1650	1920
1886.1	1650.2	1920.3
1886.1	1650.4	1920.7
1886.2	1650.6	1921.1
1886.2	1650.8	1921.4
1886.3	1651	1921.8
1886.3	1651.2	1922.1
1886.3	1651.4	1922.5
1886.4	1651.6	1922.8
1886.5	1651.8	1923.1
1886.5	1652	1923.5
1886.6	1652.2	1923.8
1886.6	1652.4	1924.2
1886.7	1652.6	1924.6
1886.7	1652.8	1924.9
1886.8	1653	1925.3
1886.8	1653.2	1925.6
1886.8	1653.4	1926
1886.9	1653.6	1926.3
1887	1653.8	1926.6
1887	1654	1927
1887	1653.8	1926.8
1886.9	1653.7	1926.7
1886.8	1653.6	1926.6
1886.8	1653.4	1926.4
1886.8	1653.3	1926.3
1886.7	1653.1	1926.1
1886.7	1653	1926
1886.6	1652.8	1925.8
1886.6	1652.7	1925.7
1886.5	1652.5	1925.5
1886.5	1652.3	1925.3
1886.4	1652.2	1925.2
1886.3	1652.1	1925.1
1886.3	1651.9	1924.9
1886.3	1651.8	1924.8
1886.2	1651.6	1924.6
1886.2	1651.5	1924.5
1886.1	1651.3	1924.3
1886.1	1651.2	1924.2
1886	1651	1924
1886	1650.8	1924.1
1885.9	1650.7	1924.1
1885.8	1650.6	1924.2
1885.8	1650.4	1924.2
1885.8	1650.3	1924.3
1885.7	1650.1	1924.3
1885.7	1650	1924.3
1885.6	1649.8	1924.4
1885.6	1649.7	1924.5
1885.5	1649.5	1924.5
1885.5	1649.3	1924.6
1885.4	1649.2	1924.6
1885.3	1649.1	1924.7
1885.3	1648.9	1924.7
1885.3	1648.8	1924.8
1885.2	1648.6	1924.8
1885.2	1648.5	1924.8
1885.1	1648.3	1924.9
1885.1	1648.2	1925
1885	1648	1925
1884.9	1648.1	1925
1884.8	1648.2	1925
1884.7	1648.3	1925
1884.6	1648.4	1925
1884.5	1648.5	1925
1884.4	1648.6	1925
1884.3	1648.7	1925
1884.2	1648.8	1925
1884.1	1648.9	1925
1884	1649	1925
1883.9	1649.1	1925
1883.8	1649.2	1925
1883.7	1649.3	1925
1883.6	1649.4	1925
1883.5	1649.5	1925
1883.4	1649.6	1925
1883.3	1649.7	1925
1883.2	1649.8	1925
1883.1	1649.9	1925
1883	1650	1925
1883	1650.1	1925
1882.9	1650.1	1925
1882.8	1650.2	1925
1882.8	1650.2	1925
1882.8	1650.3	1925
1882.7	1650.3	1925
1882.7	1650.3	1925
1882.6	1650.4	1925
1882.6	1650.5	1925
1882.5	1650.5	1925
1882.5	1650.6	1925
1882.4	1650.6	1925
1882.3	1650.7	1925
1882.3	1650.7	1925
1882.3	1650.8	1925
1882.2	1650.8	1925
1882.2	1650.8	1925
1882.1	1650.9	1925
1882.1	1651	1925
1882	1651	1925
1882.1	1651.3	1925.2
1882.2	1651.6	1925.3
1882.3	1651.9	1925.5
1882.4	1652.2	1925.6
1882.5	1652.5	1925.8
1882.6	1652.8	1925.9
1882.7	1653.1	1926.1
1882.8	1653.4	1926.2
1882.9	1653.7	1926.3
1883	1654	1926.5
1883.1	1654.3	1926.7
1883.2	1654.6	1926.8
1883.3	1654.9	1927
1883.4	1655.2	1927.1
1883.5	1655.5	1927.3
1883.6	1655.8	1927.4
1883.7	1656.1	1927.6
1883.8	1656.4	1927.7
1883.9	1656.7	1927.8
1884	1657	1928
1883.9	1657	1927.7
1883.8	1656.9	1927.4
1883.7	1656.8	1927.1
1883.6	1656.8	1926.8
1883.5	1656.8	1926.5
1883.4	1656.7	1926.2
1883.3	1656.7	1925.9
1883.2	1656.6	1925.6
1883.1	1656.6	1925.3
1883	1656.5	1925
1882.9	1656.5	1924.7
1882.8	1656.4	1924.4
1882.7	1656.3	1924.1
1882.6	1656.3	1923.8
1882.5	1656.3	1923.5
1882.4	1656.2	1923.2
1882.3	1656.2	1922.9
1882.2	1656.1	1922.6
1882.1	1656.1	1922.3
1882	1656	1922
1882.1	1655.9	1922.2
1882.2	1655.8	1922.4
1882.3	1655.7	1922.6
1882.4	1655.6	1922.8
1882.5	1655.5	1923
1882.6	1655.4	1923.2
1882.7	1655.3	1923.4
1882.8	1655.2	1923.6
1882.9	1655.1	1923.8
1883	1655	1924
1883.1	1654.9	1924.2
1883.2	1654.8	1924.4
1883.3	1654.7	1924.6
1883.4	1654.6	1924.8
1883.5	1654.5	1925
1883.6	1654.4	1925.2
1883.7	1654.3	1925.4
1883.8	1654.2	1925.6
1883.9	1654.1	1925.8
1884	1654	1926
1884.1	1654	1926
1884.1	1654	1926
1884.2	1654	1926
1884.2	1654	1926
1884.3	1654	1926
1884.3	1654	1926
1884.3	1654	1926
1884.4	1654	1926
1884.5	1654	1926
1884.5	1654	1926
1884.6	1654	1926
1884.6	1654	1926
1884.7	1654	1926
1884.7	1654	1926
1884.8	1654	1926
1884.8	1654	1926
1884.8	1654	1926
1884.9	1654	1926
1885	1654	1926
1885	1654	1926
1885.1	1653.8	1926
1885.1	1653.7	1926
1885.2	1653.6	1926
1885.2	1653.4	1926
1885.3	1653.3	1926
1885.3	1653.1	1926
1885.3	1653	1926
1885.4	1652.8	1926
1885.5	1652.7	1926
1885.5	1652.5	1926
1885.6	1652.3	1926
1885.6	1652.2	1926
1885.7	1652.1	1926
1885.7	1651.9	1926
1885.8	1651.8	1926
1885.8	1651.6	1926
1885.8	1651.5	1926
1885.9	1651.3	1926
1886	1651.2	1926
[truncated: 219,939 more rows]
