# Supplementary material for: Quality parameters for a multimodal EEG/EMG/kinematic brain-computer interface (BCI) aiming to suppress neurological tremor in upper limbs
Source: F1000Res. 2014 Apr 30;2:282. Originally published 2013 Dec 20. [Version 2] doi: 10.12688/f1000research.2-282.v2 (PMC4193395; doi:10.12688/f1000research.2-282.v2)
Supplement: EEG, EMG, accelerometer and gyroscope data for a FES-mediated brain-computer interface (BCI) aiming to suppress neurological tremor — 001FN03.mat_EEG.csv EEG data of patient 001FN03. 15 EEG channels (Fs: 1000Hz) : FC3, FCz, FC4, C5, C3, C1, CZ, C2, C4, C6, CP3, CPZ, and CP4 (POz: ground; linked ear-lobes: reference). Each column represents the above channels in the cited order. 001FN03.mat_IMU.acce.csv Accelerometer data of patient 001FN03. 3 channels (Fs: 1000Hz) : x, y, z. Those data are presented here as complementary information. Scroll down sheet to view values. 001FN03.mat_IMU.gyro.csv Gyroscope data of patient 001FN03. 3 channels (Fs: 1000Hz) : x, y, z. This is used for the kinematic module. The first second (more or less 1000 records) is silent and corresponds to the difference in time made while turning on the different acquisition devices. Scroll down sheet to view values. 001FN03.mat_sEMG.biceps.csv Biceps EMG data of patient 001FN03. 15 channels (Fs: 1000Hz) : Resampled EMG data. This is used in the cortico-muscular module. Crossed with EEG data, cortico-muscular coherence has been computed for all possible couples of EEG-EMG data. 001FN03.mat_sEMG.extensors.csv Extensors EMG data of patient 001FN03. 15 channels (Fs: 1000Hz) : Resampled EMG data. This is used in the cortico-muscular module. Crossed with EEG data, cortico-muscular coherence has been computed for all possible couples of EEG-EMG data. 001FN03.mat_sEMG.flexors.csv Flexors EMG data of patient 001FN03. 15 channels (Fs: 1000Hz) : Resampled EMG data. This is used in the cortico-muscular module. Crossed with EEG data, cortico-muscular coherence has been computed for all possible couples of EEG-EMG data. 001FN03.mat_sEMG.triceps.csv Triceps EMG data of patient 001FN03. 15 channels (Fs: 1000Hz) : Resampled EMG data. This is used in the cortico-muscular module. Crossed with EEG data, cortico-muscular coherence has been computed for all possible couples of EEG-EMG data. QPs.csv Quality paramter vs threshold numerical values (simple ratio). This is to find exact values corresponding to what is observed on the (corresponding) figure [file f1000research-2-4274-s0000.tgz › 001FN03.mat_IMU.gyro.csv]

1867	1981	2231
1866.8	1981.1	2230.9
1866.5	1981.2	2230.9
1866.3	1981.3	2230.8
1866	1981.4	2230.8
1865.8	1981.5	2230.8
1865.5	1981.6	2230.7
1865.3	1981.7	2230.7
1865	1981.8	2230.6
1864.8	1981.9	2230.6
1864.5	1982	2230.5
1864.3	1982.1	2230.4
1864	1982.2	2230.4
1863.8	1982.3	2230.3
1863.5	1982.4	2230.3
1863.3	1982.5	2230.3
1863	1982.6	2230.2
1862.8	1982.7	2230.2
1862.5	1982.8	2230.1
1862.3	1982.9	2230.1
1862	1983	2230
1861.8	1983.1	2230
1861.7	1983.1	2230
1861.6	1983.2	2230
1861.4	1983.2	2230
1861.3	1983.3	2230
1861.1	1983.3	2230
1861	1983.3	2230
1860.8	1983.4	2230
1860.7	1983.5	2230
1860.5	1983.5	2230
1860.3	1983.6	2230
1860.2	1983.6	2230
1860.1	1983.7	2230
1859.9	1983.7	2230
1859.8	1983.8	2230
1859.6	1983.8	2230
1859.5	1983.8	2230
1859.3	1983.9	2230
1859.2	1984	2230
1859	1984	2230
1860.8	1985.1	2229.4
1862.6	1986.1	2228.8
1864.4	1987.2	2228.2
1866.2	1988.2	2227.6
1868	1989.3	2227
1869.8	1990.3	2226.4
1871.6	1991.3	2225.8
1873.4	1992.4	2225.2
1875.2	1993.5	2224.6
1877	1994.5	2224
1878.8	1995.6	2223.4
1880.6	1996.6	2222.8
1882.4	1997.7	2222.2
1884.2	1998.7	2221.6
1886	1999.8	2221
1887.8	2000.8	2220.4
1889.6	2001.8	2219.8
1891.4	2002.9	2219.2
1893.2	2004	2218.6
1895	2005	2218
1894.9	2005	2218.3
1894.8	2004.9	2218.7
1894.7	2004.8	2219.1
1894.6	2004.8	2219.4
1894.5	2004.8	2219.8
1894.4	2004.7	2220.1
1894.3	2004.7	2220.4
1894.2	2004.6	2220.8
1894.1	2004.6	2221.2
1894	2004.5	2221.5
1893.9	2004.5	2221.8
1893.8	2004.4	2222.2
1893.7	2004.3	2222.6
1893.6	2004.3	2222.9
1893.5	2004.3	2223.3
1893.4	2004.2	2223.6
1893.3	2004.2	2223.9
1893.2	2004.1	2224.3
1893.1	2004.1	2224.7
1893	2004	2225
1893.2	2004.2	2224.9
1893.3	2004.4	2224.8
1893.5	2004.6	2224.7
1893.6	2004.8	2224.6
1893.8	2005	2224.5
1893.9	2005.2	2224.4
1894.1	2005.4	2224.3
1894.2	2005.6	2224.2
1894.3	2005.8	2224.1
1894.5	2006	2224
1894.7	2006.2	2223.9
1894.8	2006.4	2223.8
1895	2006.6	2223.7
1895.1	2006.8	2223.6
1895.3	2007	2223.5
1895.4	2007.2	2223.4
1895.6	2007.4	2223.3
1895.7	2007.6	2223.2
1895.8	2007.8	2223.1
1896	2008	2223
1896	2007.9	2222.8
1895.9	2007.8	2222.5
1895.8	2007.7	2222.3
1895.8	2007.6	2222
1895.8	2007.5	2221.8
1895.7	2007.4	2221.5
1895.7	2007.3	2221.3
1895.6	2007.2	2221
1895.6	2007.1	2220.8
1895.5	2007	2220.5
1895.5	2006.9	2220.3
1895.4	2006.8	2220
1895.3	2006.7	2219.8
1895.3	2006.6	2219.5
1895.3	2006.5	2219.3
1895.2	2006.4	2219
1895.2	2006.3	2218.8
1895.1	2006.2	2218.5
1895.1	2006.1	2218.3
1895	2006	2218
1895	2005.9	2218.2
1894.9	2005.8	2218.3
1894.8	2005.7	2218.4
1894.8	2005.6	2218.6
1894.8	2005.5	2218.8
1894.7	2005.4	2218.9
1894.7	2005.3	2219.1
1894.6	2005.2	2219.2
1894.6	2005.1	2219.3
1894.5	2005	2219.5
1894.5	2004.9	2219.7
1894.4	2004.8	2219.8
1894.3	2004.7	2219.9
1894.3	2004.6	2220.1
1894.3	2004.5	2220.3
1894.2	2004.4	2220.4
1894.2	2004.3	2220.6
1894.1	2004.2	2220.7
1894.1	2004.1	2220.8
1894	2004	2221
1894.2	2004.1	2221.1
1894.4	2004.1	2221.2
1894.6	2004.2	2221.3
1894.8	2004.2	2221.4
1895	2004.3	2221.5
1895.2	2004.3	2221.6
1895.4	2004.3	2221.7
1895.6	2004.4	2221.8
1895.8	2004.5	2221.9
1896	2004.5	2222
1896.2	2004.6	2222.1
1896.4	2004.6	2222.2
1896.6	2004.7	2222.3
1896.8	2004.7	2222.4
1897	2004.8	2222.5
1897.2	2004.8	2222.6
1897.4	2004.8	2222.7
1897.6	2004.9	2222.8
1897.8	2005	2222.9
1898	2005	2223
1897.8	2005.1	2223.3
1897.6	2005.2	2223.5
1897.4	2005.3	2223.8
1897.2	2005.4	2224
1897	2005.5	2224.3
1896.8	2005.6	2224.5
1896.6	2005.7	2224.8
1896.4	2005.8	2225
1896.2	2005.9	2225.3
1896	2006	2225.5
1895.8	2006.1	2225.8
1895.6	2006.2	2226
1895.4	2006.3	2226.3
1895.2	2006.4	2226.5
1895	2006.5	2226.8
1894.8	2006.6	2227
1894.6	2006.7	2227.3
1894.4	2006.8	2227.5
1894.2	2006.9	2227.8
1894	2007	2228
1894.2	2007	2227.8
1894.3	2007	2227.5
1894.5	2007	2227.3
1894.6	2007	2227
1894.8	2007	2226.8
1894.9	2007	2226.5
1895.1	2007	2226.3
1895.2	2007	2226
1895.3	2007	2225.8
1895.5	2007	2225.5
1895.7	2007	2225.3
1895.8	2007	2225
1896	2007	2224.8
1896.1	2007	2224.5
1896.3	2007	2224.3
1896.4	2007	2224
1896.6	2007	2223.8
1896.7	2007	2223.5
1896.8	2007	2223.3
1897	2007	2223
1896.8	2007	2222.9
1896.7	2006.9	2222.8
1896.6	2006.8	2222.7
1896.4	2006.8	2222.6
1896.3	2006.8	2222.5
1896.1	2006.7	2222.4
1896	2006.7	2222.3
1895.8	2006.6	2222.2
1895.7	2006.6	2222.1
1895.5	2006.5	2222
1895.3	2006.5	2221.9
1895.2	2006.4	2221.8
1895.1	2006.3	2221.7
1894.9	2006.3	2221.6
1894.8	2006.3	2221.5
1894.6	2006.2	2221.4
1894.5	2006.2	2221.3
1894.3	2006.1	2221.2
1894.2	2006.1	2221.1
1894	2006	2221
1894.1	2006	2221.2
1894.2	2005.9	2221.4
1894.3	2005.8	2221.6
1894.4	2005.8	2221.8
1894.5	2005.8	2222
1894.6	2005.7	2222.2
1894.7	2005.7	2222.4
1894.8	2005.6	2222.6
1894.9	2005.6	2222.8
1895	2005.5	2223
1895.1	2005.5	2223.2
1895.2	2005.4	2223.4
1895.3	2005.3	2223.6
1895.4	2005.3	2223.8
1895.5	2005.3	2224
1895.6	2005.2	2224.2
1895.7	2005.2	2224.4
1895.8	2005.1	2224.6
1895.9	2005.1	2224.8
1896	2005	2225
1895.9	2005.1	2225
1895.8	2005.2	2225
1895.7	2005.3	2225
1895.6	2005.4	2225
1895.5	2005.5	2225
1895.4	2005.6	2225
1895.3	2005.7	2225
1895.2	2005.8	2225
1895.1	2005.9	2225
1895	2006	2225
1894.9	2006.1	2225
1894.8	2006.2	2225
1894.7	2006.3	2225
1894.6	2006.4	2225
1894.5	2006.5	2225
1894.4	2006.6	2225
1894.3	2006.7	2225
1894.2	2006.8	2225
1894.1	2006.9	2225
1894	2007	2225
1894.2	2007	2225.3
1894.3	2007	2225.5
1894.5	2007	2225.8
1894.6	2007	2226
1894.8	2007	2226.3
1894.9	2007	2226.5
1895.1	2007	2226.8
1895.2	2007	2227
1895.3	2007	2227.3
1895.5	2007	2227.5
1895.7	2007	2227.8
1895.8	2007	2228
1896	2007	2228.3
1896.1	2007	2228.5
1896.3	2007	2228.8
1896.4	2007	2229
1896.6	2007	2229.3
1896.7	2007	2229.5
1896.8	2007	2229.8
1897	2007	2230
1897	2007.1	2229.4
1896.9	2007.1	2228.8
1896.8	2007.2	2228.2
1896.8	2007.2	2227.6
1896.8	2007.3	2227
1896.7	2007.3	2226.4
1896.7	2007.3	2225.8
1896.6	2007.4	2225.2
1896.6	2007.5	2224.6
1896.5	2007.5	2224
1896.5	2007.6	2223.4
1896.4	2007.6	2222.8
1896.3	2007.7	2222.2
1896.3	2007.7	2221.6
1896.3	2007.8	2221
1896.2	2007.8	2220.4
1896.2	2007.8	2219.8
1896.1	2007.9	2219.2
1896.1	2008	2218.6
1896	2008	2218
1895.8	2008.1	2218.2
1895.6	2008.1	2218.4
1895.4	2008.2	2218.6
1895.2	2008.2	2218.8
1895	2008.3	2219
1894.8	2008.3	2219.2
1894.6	2008.3	2219.4
1894.4	2008.4	2219.6
1894.2	2008.5	2219.8
1894	2008.5	2220
1893.8	2008.6	2220.2
1893.6	2008.6	2220.4
1893.4	2008.7	2220.6
1893.2	2008.7	2220.8
1893	2008.8	2221
1892.8	2008.8	2221.2
1892.6	2008.8	2221.4
1892.4	2008.9	2221.6
1892.2	2009	2221.8
1892	2009	2222
1892.2	2008.9	2222.2
1892.4	2008.8	2222.4
1892.6	2008.7	2222.6
1892.8	2008.6	2222.8
1893	2008.5	2223
1893.2	2008.4	2223.2
1893.4	2008.3	2223.4
1893.6	2008.2	2223.6
1893.8	2008.1	2223.8
1894	2008	2224
1894.2	2007.9	2224.2
1894.4	2007.8	2224.4
1894.6	2007.7	2224.6
1894.8	2007.6	2224.8
1895	2007.5	2225
1895.2	2007.4	2225.2
1895.4	2007.3	2225.4
1895.6	2007.2	2225.6
1895.8	2007.1	2225.8
1896	2007	2226
1895.9	2006.8	2225.8
1895.8	2006.7	2225.5
1895.7	2006.6	2225.3
1895.6	2006.4	2225
1895.5	2006.3	2224.8
1895.4	2006.1	2224.5
1895.3	2006	2224.3
1895.2	2005.8	2224
1895.1	2005.7	2223.8
1895	2005.5	2223.5
1894.9	2005.3	2223.3
1894.8	2005.2	2223
1894.7	2005.1	2222.8
1894.6	2004.9	2222.5
1894.5	2004.8	2222.3
1894.4	2004.6	2222
1894.3	2004.5	2221.8
1894.2	2004.3	2221.5
1894.1	2004.2	2221.3
1894	2004	2221
1894.2	2004.1	2221
1894.4	2004.1	2221
1894.6	2004.2	2221
1894.8	2004.2	2221
1895	2004.3	2221
1895.2	2004.3	2221
1895.4	2004.3	2221
1895.6	2004.4	2221
1895.8	2004.5	2221
1896	2004.5	2221
1896.2	2004.6	2221
1896.4	2004.6	2221
1896.6	2004.7	2221
1896.8	2004.7	2221
1897	2004.8	2221
1897.2	2004.8	2221
1897.4	2004.8	2221
1897.6	2004.9	2221
1897.8	2005	2221
1898	2005	2221
1897.8	2005.1	2221.1
1897.7	2005.1	2221.1
1897.6	2005.2	2221.2
1897.4	2005.2	2221.2
1897.3	2005.3	2221.3
1897.1	2005.3	2221.3
1897	2005.3	2221.3
1896.8	2005.4	2221.4
1896.7	2005.5	2221.4
1896.5	2005.5	2221.5
1896.3	2005.6	2221.6
1896.2	2005.6	2221.6
1896.1	2005.7	2221.7
1895.9	2005.7	2221.7
1895.8	2005.8	2221.8
1895.6	2005.8	2221.8
1895.5	2005.8	2221.8
1895.3	2005.9	2221.9
1895.2	2006	2221.9
1895	2006	2222
1895	2005.9	2222.1
1894.9	2005.8	2222.1
1894.8	2005.7	2222.2
1894.8	2005.6	2222.2
1894.8	2005.5	2222.3
1894.7	2005.4	2222.3
1894.7	2005.3	2222.3
1894.6	2005.2	2222.4
1894.6	2005.1	2222.4
1894.5	2005	2222.5
1894.5	2004.9	2222.6
1894.4	2004.8	2222.6
1894.3	2004.7	2222.7
1894.3	2004.6	2222.7
1894.3	2004.5	2222.8
1894.2	2004.4	2222.8
1894.2	2004.3	2222.8
1894.1	2004.2	2222.9
1894.1	2004.1	2222.9
1894	2004	2223
1894.1	2004.1	2222.7
1894.2	2004.2	2222.3
1894.3	2004.3	2221.9
1894.4	2004.4	2221.6
1894.5	2004.5	2221.3
1894.6	2004.6	2220.9
1894.7	2004.7	2220.6
1894.8	2004.8	2220.2
1894.9	2004.9	2219.8
1895	2005	2219.5
1895.1	2005.1	2219.2
1895.2	2005.2	2218.8
1895.3	2005.3	2218.4
1895.4	2005.4	2218.1
1895.5	2005.5	2217.8
1895.6	2005.6	2217.4
1895.7	2005.7	2217.1
1895.8	2005.8	2216.7
1895.9	2005.9	2216.3
1896	2006	2216
1896.1	2006.2	2216.4
1896.2	2006.4	2216.8
1896.3	2006.6	2217.2
1896.4	2006.8	2217.6
1896.5	2007	2218
1896.6	2007.2	2218.4
1896.7	2007.4	2218.8
1896.8	2007.6	2219.2
1896.9	2007.8	2219.6
1897	2008	2220
1897.1	2008.2	2220.4
1897.2	2008.4	2220.8
1897.3	2008.6	2221.2
1897.4	2008.8	2221.6
1897.5	2009	2222
1897.6	2009.2	2222.4
1897.7	2009.4	2222.8
1897.8	2009.6	2223.2
1897.9	2009.8	2223.6
1898	2010	2224
1897.8	2009.7	2223.6
1897.6	2009.4	2223.1
1897.4	2009.1	2222.7
1897.2	2008.8	2222.2
1897	2008.5	2221.8
1896.8	2008.2	2221.3
1896.6	2007.9	2220.8
1896.4	2007.6	2220.4
1896.2	2007.3	2219.9
1896	2007	2219.5
1895.8	2006.7	2219.1
1895.6	2006.4	2218.6
1895.4	2006.1	2218.2
1895.2	2005.8	2217.7
1895	2005.5	2217.3
1894.8	2005.2	2216.8
1894.6	2004.9	2216.3
1894.4	2004.6	2215.9
1894.2	2004.3	2215.4
1894	2004	2215
1894.2	2004.2	2215.4
1894.3	2004.4	2215.8
1894.5	2004.6	2216.2
1894.6	2004.8	2216.6
1894.8	2005	2217
1894.9	2005.2	2217.4
1895.1	2005.4	2217.8
1895.2	2005.6	2218.2
1895.3	2005.8	2218.6
1895.5	2006	2219
1895.7	2006.2	2219.4
1895.8	2006.4	2219.8
1896	2006.6	2220.2
1896.1	2006.8	2220.6
1896.3	2007	2221
1896.4	2007.2	2221.4
1896.6	2007.4	2221.8
1896.7	2007.6	2222.2
1896.8	2007.8	2222.6
1897	2008	2223
1897	2008	2222.9
1897	2007.9	2222.9
1897	2007.8	2222.8
1897	2007.8	2222.8
1897	2007.8	2222.8
1897	2007.7	2222.7
1897	2007.7	2222.7
1897	2007.6	2222.6
1897	2007.6	2222.6
1897	2007.5	2222.5
1897	2007.5	2222.4
1897	2007.4	2222.4
1897	2007.3	2222.3
1897	2007.3	2222.3
1897	2007.3	2222.3
1897	2007.2	2222.2
1897	2007.2	2222.2
1897	2007.1	2222.1
1897	2007.1	2222.1
1897	2007	2222
1896.8	2006.9	2222.1
1896.7	2006.8	2222.1
1896.6	2006.7	2222.2
1896.4	2006.6	2222.2
1896.3	2006.5	2222.3
1896.1	2006.4	2222.3
1896	2006.3	2222.3
1895.8	2006.2	2222.4
1895.7	2006.1	2222.4
1895.5	2006	2222.5
1895.3	2005.9	2222.6
1895.2	2005.8	2222.6
1895.1	2005.7	2222.7
1894.9	2005.6	2222.7
1894.8	2005.5	2222.8
1894.6	2005.4	2222.8
1894.5	2005.3	2222.8
1894.3	2005.2	2222.9
1894.2	2005.1	2222.9
1894	2005	2223
1894	2005.1	2223.1
1894	2005.1	2223.1
1894	2005.2	2223.2
1894	2005.2	2223.2
1894	2005.3	2223.3
1894	2005.3	2223.3
1894	2005.3	2223.3
1894	2005.4	2223.4
1894	2005.5	2223.4
1894	2005.5	2223.5
1894	2005.6	2223.6
1894	2005.6	2223.6
1894	2005.7	2223.7
1894	2005.7	2223.7
1894	2005.8	2223.8
1894	2005.8	2223.8
1894	2005.8	2223.8
1894	2005.9	2223.9
1894	2006	2223.9
1894	2006	2224
1894	2006	2223.7
1894	2006	2223.4
1894	2006	2223.1
1894	2006	2222.8
1894	2006	2222.5
1894	2006	2222.2
1894	2006	2221.9
1894	2006	2221.6
1894	2006	2221.3
1894	2006	2221
1894	2006	2220.7
1894	2006	2220.4
1894	2006	2220.1
1894	2006	2219.8
1894	2006	2219.5
1894	2006	2219.2
1894	2006	2218.9
1894	2006	2218.6
1894	2006	2218.3
1894	2006	2218
1894.1	2006.1	2217.8
1894.1	2006.1	2217.6
1894.2	2006.2	2217.4
1894.2	2006.2	2217.2
1894.3	2006.3	2217
1894.3	2006.3	2216.8
1894.3	2006.3	2216.6
1894.4	2006.4	2216.4
1894.5	2006.5	2216.2
1894.5	2006.5	2216
1894.6	2006.6	2215.8
1894.6	2006.6	2215.6
1894.7	2006.7	2215.4
1894.7	2006.7	2215.2
1894.8	2006.8	2215
1894.8	2006.8	2214.8
1894.8	2006.8	2214.6
1894.9	2006.9	2214.4
1895	2007	2214.2
1895	2007	2214
1895.1	2007	2214.4
1895.1	2006.9	2214.9
1895.2	2006.8	2215.3
1895.2	2006.8	2215.8
1895.3	2006.8	2216.3
1895.3	2006.7	2216.7
1895.3	2006.7	2217.2
1895.4	2006.6	2217.6
1895.5	2006.6	2218.1
1895.5	2006.5	2218.5
1895.6	2006.5	2218.9
1895.6	2006.4	2219.4
1895.7	2006.3	2219.8
1895.7	2006.3	2220.3
1895.8	2006.3	2220.8
1895.8	2006.2	2221.2
1895.8	2006.2	2221.7
1895.9	2006.1	2222.1
1896	2006.1	2222.6
1896	2006	2223
1896	2006	2222.9
1895.9	2005.9	2222.8
1895.8	2005.8	2222.7
1895.8	2005.8	2222.6
1895.8	2005.8	2222.5
1895.7	2005.7	2222.4
1895.7	2005.7	2222.3
1895.6	2005.6	2222.2
1895.6	2005.6	2222.1
1895.5	2005.5	2222
1895.5	2005.5	2221.9
1895.4	2005.4	2221.8
1895.3	2005.3	2221.7
1895.3	2005.3	2221.6
1895.3	2005.3	2221.5
1895.2	2005.2	2221.4
1895.2	2005.2	2221.3
1895.1	2005.1	2221.2
1895.1	2005.1	2221.1
1895	2005	2221
1895	2004.9	2221.2
1894.9	2004.8	2221.3
1894.8	2004.7	2221.4
1894.8	2004.6	2221.6
1894.8	2004.5	2221.8
1894.7	2004.4	2221.9
1894.7	2004.3	2222.1
1894.6	2004.2	2222.2
1894.6	2004.1	2222.3
1894.5	2004	2222.5
1894.5	2003.9	2222.7
1894.4	2003.8	2222.8
1894.3	2003.7	2222.9
1894.3	2003.6	2223.1
1894.3	2003.5	2223.3
1894.2	2003.4	2223.4
1894.2	2003.3	2223.6
1894.1	2003.2	2223.7
1894.1	2003.1	2223.8
1894	2003	2224
1894	2003.1	2223.9
1894	2003.2	2223.9
1894	2003.3	2223.8
1894	2003.4	2223.8
1894	2003.5	2223.8
1894	2003.6	2223.7
1894	2003.7	2223.7
1894	2003.8	2223.6
1894	2003.9	2223.6
1894	2004	2223.5
1894	2004.1	2223.4
1894	2004.2	2223.4
1894	2004.3	2223.3
1894	2004.4	2223.3
1894	2004.5	2223.3
1894	2004.6	2223.2
1894	2004.7	2223.2
1894	2004.8	2223.1
1894	2004.9	2223.1
1894	2005	2223
1894.1	2005	2222.9
1894.1	2005	2222.9
1894.2	2005	2222.8
1894.2	2005	2222.8
1894.3	2005	2222.8
1894.3	2005	2222.7
1894.3	2005	2222.7
1894.4	2005	2222.6
1894.5	2005	2222.6
1894.5	2005	2222.5
1894.6	2005	2222.4
1894.6	2005	2222.4
1894.7	2005	2222.3
1894.7	2005	2222.3
1894.8	2005	2222.3
1894.8	2005	2222.2
1894.8	2005	2222.2
1894.9	2005	2222.1
1895	2005	2222.1
1895	2005	2222
1895.1	2005.1	2222.3
1895.2	2005.1	2222.6
1895.3	2005.2	2222.9
1895.4	2005.2	2223.2
1895.5	2005.3	2223.5
1895.6	2005.3	2223.8
1895.7	2005.3	2224.1
1895.8	2005.4	2224.4
1895.9	2005.5	2224.7
1896	2005.5	2225
1896.1	2005.6	2225.3
1896.2	2005.6	2225.6
1896.3	2005.7	2225.9
1896.4	2005.7	2226.2
1896.5	2005.8	2226.5
1896.6	2005.8	2226.8
1896.7	2005.8	2227.1
1896.8	2005.9	2227.4
1896.9	2006	2227.7
1897	2006	2228
1897	2006.1	2227.7
1896.9	2006.1	2227.3
1896.8	2006.2	2226.9
1896.8	2006.2	2226.6
1896.8	2006.3	2226.3
1896.7	2006.3	2225.9
1896.7	2006.3	2225.6
1896.6	2006.4	2225.2
1896.6	2006.5	2224.8
1896.5	2006.5	2224.5
1896.5	2006.6	2224.2
1896.4	2006.6	2223.8
1896.3	2006.7	2223.4
1896.3	2006.7	2223.1
1896.3	2006.8	2222.8
1896.2	2006.8	2222.4
1896.2	2006.8	2222.1
1896.1	2006.9	2221.7
1896.1	2007	2221.3
1896	2007	2221
1896	2007	2220.8
1896	2006.9	2220.7
1896	2006.8	2220.6
1896	2006.8	2220.4
1896	2006.8	2220.3
1896	2006.7	2220.1
1896	2006.7	2219.9
1896	2006.6	2219.8
1896	2006.6	2219.7
1896	2006.5	2219.5
1896	2006.5	2219.3
1896	2006.4	2219.2
1896	2006.3	2219.1
1896	2006.3	2218.9
1896	2006.3	2218.8
1896	2006.2	2218.6
1896	2006.2	2218.4
1896	2006.1	2218.3
1896	2006.1	2218.2
1896	2006	2218
1896.1	2006	2218.2
1896.2	2005.9	2218.4
1896.3	2005.8	2218.6
1896.4	2005.8	2218.8
1896.5	2005.8	2219
1896.6	2005.7	2219.2
1896.7	2005.7	2219.4
1896.8	2005.6	2219.6
1896.9	2005.6	2219.8
1897	2005.5	2220
1897.1	2005.5	2220.2
1897.2	2005.4	2220.4
1897.3	2005.3	2220.6
1897.4	2005.3	2220.8
1897.5	2005.3	2221
1897.6	2005.2	2221.2
1897.7	2005.2	2221.4
1897.8	2005.1	2221.6
1897.9	2005.1	2221.8
1898	2005	2222
1898	2005	2221.9
1898	2005	2221.8
1898	2005	2221.7
1898	2005	2221.6
1898	2005	2221.5
1898	2005	2221.4
1898	2005	2221.3
1898	2005	2221.2
1898	2005	2221.1
1898	2005	2221
1898	2005	2220.9
1898	2005	2220.8
1898	2005	2220.7
1898	2005	2220.6
1898	2005	2220.5
1898	2005	2220.4
1898	2005	2220.3
1898	2005	2220.2
1898	2005	2220.1
1898	2005	2220
1897.9	2005.1	2220.3
1897.8	2005.2	2220.7
1897.7	2005.3	2221.1
1897.6	2005.4	2221.4
1897.5	2005.5	2221.8
1897.4	2005.6	2222.1
1897.3	2005.7	2222.4
1897.2	2005.8	2222.8
1897.1	2005.9	2223.2
1897	2006	2223.5
1896.9	2006.1	2223.8
1896.8	2006.2	2224.2
1896.7	2006.3	2224.6
1896.6	2006.4	2224.9
1896.5	2006.5	2225.3
1896.4	2006.6	2225.6
1896.3	2006.7	2225.9
1896.2	2006.8	2226.3
1896.1	2006.9	2226.7
1896	2007	2227
1896.1	2007	2226.8
1896.1	2007	2226.7
1896.2	2007	2226.6
1896.2	2007	2226.4
1896.3	2007	2226.3
1896.3	2007	2226.1
1896.3	2007	2225.9
1896.4	2007	2225.8
1896.5	2007	2225.7
1896.5	2007	2225.5
1896.6	2007	2225.3
1896.6	2007	2225.2
1896.7	2007	2225.1
1896.7	2007	2224.9
1896.8	2007	2224.8
1896.8	2007	2224.6
1896.8	2007	2224.4
1896.9	2007	2224.3
1897	2007	2224.2
1897	2007	2224
1897	2007	2224.1
1896.9	2007	2224.1
1896.8	2007	2224.2
1896.8	2007	2224.2
1896.8	2007	2224.3
1896.7	2007	2224.3
1896.7	2007	2224.3
1896.6	2007	2224.4
1896.6	2007	2224.4
1896.5	2007	2224.5
1896.5	2007	2224.6
1896.4	2007	2224.6
1896.3	2007	2224.7
1896.3	2007	2224.7
1896.3	2007	2224.8
1896.2	2007	2224.8
1896.2	2007	2224.8
1896.1	2007	2224.9
1896.1	2007	2224.9
1896	2007	2225
1896	2007	2224.9
1896	2007	2224.9
1896	2007	2224.8
1896	2007	2224.8
1896	2007	2224.8
1896	2007	2224.7
1896	2007	2224.7
1896	2007	2224.6
1896	2007	2224.6
1896	2007	2224.5
1896	2007	2224.4
1896	2007	2224.4
1896	2007	2224.3
1896	2007	2224.3
1896	2007	2224.3
1896	2007	2224.2
1896	2007	2224.2
1896	2007	2224.1
1896	2007	2224.1
1896	2007	2224
1896	2007	2224.1
1895.9	2007	2224.2
1895.8	2007	2224.3
1895.8	2007	2224.4
1895.8	2007	2224.5
1895.7	2007	2224.6
1895.7	2007	2224.7
1895.6	2007	2224.8
1895.6	2007	2224.9
1895.5	2007	2225
1895.5	2007	2225.1
1895.4	2007	2225.2
1895.3	2007	2225.3
1895.3	2007	2225.4
1895.3	2007	2225.5
1895.2	2007	2225.6
1895.2	2007	2225.7
1895.1	2007	2225.8
1895.1	2007	2225.9
1895	2007	2226
1895	2006.9	2225.8
1895	2006.8	2225.6
1895	2006.7	2225.4
1895	2006.6	2225.2
1895	2006.5	2225
1895	2006.4	2224.8
1895	2006.3	2224.6
1895	2006.2	2224.4
1895	2006.1	2224.2
1895	2006	2224
1895	2005.9	2223.8
1895	2005.8	2223.6
1895	2005.7	2223.4
1895	2005.6	2223.2
1895	2005.5	2223
1895	2005.4	2222.8
1895	2005.3	2222.6
1895	2005.2	2222.4
1895	2005.1	2222.2
1895	2005	2222
1895.1	2005.2	2222.2
1895.1	2005.3	2222.3
1895.2	2005.5	2222.4
1895.2	2005.6	2222.6
1895.3	2005.8	2222.8
1895.3	2005.9	2222.9
1895.3	2006.1	2223.1
1895.4	2006.2	2223.2
1895.5	2006.3	2223.3
1895.5	2006.5	2223.5
1895.6	2006.7	2223.7
1895.6	2006.8	2223.8
1895.7	2007	2223.9
1895.7	2007.1	2224.1
1895.8	2007.3	2224.3
1895.8	2007.4	2224.4
1895.8	2007.6	2224.6
1895.9	2007.7	2224.7
1896	2007.8	2224.8
1896	2008	2225
1896	2008.1	2224.6
1896	2008.1	2224.2
1896	2008.2	2223.8
1896	2008.2	2223.4
1896	2008.3	2223
1896	2008.3	2222.6
1896	2008.3	2222.2
1896	2008.4	2221.8
1896	2008.5	2221.4
1896	2008.5	2221
1896	2008.6	2220.6
1896	2008.6	2220.2
1896	2008.7	2219.8
1896	2008.7	2219.4
1896	2008.8	2219
1896	2008.8	2218.6
1896	2008.8	2218.2
1896	2008.9	2217.8
1896	2009	2217.4
1896	2009	2217
1896	2008.9	2216.9
1896	2008.8	2216.8
1896	2008.7	2216.7
1896	2008.6	2216.6
1896	2008.5	2216.5
1896	2008.4	2216.4
1896	2008.3	2216.3
1896	2008.2	2216.2
1896	2008.1	2216.1
1896	2008	2216
1896	2007.9	2215.9
1896	2007.8	2215.8
1896	2007.7	2215.7
1896	2007.6	2215.6
1896	2007.5	2215.5
1896	2007.4	2215.4
1896	2007.3	2215.3
1896	2007.2	2215.2
1896	2007.1	2215.1
1896	2007	2215
1896.2	2007	2215.4
1896.4	2007	2215.8
1896.6	2007	2216.2
1896.8	2007	2216.6
1897	2007	2217
1897.2	2007	2217.4
1897.4	2007	2217.8
1897.6	2007	2218.2
1897.8	2007	2218.6
1898	2007	2219
1898.2	2007	2219.4
1898.4	2007	2219.8
1898.6	2007	2220.2
1898.8	2007	2220.6
1899	2007	2221
1899.2	2007	2221.4
1899.4	2007	2221.8
1899.6	2007	2222.2
1899.8	2007	2222.6
1900	2007	2223
1899.8	2006.9	2222.8
1899.7	2006.8	2222.5
1899.6	2006.7	2222.3
1899.4	2006.6	2222
1899.3	2006.5	2221.8
1899.1	2006.4	2221.5
1899	2006.3	2221.3
1898.8	2006.2	2221
1898.7	2006.1	2220.8
1898.5	2006	2220.5
1898.3	2005.9	2220.3
1898.2	2005.8	2220
1898.1	2005.7	2219.8
1897.9	2005.6	2219.5
1897.8	2005.5	2219.3
1897.6	2005.4	2219
1897.5	2005.3	2218.8
1897.3	2005.2	2218.5
1897.2	2005.1	2218.3
1897	2005	2218
1896.9	2005.1	2218.3
1896.8	2005.2	2218.5
1896.7	2005.3	2218.8
1896.6	2005.4	2219
1896.5	2005.5	2219.3
1896.4	2005.6	2219.5
1896.3	2005.7	2219.8
1896.2	2005.8	2220
1896.1	2005.9	2220.3
1896	2006	2220.5
1895.9	2006.1	2220.8
1895.8	2006.2	2221
1895.7	2006.3	2221.3
1895.6	2006.4	2221.5
1895.5	2006.5	2221.8
1895.4	2006.6	2222
1895.3	2006.7	2222.3
1895.2	2006.8	2222.5
1895.1	2006.9	2222.8
1895	2007	2223
1895.1	2007.1	2223.1
1895.2	2007.1	2223.2
1895.3	2007.2	2223.3
1895.4	2007.2	2223.4
1895.5	2007.3	2223.5
1895.6	2007.3	2223.6
1895.7	2007.3	2223.7
1895.8	2007.4	2223.8
1895.9	2007.5	2223.9
1896	2007.5	2224
1896.1	2007.6	2224.1
1896.2	2007.6	2224.2
1896.3	2007.7	2224.3
1896.4	2007.7	2224.4
1896.5	2007.8	2224.5
1896.6	2007.8	2224.6
1896.7	2007.8	2224.7
1896.8	2007.9	2224.8
1896.9	2008	2224.9
1897	2008	2225
1897.1	2007.9	2224.9
1897.1	2007.8	2224.8
1897.2	2007.7	2224.7
1897.2	2007.6	2224.6
1897.3	2007.5	2224.5
1897.3	2007.4	2224.4
1897.3	2007.3	2224.3
1897.4	2007.2	2224.2
1897.5	2007.1	2224.1
1897.5	2007	2224
1897.6	2006.9	2223.9
1897.6	2006.8	2223.8
1897.7	2006.7	2223.7
1897.7	2006.6	2223.6
1897.8	2006.5	2223.5
1897.8	2006.4	2223.4
1897.8	2006.3	2223.3
1897.9	2006.2	2223.2
1898	2006.1	2223.1
1898	2006	2223
1898	2005.9	2223.1
1897.9	2005.8	2223.1
1897.8	2005.7	2223.2
1897.8	2005.6	2223.2
1897.8	2005.5	2223.3
1897.7	2005.4	2223.3
1897.7	2005.3	2223.3
1897.6	2005.2	2223.4
1897.6	2005.1	2223.4
1897.5	2005	2223.5
1897.5	2004.9	2223.6
1897.4	2004.8	2223.6
1897.3	2004.7	2223.7
1897.3	2004.6	2223.7
1897.3	2004.5	2223.8
1897.2	2004.4	2223.8
1897.2	2004.3	2223.8
1897.1	2004.2	2223.9
1897.1	2004.1	2223.9
1897	2004	2224
1897	2004.2	2224.1
1897	2004.3	2224.2
1897	2004.5	2224.3
1897	2004.6	2224.4
1897	2004.8	2224.5
1897	2004.9	2224.6
1897	2005.1	2224.7
1897	2005.2	2224.8
1897	2005.3	2224.9
1897	2005.5	2225
1897	2005.7	2225.1
1897	2005.8	2225.2
1897	2006	2225.3
1897	2006.1	2225.4
1897	2006.3	2225.5
1897	2006.4	2225.6
1897	2006.6	2225.7
1897	2006.7	2225.8
1897	2006.8	2225.9
1897	2007	2226
1897	2006.9	2225.9
1897	2006.8	2225.8
1897	2006.7	2225.7
1897	2006.6	2225.6
1897	2006.5	2225.5
1897	2006.4	2225.4
1897	2006.3	2225.3
1897	2006.2	2225.2
1897	2006.1	2225.1
1897	2006	2225
1897	2005.9	2224.9
1897	2005.8	2224.8
1897	2005.7	2224.7
1897	2005.6	2224.6
1897	2005.5	2224.5
1897	2005.4	2224.4
1897	2005.3	2224.3
1897	2005.2	2224.2
1897	2005.1	2224.1
1897	2005	2224
1897	2005.1	2223.6
1896.9	2005.1	2223.2
1896.8	2005.2	2222.8
1896.8	2005.2	2222.4
1896.8	2005.3	2222
1896.7	2005.3	2221.6
1896.7	2005.3	2221.2
1896.6	2005.4	2220.8
1896.6	2005.5	2220.4
1896.5	2005.5	2220
1896.5	2005.6	2219.6
1896.4	2005.6	2219.2
1896.3	2005.7	2218.8
1896.3	2005.7	2218.4
1896.3	2005.8	2218
1896.2	2005.8	2217.6
1896.2	2005.8	2217.2
1896.1	2005.9	2216.8
1896.1	2006	2216.4
1896	2006	2216
1896.1	2006	2216.4
1896.1	2005.9	2216.8
1896.2	2005.8	2217.2
1896.2	2005.8	2217.6
1896.3	2005.8	2218
1896.3	2005.7	2218.4
1896.3	2005.7	2218.8
1896.4	2005.6	2219.2
1896.5	2005.6	2219.6
1896.5	2005.5	2220
1896.6	2005.5	2220.4
1896.6	2005.4	2220.8
1896.7	2005.3	2221.2
1896.7	2005.3	2221.6
1896.8	2005.3	2222
1896.8	2005.2	2222.4
1896.8	2005.2	2222.8
1896.9	2005.1	2223.2
1897	2005.1	2223.6
1897	2005	2224
1897	2005.1	2223.9
1896.9	2005.1	2223.9
1896.8	2005.2	2223.8
1896.8	2005.2	2223.8
1896.8	2005.3	2223.8
1896.7	2005.3	2223.7
1896.7	2005.3	2223.7
1896.6	2005.4	2223.6
1896.6	2005.5	2223.6
1896.5	2005.5	2223.5
1896.5	2005.6	2223.4
1896.4	2005.6	2223.4
1896.3	2005.7	2223.3
1896.3	2005.7	2223.3
1896.3	2005.8	2223.3
1896.2	2005.8	2223.2
1896.2	2005.8	2223.2
1896.1	2005.9	2223.1
1896.1	2006	2223.1
1896	2006	2223
1896.1	2006	2223
1896.2	2005.9	2223
1896.3	2005.8	2223
1896.4	2005.8	2223
1896.5	2005.8	2223
1896.6	2005.7	2223
1896.7	2005.7	2223
1896.8	2005.6	2223
1896.9	2005.6	2223
1897	2005.5	2223
1897.1	2005.5	2223
1897.2	2005.4	2223
1897.3	2005.3	2223
1897.4	2005.3	2223
1897.5	2005.3	2223
1897.6	2005.2	2223
1897.7	2005.2	2223
1897.8	2005.1	2223
1897.9	2005.1	2223
1898	2005	2223
1897.8	2005	2223.1
1897.6	2005	2223.2
1897.4	2005	2223.3
1897.2	2005	2223.4
1897	2005	2223.5
1896.8	2005	2223.6
1896.6	2005	2223.7
1896.4	2005	2223.8
1896.2	2005	2223.9
1896	2005	2224
1895.8	2005	2224.1
1895.6	2005	2224.2
1895.4	2005	2224.3
1895.2	2005	2224.4
1895	2005	2224.5
1894.8	2005	2224.6
1894.6	2005	2224.7
1894.4	2005	2224.8
1894.2	2005	2224.9
1894	2005	2225
1894.1	2005.1	2224.8
1894.1	2005.1	2224.7
1894.2	2005.2	2224.6
1894.2	2005.2	2224.4
1894.3	2005.3	2224.3
1894.3	2005.3	2224.1
1894.3	2005.3	2223.9
1894.4	2005.4	2223.8
1894.5	2005.5	2223.7
1894.5	2005.5	2223.5
1894.6	2005.6	2223.3
1894.6	2005.6	2223.2
1894.7	2005.7	2223.1
1894.7	2005.7	2222.9
1894.8	2005.8	2222.8
1894.8	2005.8	2222.6
1894.8	2005.8	2222.4
1894.9	2005.9	2222.3
1895	2006	2222.2
1895	2006	2222
1895.1	2005.9	2222.1
1895.2	2005.8	2222.1
1895.3	2005.7	2222.2
1895.4	2005.6	2222.2
1895.5	2005.5	2222.3
1895.6	2005.4	2222.3
1895.7	2005.3	2222.3
1895.8	2005.2	2222.4
1895.9	2005.1	2222.4
1896	2005	2222.5
1896.1	2004.9	2222.6
1896.2	2004.8	2222.6
1896.3	2004.7	2222.7
1896.4	2004.6	2222.7
1896.5	2004.5	2222.8
1896.6	2004.4	2222.8
1896.7	2004.3	2222.8
1896.8	2004.2	2222.9
1896.9	2004.1	2222.9
1897	2004	2223
1897	2004.1	2222.8
1897	2004.2	2222.7
1897	2004.3	2222.6
1897	2004.4	2222.4
1897	2004.5	2222.3
1897	2004.6	2222.1
1897	2004.7	2221.9
1897	2004.8	2221.8
1897	2004.9	2221.7
1897	2005	2221.5
1897	2005.1	2221.3
1897	2005.2	2221.2
1897	2005.3	2221.1
1897	2005.4	2220.9
1897	2005.5	2220.8
1897	2005.6	2220.6
1897	2005.7	2220.4
1897	2005.8	2220.3
1897	2005.9	2220.2
1897	2006	2220
1896.9	2006.1	2220.2
1896.8	2006.2	2220.3
1896.7	2006.3	2220.4
1896.6	2006.4	2220.6
1896.5	2006.5	2220.8
1896.4	2006.6	2220.9
1896.3	2006.7	2221.1
1896.2	2006.8	2221.2
1896.1	2006.9	2221.3
1896	2007	2221.5
1895.9	2007.1	2221.7
1895.8	2007.2	2221.8
1895.7	2007.3	2221.9
1895.6	2007.4	2222.1
1895.5	2007.5	2222.3
1895.4	2007.6	2222.4
1895.3	2007.7	2222.6
1895.2	2007.8	2222.7
1895.1	2007.9	2222.8
1895	2008	2223
1895.1	2008	2223.3
1895.1	2008	2223.6
1895.2	2008	2223.9
1895.2	2008	2224.2
1895.3	2008	2224.5
1895.3	2008	2224.8
1895.3	2008	2225.1
1895.4	2008	2225.4
1895.5	2008	2225.7
1895.5	2008	2226
1895.6	2008	2226.3
1895.6	2008	2226.6
1895.7	2008	2226.9
1895.7	2008	2227.2
1895.8	2008	2227.5
1895.8	2008	2227.8
1895.8	2008	2228.1
1895.9	2008	2228.4
1896	2008	2228.7
1896	2008	2229
1896	2007.8	2228.7
1896	2007.7	2228.3
1896	2007.6	2227.9
1896	2007.4	2227.6
1896	2007.3	2227.3
1896	2007.1	2226.9
1896	2007	2226.6
1896	2006.8	2226.2
1896	2006.7	2225.8
1896	2006.5	2225.5
1896	2006.3	2225.2
1896	2006.2	2224.8
1896	2006.1	2224.4
1896	2005.9	2224.1
1896	2005.8	2223.8
1896	2005.6	2223.4
1896	2005.5	2223.1
1896	2005.3	2222.7
1896	2005.2	2222.3
1896	2005	2222
1896	2005.1	2222.2
1896	2005.1	2222.4
1896	2005.2	2222.6
1896	2005.2	2222.8
1896	2005.3	2223
1896	2005.3	2223.2
1896	2005.3	2223.4
1896	2005.4	2223.6
1896	2005.5	2223.8
1896	2005.5	2224
1896	2005.6	2224.2
1896	2005.6	2224.4
1896	2005.7	2224.6
1896	2005.7	2224.8
1896	2005.8	2225
1896	2005.8	2225.2
1896	2005.8	2225.4
1896	2005.9	2225.6
1896	2006	2225.8
1896	2006	2226
1896	2006	2225.6
1896	2005.9	2225.1
1896	2005.8	2224.7
1896	2005.8	2224.2
1896	2005.8	2223.8
1896	2005.7	2223.3
1896	2005.7	2222.8
1896	2005.6	2222.4
1896	2005.6	2222
1896	2005.5	2221.5
1896	2005.5	2221.1
1896	2005.4	2220.6
1896	2005.3	2220.2
1896	2005.3	2219.7
1896	2005.3	2219.3
1896	2005.2	2218.8
1896	2005.2	2218.3
1896	2005.1	2217.9
1896	2005.1	2217.5
1896	2005	2217
1896.1	2005.2	2217.3
1896.2	2005.4	2217.7
1896.3	2005.6	2218.1
1896.4	2005.8	2218.4
1896.5	2006	2218.8
1896.6	2006.2	2219.1
1896.7	2006.4	2219.4
1896.8	2006.6	2219.8
1896.9	2006.8	2220.2
1897	2007	2220.5
1897.1	2007.2	2220.8
1897.2	2007.4	2221.2
1897.3	2007.6	2221.6
1897.4	2007.8	2221.9
1897.5	2008	2222.3
1897.6	2008.2	2222.6
1897.7	2008.4	2222.9
1897.8	2008.6	2223.3
1897.9	2008.8	2223.7
1898	2009	2224
1898	2008.9	2223.8
1897.9	2008.8	2223.6
1897.8	2008.7	2223.4
1897.8	2008.6	2223.2
1897.8	2008.5	2223
1897.7	2008.4	2222.8
1897.7	2008.3	2222.6
1897.6	2008.2	2222.4
1897.6	2008.1	2222.2
1897.5	2008	2222
1897.5	2007.9	2221.8
1897.4	2007.8	2221.6
1897.3	2007.7	2221.4
1897.3	2007.6	2221.2
1897.3	2007.5	2221
1897.2	2007.4	2220.8
1897.2	2007.3	2220.6
1897.1	2007.2	2220.4
1897.1	2007.1	2220.2
1897	2007	2220
1896.8	2007	2220.3
1896.7	2007	2220.5
1896.6	2007	2220.8
1896.4	2007	2221
1896.3	2007	2221.3
1896.1	2007	2221.5
1896	2007	2221.8
1895.8	2007	2222
1895.7	2007	2222.3
1895.5	2007	2222.5
1895.3	2007	2222.8
1895.2	2007	2223
1895.1	2007	2223.3
1894.9	2007	2223.5
1894.8	2007	2223.8
1894.6	2007	2224
1894.5	2007	2224.3
1894.3	2007	2224.5
1894.2	2007	2224.8
1894	2007	2225
1894	2007.1	2224.9
1893.9	2007.2	2224.9
1893.8	2007.3	2224.8
1893.8	2007.4	2224.8
1893.8	2007.5	2224.8
1893.7	2007.6	2224.7
1893.7	2007.7	2224.7
1893.6	2007.8	2224.6
1893.6	2007.9	2224.6
1893.5	2008	2224.5
1893.5	2008.1	2224.4
1893.4	2008.2	2224.4
1893.3	2008.3	2224.3
1893.3	2008.4	2224.3
1893.3	2008.5	2224.3
1893.2	2008.6	2224.2
1893.2	2008.7	2224.2
1893.1	2008.8	2224.1
1893.1	2008.9	2224.1
1893	2009	2224
1893.1	2008.9	2223.9
1893.1	2008.8	2223.9
1893.2	2008.7	2223.8
1893.2	2008.6	2223.8
1893.3	2008.5	2223.8
1893.3	2008.4	2223.7
1893.3	2008.3	2223.7
1893.4	2008.2	2223.6
1893.5	2008.1	2223.6
1893.5	2008	2223.5
1893.6	2007.9	2223.4
1893.6	2007.8	2223.4
1893.7	2007.7	2223.3
1893.7	2007.6	2223.3
1893.8	2007.5	2223.3
1893.8	2007.4	2223.2
1893.8	2007.3	2223.2
1893.9	2007.2	2223.1
1894	2007.1	2223.1
1894	2007	2223
1894	2007.1	2222.8
1893.9	2007.1	2222.5
1893.8	2007.2	2222.3
1893.8	2007.2	2222
1893.8	2007.3	2221.8
1893.7	2007.3	2221.5
1893.7	2007.3	2221.3
1893.6	2007.4	2221
1893.6	2007.5	2220.8
1893.5	2007.5	2220.5
1893.5	2007.6	2220.3
1893.4	2007.6	2220
1893.3	2007.7	2219.8
1893.3	2007.7	2219.5
1893.3	2007.8	2219.3
1893.2	2007.8	2219
1893.2	2007.8	2218.8
1893.1	2007.9	2218.5
1893.1	2008	2218.3
1893	2008	2218
1893	2007.8	2218.1
1892.9	2007.7	2218.1
1892.8	2007.6	2218.2
1892.8	2007.4	2218.2
1892.8	2007.3	2218.3
1892.7	2007.1	2218.3
1892.7	2007	2218.3
1892.6	2006.8	2218.4
1892.6	2006.7	2218.4
1892.5	2006.5	2218.5
1892.5	2006.3	2218.6
1892.4	2006.2	2218.6
1892.3	2006.1	2218.7
1892.3	2005.9	2218.7
1892.3	2005.8	2218.8
1892.2	2005.6	2218.8
1892.2	2005.5	2218.8
1892.1	2005.3	2218.9
1892.1	2005.2	2218.9
1892	2005	2219
1892.2	2005.2	2219.4
1892.3	2005.3	2219.9
1892.5	2005.5	2220.3
1892.6	2005.6	2220.8
1892.8	2005.8	2221.3
1892.9	2005.9	2221.7
1893.1	2006.1	2222.2
1893.2	2006.2	2222.6
1893.3	2006.3	2223
1893.5	2006.5	2223.5
1893.7	2006.7	2223.9
1893.8	2006.8	2224.4
1894	2007	2224.8
1894.1	2007.1	2225.3
1894.3	2007.3	2225.8
1894.4	2007.4	2226.2
1894.6	2007.6	2226.7
1894.7	2007.7	2227.1
1894.8	2007.8	2227.5
1895	2008	2228
1895	2007.9	2227.8
1895	2007.8	2227.5
1895	2007.7	2227.3
1895	2007.6	2227
1895	2007.5	2226.8
1895	2007.4	2226.5
1895	2007.3	2226.3
1895	2007.2	2226
1895	2007.1	2225.8
1895	2007	2225.5
1895	2006.9	2225.3
1895	2006.8	2225
1895	2006.7	2224.8
1895	2006.6	2224.5
1895	2006.5	2224.3
1895	2006.4	2224
1895	2006.3	2223.8
1895	2006.2	2223.5
1895	2006.1	2223.3
1895	2006	2223
1895	2006.1	2222.8
1895	2006.1	2222.5
1895	2006.2	2222.3
1895	2006.2	2222
1895	2006.3	2221.8
1895	2006.3	2221.5
1895	2006.3	2221.3
1895	2006.4	2221
1895	2006.5	2220.8
1895	2006.5	2220.5
1895	2006.6	2220.3
1895	2006.6	2220
1895	2006.7	2219.8
1895	2006.7	2219.5
1895	2006.8	2219.3
1895	2006.8	2219
1895	2006.8	2218.8
1895	2006.9	2218.5
1895	2007	2218.3
1895	2007	2218
1895	2007	2218.2
1894.9	2007	2218.4
1894.8	2007	2218.6
1894.8	2007	2218.8
1894.8	2007	2219
1894.7	2007	2219.2
1894.7	2007	2219.4
1894.6	2007	2219.6
1894.6	2007	2219.8
1894.5	2007	2220
1894.5	2007	2220.2
1894.4	2007	2220.4
1894.3	2007	2220.6
1894.3	2007	2220.8
1894.3	2007	2221
1894.2	2007	2221.2
1894.2	2007	2221.4
1894.1	2007	2221.6
1894.1	2007	2221.8
1894	2007	2222
1894	2006.8	2221.8
1894	2006.7	2221.5
1894	2006.6	2221.3
1894	2006.4	2221
1894	2006.3	2220.8
1894	2006.1	2220.5
1894	2006	2220.3
1894	2005.8	2220
1894	2005.7	2219.8
1894	2005.5	2219.5
1894	2005.3	2219.3
1894	2005.2	2219
1894	2005.1	2218.8
1894	2004.9	2218.5
1894	2004.8	2218.3
1894	2004.6	2218
1894	2004.5	2217.8
1894	2004.3	2217.5
1894	2004.2	2217.3
1894	2004	2217
1894	2004.2	2217.1
1893.9	2004.3	2217.1
1893.8	2004.5	2217.2
1893.8	2004.6	2217.2
1893.8	2004.8	2217.3
1893.7	2004.9	2217.3
1893.7	2005.1	2217.3
1893.6	2005.2	2217.4
1893.6	2005.3	2217.4
1893.5	2005.5	2217.5
1893.5	2005.7	2217.6
1893.4	2005.8	2217.6
1893.3	2006	2217.7
1893.3	2006.1	2217.7
1893.3	2006.3	2217.8
1893.2	2006.4	2217.8
1893.2	2006.6	2217.8
1893.1	2006.7	2217.9
1893.1	2006.8	2217.9
1893	2007	2218
1893.1	2007	2218.1
1893.1	2007	2218.1
1893.2	2007	2218.2
1893.2	2007	2218.2
1893.3	2007	2218.3
1893.3	2007	2218.3
1893.3	2007	2218.3
1893.4	2007	2218.4
1893.5	2007	2218.4
1893.5	2007	2218.5
1893.6	2007	2218.6
1893.6	2007	2218.6
1893.7	2007	2218.7
1893.7	2007	2218.7
1893.8	2007	2218.8
1893.8	2007	2218.8
1893.8	2007	2218.8
1893.9	2007	2218.9
1894	2007	2218.9
1894	2007	2219
1894.1	2007	2219.3
1894.1	2006.9	2219.5
1894.2	2006.8	2219.8
1894.2	2006.8	2220
1894.3	2006.8	2220.3
1894.3	2006.7	2220.5
1894.3	2006.7	2220.8
1894.4	2006.6	2221
1894.5	2006.6	2221.3
1894.5	2006.5	2221.5
1894.6	2006.5	2221.8
1894.6	2006.4	2222
1894.7	2006.3	2222.3
1894.7	2006.3	2222.5
1894.8	2006.3	2222.8
1894.8	2006.2	2223
1894.8	2006.2	2223.3
1894.9	2006.1	2223.5
1895	2006.1	2223.8
1895	2006	2224
1895.1	2006.1	2223.9
1895.2	2006.1	2223.9
1895.3	2006.2	2223.8
1895.4	2006.2	2223.8
1895.5	2006.3	2223.8
1895.6	2006.3	2223.7
1895.7	2006.3	2223.7
1895.8	2006.4	2223.6
1895.9	2006.5	2223.6
1896	2006.5	2223.5
1896.1	2006.6	2223.4
1896.2	2006.6	2223.4
1896.3	2006.7	2223.3
1896.4	2006.7	2223.3
1896.5	2006.8	2223.3
1896.6	2006.8	2223.2
1896.7	2006.8	2223.2
1896.8	2006.9	2223.1
1896.9	2007	2223.1
1897	2007	2223
1897	2007	2222.9
1896.9	2007	2222.8
1896.8	2007	2222.7
1896.8	2007	2222.6
1896.8	2007	2222.5
1896.7	2007	2222.4
1896.7	2007	2222.3
1896.6	2007	2222.2
1896.6	2007	2222.1
1896.5	2007	2222
1896.5	2007	2221.9
1896.4	2007	2221.8
1896.3	2007	2221.7
1896.3	2007	2221.6
1896.3	2007	2221.5
1896.2	2007	2221.4
1896.2	2007	2221.3
1896.1	2007	2221.2
1896.1	2007	2221.1
1896	2007	2221
1896	2006.9	2221.1
1896	2006.8	2221.2
1896	2006.7	2221.3
1896	2006.6	2221.4
1896	2006.5	2221.5
1896	2006.4	2221.6
1896	2006.3	2221.7
1896	2006.2	2221.8
1896	2006.1	2221.9
1896	2006	2222
1896	2005.9	2222.1
1896	2005.8	2222.2
1896	2005.7	2222.3
1896	2005.6	2222.4
1896	2005.5	2222.5
1896	2005.4	2222.6
1896	2005.3	2222.7
1896	2005.2	2222.8
1896	2005.1	2222.9
1896	2005	2223
1896.1	2005.1	2222.8
1896.1	2005.1	2222.5
1896.2	2005.2	2222.3
1896.2	2005.2	2222
1896.3	2005.3	2221.8
1896.3	2005.3	2221.5
1896.3	2005.3	2221.3
1896.4	2005.4	2221
1896.5	2005.5	2220.8
1896.5	2005.5	2220.5
1896.6	2005.6	2220.3
1896.6	2005.6	2220
1896.7	2005.7	2219.8
1896.7	2005.7	2219.5
1896.8	2005.8	2219.3
1896.8	2005.8	2219
1896.8	2005.8	2218.8
1896.9	2005.9	2218.5
1897	2006	2218.3
1897	2006	2218
1896.9	2006.1	2218.5
1896.8	2006.2	2218.9
1896.7	2006.3	2219.3
1896.6	2006.4	2219.8
1896.5	2006.5	2220.3
1896.4	2006.6	2220.7
1896.3	2006.7	2221.2
1896.2	2006.8	2221.6
1896.1	2006.9	2222.1
1896	2007	2222.5
1895.9	2007.1	2223
1895.8	2007.2	2223.4
1895.7	2007.3	2223.8
1895.6	2007.4	2224.3
1895.5	2007.5	2224.8
1895.4	2007.6	2225.2
1895.3	2007.7	2225.7
1895.2	2007.8	2226.1
1895.1	2007.9	2226.5
1895	2008	2227
1895.2	2007.9	2226.7
1895.4	2007.8	2226.3
1895.6	2007.7	2225.9
1895.8	2007.6	2225.6
1896	2007.5	2225.3
1896.2	2007.4	2224.9
1896.4	2007.3	2224.6
1896.6	2007.2	2224.2
1896.8	2007.1	2223.8
1897	2007	2223.5
1897.2	2006.9	2223.2
1897.4	2006.8	2222.8
1897.6	2006.7	2222.4
1897.8	2006.6	2222.1
1898	2006.5	2221.8
1898.2	2006.4	2221.4
1898.4	2006.3	2221.1
1898.6	2006.2	2220.7
1898.8	2006.1	2220.3
1899	2006	2220
1899	2006.1	2220.1
1898.9	2006.1	2220.2
1898.8	2006.2	2220.3
1898.8	2006.2	2220.4
1898.8	2006.3	2220.5
1898.7	2006.3	2220.6
1898.7	2006.3	2220.7
1898.6	2006.4	2220.8
1898.6	2006.5	2220.9
1898.5	2006.5	2221
1898.5	2006.6	2221.1
1898.4	2006.6	2221.2
1898.3	2006.7	2221.3
1898.3	2006.7	2221.4
1898.3	2006.8	2221.5
1898.2	2006.8	2221.6
1898.2	2006.8	2221.7
1898.1	2006.9	2221.8
1898.1	2007	2221.9
1898	2007	2222
1897.8	2007	2222.2
1897.6	2006.9	2222.4
1897.4	2006.8	2222.6
1897.2	2006.8	2222.8
1897	2006.8	2223
1896.8	2006.7	2223.2
1896.6	2006.7	2223.4
1896.4	2006.6	2223.6
1896.2	2006.6	2223.8
1896	2006.5	2224
1895.8	2006.5	2224.2
1895.6	2006.4	2224.4
1895.4	2006.3	2224.6
1895.2	2006.3	2224.8
1895	2006.3	2225
1894.8	2006.2	2225.2
1894.6	2006.2	2225.4
1894.4	2006.1	2225.6
1894.2	2006.1	2225.8
1894	2006	2226
1894.1	2006	2225.9
1894.1	2006	2225.8
1894.2	2006	2225.7
1894.2	2006	2225.6
1894.3	2006	2225.5
1894.3	2006	2225.4
1894.3	2006	2225.3
1894.4	2006	2225.2
1894.5	2006	2225.1
1894.5	2006	2225
1894.6	2006	2224.9
1894.6	2006	2224.8
1894.7	2006	2224.7
1894.7	2006	2224.6
1894.8	2006	2224.5
1894.8	2006	2224.4
1894.8	2006	2224.3
1894.9	2006	2224.2
1895	2006	2224.1
1895	2006	2224
1895	2005.8	2223.7
1895	2005.7	2223.4
1895	2005.6	2223.1
1895	2005.4	2222.8
1895	2005.3	2222.5
1895	2005.1	2222.2
1895	2005	2221.9
1895	2004.8	2221.6
1895	2004.7	2221.3
1895	2004.5	2221
1895	2004.3	2220.7
1895	2004.2	2220.4
1895	2004.1	2220.1
1895	2003.9	2219.8
1895	2003.8	2219.5
1895	2003.6	2219.2
1895	2003.5	2218.9
1895	2003.3	2218.6
1895	2003.2	2218.3
1895	2003	2218
1894.9	2003.2	2218.4
1894.8	2003.4	2218.8
1894.7	2003.6	2219.2
1894.6	2003.8	2219.6
1894.5	2004	2220
1894.4	2004.2	2220.4
1894.3	2004.4	2220.8
1894.2	2004.6	2221.2
1894.1	2004.8	2221.6
1894	2005	2222
1893.9	2005.2	2222.4
1893.8	2005.4	2222.8
1893.7	2005.6	2223.2
1893.6	2005.8	2223.6
1893.5	2006	2224
1893.4	2006.2	2224.4
1893.3	2006.4	2224.8
1893.2	2006.6	2225.2
1893.1	2006.8	2225.6
1893	2007	2226
1893.1	2007	2226
1893.1	2006.9	2226
1893.2	2006.8	2226
1893.2	2006.8	2226
1893.3	2006.8	2226
1893.3	2006.7	2226
1893.3	2006.7	2226
1893.4	2006.6	2226
1893.5	2006.6	2226
1893.5	2006.5	2226
1893.6	2006.5	2226
1893.6	2006.4	2226
1893.7	2006.3	2226
1893.7	2006.3	2226
1893.8	2006.3	2226
1893.8	2006.2	2226
1893.8	2006.2	2226
1893.9	2006.1	2226
1894	2006.1	2226
1894	2006	2226
1894.3	2006.1	2225.9
1894.6	2006.1	2225.9
1894.9	2006.2	2225.8
1895.2	2006.2	2225.8
1895.5	2006.3	2225.8
1895.8	2006.3	2225.7
1896.1	2006.3	2225.7
1896.4	2006.4	2225.6
1896.7	2006.5	2225.6
1897	2006.5	2225.5
1897.3	2006.6	2225.4
1897.6	2006.6	2225.4
1897.9	2006.7	2225.3
1898.2	2006.7	2225.3
1898.5	2006.8	2225.3
1898.8	2006.8	2225.2
1899.1	2006.8	2225.2
1899.4	2006.9	2225.1
1899.7	2007	2225.1
1900	2007	2225
1899.8	2007.1	2225.2
1899.6	2007.1	2225.4
1899.4	2007.2	2225.6
1899.2	2007.2	2225.8
1899	2007.3	2226
1898.8	2007.3	2226.2
1898.6	2007.3	2226.4
1898.4	2007.4	2226.6
1898.2	2007.5	2226.8
1898	2007.5	2227
1897.8	2007.6	2227.2
1897.6	2007.6	2227.4
1897.4	2007.7	2227.6
1897.2	2007.7	2227.8
1897	2007.8	2228
1896.8	2007.8	2228.2
1896.6	2007.8	2228.4
1896.4	2007.9	2228.6
1896.2	2008	2228.8
1896	2008	2229
1896.1	2008	2228.4
1896.1	2008	2227.9
1896.2	2008	2227.3
1896.2	2008	2226.8
1896.3	2008	2226.3
1896.3	2008	2225.7
1896.3	2008	2225.2
1896.4	2008	2224.6
1896.5	2008	2224
1896.5	2008	2223.5
1896.6	2008	2222.9
1896.6	2008	2222.4
1896.7	2008	2221.8
1896.7	2008	2221.3
1896.8	2008	2220.8
1896.8	2008	2220.2
1896.8	2008	2219.7
1896.9	2008	2219.1
1897	2008	2218.5
[truncated: 219,939 more rows]
