# Supplementary material for: Quality parameters for a multimodal EEG/EMG/kinematic brain-computer interface (BCI) aiming to suppress neurological tremor in upper limbs
Source: F1000Res. 2014 Apr 30;2:282. Originally published 2013 Dec 20. [Version 2] doi: 10.12688/f1000research.2-282.v2 (PMC4193395; doi:10.12688/f1000research.2-282.v2)
Supplement: EEG, EMG, accelerometer and gyroscope data for a FES-mediated brain-computer interface (BCI) aiming to suppress neurological tremor — 001FN03.mat_EEG.csv EEG data of patient 001FN03. 15 EEG channels (Fs: 1000Hz) : FC3, FCz, FC4, C5, C3, C1, CZ, C2, C4, C6, CP3, CPZ, and CP4 (POz: ground; linked ear-lobes: reference). Each column represents the above channels in the cited order. 001FN03.mat_IMU.acce.csv Accelerometer data of patient 001FN03. 3 channels (Fs: 1000Hz) : x, y, z. Those data are presented here as complementary information. Scroll down sheet to view values. 001FN03.mat_IMU.gyro.csv Gyroscope data of patient 001FN03. 3 channels (Fs: 1000Hz) : x, y, z. This is used for the kinematic module. The first second (more or less 1000 records) is silent and corresponds to the difference in time made while turning on the different acquisition devices. Scroll down sheet to view values. 001FN03.mat_sEMG.biceps.csv Biceps EMG data of patient 001FN03. 15 channels (Fs: 1000Hz) : Resampled EMG data. This is used in the cortico-muscular module. Crossed with EEG data, cortico-muscular coherence has been computed for all possible couples of EEG-EMG data. 001FN03.mat_sEMG.extensors.csv Extensors EMG data of patient 001FN03. 15 channels (Fs: 1000Hz) : Resampled EMG data. This is used in the cortico-muscular module. Crossed with EEG data, cortico-muscular coherence has been computed for all possible couples of EEG-EMG data. 001FN03.mat_sEMG.flexors.csv Flexors EMG data of patient 001FN03. 15 channels (Fs: 1000Hz) : Resampled EMG data. This is used in the cortico-muscular module. Crossed with EEG data, cortico-muscular coherence has been computed for all possible couples of EEG-EMG data. 001FN03.mat_sEMG.triceps.csv Triceps EMG data of patient 001FN03. 15 channels (Fs: 1000Hz) : Resampled EMG data. This is used in the cortico-muscular module. Crossed with EEG data, cortico-muscular coherence has been computed for all possible couples of EEG-EMG data. QPs.csv Quality paramter vs threshold numerical values (simple ratio). This is to find exact values corresponding to what is observed on the (corresponding) figure [file f1000research-2-4274-s0000.tgz › 001FN03.mat_sEMG.biceps.csv]

-5.24	-21.808	-1.928	2	-13.928	-11.832	-1.88	-0.952	-25.664	-1	-1.976	-3	-0.024	0	2.952	3.88
8.856	-2.024	-0.096	2.904	-19.496	-0.504	-3.88	-1.048	-6.48	-1.504	-0.096	-2.072	1.928	0.952	1.928	-0.048
7	-8.496	-3.712	0.216	-5.504	-0.936	-12.704	-1.064	-19.848	-7.712	-3.784	-4.784	-2.712	-1.784	0.072	-2.856
5.72	-0.16	-3.12	0.64	2.6	-14.04	-3.84	-0.76	-23.4	20.64	-2.36	-4.12	-1.24	-1.24	-0.12	-2
0.832	-6.656	-2	1.336	-13.328	-6.992	-16.472	2.176	-12.984	3.648	-2.832	-2.832	-0.832	0.168	0.504	-1
-11.624	-11.136	-3.136	-0.136	-8.84	-2.784	-7.488	-3.568	-8.08	-21.68	-3.352	-4.352	-1.352	-1.352	-0.352	-1.568
5.304	9.192	1.944	3.208	4.512	9	-5.472	-4.944	-12.568	22.096	-0.792	-2.056	0.944	1.208	1.68	-2.584
-5.816	11.616	0.312	2.936	2.304	6.376	10.944	-1.816	-6.688	-7.56	-0.376	-1.688	0.624	1.312	2.312	-0.688
2.68	-0.24	-2.08	1.28	2	10.72	-6.36	3.28	-10.6	-6.48	-2.36	-3.08	-0.72	-0.36	1	-0.36
-14.856	6.696	-1.408	1.592	14.92	7.776	-0.592	-7.488	-5.592	18.856	-1.408	-2.408	0.592	0	1.592	-1
-1.544	-5.912	-2.632	1.912	2.368	7.648	-0.896	11.632	-7.28	-2.664	-2.088	-3.544	-0.632	-0.088	1.456	-0.176
-20.56	-1.472	-1	1.504	9	3.488	0.976	-7.496	-4	19.6	-2	-3.496	0	0	1.008	0.016
-17.208	9.312	-0.344	3.656	6.272	7.584	-9.272	2.136	-6	41.584	-0.344	-1.896	0.656	1.208	3.76	-1
-18.4	6.6	-1.6	-1.2	-0.4	-6.6	0.8	-4.2	8.6	3	-4.8	-5.2	-2.6	-2.2	0	-3.6
-11.688	-4.112	-2.296	1.704	-2.888	-5.76	5.464	-0.944	-2.552	31.608	-2.296	-3.944	0.352	-0.296	0.704	-1.648
-10.568	7.168	-1	2.392	4.608	-2.616	-5.216	4.136	6.136	48.344	-1.608	-1.912	0.392	0.392	1.696	-0.304
-5.28	0.232	-3.232	1.024	-4.232	0.208	-8.512	-2.392	6.536	12.168	-2.488	-3.976	-0.976	-0.976	1.512	-1.976
0.504	-0.128	2.168	4.376	-0.376	6.792	8.872	-3.336	31.84	35.8	1.168	-0.832	2.376	2.376	4.168	2.376
-7.28	-11	-3.32	1	-7.4	-17.84	-14.12	3.32	22	24.76	-2	-4.84	-1	-1	0.16	-1.84
2.672	-1.232	-1.888	1.112	-15.104	-5.784	-5.328	-0.336	8.016	2.336	-2.664	-3.888	0	0	0	-2
4.488	-1.128	-2.192	1.808	-10.616	-12.552	-10.04	5.744	12.976	21.296	-2.128	-3.128	-1.064	-0.064	0.936	-2
0.144	-4.936	-2.984	1	-7.984	-5.048	-8.872	-7.968	10.144	-20.584	-2.016	-3.016	-1	-0.016	0.984	-1.032
0.064	5	1.808	4.872	-11.52	8.224	0.616	-1.904	27.424	-40.584	0.904	-1.096	1.904	2.872	3.936	0.936
10.44	2.08	-0.84	3	5.92	-15.08	5.4	2.08	4.88	-7.6	-1	-2	1.92	1.92	2	-1
-4.512	1.848	-2.128	0.872	6.104	-2.048	-8.032	1.36	14.512	-24.92	-3.128	-4.128	-0.256	-0.256	1.744	-0.256
1.536	4.824	0.472	3.648	5.416	1.528	14.656	5.768	15.416	-34.832	0.472	-1.176	1.648	1.648	2.824	-0.824
-4.24	4.328	-3.328	0.672	4.48	-0.672	-8.072	10.088	13.552	-12.344	-3.552	-5.104	-2.328	-1.328	0.448	-2.328
-5.536	-7.168	-1.088	0.912	7.28	4	1.456	12.912	4.64	-27.176	-2.544	-4.544	-0.816	-0.816	0.456	-2
-0.36	-6.04	-0.36	2.96	9.48	9.76	-3.44	9.52	11.84	-23.4	-1.04	-2.04	0.6	1.28	2.28	-0.04
0.896	4.056	-2.368	0	7.84	7	7.896	-10.48	18.952	7.208	-4	-5.632	-2	-1.632	-0.368	-1.632
-4.912	2.752	1	2.752	5.752	6.168	-13.752	0.168	6.504	-0.48	-1.416	-1.832	1.168	0.752	2.168	-0.416
-8.504	-1.712	-2.072	1	8.112	8.424	-4.928	-6.544	-6.32	4.032	-2.536	-4.536	-1.536	-1.536	-1	-2.464
-19.32	-0.856	-2.024	0.976	1.856	1.856	-2.248	5.44	-3.024	29.488	-2.536	-3.024	0.488	0.488	-0.488	-1
-12.96	-2.92	0.44	2.56	-3.08	-1.8	-18.68	-3.88	3.92	-7.08	-1.44	-2.88	0	0.56	1.56	0
-7.608	1.04	-2.392	-0.392	-10.392	-12.704	-9.92	-4.648	0.08	-10.528	-3	-4.608	-2	-1	0	-1.608
0.592	-10.72	-2.312	0.344	3	4.872	-5.936	-5.872	14.656	2.16	-3.312	-4	-0.656	0	1.312	-2
-2.704	-4.152	0.52	1.704	1.184	4.664	-11.888	-7.632	20.008	-10.256	-0.888	-2.888	0.112	0.112	1.408	-0.592
-20.016	1.536	-3.248	0.256	-0.992	-6.256	-3.488	-5.24	-6.56	26.576	-2.744	-5.496	-1.744	-1.496	1.008	-1.744
-6.6	-11.6	-1.6	1.4	-9.2	-16.4	-10.4	-2.8	-12.6	37.6	-1.8	-3.6	-0.2	-0.2	1	-0.4
-4.152	-15.696	-4	0.848	-14.936	-10.632	-7.456	3.544	-6.848	-1.504	-3	-4.848	-1.848	-1	-0.696	-2.696
5.832	-9.312	-3.688	-0.584	-10.208	-19.232	-7.064	6.52	-11.792	22.48	-3.688	-5.584	-2.584	-1.688	-0.688	-4.48
13.16	-3.616	0.832	2.888	-4.616	-0.504	7.272	-11.104	-23.832	22.168	-0.168	-2.112	-0.112	1.832	2	-0.056
16.984	-8.12	-1.008	0.992	6.752	-15.872	-6.064	-0.976	-30.944	-16.872	-3	-4	-1.008	-1	0.992	-0.024
3.8	-8.88	-2.04	0.96	-11.64	-2.8	2.4	2.12	-20.16	9.36	-3	-4	-0.96	0	0.96	-2.04
-3.704	-1.968	1.824	3.824	-4.264	4.736	-11.712	0.56	-10.68	1.712	-1	-1.176	1.824	1.824	2.912	0.912
0.592	-16.824	-4.184	0.408	0.728	6.776	-3.96	-6.68	-14	-36.232	-4.456	-5.456	-3.456	-2.456	0.272	-2.728
2.344	-4.128	0.264	2.264	4.448	-2.08	6.688	-2.208	-17.976	-1	-1.736	-2.736	1.264	0.448	1.632	-2.184
-5.232	5.144	-2.536	-0.072	12.056	-1	-9.768	-7.896	-13.304	-10.232	-2.536	-4.304	-0.536	-0.536	0.16	-1.536
-7.44	9.08	-2.56	0.44	0.56	12.28	-2.8	-1.6	-7.96	-7.84	-3.28	-4.28	-1.56	-1.28	0.72	-1.56
-0.312	5.312	-1.984	1.016	12.64	6.656	0.08	1.72	4.408	36.968	-2.656	-3.656	-0.656	-0.656	0.344	-2.328
-16.248	-4.368	-3.496	-1.872	15.016	-0.128	-12.744	-6.992	-1.88	21.352	-5.496	-6.496	-4.496	-3.496	-3.496	-7.368
-19.608	-4.936	-1.576	1.152	15.4	9.576	-6.032	-0.848	-6.304	19.328	-1.696	-3.272	0.152	0.152	0.728	-0.848
-22.92	9.024	-0.584	0.944	7.584	1.472	-11.528	1.944	13.024	48.248	-2.584	-4.056	-0.528	-0.528	0.472	-1.528
-13.44	1.68	-2.04	1.96	-8.28	5.32	-0.44	10.44	25.08	24.64	-2.04	-2.56	-0.04	-0.04	1.44	-0.56
-9.768	-2.84	-1.136	0.864	-3.272	-0.384	-11.68	-4.816	35.704	14.816	-3.136	-4.136	-1.136	-1.136	0.864	-2
-1.616	8.616	-1.768	1.464	-1.144	-1.456	-9	-3.76	15.992	18.768	-2.152	-3.536	-1.152	-0.152	0.848	-1.768
-21	-0.016	-2.984	0.344	-3.992	0.68	-7.008	-3.04	31.984	-7.952	-1.664	-3.992	-0.656	0.344	0.344	-1.656
-10.832	-8.136	-0.864	2.424	6.408	-5.152	-2.168	2.272	30.832	10.768	-1.576	-2.864	0.712	-0.576	1.424	-0.712
-1.64	3.04	-3.24	-0.48	-7.44	-4.68	-11.44	-0.2	12.72	22.92	-2.72	-4.48	-1.48	-1.24	0	-2.24
6.12	-7.08	-1.616	-1.232	-16.464	-30.424	-5.152	-12.888	8.808	-20.512	-4.04	-5.232	-1.424	-1.616	0.384	-2.424
-5.28	-3.856	0.28	3.28	-9.304	-12.856	-16.856	-0.872	8.432	-6.872	0.28	-1.576	2.28	0.568	3.28	0.568
-2.616	-0.768	-2.096	1	-17.848	-5.344	-8.616	1.328	9.192	0.288	-3.904	-4.096	-0.192	-0.096	0.096	-0.808
3.8	-2.952	-1.808	1.192	2.952	-10.096	4.704	-0.568	-10.376	-41.376	-2.856	-3.856	-1.808	-0.856	-0.76	-0.904
5	0	0	3	-8	-1	-2	1	4	-17	-1	-2	1	1	3	0
-2.48	6	-1.952	0.096	2.048	-14.28	3.952	1.808	-6.528	-29.68	-3.904	-4.904	-1.952	-1.904	0.096	-1.952
1.096	15.888	-1.096	1.904	-2.904	-6.176	-0.44	2.328	-6.192	-58.136	-2	-4	0	0	0.096	-1.808
-4.008	7.704	-3	0.288	1.864	2.712	-1.424	-14.856	-14.704	-18.416	-2.856	-4.712	-1.712	-0.856	0.288	-4.568
-11.848	15.08	-2.384	0.424	5.616	3.08	-1.496	4.192	-27.768	-30.648	-2.576	-4.576	-1.576	-1.576	0.616	-1.384
2.2	0.84	-0.48	1.48	5.48	5.52	-0.28	-2.48	-14.76	-48.8	-1.52	-3.52	-0.52	0.24	1.96	-0.04
-15.984	9.016	-3.424	-0.136	9.184	14.984	8.424	-6.408	-12.392	8.048	-3.424	-4.712	-2.424	-1	-0.424	-1.712
-12.4	16.256	-1.68	1.656	10.992	15.944	-2.944	8.672	1.624	29.648	-2.008	-2.672	-0.008	-0.336	0.992	-1.336
-15.08	2.152	-0.464	3	10.384	15.072	-2.224	-5.232	-17.624	28.216	-0.616	-2	0.616	1	2	0.616
-6.48	0	-3.864	0.136	12.84	13.112	-3.432	-0.616	-6.024	48.432	-3.432	-4.432	-1.432	-0.864	-0.432	-1.864
-10.68	-4.72	0.44	3	7.04	10.88	-19.12	-3.88	-6.52	12.52	-1	-2	0.48	0.48	2.52	-0.04
-2.248	-2.696	-0.416	1.64	-5.44	-21.72	2.144	0.864	-15.808	-7.72	-1.944	-2.888	0.112	0.584	0.584	-0.472
-5.12	-3	-3.728	-0.304	-5.792	-15.488	-7.128	-0.424	-9.12	19.12	-3.304	-5.304	-2.304	-1.728	-0.848	-1.968
2.472	-6.752	-2.504	1.248	-5.008	-17.248	-5.88	-2.024	-12.504	-4.864	-2.376	-3.752	-1.376	-0.752	0.624	-2.752
-9.16	-0.672	-3.016	-0.344	-3.296	-10.688	0.952	-10.376	-2.248	-19.28	-3.672	-4.672	-2	-1	-0.672	-1.672
-6.68	-15.84	-3.88	0.84	-3.76	-9.84	-3.88	-1.72	9.88	18.72	-2.44	-3.44	-1.16	-0.72	1.28	-1.72
18.592	-2.304	0.84	3.84	-9.464	-4.016	8.072	3.752	17.216	-5.2	-0.16	-1.928	1.608	2.072	3.84	0.072
11.08	-15.424	-0.448	0.736	-6.448	-14.528	-12.16	4.24	13.896	-22.944	-1.632	-3.448	-0.448	-0.448	1.552	-0.632
18.912	5.184	0.728	3.728	-8.584	-12.408	-4.776	-0.912	12.048	2.232	-0.136	-1.272	1.592	2.456	2.864	1.136
9.088	-0.968	-2.088	2.736	-4.88	-14.56	-3.912	3.208	0.496	-30.68	-1.176	-2.264	-0.176	0.912	1.912	-0.088
-12.6	-6.8	-2.92	-0.88	-3.96	0.68	-10.76	1.08	8.32	-17.84	-2.92	-3.96	-0.96	-0.96	-0.92	-1.04
2.976	-3.96	-0.016	3.976	-7.048	8	-6.984	15.832	2.136	16.808	-0.024	-2.016	1.976	2.968	2.992	-0.008
-7.104	-17.104	-2.944	-1.888	10.72	1.72	-10.056	-2.392	7.448	-40.616	-4.888	-5.888	-3.832	-1.944	-1.832	-1.944
-6.544	-7.336	-1.896	1.896	14.272	0.624	-9.688	-2.648	0.832	-21.232	-2	-3	-0.104	-0.896	1.104	-0.896
2.24	4.024	1.152	4	3.064	7.176	-3.064	-0.128	7.936	-11.456	-0.696	-1	1.848	2	3	-0.696
-13.4	-7.8	-1	2.2	-2.6	-6.2	-1.8	-0.6	0.6	-30.8	-1	-2	0.2	1	2.8	0.8
-12.704	0.256	0.504	3.752	9.784	18.984	-4.76	-4.032	15.752	14.2	-0.248	-1.248	0.248	1.248	1.752	0.248
-13.848	7.928	-3.928	-0.52	4.704	8.224	-0.856	0.52	22.704	29.968	-3.816	-5.52	-2.52	-2.52	0.592	-2.408
-15	-3.752	-1.688	0.968	8.56	2.032	-10.184	1.688	16.312	1.688	-2.344	-3.344	-1.344	-1	2.28	-1
-5.728	-0.528	0	2	-2.392	-4.352	-1.432	-4.256	8.8	29.704	-1.392	-2.392	0.608	0.608	1.608	-0.392
-6.96	-0.2	-3.68	0.32	-9.44	7.68	-4.56	-5.32	11.2	9.8	-3.12	-5.12	-1.68	-1.12	0.88	-0.24
-10.44	-3.536	0.072	1.048	4	-1.44	-1.608	-1	17.344	-22.904	-2.464	-2.976	0.048	0.024	0.536	-1.488
-3.392	-15.072	-0.392	3.144	2.824	-3.64	-2.248	-0.248	14	26.792	0.608	-1.928	1.144	1.144	2.608	-1
-24.824	4.664	-3.584	-0.584	-8.176	-4.248	3.328	-0.848	8.24	23.328	-4.168	-4.584	-2	-1.584	-0.168	-2.168
-6.688	-2.264	-0.368	2.368	9.424	8.112	-12.736	-1.472	2.576	17.744	-0.368	-1.632	0.368	0.368	1.368	-0.368
-10.28	-6.48	0.04	1.36	7.32	3.48	-11.92	7.28	-6	40.92	-2.64	-3.96	-1.32	-0.64	0	-1
-11.544	-11.816	-3.184	-0.184	-10.176	-14.096	-11.456	-7.28	-3.456	-7.384	-3.456	-4.456	-1.456	-0.728	-0.456	-0.272
-6.416	-11.568	1.328	3.776	-10.792	-8.104	-3.448	-10.88	-6.224	1.16	-0.224	-1.224	1.552	1.552	2.328	-0.12
-5.192	-0.056	-1	1.824	-7.408	-14.12	-11.944	-4.288	-12.528	22.592	-1.352	-3.176	0.648	0	1.824	-0.824
2.744	-11.464	-2.744	1.256	-24.336	-2.384	-20.976	6.024	-7.512	-19.672	-2.744	-4.744	-0.128	-0.128	0.128	-1.872
4	2.36	-2.16	1.84	11.6	0.52	-4.16	-6.44	-3.52	-12.2	-0.32	-2.16	-0.16	-0.16	1.84	-0.16
-2.84	-7.744	-3.904	-1.872	-7.68	-3.968	-10.648	-3.872	-11.616	18.776	-4.84	-5.872	-3.84	-1.904	0.064	-3.872
0.888	1.92	-0.08	1.952	-6	-4.096	-10.952	-1.112	-15.16	-24.096	-1.064	-2.064	0.952	-0.016	1.968	-0.064
-5.936	-3.68	-0.808	2.192	6	6.68	-7.488	-1.296	-18.936	-15.592	-0.872	-2.808	-0.744	-0.744	1.192	-1.744
-0.664	9.768	-3	1	7.768	10.552	-4.336	-5.104	-11.576	-12.904	-2.888	-3.888	-0.888	-0.888	1	0
-3.92	2.4	0.68	2.84	4.12	9.72	-4.12	-9.64	-17.84	-36.2	-0.32	-2.16	0.84	1.84	2	-0.16
-23.128	-1.544	-4.96	-1.168	14.376	10.912	2.336	-0.832	-28.752	-3.296	-5.168	-6.376	-3.168	-2.376	-0.792	-2.792
-14.584	-0.976	-0.024	1.976	10.744	12.672	-4.096	-3.096	-10.84	4.392	-1.024	-2.768	-0.256	0.488	3.232	0.488
-5.864	-7.216	-1	2.696	10.736	4.128	-5.568	-5.48	-14.216	-18.656	-1.304	-2.304	0.696	0.696	1.696	-0.608
-14.944	-2.296	0	2.648	3.112	13.072	-2.352	4.76	-16.464	23.576	-1.352	-2	0.352	0.648	0.704	0
-8.4	-6.8	1.8	3.2	7.8	-4.2	-2.2	-3.4	-19.2	18.6	-0.8	-1.8	0.6	1.2	2.2	0
-8.896	-9.688	-0.208	1.792	-9	-10.248	0.792	7.24	-18.52	-7.624	-1.656	-2.656	0.344	0.344	1.896	-1.104
-9.504	-1.552	-1.488	1.504	-18.52	-22.52	2.016	7.072	-12.472	23.464	-2	-3.496	-0.496	-0.496	1	-1
-10.648	2.352	-0.088	3.456	-3.456	-11.456	-0.88	11.472	-12.104	1.648	-1	-2	1.544	2	2.456	1.088
-2.224	3.08	-3.592	0	-6.816	-15.448	-11.04	-0.672	-16.512	-15.264	-3	-4	-1.592	-1	0.408	-1.592
-2	-8	-3.28	0	-9.12	-7.28	-9.88	-5.04	-18.48	18.68	-3.64	-4.64	-1.28	-1.28	1.28	0.56
1.128	-6.432	0.752	1.752	-8.992	-17.936	-3.632	-1.184	-15	-6.64	-1.624	-2.936	0.064	0.752	1.064	-1.624
-0.584	-20.072	-1	1.264	-18.888	-16.528	-11.888	2.112	-17.624	-29.696	-2.736	-3.472	-0.736	-0.736	1.264	-1
9.488	-8.728	-0.568	1.432	-10.16	-11.08	-11.76	4.08	-7	-4.672	-1.784	-2.784	-0.784	-0.568	1.216	-1
8.008	-3.824	-1.504	1.832	-4.024	-3.008	1.312	-9.816	-9.488	-24.8	-2.336	-4.168	-1	-1	0	-1
3.2	-9.24	-2.76	-0.64	-10.68	-7.12	1.56	-0.12	-9.64	-26.24	-3.64	-4.76	-2.76	-1	-0.76	-1.88
11.28	1.136	-0.072	2.856	4.352	3.568	5.28	-4.072	3.496	13.568	-1.144	-2.144	-0.072	0.856	0.928	-1.072
7.976	-9.216	-2	1.976	-3.832	-2.024	-6.12	-9.168	-0.856	-16.64	-2.024	-4	-1	-1	-1	-0.928
-4.784	-8.024	-2.048	0.952	10.88	-2.096	2.904	4.76	-8.808	15.432	-3.024	-4.048	-0.072	-1.024	0.952	-1.048
-10.128	-8.152	-1.784	2.072	6.784	6.072	-0.568	-2.208	14.136	23.488	-1	-2.928	-0.856	-0.784	1.072	-0.856
-6.2	-12.2	-2.76	0.24	12.36	1.08	-6.68	9.12	-1.08	-24.16	-3.64	-4.64	-2.52	-1.64	0.36	-1.88
-4.84	7.48	0.328	3.16	10.824	3.496	3.984	3.312	-3.16	-6.488	-0.84	-1.84	0.992	1.328	1.496	-0.504
-8.864	-5.704	-1.784	-0.136	9.944	1.808	-6.888	-6.304	5.648	16.784	-3.136	-4.352	-1.136	-1.136	0.08	-2.352
-8.32	-1.36	-2.528	1	11.624	8.792	-5.888	-1.832	-0.264	-12.264	-2.264	-4	-1.736	-1	1	-1.472
-10.376	-5.872	-1	2.376	2.12	4.992	2.56	-3.568	11.808	14.24	-1.312	-3.312	-0.312	-0.312	0.688	-1.312
-10.92	-8.68	-3.2	1.8	-10.84	14.32	2.2	-1.2	9.08	19.8	-2.2	-2.56	-0.2	0.08	1.44	-0.56
-16.448	-9.816	-1.04	3.368	2.024	4.656	-2.368	2.632	1.368	-9.816	-0.224	-2.224	1.368	0.776	2.184	0.184
-7.752	-7.896	-0.544	2.456	-2.968	-0.736	-13.352	-1.44	9.264	9.504	-1.088	-3.088	-1.088	-0.088	2	-1
-8.008	-8.488	-3.008	-0.496	0.992	1.528	-8.04	8.048	12.984	19.944	-4	-5.496	-2	-2	0	-2
-10.248	-14.936	-0.552	1.896	2.584	-1.072	3.696	11.176	10.168	-17.144	-2.104	-3.104	-0.104	-0.104	1.448	-1.448
6.8	-14	-2.4	1	-16.2	-7.4	-2.2	-4	11.4	7.6	-2.4	-3.4	-0.4	0	0.4	-1.6
3	-24.816	-1.296	0.112	-23.536	-18.832	-6.76	-8.72	-1.072	-2.144	-2.592	-4.592	-1.592	-0.944	1.056	0.352
5.352	-18.736	-1	2.304	-20.088	-15.824	3.568	-4.344	3.352	-39.264	-2	-2.696	-0.392	-0.696	1.304	-0.696
5.512	-14.952	-3	1	-3.304	-16.464	6.072	-3.72	-10.536	-11.56	-3.744	-4.744	-2	-1	0.488	-1.256
7.712	-12.96	-2.584	0.04	-7.792	-5.08	-6.208	-0.832	-16.048	-22.8	-3.168	-4.168	-1.168	-1.168	0.624	-1.376
0.32	-3.6	3.04	4.2	-2.16	3.76	-4.04	-9.52	0.72	-31.88	1.2	-1.64	2.2	2.36	5.2	4.04
2.672	-14.232	-2.776	1.112	10.672	-3.32	-9.328	-0.224	9.776	-1.352	-1.888	-2.888	-0.776	0.112	1.112	0
1.912	-3	-1	1.064	5.576	8.36	-4.36	2.488	-3.424	-14.424	-1.936	-2.936	-0.872	-0.064	1	-1
-1.096	-3.016	-0.032	1.984	5.888	6.968	-9.856	-11.824	-5.096	-28	-1.016	-3	-0.016	-0.016	1.984	-1
-12.296	1	-1.968	1.032	3.872	12.064	5.744	-5.808	-10.096	16.84	-2	-3	0	0	2	0
-4.08	19.44	0.76	3.76	21.92	17.16	-2.4	7.16	-8.16	-10	-1.16	-1.24	0.84	0.84	2	-0.16
-12.848	7.64	-0.616	1.256	17.048	9.232	-4.464	-1.744	-4.72	-17.52	-2.616	-3.872	0	0	0.872	-1.512
-8.176	5.648	-3.352	-0.176	10.768	1	-9.648	-9.528	-5.944	26.528	-4	-5.176	-2	-2	0	-0.528
2.312	14.536	1	5	5.392	1.24	-6.328	6.208	5.12	1.432	1	-0.776	3	2.776	4	0.224
-13.736	5.912	-1.728	-0.184	7.736	0.904	-6.808	-4.64	-10.008	-1.744	-3.456	-4.456	-1.728	-0.728	0.272	-1
3.48	-6.8	-1.96	1.72	-9.64	-1.04	-3.76	-6.24	10.32	19.84	-1.96	-2.64	0.36	0.36	1.68	-0.32
-6.216	6.056	-0.896	2.472	-5	-4.848	-3.208	-2.472	1	-7.416	-0.896	-3.528	0.472	0.472	2.104	-0.528
5.168	-9.176	-2.664	-0.248	-9.328	-0.736	-0.08	5.256	2.328	-20.256	-3.248	-4.832	-2.832	-1.832	0.752	-1.416
-0.568	-2.68	-1.536	2	-5.928	-2.824	-3.144	-7.144	7.752	12	-0.464	-2	0.464	0.464	1.464	-1.072
-0.512	4.704	-0.976	2.024	2.048	-3.392	-4.856	-7.32	11.096	-5.704	-1.464	-2.976	0.512	0.024	1.512	0
-6.72	5.44	-3.68	0.88	-0.32	8.8	-11.4	-1.56	10.2	17.64	-3.12	-4.12	-1.12	-0.68	0.44	-1.56
-0.392	5.392	0.824	2.216	-16.312	-9.96	4.352	-0.04	8.688	38.04	-0.784	-2.784	0.216	0.216	1.608	-0.176
8.968	-9.688	-1.968	-0.312	-23.528	-15.752	-25.776	5.312	4.248	-2.56	-2.656	-4.656	-1.656	-1	0.688	-1
5.624	-3.632	-2.112	1.888	-15.256	-10.368	-3.144	-4.52	11.072	21.672	-2.112	-3.408	0.296	0.296	2	-0.296
9.992	-12.232	-0.488	2.256	-4.216	-7.008	-14.752	-1.04	-10.784	13.96	-0.744	-2.496	0.504	0.504	2.496	0.248
3.638e-12	-9.4	-4.6	-1.4	-4	-3.2	-9	4	-3.4	-28.6	-4.4	-4.6	-2.4	-1.6	-0.6	-2.4
3.76	-3.912	-1	2.696	18.936	9.696	-2.696	1.176	5.936	-3.864	-1.304	-2.304	1.544	0.696	2.544	0.544
-9.104	-10.04	-3.104	1.688	-3.688	0.04	-3.456	-8.688	8.104	2.312	-2.208	-3.312	-1.208	-1.104	0.792	-1.208
5.272	-9.168	-2.888	1.168	-2.496	17.216	8.44	1.168	-2.608	-23.712	-1.944	-3.888	0.056	0.056	1.168	1
3.896	-3.016	-0.008	4.968	13.888	15	-1.032	7.912	-12.944	24.76	-0.024	-1.024	1.976	1.976	2.984	-0.008
-1.44	-0.76	-1	1.04	5.56	6.72	-1.24	-7.56	-24.76	16.2	-2	-4.92	-0.96	-0.96	-1.88	-4.84
-6.968	-7.416	-2.088	0.912	12.88	21.472	-8.504	-9.12	-8.648	1.584	-2.176	-3.088	-0.088	-0.088	0.912	-1.088
-6.776	-5.176	-1	2.136	15.088	8.864	-12.184	0.68	-5.224	42.36	-1	-2	-0.728	0.136	1.136	-0.864
6.344	-21.056	-2	1.184	0.736	-7.16	-4	-1.288	-27.4	32.32	-2.816	-4	-0.816	0	1	-0.816
-20.072	-1.144	-0.464	2.072	1.144	7.376	8.232	-5.768	-4.784	15.232	-0.928	-2.696	0.304	0.536	1.536	-0.464
2.72	-10.48	-2.44	0.56	-2.48	-3.24	-0.28	8.28	-11.24	45	-2.72	-3.72	-1.44	-0.72	1	-1.28
-2.952	-17.032	-4.312	1.016	-12.72	-23.296	-4	-6.704	-16.752	23.112	-2.984	-4.656	-0.984	-0.656	0.688	-0.984
-3	-11.632	-0.624	2	-3.376	-18.368	-6.128	4.136	0.488	5.392	-0.624	-2	0	0.376	1	-0.752
3.608	-12.184	-2.88	0.696	-6.032	-11.608	-12.152	-2.392	-19.64	38.544	-3.304	-4.304	-1.304	-0.728	0.696	-2.152
-7.248	-2.416	-1.944	2.112	-12.224	-3.304	-3.248	2.392	-4.672	26.616	-1.944	-2.944	1.056	1.056	1.528	-1
-7.76	-7.8	-0.88	2.6	3.72	-1.84	-7.92	-7.44	1.04	14.08	-0.92	-2.92	0.56	0.08	3.12	0.08
-4.68	-16.32	-1.704	1.296	-9.952	-12.136	-4	-3.408	-12.816	30.296	-2.136	-3.704	-0.704	-0.136	1.864	1.432
-6.088	-8.384	-0.232	2.152	-7.384	-2.384	-16.088	-1.776	-5.16	-16.248	-1.848	-2.848	0.152	0.768	-0.08	-2.464
1.664	-13.672	-2.008	0.992	-8	-9.688	-9.008	0.288	-2.048	-36.024	-3.008	-4.008	-1.008	-1.336	0.664	-1.672
-5.288	1.256	-3.848	-0.136	1.016	-18.544	-13.168	-5.712	7.304	-12.272	-3.136	-4.424	-0.712	-1.424	0.576	-1
5.04	18.16	1.8	3.28	-1.24	6.68	-2.04	-6.48	4.32	-46.12	0.04	-1.72	2.04	2.04	2.8	0.28
-0.192	6.424	-0.384	0.616	-5.584	-2.08	-10.656	-8.152	1.312	-41.072	-2.384	-4.384	-1.192	-1.192	0.808	-1.192
-5.272	-2.416	-1.424	2.288	-14.984	-6.424	-13.984	-3.864	-0.104	-21.264	-1.568	-2.712	-0.424	-0.424	1.72	-0.424
-8.904	-10.848	-0.384	2.712	-6.136	-12.56	-0.768	-8.288	2.136	-59.176	-0.48	-2.384	-0.288	0.712	1.808	-0.192
-3.192	0.28	-4.712	-0.808	1.336	-3.808	-6.472	-11.424	4.856	-34.056	-3.808	-5.808	-1.856	-1.904	-0.76	-1.712
1	3	0	2	-6	1	-17	1	5	-3	-2	-3	0	0	1	-2
-12.432	13	0.096	1.144	16.576	3.056	-0.144	-17.704	-8	-23.232	-1.952	-2.952	0.096	0.048	1.048	-0.048
-3.192	6	-2.904	1	15.848	21.232	-4.056	-2.056	2.672	33.632	-2.096	-3.096	-1	-1.096	1.096	-0.192
-10.872	6.568	1.424	3.424	10.288	11.136	4.56	-2.848	11.16	53.976	0.28	-1.432	1.424	1.568	3.424	0.568
-19.96	-1.464	-2.616	-0.424	7.576	13.232	-1.728	-2.576	23.312	14.656	-3.424	-5.424	-2.616	-1.424	-0.616	-1.808
-9.04	-15.4	-0.24	1.76	3.96	13.08	-1	4.96	19.32	35.6	-2	-4	-0.76	-0.76	0.24	-3.04
-10.68	-9	-0.56	1.576	-0.592	2.864	4.712	8.136	16.576	34.136	-1.136	-3.136	-0.136	-0.136	2.288	0
-3.68	-1	-2	-0.328	3.288	1.664	-11.336	-2.68	17.024	11.016	-3.328	-4.328	-2.328	-1	-0.328	-2.656
0.856	0.088	-1.384	1.848	-4.152	4.624	-6.392	-2.848	10.704	35.304	-1.152	-2.768	0.232	-0.384	1.616	-0.384
-1.248	10.456	-1.272	2.16	-10	1.64	-4.136	-4.408	15.84	26.224	-1.272	-2.704	0.16	1.296	1.864	0.432
0.92	-4.44	-2.44	0.56	-6.28	-0.92	-12.36	-5.64	6.76	-15.72	-3.92	-4.44	-1.96	-1.44	0.04	-1.96
0.888	-17.112	-1.528	1.472	-19.92	-12.888	-4.944	-6.472	14.976	7.56	-2.056	-3.584	-1	-1	-1	-1
14.816	-10.936	-1.848	0.88	-20.152	-15.056	-6.544	-1.424	13.272	7.056	-2.696	-3.696	-0.696	-0.272	0.728	-1.272
7.128	-16.496	-1.496	1.88	-12.384	-24.504	-11.128	5.24	5.384	-3.992	-1.872	-2.872	1.128	0.752	1.504	0.376
5.328	-7.984	-0.312	3.016	-6.392	-12.592	-8.952	6.688	-13.032	27.72	-1.656	-1.984	0.688	1.016	1.688	0.344
3.56	-12.4	-0.44	0.12	-6.4	-14.08	-8.84	2.56	-11.44	5.72	-3.16	-3.88	-0.88	-0.88	0.12	-1.88
-3.176	-2.696	1.304	3.536	3.304	3.752	-3.784	25.912	-19	-12.552	-1.232	-1.232	1.536	1.304	3.304	-0.232
-13.056	-18.424	1.264	2.264	6.792	-6.76	7.872	2.872	-24.288	8.816	-1.368	-2.552	1.448	1.448	1.448	-1
-19.688	-4.272	-3.456	-0.728	3.048	6.184	-14.368	-2.008	-22.408	-18.008	-3.864	-5.728	-1.728	-1.728	0.136	-1.864
0.472	-14.56	-1.912	2.824	-3.328	-7.856	-6.592	-12.656	-21.152	-27.408	-1.088	-2.088	1.736	0.824	1.912	-1
-5.24	-1.52	-3	0.96	7.92	10.56	-0.56	2.68	-36.16	11.96	-2.04	-5	-1.04	-1	0	-1
-16.92	-13.856	-2	-0.008	21.984	10.016	0.008	12.936	-20.912	-14.056	-4	-5.992	-1.992	-1.992	-0.008	-2.992
-1.784	-2.504	0.832	3.944	18.608	14.168	11.16	5.112	-5.776	-17.208	-0.056	-2	1.944	1.944	2	0
-8.352	-13.272	-2.688	-0.688	-3.272	13.44	-0.456	10.752	-5.728	31.688	-3.792	-4.792	-2.688	-1.792	-0.896	-1.792
-4.04	-4.304	1.088	2.392	7.936	0.24	2.872	-7.328	-6.936	13.72	-1.608	-1.76	0.392	0.544	-1	-1.304
-1.8	-12.2	-1.6	0.6	-5.2	2.8	-2.8	0.6	5.8	9.2	-3.6	-3.6	-1.6	-0.8	0.2	-1.8
-16.232	-4.024	0.504	1	-1.752	-8.512	-0.256	-15.768	-0.208	25.288	-2	-3	-0.248	-0.248	2	2.008
4.224	1.296	1.408	3.112	-5.104	4.52	-1.776	3.184	-5.664	-10.144	-0.592	-0.888	1.408	2.112	2.408	-0.296
-6.032	-0.752	-1.624	1.344	-6.344	4.28	-1.408	-21.528	-1.344	7.096	-1.656	-3.656	-1.312	0.344	2	0.312
-7.432	1.432	-1.784	2	1.744	-2.648	-1.784	1.904	-8.152	9.376	-1.392	-3	-0.392	0.608	1.216	-1
7.76	4.04	-0.56	2	-2.92	-4.44	-6.44	3.16	-18.32	-30.08	-1	-3	0	0	0.44	-2.8
-1.632	-11.736	-3.44	0.024	-17.976	-23.656	-15.296	-10.248	-13.392	-7.584	-3.464	-4.464	-1.488	-1.976	-0.464	-0.952
3.288	-5.648	-1	3.464	-19.248	-19	-0.104	-6.424	-23.176	-15.008	-0.536	-1	1.464	2	3	1
6.496	-7.92	-0.416	1.584	-6.912	-18.4	-12.248	-1.824	-27.752	-48.168	-1.416	-3.416	0	0.584	1	-0.416
2.944	-6.528	-2.632	0.368	-14.056	-23.528	-4.216	-9.528	-23.264	-4.936	-3.632	-5.264	-2.264	-1	0.632	-1
8.24	7.72	-0.36	2.64	-4.36	-14.84	-0.36	9.92	-6.96	-7.16	-1.04	-2.36	-0.04	0.28	1.64	-0.72
1.896	7.552	-1.544	1.184	-0.632	-2.184	-11.904	5.728	2	-37.632	-2.816	-3.816	-1.544	-1	-0.728	-1
-0.968	4	-1.104	1.896	0.88	4.64	-6.296	-6.76	-1.792	9.64	-2.104	-3.328	0.448	0.672	1.448	0.224
-2.232	10.36	-1	2.472	15.12	2	3.176	-12.992	-0.888	4.112	-1.352	-2.352	0.648	0.648	1.472	-0.176
-20.056	-7.208	-1.872	0.256	5.896	-4.848	-7.872	1.592	-3.696	-21.104	-2.872	-3.872	-1.744	-1	0.128	-1
-9	-7.92	1.08	3	-0.16	11.28	3.6	-2.64	0.56	0.28	-1	-1.08	1.92	1.92	2	1.76
-7.904	28.488	-1.968	1.968	6.288	19.776	-14.128	9.584	1.84	-20.392	-2	-3.032	-0.032	0	1.032	0.064
-17.792	-0.904	-3	0.016	-2.08	2.256	9.016	1.048	-2.792	-16.504	-2.984	-4	-0.984	-0.984	0.984	-2.952
-0.96	-1.424	-0.064	2.936	9.064	10.936	3.36	3.104	6.616	33.808	-1.064	-2.064	0.936	0	2	-0.936
-7.128	10.44	-3.328	0.224	0.12	4.112	7.984	-4.104	6.56	17.768	-2.776	-3.776	-1.664	-0.776	0.224	-1.888
-8.8	-12.32	-0.16	2.84	-0.76	0.72	-10.24	1	3.84	29.72	-0.32	-1.48	1.52	0.68	2.52	0.68
-6.248	-5.544	-0.208	3.584	8.92	-10.416	-4.92	-0.584	-11.752	46.464	-0.208	-2.208	1	1.792	3.792	-0.208
-2.536	-4	-2.976	0.256	5.048	-10.928	1.024	-1.392	-3.672	-1.424	-3.488	-4.744	-1.744	-0.744	0.256	-1.744
-1.784	-9.344	0.568	1.784	-1.344	5.872	0.048	0.176	3.04	1.304	-1.52	-3.216	0.088	0.088	2.392	1
-9.96	-13.76	-0.296	2.056	-8	6.872	-3.704	8.704	17.648	18.704	-2.296	-3.592	-0.944	-0.296	0.056	-1.648
-14	-7.8	-6.2	-1.2	-13.6	-4.4	-10.4	0.4	9.8	-8.8	-4.2	-5.8	-2.2	-1.8	0.4	-2.8
0.752	-6.728	0.104	2.104	-18.656	-5.688	-9.272	-1.936	-5.896	10.096	-1.448	-2.448	0.104	0.104	1.552	-1.448
14.024	-8.056	-1.016	1.48	-2.512	-9.032	-0.056	5.528	-0.968	15.568	-1.016	-3.016	-0.016	-0.016	1.984	-0.016
4.944	-7.896	-2.632	1.824	-9.16	-7.28	-6	-0.912	-5.776	-25.248	-2.632	-3.632	-1.088	-0.176	0.912	-1.544
5.528	-15.816	-1	1.592	-6.712	-0.408	2.96	0.736	-5.92	-10.688	-1.408	-3.408	-1	-0.408	0.592	-1
8.56	-8.08	-3.92	-1	-1	-11.08	0.8	-6.44	-4.96	4.16	-3.64	-4.64	-2.64	-1.64	-0.72	-2.16
8.496	6.384	-0.688	3	0.816	-0.496	-5.376	3.88	9.496	-12.008	-1	-2	0.312	0.312	2.688	0.688
-4.848	1.68	-0.264	2.736	-3.944	-4.584	-10.472	-10.112	-0.528	4.888	-0.528	-2.264	0.472	0.472	2.472	0
3.704	13.704	-3.352	-0.136	7.08	5.432	-8.408	6.048	5.056	7.376	-3.352	-4.92	-1.352	-1.136	0.648	-2.136
-14.656	-12.328	2.328	4.832	11.824	1.84	-0.984	7.168	-7.168	-18.328	0.664	-1.168	2.664	2.664	4.328	1
-6.08	-10.72	-3.12	-0.88	8.88	1.44	-7.88	-10.92	-5.28	5.72	-3.24	-5.24	-3.12	-2	-0.12	-2
-14	6.28	-3.784	-0.784	14.576	9.64	-5.648	-1.864	0.856	7.512	-3.784	-5.784	-1.856	-1.856	-0.856	-1.856
-19.976	13.712	0.904	1.952	15.712	19.64	-7.592	-2.072	4.408	-19.952	-1.072	-2.072	-0.048	-0.048	0.976	-1.024
-22.568	-15.592	-1.928	1.048	11.952	14.616	-2.192	-6.072	-5.928	6.048	-2.952	-2.976	-0.952	-0.952	1.024	-0.976
-12.216	-0.152	0.784	1.784	2.568	9.56	2.424	-14.128	1.648	8.92	-1.144	-3.144	-1.072	-1	0.856	-1
-11.92	0.56	0.12	1.24	-4.64	-6	-20.68	-5.16	-13.56	-9.2	-1.88	-3.64	-1.52	0.24	2.12	-1.64
-13.656	-10.328	-1.832	1	6.496	9.32	-8.808	2.832	3.16	20.336	-2	-3.832	0	0	1	0
-4.704	-4.648	-1.568	2	-2.784	-2	-6.272	-1.352	1.16	15.032	-2	-3	0	0.216	0.432	-3.136
-5.488	4.792	-0.264	1.264	-0.68	-12.528	-2.776	1.416	11.112	-12.136	-2.472	-3.736	-1.736	-0.264	0	-0.264
-2.44	2.808	-4	0	-4.32	4.56	-10.816	1.248	14.2	26.368	-4.312	-5.312	-2	-2.312	-0.312	-2.688
-5.28	6.96	-1	2.64	-0.24	-9.88	-9.96	-5.68	12.08	16.76	-1.36	-1.72	0.28	0.64	2.28	-1
-1.632	-19.184	-2.368	0.816	-25.92	-19.304	-1.776	-5.776	12.104	-3.632	-3.184	-4.184	-1.184	-1.776	0.816	-2
-2.472	-12.72	-1.28	1.632	-19.648	-1.352	-1.016	5	7.192	18.808	-2.368	-3.368	-0.368	-0.368	1.088	-1.456
6.016	-2.072	-0.48	1.512	-6.528	-2.936	-13.608	1.048	9.928	-2.056	-2.488	-3.488	0.016	0.008	2.016	-0.992
0.344	-4.448	-3.552	1.344	-5.032	-1.552	-14	4.656	-7.208	-18.24	-2.656	-4.208	-1.208	-0.656	0.792	-1.208
2.2	-7.2	-2	-0.2	9	-10	-4.4	-0.8	3	-3.4	-3.2	-4.2	-2.2	-1.6	0.4	-1
-0.816	-3.816	-0.112	2.24	2.184	-2.888	-5.312	-5.168	1.928	-29.312	-1.76	-3.408	0.24	0.24	1.592	-0.408
-2.216	5.96	-2.48	2.216	-3.264	6.352	4.608	-5.176	-1.392	-14.864	-1.392	-3.088	0.608	0.912	4	3.392
-4.464	-3.72	-0.256	2.488	4.672	4.048	-1.048	-4.44	8.208	16.208	-0.768	-2.512	0.744	-0.256	1.744	-0.256
-10.624	-17.088	-3.208	0.792	-5.376	8.832	-3.752	-3.416	17.88	-17.296	-3.208	-4	-0.792	-0.792	0.208	-1
1.16	-7.24	-0.68	2.32	13.68	-8.4	-3.56	15.88	15.44	2.64	-0.68	-1	1.16	1	2.52	-1.48
-7.768	0.336	-1	1.888	7.776	15.768	-1.44	-6.344	5.784	24.328	-1.112	-3.112	-1	-1	1.112	-0.552
-10.616	-4.104	-3.808	0.192	12.64	-1.488	-10.04	-7.128	23.768	-3.72	-2.872	-3.808	-1.744	-1.68	0.192	-0.936
-7.952	-7.856	0.968	1	-3.792	12.032	-13.904	-5.888	37.92	9.664	-2.984	-4	-0.016	-0.016	0	-2.984
2.584	4.776	-0.968	1.064	2.936	14.096	-1.16	-2.968	41.936	19.968	-2.936	-3.904	-0.936	-0.936	0.064	-1.936
-31.72	-8.32	-1.08	-1	-16.88	11.48	-5.28	0.16	21.16	-3.2	-3.92	-5	-2	-1.92	-0.76	-1.92
0.616	-13.104	-0.128	2	11.592	-0.944	-11.976	9.744	30.36	19.664	-2	-3	-0.872	-0.872	1.128	-1.744
-5.472	-8.528	-2.648	1.352	-2.88	-9.296	0.296	1.824	16.056	13.48	-2.648	-3.648	-1.472	-0.824	1.176	-1
1.984	-19.208	-2	0.224	-1.776	5.12	-2.36	6.016	14.464	-13.104	-3.224	-4.224	-0.224	-0.224	-0.224	-1.776
-4.816	-16.36	1.912	4	2.088	-0.816	-9.36	-4.28	10.448	20.256	-0.728	-1.272	1.272	2	2	0
-5.76	-11.44	-1.68	1.64	-6	-7.44	2.48	7.6	10.36	19.88	-1.68	-3	-0.36	-0.36	2.32	1.68
1.048	-21.264	-0.368	2.528	-15.84	-13.792	-0.104	-5.896	4.16	-9.784	-0.736	-2.104	1.264	1.264	2.896	0
-2.528	-6.92	-1.584	0.832	-15.176	-14.256	-1.336	-2.096	-3.832	12	-2.752	-4.752	-1.168	-1.168	0.416	-2.752
1.824	2.216	-1	1	-14	-3.856	-9.784	5.36	2	-2.424	-2.464	-4	-0.464	-0.464	1	-1
5.56	-10.168	0.024	3.512	-9.856	-4.416	3.344	3.072	13.096	-19.784	-1	-1.976	0.512	1.512	2.512	0.512
0.44	-12.36	-2.44	0	7.12	9.8	-13.12	-16.12	8.6	10.36	-3.44	-4	-2	-0.44	0.44	-2.44
5.664	-3.136	-1.216	2.784	3.256	12.136	2.568	-3.648	0.016	-11.416	-1.216	-1.608	1.784	1.784	2.392	1.216
-0.744	-3.496	-1	2.312	3.904	-5.84	1.184	0.808	11.216	-19.664	-1.688	-2.688	0.656	0.656	1.656	-1
3.664	-0.592	-3.112	-1.112	6.44	-5.552	-4.296	-9.856	2.736	20.672	-4.112	-6.112	-2.112	-2.112	0.592	0
-10.776	-1.24	0.248	1.496	-7.024	-11.512	-0.272	-9.544	3.72	3.704	-2.504	-3.256	0.248	0.248	-0.248	-1.752
-8	12.4	0.4	2.6	5.6	6.4	-8	-1.8	4.8	-15.2	-1.4	-2.4	0.6	0	1.8	-0.2
-15.544	3.064	-1.696	0.152	11.176	3.48	-5.392	-3.632	5.456	10.544	-3.696	-4.848	-1.696	-1.848	0.304	-1.696
2.816	20.648	1.688	4.584	12.104	-2.584	-7.688	3.896	15.792	-1.896	0.584	-1.208	1.688	1.792	3.688	0.792
-13.608	7.056	-6.776	0	4.224	-9.6	-6.272	-6.944	21.888	4.16	-3	-4.944	-1.888	-0.944	0	-1.888
-2.024	3.976	-1	1.024	15.936	5.04	4.96	-2.976	9.128	25.08	-1.992	-2.992	0.016	0.016	1.016	-0.992
1.04	14.28	0.08	2.08	-2.68	2.16	-7.12	-6.96	14.8	-29.8	0	-1.92	0.08	1.04	1.12	0.04
-2.384	-2.296	-1.088	1	-9.032	-8	-5	-4.264	3.208	-6.12	-2.912	-4	-1	-1	1	-0.176
-12.68	0.456	0.592	1.728	6.136	-6.864	4.736	6.048	7.32	8.688	-0.544	-3.272	-0.272	-0.136	1	-0.136
-10.528	3.024	-0.816	1.552	-2.368	-13.08	2.184	-3.08	22.792	-11	-2.448	-3.448	-0.448	-0.632	0.736	-0.632
3.696	-2.016	-0.696	0.304	-8.68	-7.608	-11	-4.216	-3.144	2.784	-3.464	-3.696	-0.696	0.072	0.536	-0.392
-5.4	6.28	-0.72	2.44	0.64	-14.28	0.88	8.76	4.32	20.16	-1.28	-3.28	0	0	0.72	-1.44
0.392	-14.36	-2.688	-0.344	-19.656	-7.656	-3.328	-13.016	-3.28	0.032	-4.344	-4.672	-2.344	-1.672	-0.672	-2
-2.12	-11.896	-1.128	1.872	-9.768	-8.112	-12.872	3.624	-12.12	18.752	-1.88	-3.128	-0.128	-0.128	1.248	-0.752
1.096	-16.456	-0.576	2.576	-14.12	-0.576	-3.696	-5.12	-14.848	1.488	-1	-2.424	0.576	0.576	1.576	-0.424
7.224	-17.528	-2.528	1.056	-5.192	-12.696	-13	1.864	-13.776	-38.808	-2.472	-3.472	-0.472	-0.472	0.528	-0.472
3.48	0.96	1.4	2.92	2.32	-1	-3.12	3.84	0.24	1.16	-0.56	-2.56	0.44	0.44	3.4	0.44
6.864	0.816	-0.432	2.704	-1.32	4.864	-0.816	4.112	-14.68	-15.2	-1.432	-1.864	0.704	0.704	2.136	0.136
-2.536	-12.32	-3.08	0.768	3.464	18.544	-1.696	-6.848	-12.24	-32.992	-2.848	-3.848	-0.848	-0.464	0.768	-0.768
-10.328	-3.96	-0.008	2	-2.344	12.984	-4.608	7.976	-12.016	3.304	-1	-2.672	0.328	0.328	1.664	-1
-4.152	-4.456	-0.728	0.848	-4.408	-0.136	-3.816	0.696	-19.848	-26.664	-2.864	-3.864	-0.864	-0.576	0.712	-0.864
1.76	4.52	-0.52	-0.04	2.96	-10.24	-14.4	-10.24	-18.68	-24.28	-3.28	-4.28	-0.76	-0.52	-0.28	-1.76
11.2	2.888	2.848	3.04	9.152	4.272	-0.92	-1.384	-12.344	17.504	0.04	-1.576	2.04	2.232	2.232	0.424
-2.288	3.984	-0.856	2	10.992	15.976	-0.296	-4.72	-17.984	4.016	-2	-3	-0.712	1	1.144	-0.712
-11.288	16.656	0.096	3.904	3.672	7.672	-3.232	-6.752	-18.136	1.464	-0.904	-2	0.096	0.096	1.096	0
-22.664	-9.616	-2.952	-0.048	0.808	-1.424	4.568	20.176	-28.048	32.232	-3.048	-4.048	-2	-1.048	-0.048	-2.952
-19	-11	-4	0	-5	-7	1	-16	-38	23	-4	-5	-2	-2	0	-2
-17.52	-8.904	-0.144	1.904	-7.192	13.712	-1.856	-8	-31.576	25	-1.144	-3.096	-0.096	-0.048	0	-2
-20.56	-3.944	-4.232	-1.52	-6.056	-16.848	-6.656	-5.424	-27.384	27.424	-5.424	-6.616	-3.616	-2.712	-1.616	-3.616
-18.976	7.992	-0.288	0.712	-3.144	-2.152	-0.432	-3.568	-25.28	1.136	-3.144	-3.288	-1.144	-1	0.712	-1.144
-10.152	-3.616	1.424	2.192	4.464	-6.808	-2.544	3.808	-27.344	-3.624	-1.808	-2.808	-0.192	-0.192	1.808	-1.192
0.2	-7.76	-1	0.48	3.4	-6.24	1.04	-11.32	-21.84	10.4	-2.76	-3.76	-1	0	1	0.52
-3.136	-13.168	0.424	4.424	-13.576	-17.984	-8.592	16.968	-18.152	-12.304	1.136	-1.288	2.424	2.424	3.712	2.424
12.32	-13.368	-0.656	1.344	-9.28	-18.312	-11.632	3.36	-31.304	-6.584	-1.656	-2.992	0.344	0.008	1.344	0.008
4.232	-16.232	-1.768	2	-8.92	-19.696	-12.456	-8.608	-25.456	9.312	-1.384	-2.384	0	0	2.848	0
2.456	6.816	0.432	3.136	-9.16	2.024	-4.36	-2.616	-17.976	-24.616	-0.296	-1.864	1.704	1.704	2.568	1.704
1.36	-0.68	0.56	1.52	-8.4	-9.64	9.6	0.2	-26.96	-15.6	-2	-4	-1	-0.48	0.04	0.04
2.856	-1	-0.056	2.416	7.192	4.944	-4.64	-3.696	-7.304	-8.56	-1.056	-3.056	0.472	0.472	1.944	0
-1.544	-4	-0.848	2.728	9.304	-2.544	-9.216	7.672	-10.48	-39.576	-1.272	-1.696	0.728	1.152	1.728	0.152
-0.616	-6.12	-2.128	1.624	2.632	0.872	3.368	3.496	-10.136	-11.4	-2.376	-3.376	-1	-0.376	0.624	-0.376
0.72	-0.704	-2.672	1	4.8	-2.016	-7.296	2	-3.904	-9.096	-3	-4	-1.672	-0.328	0.672	-1.328
-5.32	-1.96	-3.56	-0.28	8.76	1.16	3.48	10.12	-2.92	-35.16	-3.28	-4.28	-1.72	-1	-0.28	-2.72
-5.504	3.824	-1.304	1.696	14.592	16.216	4	-1.696	-7.088	11.808	-1.536	-2.536	-0.304	-0.304	2.232	-0.768
-8.368	8.424	-0.184	3.632	7.024	5.232	-1.264	1.264	8.632	16.552	-0.184	-1.184	1.816	0.816	3	1.552
-13.864	-10.272	-1.272	1.592	6.496	4.048	-2.088	2.912	-0.224	-16.592	-1.272	-3.272	-0.272	-0.272	1.728	-0.272
-12.944	-7.384	0.176	2.264	9.056	8.968	-3.824	8	4.968	35.888	-0.824	-1.824	0.264	1.176	1.264	0.176
-3.12	-6.52	0.88	2.84	8.6	-4	11.24	16.08	-10.92	15.72	-1.16	-2.2	1.8	0.88	2.88	0.88
0.944	-25.92	-4.976	-0.984	-6.008	7.96	-8.992	-1.072	-11.976	-21.912	-4.984	-5.984	-2.984	-1.992	-0.992	-2
5.88	-26.104	1.664	2.832	1.112	11.432	-4.72	1.888	-16.832	18.944	-1.168	-2.224	0.832	0.832	2.72	-0.168
-1.832	-10	-1	1.104	-0.312	-12.544	-3.104	-6.416	-8.208	5.064	-2.792	-3.792	-1.792	-0.896	-1.584	-5.48
-5.344	-13.544	-2.544	0	2.176	6.48	-5.216	1.544	-17.568	-23.504	-3.848	-4.848	-2	-1.152	0.152	-2.152
-9.6	-4.4	4.4	4.6	-13.6	-2	6.6	5.4	-3.6	26.6	0.6	-1.2	2.6	2.6	3	0
-11	-15	-2.008	-0.256	-10.488	-10.992	-11	-4.496	-17.488	13.064	-3.504	-5.504	-2.256	-1.504	-0.504	-1.504
9	-23	0.816	2.408	-20.704	-16.264	-2.408	1.336	-2.928	-5.152	-1.592	-2.184	0.408	0.408	2.408	1.112
8.312	-12.12	-0.968	2.688	-8.72	-12.312	-0.128	-16.744	-6.968	17.968	-0.312	-2.968	0.688	0.376	2.032	-0.624
-0.744	-1.704	-0.784	1.608	-20.944	-8.648	-5.864	-7.824	-20	-14.408	-2.392	-3.392	-1	-1	0.216	-1.392
9.92	-6.92	-0.44	1.68	4.72	1.56	-7.2	-0.56	-17.72	-23.04	-2.32	-3.76	-0.76	-0.88	0.68	-1.32
1.584	-5.464	-0.536	1.464	1	3.368	-5.272	4.44	-11.336	10.392	-3.048	-3.536	-1.048	-0.536	-0.024	-2.024
-13.328	-6.112	-1.464	0	3.424	0.208	-21.072	-2.536	-19.144	-12.184	-3.536	-4.536	-2	-1	0.464	-1.536
-0.496	-1.416	-0.168	2	5.664	0.416	4.176	-1.408	-21.424	-17.808	-1	-2.416	0	0	0.584	-1.416
-4	2.216	-2	0	-0.848	-9.104	-6	-0.84	-19.376	5.472	-3.368	-4	-1	-1	0.736	-2.264
-8.12	3.28	-3.04	-0.4	5.04	5.52	-2.8	-3.52	-32.64	-19	-3.04	-4.72	-1.04	-1.04	-0.36	-2.04
-4.36	11.56	-0.816	2.184	17.192	1.36	-1.456	-10.904	-21.896	-15.072	-0.816	-2.816	0.184	1.184	1.456	-0.544
-10.656	13.76	-1.224	0.552	16.312	9	-3.672	-0.224	-15.12	21.192	-2.448	-3.448	-0.448	0.552	1.328	-0.448
-25.12	-2.712	-1.352	2.472	16.176	-6.24	0.472	0	4.12	-2.48	-1.352	-2.352	0.824	0.824	2.472	-0.528
-8.664	6.744	-0.768	2.36	9.616	1.872	-1.048	-12.744	-12.848	14.824	-1.512	-2.512	-0.384	0.616	2.488	-1.256
-5.92	-6.08	-4.76	0.16	7.52	-6.84	-15.12	-3.52	-3.64	48.08	-3.76	-4.76	-2.68	-1.76	0.16	-0.76
-2.544	-14.584	-1.032	1.968	1.872	7.032	-9.384	10.872	0.52	15.416	-2.032	-3.032	-0.032	-0.032	1.936	-2
-1.08	-5.904	-1.984	1.032	-3	0.76	-0.872	7.856	2.064	20.288	-2.968	-4.952	-1.952	-1.952	-0.952	-1.984
-12.68	-2.96	-1.936	0.936	-5.32	-20.04	-7.64	-2.808	5.744	28.784	-3	-4.064	-1.064	-1	0	-1
-5.664	-9.656	-1.112	1	-9.232	-8.448	-8.88	-10.224	16.536	-5.448	-2.112	-3	0	-0.888	1.112	-0.888
5.32	-0.64	-3.52	1.16	-6.48	-2.88	-15.88	4.04	9.88	19.12	-2.68	-3.84	-0.84	-0.68	0.32	-0.16
-0.208	-10.08	-3	0.792	-10.872	-18.416	-6.416	3.584	-6.168	23.176	-3	-4.208	-0.208	-0.208	0.208	-1.792
-2.928	-10.512	-0.744	1.744	-6.208	-18.416	-4.976	-5	-8.928	-26.16	-1.744	-3	-0.744	-0.744	2.256	-1
1.52	-13.264	-2.696	0.304	-9.136	-11.952	0.048	1	-2.088	9.384	-2.696	-5	-1	-0.696	0.304	-0.696
21.072	-3.76	1.648	3	-11.536	-12.944	-5.592	4.168	0.408	4.368	-1	-2	0.352	1	2	-0.296
1.8	-6	-2	1.6	-2.6	-3.4	-5.4	-10.4	3.8	-24.6	-1.8	-2.8	0.2	0.2	1.2	-0.8
7.104	-16	-1.552	0.552	9.344	-3.376	-10.448	-1.448	-0.448	-2.176	-3	-4.448	-1	-1	0.448	-1.552
11.032	5.064	1.504	3.496	-0.512	12.024	-3.032	1.464	-1.984	-8.008	-1	-1.504	0.992	0.992	1.992	0.496
5.632	1.72	-2	1	-3.088	-2.648	3.352	-4	-15.896	-22.72	-2	-4	-0.456	-0.456	1	-1
2.92	-8.184	-1.776	1.224	8.08	1.552	-7.288	-11.656	-0.08	9.592	-2.776	-3.776	-1.776	-0.776	0.408	-1.224
5.84	-7.24	-3.08	0.56	4.2	3.64	-14.76	-11.84	-3.44	-13.36	-2.44	-4.08	-1.08	-0.72	0.28	-1.72
-9.568	-0.44	-1	0.688	6	10.44	0.128	0.064	3.944	-27.432	-3	-4	-1.312	-1	0.376	-1.312
-20.304	5.32	-0.264	2.736	16	4.888	-7.32	2.584	7.624	30.928	-1	-2.264	0.736	1	1.736	-0.264
-7.568	-1.432	-2.216	1.352	6.488	3.216	6.408	5.704	-7.408	21.888	-2.216	-3.216	-0.216	-0.216	1.568	-0.216
-12.512	-11.672	-3.664	-1.328	13.816	9.664	-4.992	8.008	5.008	24.976	-4.496	-5.496	-2.496	-1.664	-0.664	-1.832
-15.88	-2.36	-0.48	2.64	2.2	1.36	-9.28	3.6	15.72	73.6	-0.48	-2.48	0.52	0.64	2.64	0
-9.928	-12.216	0.712	2.712	-2.856	7.352	6.272	-9.704	-6.504	38.936	-1.216	-3.144	0.856	0.784	1.928	0.856
-23.808	0.928	-0.024	2.024	1.904	4.832	-4.928	-6.952	13.712	32.568	-1	-2	0.024	1	2	0
-11	1.736	2.904	2.952	-1.192	6	-11.928	5.168	8.76	38.664	-1.024	-2.024	0.952	0.976	1.952	-1
-13.344	-12.92	-5.712	-0.928	-13.424	-2.288	-5.712	-0.936	-3.144	-10.864	-4.856	-5.856	-2.928	-2.856	-0.856	-2.856
-7.56	2.92	-0.48	3.4	-4.72	-12.64	1.28	6.2	18.72	8.16	-0.48	-1.48	0.64	1.52	2.64	1.52
9.32	-10	-1.832	2.168	-17.832	-6.352	-12.48	-1.688	13.32	24.144	-1	-2.832	-0.832	0.832	0.664	-0.672
0.432	-15.864	-0.432	1.568	-6.056	-14.704	-0.456	-2.216	10.408	-15.216	-2.432	-3.432	-0.432	0.352	1.568	-1.216
8.36	-13.68	-1.528	1	-13.848	2.72	-10.624	-10.152	2.528	-5.608	-2.264	-3.736	-0.736	-0.736	1	-1.264
9	-5.192	-1.376	1.624	-6.696	-11.376	-16.368	-1.32	6.496	5.696	-1.688	-2.688	-0.376	0.312	1.312	-2.752
2.4	-4.56	-2.16	0.28	1.8	3.56	-8.16	2.72	18.92	-17.4	-3.36	-4.72	-1.08	-1.08	-0.36	-2.64
9.448	-4.816	-0.184	3	10.288	11.96	1.592	-4.96	9.632	4.344	-1	-2.592	-0.184	-0.184	2.408	-1.184
3.192	-2.664	-2.912	0.544	1.088	4.368	-6.12	3.336	13.528	-2.664	-3.912	-4.912	-0.912	-0.912	1	-0.912
-2.464	-6.448	-1	1.488	-1.048	4.464	-8.056	-2.024	15.448	-19.048	-2.008	-3.008	-0.496	0.496	0.496	-0.496
-0.104	-9.896	-3.344	0.208	-1.48	0.688	-7.592	-5.176	11.24	7.176	-3.344	-4.792	-1.896	-1.896	-0.448	-1.896
-4.2	-11.8	-2.8	1.6	2	-5.6	0.2	6.4	6.2	6.2	-2	-3.6	0	0	1.6	-0.4
-0.928	11.296	-0.056	2.944	16.032	7.552	4.608	2.016	13.056	-26.28	-0.056	-2.408	1.296	1.592	2.944	0.296
-9.128	1.128	-3.088	0.696	20.52	13.912	-5.912	15.608	18.608	14.488	-4	-5	-2.304	-0.696	0.696	-1.608
-2.488	-7	-1.976	1.512	6.024	8.632	-5.464	-0.112	21.792	14.864	-2.232	-2.488	-0.232	0.512	0.768	-1.488
-13.416	-1.12	-1.04	2.168	12.376	7.04	0.92	3.296	11.912	4.088	-1.624	-1.832	0.96	1.168	0.96	-0.832
-0.64	-8.36	-1.68	0.48	-4.32	1.12	4.12	-0.4	11.4	35.72	-2.68	-4.36	-1.52	-0.52	0.48	-0.84
-5.664	-10.104	2.552	3	1.44	2.888	-8.664	5.872	23.208	2.904	-1	-2	1	1	2.776	-1
-1.32	-5.104	-2	1.872	-6.552	-11.488	-8.936	0.552	14.872	-23.68	-2.064	-2.192	-0.128	-0.064	1	-1
-9.048	-24.824	-1.968	-0.952	5	-8.968	4	-8.76	20.872	21.792	-3.968	-4.952	-1.952	-0.984	-0.968	-1
-10.128	-14.776	0.872	3.904	-3.872	1.808	-7.032	1.808	23.288	29.488	-1.032	-1.096	0.968	0.968	1.968	-0.968
-7.48	-2.56	-1.76	1.32	-11.36	-1.36	2.52	3.4	18.72	23.2	-1.76	-2.84	-0.76	0.16	0.24	-0.08
-17.104	-17.536	0.36	2.488	-24.384	-4.28	-10.28	-0.72	4.72	49.232	-1.384	-1.64	0.488	0.488	2.616	-1.128
10.936	-21.648	-1.472	1.528	-14.592	-13.768	-5.88	0.472	2.112	18.304	-2.472	-3.472	-0.472	-0.472	0.528	-1.472
9.416	-8.344	-3.776	-0.776	-6.448	-16.088	-13.36	-1.672	4.448	9.704	-3.776	-5	-2	-1.224	0	-1.224
6.192	-10.736	-0.816	2.184	-5.456	-8.72	-6.352	-4	-6.72	29.84	-2.088	-3.088	-0.36	0.64	2.912	-0.816
4.28	-9.88	-1	2.32	-0.16	-5.4	5.96	-0.04	-6.16	-26.72	-1.68	-2.68	-0.36	1.32	1.64	-1.68
4.216	-10.112	-2.736	0	4.632	5	-10.568	-3.736	-2.736	-7.064	-3.368	-5	-2.736	-1.368	-1.736	-3.84
-5.176	-0.992	-1.416	2.168	-0.584	-1.664	-3.336	-2.744	1.912	17.336	-1.416	-2.832	-0.416	0.168	1.584	-1.416
5.32	3.288	-1.144	0.856	11.248	6.928	1.496	-6.504	2.568	-9.176	-2.608	-4.072	-1	-1.072	0.392	-1.536
-1.632	-3.144	-1.536	1.464	3.248	0.144	0.416	-6.024	3.464	10.632	-2.024	-3.536	-0.536	-0.536	0.488	-1.024
-7.96	-10.32	-2.44	0.68	0.68	-7.6	-8.52	-2.68	-0.08	23.32	-2.32	-3.44	-0.32	-0.32	0.68	-1
3.648	9.864	-2.392	0.608	9.592	3.608	-10.096	-9.824	-6.568	-22.04	-3.176	-4.392	-0.784	-0.392	1.216	-2.176
-6.216	12.312	-0.344	2.688	10.128	9.16	-7.624	2.248	8.28	7.648	0	-1.656	1.344	2	3.656	0.344
-12	8.48	1.52	2.816	7.264	9.56	-9.672	9.152	8	17.624	-1.888	-2.592	0.112	-0.296	1.408	-0.184
-16.728	10.016	-1.752	0.744	0.744	6.248	-3.504	-7.048	8	-19.288	-3.256	-5.008	-1.256	-1.256	0.496	-1
-13.8	-7.6	-1.4	2.4	3.4	-9.6	-7.6	6.8	-5.2	11.4	-1.6	-3.6	-0.6	0.2	0.4	-1.4
-5.368	-18.544	-3	0.848	3.848	-9.936	-9.112	2.064	-0.152	0.28	-3.152	-5.152	-1.152	-0.304	0.848	-1.152
-0.976	-6.064	0.104	3.104	-4.584	-7.584	-8.792	-3.104	9.272	-10.896	0	-1	1	1.208	3.104	1.104
-0.776	2.552	0.776	2.888	10.72	-2.336	-2.832	-3.72	4.384	20	-1.112	-2.112	0.888	0.944	1.944	-0.944
1.032	-0.968	-2.968	-0.968	-1.072	-1.952	-4.968	20.816	7.088	1.184	-3.976	-4.976	-1.984	-0.984	-0.976	-0.976
-0.84	12.76	-1.12	3.8	-12.84	5.48	8.12	-0.32	7.92	-15.48	-1.16	-1.2	1.8	1.84	1.88	-1.04
-4.208	-12.088	-2.824	-0.648	-17.592	9.416	-10.032	-5	-7.704	22.264	-2.824	-4.736	-1.736	-0.912	1.088	-0.912
-10.872	-5.456	-0.136	1.272	-8.136	-9.904	-12.328	3.776	-19.64	-4.856	-1.864	-3.864	-0.864	-0.728	1.136	-0.864
-1.712	3.24	2.632	4.632	-13.712	-1.104	-9.84	0.16	-12.448	-23.608	0.816	-1.184	1.816	2	3.816	1
2.392	-8.84	-3.304	-0.84	-16.144	-7.128	-10.84	0.768	-12.768	-1.088	-4.072	-5.072	-3.072	-1.304	-0.304	-1.536
0.32	1.92	-1	1.72	0.84	9.96	4.32	-11.4	-12.48	-23.08	-1.56	-3.28	0.72	0.72	0.56	-2.16
-8.768	8.688	0.672	3.328	7.768	4.736	-1.672	7.344	-10.36	-19.472	-1	-2	1	1.328	2.672	0
-3.632	0.112	-1	0.376	3.128	12.496	-3.744	-3.256	-8.768	-5	-2.624	-4	-1.624	-1	0.376	-1
-9.88	-5.184	-0.696	1.728	-3.032	0.032	-14.064	-1.032	1.672	-32.512	-1.848	-3.272	-0.848	-0.424	0.576	-1.424
-4.64	-2.472	-2.528	0.944	-8.92	-8.056	6.28	-9.248	2.72	-24.504	-2.056	-3.056	-0.056	0.472	1.472	-0.64
-0.36	11.48	-3	-0.04	-6.96	-5.56	-8.16	4.04	-11.04	3.04	-3.04	-4.04	-1.04	-0.52	0.48	-1
2.32	3.864	-0.864	2.568	10.704	0.592	-1.888	-9.248	3.088	-31.384	-1.432	-3.432	0	0.568	2.136	1.84
-4.84	-3.08	-2.768	0.616	8.616	13.304	-14.616	-2.92	13.552	-15.136	-3.384	-4.152	-1.768	-1.384	0.232	-1.384
-0.064	-0.992	-1	2.336	2.344	13.32	-10.328	4.664	6.352	15.064	-1.664	-3.328	-0.328	-0.328	2.664	-0.336
-14.456	2.984	0.424	3.424	7.544	4.184	15.68	-10.288	-1.712	-27.68	-0.576	-1.576	1.136	1.424	2.424	0.712
-18.64	-11.88	-2.52	-0.76	5.96	-4.24	-2.16	-7.92	-4.04	-11.76	-4.76	-5.76	-2	-1.76	-0.76	-2
-24.656	-14.96	-3	1	-2.576	-9.312	-12.384	2.504	4.576	0.768	-2.192	-4	-1.192	-0.384	0.616	-1.192
-4.44	-10.008	-1.432	0.568	-1.288	5.992	-7.128	2.56	14.848	-42.264	-2.576	-3.576	-1.432	-1.288	1.568	-1.288
-11.272	-4.576	-3.616	0.384	-7.232	-6.136	-6.04	3.136	7.904	-12.208	-3.616	-5.424	-2.52	-1.616	0.192	0
1.664	8.28	-1	2.904	10.28	-2.48	-6.808	-0.808	21.52	29.04	-1.096	-2.096	-0.048	-0.048	1.952	-0.904
-11	-5	-4	0	-4	-22	5	-9	16	-11	-4	-5	-2	-1	0	0
-9.664	-8.52	-0.144	1.856	-11.952	-23.712	-7.24	-18.808	8.136	5.672	-1.192	-2.144	-0.144	-0.096	3.808	-1.096
0.536	-8.152	0.808	3	-15.192	-16.616	-19.08	-3.48	-7.904	13.328	-1	-2	1.096	1	2.904	0.808
5.864	-1	-2.712	1.144	-4.024	-14.136	-2.72	6.712	-6.568	-28.568	-2.856	-3.856	-1	-1	0.712	-1
15.048	-0.192	-1.192	1.616	-2.88	6.696	-5.352	8.504	-12.888	-2.04	-2.192	-3.384	-0.192	0.616	0	-1
6.96	-6.76	-0.76	3	-13.84	0.2	4	6.64	6.92	-14.32	-1	-2	0.76	0.76	1.76	0
-6.864	2.864	-2.288	-1	-6.288	-1.712	-6.528	-13.288	3.968	-56.544	-4	-5	-2.712	-2	-1	-2
5.952	-4.632	-1	2	7.632	0.36	-15.328	4.008	6.976	-14.264	-1	-2.336	-0.664	-0.664	1.336	-1
-0.384	-9.696	-2.848	0.768	-3.992	-1.768	-7.696	-5.84	18.072	-10.6	-2.232	-4.232	-0.232	-0.232	1.616	-1.616
-16.024	-7.544	-2.16	1.704	-10.136	0.248	-4.112	-6.272	4.384	-25.864	-2.296	-2.728	-0.296	0.136	1.136	-0.432
2.8	-4.76	-1.08	2.4	-0.68	8.04	1.6	-1.56	-9.16	17.96	-1.08	-2.56	0.92	0.92	2.48	1.04
-6.776	-7.664	-2.584	1	9.672	1.36	1.584	5.944	0.672	10.024	-3	-4.528	-0.528	-0.528	0.472	-0.528
-1.424	6.4	-0.728	2.272	15.88	6.912	-6.608	-3.608	4.936	-2.056	-1.152	-2.728	-0.152	0.272	1.272	-0.576
-4.752	-12.984	-1.504	0.872	11.872	6.616	-1.888	2.128	-0.032	22.496	-2.752	-3.128	-0.752	-0.752	0.248	-0.752
-15.392	-3.328	-3.016	-0.016	11.968	8.032	2.36	0.968	2.016	3.904	-3.344	-5.016	-1.344	-1.344	1.984	-1
-15.16	8.44	-0.28	2.72	8.8	-1.88	1.72	3.44	9.4	-8.56	-0.56	-2.28	0.44	0.44	2.44	-0.28
-7.48	-4.872	-1.232	0.768	3.928	2.072	-8.48	4.16	-8.608	21.056	-3.232	-4.232	-2	-1.464	-1.536	-2.768
-3.184	-14.16	-1.264	0.736	8.344	-6.056	-5.896	-16.688	-3.872	13.944	-2.448	-4.264	-0.448	-0.448	0.552	-1.816
-10.912	-4.856	-2	0.728	4.36	-9.232	-10.912	5.912	-5.68	-8.776	-2.272	-3.272	-0.272	-0.272	0	-1.136
-10.088	-8.472	-2.824	-0.736	-15.328	-7.648	-1.704	-8.736	-25.472	18.856	-2.912	-4.736	-1.736	-0.824	-0.824	-1.176
-7	-6	-0.04	2.96	-2.56	-8.12	-15.4	5.88	-2.48	-3.12	-1	-1.08	0.96	1.96	2	-0.04
-5.032	-14.072	-1.984	0.024	-27.896	-17.008	-6.016	0.84	-13.896	-3.68	-2.984	-4.976	-1.976	-0.976	0.016	-0.992
-4.44	-29.216	-2.056	0.944	-8.56	-13.664	0	-5.616	-19.72	29.384	-2.056	-3.112	-0.112	-0.112	1.888	-0.224
7.752	-1.792	-0.416	2.688	-8.792	-8.248	-14.648	-1.56	-4.48	-0.808	-0.416	-2.208	0.896	0.896	1.792	-0.208
9.672	-6.696	-1.848	0.456	-12.112	-11.632	2.368	-7.936	-9.216	-7.784	-2.696	-3.848	-0.696	-0.544	0.304	-0.848
3.6	-12.2	-2	0.6	-0.8	-7.6	-1.6	1.6	2.2	-1	-3.4	-4.2	-1.4	-1	0.8	-2
-1	1.504	0.496	3.496	5.728	0.72	2.024	1.496	2.48	-30.496	-0.256	-1.504	0.744	1.496	1.992	0.744
8.96	-3.48	-1.704	0.592	23.08	-0.848	-6.184	4.856	4.408	2.328	-2.704	-4.408	-1	-1	1	-1
-4.936	-8.624	0.968	3.312	-8.592	-6.904	7.968	-0.28	4.624	16.024	-0.688	-1.688	1.312	1.312	3.312	0.344
-3.472	4.432	-1.824	2	1.312	-1.568	-1.528	-2.432	2.096	-20.432	-1.608	-3	-0.608	-0.608	2	-0.608
-0.28	-4.12	-3.56	-0.44	-9.08	-2.12	-14.04	-8.76	-0.52	10.76	-4.44	-5	-2	-2	-1	-2.12
1.392	4.856	-0.512	2.512	11.904	12.704	-1.24	-6.952	8.048	24.632	-0.488	-2.488	0.512	0.512	2.024	0.024
-8.256	3.144	-2.392	0.072	-2.68	7.032	0	3.824	2.896	-1.712	-3.464	-4	-1.464	-1.464	0.072	-3.144
-9.088	0.832	-1.752	1.664	6.584	-2.08	0.656	4.16	-5.84	34.672	-1.92	-3.336	-0.336	-0.336	3.08	2
-19.688	6.216	-1.472	0.896	8.848	1.16	-4.208	6.688	-5.152	30.048	-1.736	-3.736	-0.104	-0.368	1.264	-1
-10.88	-3.72	-1	1.32	2.56	-1.4	0.52	-4.64	1.64	15.16	-2.36	-3.68	-0.36	-0.68	1.64	-0.32
-5.016	7.728	1.272	2.544	1.632	-5.368	-1.912	6.272	-2.464	52.464	-1	-1.728	0.544	1.272	2.272	0.272
-4.12	4.432	-1.776	1	-1.016	-0.448	-2	1.536	5.12	22.064	-2.224	-3.224	-0.448	-0.224	0.224	-0.224
-8.944	1.416	-2.472	-0.472	-4.064	7.536	-14.48	1.704	7.352	-3.064	-3.296	-4.472	-1.472	-1.472	-0.472	-2.472
-1.768	-2.896	1.488	4.616	7.872	2.768	5.208	-1.848	6.104	33.824	0.616	-0.256	2.616	2.616	4.872	3.128
-12.2	-5.44	-1.92	1	-2	-2.4	0.12	3.32	-0.52	6.12	-2.92	-3.92	-1	-1	0.16	-1
-15.968	1.84	-2.032	1	-19.904	-0.096	-11.296	-12.488	-7.712	8.52	-2.968	-3.968	0	-1.936	-1.936	-2.968
1.096	5.776	2.92	3.952	-19.904	-13.968	-1.256	10.888	-1.016	34.808	-0.048	-2.032	0.984	1.968	1.968	-0.032
-14.848	-14.04	-1.936	1.064	1.488	-0.488	-15.744	7.616	7	0.272	-2.936	-3.936	-0.936	0	0.128	-1
7.336	6.208	0.552	1.776	-0.784	-12.112	-0.672	-5.896	4.552	-3.992	-1.336	-3.336	-0.224	-0.112	0.888	-1.112
-0.68	2.76	-1.16	0.48	-3.8	-4.2	-13.2	-9.36	7.96	21.88	-2.68	-3.84	-0.84	-0.84	2	-1.16
-2	1.96	-3	-0.208	-2.712	0.336	-4.792	1.376	-2.792	-19	-3.208	-4.208	-1	-1	1	-1
9.672	-6.44	1.72	2.744	6.464	-3.44	-2.768	-0.84	9.44	-12.416	-1.256	-1.768	0.744	1.488	2.976	-1.28
-5	-9.088	-3.088	0.608	-0.304	-4.48	-9.176	2.048	-0.048	-10.168	-3.392	-5.088	-1.696	-1.088	1	1.088
-0.76	-10.608	-1.704	0.944	-7.832	-12.016	3.48	1.368	-19.448	-37	-2.056	-3.704	-1.056	-1.352	0.944	-1.352
-7.276e-12	-4.2	-1.4	1.2	2.4	-5	-5	9	-5.4	-14.6	-1.8	-3.8	-0.4	-0.8	0.2	-1.8
10.312	-5.688	-2.344	1.552	8.896	10.448	-4.448	-4.52	-4.344	5.072	-2	-3.448	-0.448	-0.448	2.656	-1.344
-7.968	5.488	0.008	2.008	14	13.512	-4.472	-3.992	-12.496	-10.952	-1.496	-1.992	0.504	1	2.504	0.008
-8.368	-3.528	-2.456	1.088	12.616	5	-1.824	-5.104	-4.632	11.072	-1.912	-3.456	-1	-1	-0.544	-1
-5.448	1.08	-3.592	0.408	3.264	1.264	4.472	0.408	-1.672	24.488	-3.184	-3.592	-1.592	-0.592	-0.408	-1
-16.44	2.84	-0.72	2.64	5.28	5.32	-1.12	-3.28	-4.8	-9.84	-1.36	-1.72	1.28	0.64	2.28	0.28
-15.808	-9.752	1.064	1.688	3.008	-3.12	-3.504	6.504	-10.936	16.384	-2	-2.312	0	0	1.312	0
-5.488	-6.432	-1.208	3	-0.32	6.472	1.072	6.208	-6.584	11.184	-0.736	-2	1	1.736	2	0.736
6.464	1.456	1.352	3.352	-11.84	0.648	-14.112	-13.408	0.976	-18.296	0.352	-1.648	2.136	1.568	2.784	0.784
9.64	-4.68	-5.16	-0.496	-4.832	1.336	-22.816	-3.016	3.328	17.136	-3.496	-4.664	-1.832	-1.496	-0.496	-1.832
-6.48	-10.68	-0.12	2.88	-5.12	4.28	-0.72	6.56	13	4.2	-1.12	-1.24	0.76	0.76	2.64	-0.24
-14	-16.92	-3.928	1	-21.632	-16.568	-12.712	-14.36	12.424	-20	-2.928	-4	-0.072	-0.928	0.072	-1
3.88	-14.856	-1.928	1.072	-22.808	-7.024	-0.264	-11.784	-12.544	5.808	-1.928	-2.952	0.048	0.072	2.024	0.024
-8.712	11.784	-2.024	2	-0.144	10.496	9.328	4.12	5.712	-7.504	-2.048	-2.048	0	0	1.072	-0.024
3.72	-7.712	-3.64	0.216	-17.928	-13.928	-3.64	-5.144	-11.864	-30.272	-2.856	-3.856	-1.784	-0.784	1.072	-0.856
1.44	-8.36	-0.24	2.64	-12.4	-6.48	4.12	2.2	-1.6	15.64	-1.36	-2.24	0.88	0.88	2.64	0
10.144	2.496	-1	3	3.152	-4.504	2	-11.152	7.328	-14.84	-1	-2	0.168	1.168	0.504	-3.496
2.84	-5.84	-2	0.784	-5.896	1.136	-8.976	-6.704	-4.784	-33.976	-3	-4	-2	-1	0.784	-1.216
-1	-6.208	0.472	3.472	6.544	3.848	2.168	6.416	1.64	-7.752	-1.264	-1.528	1.472	1.736	2.736	-0.472
1.624	-0.008	-1.688	1.936	5.632	-3.56	-9.936	11.448	-8.44	-39.808	-1.688	-3.376	0.312	0.312	1.312	-0.688
-0.68	-7.24	-3	0.28	5.88	-1.56	1.32	3.16	-9	-41.36	-4.36	-5	-2.36	-1.72	-0.36	-2.28
-7.632	-4.536	-0.184	3.592	16.632	13.816	-0.224	9.816	10.592	3.448	-1.408	-1.816	1.184	1.184	2.184	0.184
-6.968	4.192	-1.544	1.368	16.368	9.984	-8.176	9.72	9.296	-4.648	-2.088	-4.088	-0.632	-0.632	-0.632	-1
-19.032	-0.976	-3.024	0.48	-0.976	-0.48	-11.512	-1	17.008	8.08	-3.024	-4.024	-1.52	-1.52	0.488	-0.008
-12.8	-6.168	-0.896	2.104	8.864	4.344	-11.552	-5	23.76	47.384	-1.448	-2.896	-0.344	-0.448	1.104	-0.448
-17.4	-6.8	-1	1	1.8	4.8	-4.2	-2.2	5.4	33.8	-2.6	-3.6	-1.2	0	0.4	-0.6
-20.224	-13.072	-0.648	1.704	-10.944	-9.072	-1.056	7.536	7.128	34.144	-1.648	-3	-0.296	-0.296	2	-1.648
-6.216	-12.432	-1.304	2.088	-5.48	4.696	-7.824	0	6.912	51.128	-2.216	-2.912	0.088	0.392	1.392	-0.912
-1.672	-12.672	-1.744	-0.232	5.024	3.512	-11.416	-0.208	12.84	7.448	-2.488	-3.744	-0.744	-0.744	2	0.488
-4.08	-12.168	-0.208	2.584	12.84	1.672	-13.752	-1.664	-0.96	5.384	-0.624	-2.624	-0.416	0.584	1.584	-0.624
-5.64	-14.88	-3.32	0.84	-4.8	-0.08	8.76	0.44	-0.36	30.92	-3.16	-4.16	-1	-1	0	-1
-11.872	-3.44	-2.328	0.448	-4.44	-12.656	-5.216	-0.888	-1.56	4.584	-3.552	-4.44	-1.552	-0.664	0.336	-1.776
14.232	-10.872	-1	1.808	-12.256	-18.768	8.912	-15.808	-13.808	-1.936	-1.192	-2.128	-0.064	-0.064	0.872	-1
4.728	-13.696	-2.952	-0.92	-12.128	-24.76	-8.16	-0.096	-9.984	-0.776	-4.92	-5.92	-2.92	-2.952	-0.952	-1.936
9.192	-7.872	-2.064	2.84	-4.224	-8.808	-7.192	-10.648	-33.032	-23.192	-1.128	-2.128	-0.096	0.872	0.872	-1.192
0.44	-9.96	-0.92	2.08	-0.92	-9.2	-8.96	-2.88	-34.68	0.76	-1.84	-2.92	0	0	2	-0.92
-2.976	-10.464	-1.256	1	-10.976	-0.952	1.128	7.872	-18.848	7.568	-2.128	-3.128	-0.128	-0.128	1.872	-0.128
12.888	9.648	-0.352	2.648	-1.768	5.248	5.536	-12.536	-8.176	-13.056	-1.176	-3.176	0	0.824	1.176	-0.176
-0.12	-15.104	-2.88	0.448	3.36	-9.328	-5.792	10.416	-19.984	-5.792	-3.104	-5.104	-2.104	-2.328	0.448	-2.328
1.64	-4.992	-0.816	1.912	10.184	7.008	-0.176	6	-31.264	-16.624	-1.816	-2.088	0.184	-0.272	1.456	-0.272
2.4	-2.96	-1	3.32	10.48	9.96	-6.24	4.32	-25.48	-28.24	-0.68	-1.68	1.32	1.32	3.32	1
-0.952	1	-4.16	0	5.464	-4.104	0	-5.688	-22.848	1.624	-4.264	-5.632	-2.632	-1.632	-0.632	-1.896
-12.08	6.496	-0.328	2.504	23.328	19	5.664	7.088	-12.664	21.344	-1.08	-2.664	-0.08	0.92	1.336	-0.832
-5.288	-4	-0.608	3.464	1.36	5.896	-3.496	3.536	-8.536	15.208	-0.072	-1.536	1.464	2	2.464	1.928
-12.072	-11.928	-2.024	0.976	6.072	-2.096	-3.344	1.68	-4.024	45.096	-2.024	-3.536	-0.536	-0.024	1.464	-1.024
-5.04	-7.72	1.32	2.32	10.48	1.56	6.12	-3.96	5.6	23.6	-0.56	-2.12	0.32	1	2.32	-0.12
-6.352	-1.664	-3.784	0.216	2.864	-1.256	-11.824	-10.392	-4.216	-18.12	-3.392	-4.784	-1.392	-1.392	-0.392	-1.392
-7.248	-4.968	0	2	2.656	-0.816	-16.464	2.968	5.032	9.28	-1.656	-2.656	0.656	0.656	1.312	-2.968
-0.816	3.968	-1.592	2.52	2.376	0.52	5.008	-0.48	25.528	0.368	-0.48	-2.48	0.52	0.816	1.816	0.112
3.544	-7.528	-1.744	0.504	-4.024	0.528	0.016	1.496	18.216	1.784	-2.496	-4.496	-0.744	-0.496	0.752	-0.744
8.2	7.276e-12	-0.6	2.2	-4	-7.6	-10.8	-2	23.4	27.8	-1	-2.8	0.2	0.2	1.2	0
0.544	2.24	0.24	2.392	-0.456	0.936	2.176	4.568	22.328	4.672	-1.608	-2.608	0.392	0.392	1.544	1.544
3.44	-14.48	-5.376	0.104	-16.064	-5.768	3.272	2.752	5.664	-10.584	-4.688	-4.896	-1.792	-1.792	0.104	-2.792
3.056	1.496	0.776	4.776	1.944	-4.28	-8.888	-3.944	17.336	18.656	0.776	-1.168	2.776	2.832	4.72	4.496
-7.84	-15	-3	-1.992	-7.992	2.872	-16.904	-2.08	-5.072	-4.896	-4.992	-5.992	-2.992	-2.984	-1.992	-3
6.36	-0.56	-2.92	1.04	-11.48	-3.16	-9.08	-8.6	15.48	-20.04	-1.96	-3.96	-0.96	0	1.04	-0.96
12.384	-0.736	0	3.824	10.208	1.472	-2.56	-2.56	-2.616	-1.496	-1	-2.088	0.912	1	2.824	0.824
-4.048	-3.32	-2.32	0.408	-4.144	-3.184	-8.816	10	-8.952	-44.496	-3.592	-4.592	-1.728	-1.456	0.272	-1.728
-2.392	4.448	1.08	1.632	-5.68	-0.448	-7.264	-1.056	-6.576	-34.032	-1.552	-2.552	-0.552	0.816	1.632	-0.368
-5.912	-2	-1.232	1.464	1.784	3	-1.872	-0.608	7.016	-5.624	-1.768	-3	-0.768	0	1.536	-0.696
3.8	6.52	-1.56	1.72	4.76	4	-1.76	-2.24	-2.56	-53.2	-1.56	-3	0	0	1.72	-0.28
-4.672	-0.672	-0.672	2.344	4.904	8	-2.064	9.704	6.672	-46.504	-1.328	-3	0	-0.672	1.328	-1
-4.248	10.76	-2.872	0.504	14.128	12.64	-1.64	-16.872	15.128	-3.128	-2.872	-4.872	-2.12	-0.872	1.376	-1.248
-5.152	-0.272	-1.272	2.304	4.728	6.608	10.76	-1.152	6.304	-12.056	-1.272	-3.272	0.304	1.152	2.728	-1.272
-4.696	-1.584	-1.584	1.528	8.552	6.888	-3.112	9.248	15.336	11.384	-1.472	-2.472	0.528	0.528	1	-0.416
-10.96	-1.12	-2.48	1	17.6	3.2	4.4	-6.68	2.76	16.8	-3	-4	-0.52	-0.52	1	0.52
-16.32	-4.112	-0.272	1.296	-2.976	-0.864	-3.84	1.456	-0.68	-13.496	-2.136	-3.704	0.432	0.864	0.864	-0.432
-15.224	-8.392	-3.384	0.848	-11.688	-0.384	-1.456	-5.392	-5.92	3.392	-2.152	-3.768	-1.152	-0.768	0	-3.152
-15.68	3.984	-3	0.336	1.688	-0.664	-5.296	7.64	-11.344	9.688	-3.664	-4.664	-2	-1	0	-1.336
-7.592	-12	-0.288	3.424	-0.56	-1.712	-0.168	2.56	-10.256	-16.864	-0.288	-1.288	1.424	1.424	1.712	-0.288
-9.8	8	-0.48	1.52	-11.84	-3.4	-10.2	9.96	-8.28	15.32	-2.24	-3.24	-0.48	-0.48	2.76	0.52
-9.12	-4.736	-0.808	0.384	-5.96	-6.504	-6.152	0.232	-19.424	16.456	-2.616	-4.424	-0.808	-0.616	0.192	-0.808
-4.712	-8.568	0.288	2.856	-25.136	-12.44	0	-8.856	-23.728	-10.416	-0.288	-2.288	0	0	0.856	-0.144
2.424	-5.808	-1.904	0.096	-6.384	-14.752	-8.632	-12.192	-21.656	10.08	-3	-4	-1.096	-1	0	-1.096
0.384	-5.624	-1.952	2	6.28	-2.336	2.472	-4.76	-18.856	-1.472	-3	-3	-0.048	-0.048	0.952	-2
2	-11	-2	2	6	-5	-8	-14	-21	-38	-2	-3	-1	-1	0	-1
15.616	-8.328	-1.048	1	-1.616	0.856	-11.336	-3.288	-23.856	13.384	-2	-3	-1	0.904	2.904	-1
4.136	-17.984	1	3	0.656	13.944	-15.328	5.752	-12.536	12.792	-1.096	-2	1	1	2.096	0
3.576	-1.44	-3.568	-0.424	-4.696	-6.992	-14.84	2.872	-27.568	-17.424	-4.424	-5.424	-2.712	-2.712	-1	0.712
7.464	-2.96	-1.192	1.424	4.576	1.736	-1.576	0.728	-28.504	0.04	-1.576	-2.384	-0.192	0.616	1.808	-0.192
-8.32	-9.08	1	3.52	4.44	-7.4	-3.36	-2.52	-13.32	-25.56	-0.24	-1.24	1.52	1.52	2.52	0.76
-8.256	-9.576	-1.712	0	-0.968	-10.256	-3.44	0.136	-6.832	-41.56	-3	-4.712	-2	-1	0	-1
-9.664	6.952	-1.344	0.664	11.352	14.944	0.68	-6.704	-3	-6	-2.672	-3.336	0	-0.664	0	-1.328
-4.088	4.472	-2.696	1.92	12.76	8.536	-7.464	1.456	-5.544	-9.768	-2.464	-3.464	-0.464	-0.464	1.152	-1.232
-21.432	5.864	-2.432	-0.432	9.408	6.16	-2.568	-4.024	-6.568	9.504	-3.864	-4.864	-1.296	-1.296	-0.864	-3.16
-12.44	-1.24	-0.52	2.04	12.28	-7.08	-4.08	-0.88	4.12	31.92	-1.48	-2	0	0.52	1.52	0
-9.832	3.72	-2.416	1.056	3.392	0.808	6.808	-4.888	7.168	6.496	-2.944	-3.888	-1.416	-0.944	0.584	-0.944
-12.76	-4	-2	0.272	-7.032	-11.304	-4.424	10.064	-6.76	-9.24	-3.728	-4.728	-1.728	-1.728	0.424	-1
-6.728	12.616	-1.376	2.624	2.88	-5.504	3.496	-4.112	-4.88	14.36	-1.376	-3	0	0.376	1.504	-1.872
-9.704	-6.424	-4.344	-1.688	-0.888	6	-8.376	-3.736	-2.344	-12.768	-4.688	-6.016	-3.688	-3.016	-1.672	-3.016
-3.4	-11.52	-1.72	2.72	-5.8	-3.16	-6.2	1.52	0.32	10.84	-1	-2.28	0.72	0	0.28	-0.28
-0.768	-5.68	-1.464	2.304	-10.752	1.376	1.056	-5.376	1.232	33.16	-1.464	-2.696	0.768	0.768	1.536	-0.232
-1.632	-0.76	-2.632	0.368	-10.944	-9.632	-14	-2.368	-7.424	-16.008	-3.632	-4.632	-1.632	-1.632	1.184	-2.448
5.776	-8.096	0	2	-10.048	-11.184	-2.864	2.272	-13.32	-2.856	-2	-3.864	0	0	0.272	-1.456
8.384	-8.648	0.824	2	-12.648	-4.472	-6.472	-4.736	1.736	1.44	-2	-3	-0.912	-0.912	0.176	-0.912
12.32	-1.36	-1	0.04	-17.48	-5.16	-14.64	-10.96	-5.48	-29.16	-2.96	-3.96	-1	-1	1.04	-1.04
1.048	13.728	-0.992	4	-16.888	10.92	7.016	7.952	-10.968	0.048	0	-1.008	1.992	2	3.992	0.976
-9.832	-2.608	-0.888	0.112	4.056	-16.328	1.496	7.552	3.056	-0.736	-2.888	-3.888	-1.832	-0.888	1.056	0
-8.168	0.232	0.584	2.688	4	-2.752	-6.768	0.688	6.48	-19.48	-0.416	-1.416	1.584	0.792	2.688	-0.104
4.824	7.896	-2.392	1.304	7.024	-1.304	-9.112	0.216	-7.632	11.824	-1.848	-3.544	-0.696	-0.696	0.304	-1
9.8	-5.4	-1.8	1	4.4	3.2	-3.8	-6.4	-12.2	2.6	-2.2	-3.2	-0.4	-1	1	-1
1.76	4.264	0.256	1.256	2.744	8	2.76	-3.744	5.264	-6.264	-1.744	-2.744	-1	-0.496	0.504	-1.992
-7.624	-1.816	-3.112	-0.408	6.584	3.072	-13.296	-1.368	-2.04	30.736	-4.112	-4.408	-1.704	-1.704	0	-2.408
-6.472	0.784	-1.688	1.312	8.28	5.344	-7.216	-3.248	8.72	52.248	-3.032	-4.344	-1.032	0	-0.656	-3.968
-27.08	13.12	-0.432	2.176	0.488	2.216	5.04	3.08	13.592	28.624	-2.216	-2.216	0.176	1.176	1.176	-1
-9.56	-10.52	-1	1.56	14.4	11.16	-8.84	-0.4	0.68	47.08	-2.44	-4	0	-0.44	1.56	-0.44
-9.344	-10.536	-0.488	3.024	-1.048	5.048	-0.976	2.44	-0.976	27.36	-0.976	-1.976	1.024	1.024	2	0
-2.248	-8.64	0.072	2.608	0.712	-12.608	-7.792	10.288	-0.248	14.288	-0.464	-1.928	0.608	0.536	2	-0.464
-7.592	-12.248	-1.168	0.416	-6.76	-16.328	1.752	-2.664	-1.08	39.088	-2.584	-4.584	-1.168	-0.584	1	-0.584
-9.784	-16.632	0.896	2.264	4.424	-6.84	1.368	2.112	-9.896	14.256	-1.736	-2.104	0.896	0.264	1.632	-1.368
-5.88	-3.64	-3	1	-14.44	-8.32	0.12	-0.96	-11.2	7.08	-3	-4.32	-1	-1	0.32	-0.68
0.648	-7.912	-1.728	0.816	-17.56	-8	-14.28	-5.36	6	31.176	-3.184	-4.184	-1.184	-0.912	0.816	-1.184
8.072	-21.192	-0.448	1.776	-3.6	-16.464	2.536	-6.536	-16.192	-2.4	-2	-3	0	0	1	-1
3.12	-21.408	-3.648	0	-17.536	-5.648	-3.176	-5.352	-13	-27.584	-3.824	-5.824	-2	-1.824	0.648	-2.824
11.256	-9.104	-1	1.128	-18.848	-10.232	-5.36	-2.384	6	-20.896	-1.872	-3.872	-1.872	-1	1	-1
11.88	-0.36	-2.16	1.76	-9.44	-11.24	-5.28	-7.04	4.44	-40.52	-1.24	-3.16	-1.16	-1.08	-1	-2
-0.68	-5.192	-1.872	2.064	2.128	8.744	-10.552	4.192	7.904	-5.672	-2.936	-3.904	-0.904	-0.904	2.032	-0.968
11.792	0.76	0.904	3.904	0.952	-6.792	-6.112	-1.952	-10.984	16.456	-0.08	-1.08	1.904	0.936	2.936	-0.048
-6.912	-1.128	-2	0.192	5.488	-5.744	-6.872	4	-8	-34.68	-3.872	-3.872	-1.872	-1.872	0.064	-1.936
5.768	-10.768	-1	1	-2.216	3.768	-11.224	3.008	-22.32	-13.864	-1.112	-3.112	-1	0.776	1.112	-1
3.08	-1.68	-1.68	2.16	-2	8.6	-7.52	-8.64	-13.28	-1.88	-1.84	-2.84	0.16	0.16	1.16	-1
-12.96	-3.376	-3	0.208	-3.336	3.784	-15.128	1.12	-23.544	-50.456	-3.584	-4.792	-1.792	-1	0.624	-0.376
2.6	6.904	-1.256	0.744	20.6	19.368	-0.048	4.024	-20.952	-29.112	-2.512	-4.512	-1.256	-1.256	-0.744	-2
-7.264	-6.352	1.304	2.304	7.08	17.392	12.784	5.088	-14.656	-2.216	-1.696	-2.392	0.608	0.608	1.304	-0.304
-14.944	6.128	-1	0.944	6.184	14.536	-4.72	-5.664	-22.76	-13.128	-2.352	-3.056	-0.704	-0.352	0.944	-0.352
-21	3.4	0.2	1.6	11.4	7.4	3.6	-4.2	-13.2	30.4	-1.4	-3.4	-0.8	0.6	0.6	-1.4
-2.968	-0.656	-2.104	1	-8.624	4	-10.032	-7.928	-19.688	29.56	-3.104	-4.104	-1.552	-0.552	-0.104	-1
-11.52	0.984	-2.496	1.008	-10.472	-4.968	-13.04	-10.464	-12.536	-10.464	-2.496	-3.992	-0.992	-1	0.512	-0.504
-10.528	6.176	0.632	3.088	10.896	5.16	1.16	1.176	-6.472	10.248	-1	-1.912	1.088	1.088	1.176	-2.28
-2.632	2.264	-1	2.408	13.408	-4.368	-5.408	-3.88	-4.08	5.08	-1.592	-2.592	-0.184	0.408	2.408	-0.184
-9.6	3.56	0.08	2.72	-5.84	0.88	1.68	-7.04	-16.32	-0.72	-1.28	-1.64	0.72	1.36	1.72	0
-2.624	-8.624	0.816	2.752	-8.632	-5.184	-10.376	-7.688	0.68	26.256	-1.248	-2.56	-0.248	0.064	1.376	-0.936
-5.376	-8.36	0.32	2.056	-16.736	-12.792	-2.472	7.832	-8.568	-2.608	-1.472	-3.208	-0.472	-0.472	1.792	-0.208
7.624	-3.624	1	4.352	-21.136	-15.32	3.272	10.296	-22.84	-31.888	0.568	-1.432	2.352	1.352	3.568	0.568
1.16	-8.36	-1.336	1.496	-21.144	-18.336	-6.84	-3.832	-18.848	-12.016	-2.336	-2.672	-0.504	-0.336	1.832	-1
-4.16	-8.92	-1.88	-0.52	-4.04	-6.36	-7.64	0.6	-31.92	-35.64	-3.64	-4.52	-1.64	-1.64	-0.52	-1.64
6.712	9.208	-1	3.784	8.568	7.784	4.424	-1.864	-15.72	-13.656	0.784	-1.216	1.784	1.784	2.784	0.856
-5.808	9.976	-1.976	0.024	-2.736	-7.664	0.096	5.712	-20.784	4.976	-3	-4	-1	-0.976	1	-0.952
4	-7	-3	0.952	-5.64	-13.832	-17.544	-2.072	-19.88	-16.928	-3.048	-5.024	-2.024	-1.024	-0.024	-3
-7.28	-3.288	-0.928	2.072	5.144	-0.568	4.28	2.568	-1.576	-8.416	-1.928	-2.928	-0.856	0.072	0.144	-1.856
3.04	-13.68	-1.88	-0.76	0.48	9.28	-3.48	-7.52	-10.6	-11.88	-3.88	-4.88	-1.88	-1.88	-2.64	-2.76
-3.336	5	-1.168	2.328	1.688	12.984	-8.992	-0.688	-9.68	-35.672	-1.504	-2.504	0.664	0.664	1.664	-1.168
-12.216	3.84	-3.136	-0.352	11.728	8.488	5.352	2.08	1.216	-9.248	-3.136	-4.136	-1.352	-1.352	-0.352	-1.568
-8.528	-1.096	-2.528	0	-4.512	0.376	-6.416	0	-21.888	7.36	-4	-4.264	-0.528	-0.528	0	-2
-5.68	-6.312	0.376	4.064	3	6.504	10.008	8.448	-10.696	-3.688	0.064	-1.624	1.752	2.064	2.688	0.752
-19.56	-1.08	-3.28	-1.64	-0.52	7.08	-7.36	2.08	-7.52	19.36	-4.64	-5.64	-2.64	-2.64	-1	-2
-3.224	-10.448	-1	2.776	1.408	-7.408	-9.712	-7.672	-4.488	16.208	-0.816	-1.816	1.184	1.184	3.592	0
1.44	-10.456	-0.544	2	-4.912	3.352	-9.016	2.368	-7.072	2.648	-2	-3	0	-0.544	1.088	-0.912
0.056	-5	-1.504	0.504	-9.008	-3.032	-8.92	-3.976	-1.464	25.552	-2.992	-4.496	-1.496	-0.496	0.008	-1.496
-4.52	-6.856	1	3	-2.76	-2.344	-13.448	-1.688	4.832	11.376	-0.552	-1.896	0.552	0.552	2	0.552
-7.4	-8	-3	-0.2	-1.2	-10.8	-9.6	-8.4	3	-5.4	-3	-4.2	-2.8	-1.2	-0.4	-1.8
1	-3.52	-2.296	1.352	-8.48	-5.072	2.536	8.168	11.704	31.072	-2.296	-4.296	-1.296	-0.648	2	2.296
-4	-19.568	-0.304	2.784	-13.824	-15.216	-4.48	-3.48	11.04	26.608	-1.216	-2.912	0.088	0.088	1.392	-0.912
2.488	-18.816	-4.256	0	-14.536	-4.328	-13.512	-7.488	8.792	-9.672	-4.256	-5.256	-2.256	-2	-1.024	-1.792
17.672	-22.376	-1.792	2	-9.664	-20.584	-13	-0.416	-1.248	4.416	-2	-2.208	-0.208	0.584	1.792	-0.208
10.36	-10.36	-0.48	1.68	-15.92	-1.8	-0.24	0.04	17.12	-19.68	-2.16	-4	-0.16	-0.16	0.16	-1
-4.896	-8.104	-1.664	1.112	2.992	-9.888	-9.208	-3.56	-6.768	-27.448	-2	-3.888	-1	0	0.888	-1
5.272	-4.616	-0.128	1.872	6.552	-6.808	-8.36	9.848	0.128	8.296	-1.192	-2.192	0.744	0.872	1	1
-5.888	-17.84	-1.984	0	9.92	-1.016	1.936	-0.984	14.696	-16.728	-3.016	-4.032	-1.984	-1.016	0	-2
-2.744	2.032	-1.032	1	1.712	1.256	-8.096	-9.52	14.68	-11.168	-2	-3.968	-1	-0.032	1	-1
6.8	-6.68	-1.84	2.08	-14.36	-4.6	-2.32	6.52	-4.44	20.96	-1.92	-3.84	0	0.08	0.24	-0.84
-11.464	-9.336	-2.36	0.384	6.816	17.848	-1.72	-1.744	-9.288	-14.92	-2.744	-4.616	-1.616	-0.616	0.256	-0.872
-8.88	1.888	0.592	2.944	5.76	14.416	0.416	3.536	11.12	14.696	-1.056	-2.056	1.12	1.944	2.296	-0.056
-10.416	12.984	0.776	3.224	18.432	14.12	3.448	7.536	17.104	41.776	-1	-1.776	2	2	2.224	1.552
-17.272	-5.912	-1.816	1.456	8.736	9	2.376	-12	19.264	12.736	-2.544	-2.816	0.184	-0.544	2.184	0.456
-14.84	9.08	1.72	4.36	14.56	1.96	4.28	-7.4	15.28	31.68	0.36	-1	2.36	1.72	5.04	3.04
-19.952	1.632	-1.632	0.736	10.2	-0.64	-5.792	-4.688	12.744	43.112	-2.632	-4.264	-1.264	-0.896	1	0.896
26.84	63.12	-0.416	2.168	3.672	-1	-5.672	-3.16	37.184	1.672	-1.248	-2.248	0.752	0.752	2.168	-0.416
-16.568	-32.288	-0.536	2.464	2.104	-3.36	-11.608	-2.072	-7.744	-1.256	-1.536	-2.608	0.392	0.392	1.928	-0.072
-10.44	-14.368	-2	2.024	-2.536	-0.096	-17.392	5.976	-13.344	2.416	-2.976	-3.488	-0.464	-0.488	2.024	-1
-0.36	-9.04	-2.12	0.44	-9.44	-5.04	-13.28	-4.72	-9.4	-24.52	-2.56	-4.56	-0.56	-0.44	0	-1.44
-10.568	-7.688	-0.392	1.608	-14.04	-4.784	-14.824	0.08	-5.096	11.416	-1.608	-3	-0.392	-0.392	-1	-1.608
5.376	-21.656	-2	2	-6.312	-18.28	-11.408	4.688	-6.872	16.816	-1.656	-3	-0.344	0	0.968	-0.344
7.184	-11.664	-1	2	-16.48	-15.664	0.48	-5.888	-6.552	-29.224	-1.296	-3	-0.296	0	1	-1
10.04	-8.984	-1.496	1.504	-13.48	-7.496	0.768	-0.256	-7.248	-12.992	-1.744	-4.248	-1.248	-1	0.752	-1.248
15.2	-7.6	-2.6	1	-12.6	-15.4	1.4	-0.4	-6.2	-23	-1.8	-3.8	-0.8	-0.8	1.8	-1
2.432	-0.608	-1.304	3.544	11.592	-8.368	5.872	3.392	2.304	-52.912	-0.456	-1.76	1.392	1.392	1.696	-0.304
-0.856	-4.312	-4.208	-0.896	2.312	-1	-6.456	0.168	9.416	-19.912	-4	-5.104	-2	-1.104	-1	-1.104
4.056	-14.384	-3.832	0.056	1.28	-0.056	-12.28	-4.056	2.12	-15.44	-3.888	-4	-0.056	-0.056	-0.112	-0.336
-10.912	-10.928	-0.016	4.968	3.04	-2.048	-0.088	-14.848	-11.904	-37.952	-0.024	-1.024	1.976	1.976	3.976	0.984
-9.64	-2.48	-3.88	-0.92	-11	-2.96	1.32	1.8	-2	-11.8	-3.96	-5.92	-1.96	-1.96	0	-2.04
-5.736	2.384	-2.088	1.824	6.616	-6.976	-10.856	-3.736	-2.44	-19.584	-1.264	-2.352	-0.176	0.736	1	-1
-12.088	5.184	-0.728	-0.456	18.456	19.912	10.048	-2.768	3.864	-22.336	-2.728	-4.592	-0.728	-0.728	-0.592	-0.864
-13.552	-0.08	-2	0.632	1.472	19.872	3.344	-4.976	-8.576	37.392	-2.368	-3.552	-0.552	-0.368	1.264	0
-10.088	1.84	1.536	4	5.32	4.912	1.536	7.392	2.36	19.752	-0.768	-1	2.232	2	3.232	2
-13.64	-6.52	-3.16	0.56	4.2	3.2	-6.12	-3.72	-9.56	1.52	-3.44	-4.44	-1.44	-1.16	-0.44	-1.72
1.328	-2.592	-2.312	1.36	-1	-6.248	-1.656	-5.952	-2.408	28.36	-2.984	-3.984	-1.656	-0.656	0.344	-0.656
-13.752	-0.64	-0.872	1.752	4.632	-6.616	-2.24	-3.88	-11.496	3.48	-2.248	-3.248	-0.496	-0.624	1.376	-1
-9.424	1.696	-3	0	-1.664	2.392	-12.424	-1.88	-11.544	-14.336	-3.576	-5	-2	-1.576	0.424	-2.152
-3.944	0.664	-1.472	1.056	-3.584	9.416	-1.472	-3.888	-8.416	12.168	-1.944	-2.944	0.056	0.056	1.056	-1.472
-0.68	16.44	-1.88	1.08	-1.16	4.44	0.04	0.16	-3.56	-9.96	-2.92	-3.44	-0.44	-0.44	0.56	-1.92
-4.568	-1.16	-2.704	0.864	-6.704	0.592	-4.368	-6.592	-12.704	-3.664	-3.704	-4.704	-1.136	-1.136	0.864	-1.136
7.088	-0.304	0.848	3.464	-20.544	-11.768	-3.16	0.92	-3.992	30.312	-1.384	-2.152	1.464	1.464	1.232	-0.384
-0.344	-3.296	-1.664	0.336	-19.344	-12.992	-0.36	-7.672	-8.056	-6.616	-3.328	-3.664	-1.664	-0.664	0.672	-0.992
6.44	-5.56	-1.424	1.288	-19.256	-6.728	-1.576	6.424	-18.984	-4.608	-2	-3.712	0	0.712	2.424	-0.712
7.12	1.72	0.04	3.04	-1.64	-1.72	-7.12	4.24	-33.36	-3.08	-0.96	-1.96	1.28	1.28	2.28	0.52
-9.232	-5.848	-4.04	-0.424	-4.232	-3.504	-9.272	-6.656	-25	-37.352	-3.424	-4.424	-1.616	-1.424	-0.424	0.808
2.848	-10.552	-2.856	2	-8.28	0.704	1.84	-5.856	-19	-13.896	-1.856	-3	0	0	0.712	-1
-1.752	-5.136	-1.288	2.808	1.232	8.368	13.848	3.576	-14.536	-0.328	-1.096	-2.192	0	0.904	2	0
-9.192	-8.944	-1	0.192	-0.432	-1.048	-11.664	-8.048	-7.856	-38.32	-2.856	-3.856	-1.808	-0.808	1.096	-0.904
-13	7	-1	4	8	6	-6	-20	-14	10	-1	-1	1	1	2	2
2.76	6.712	-1	2	-3.856	-2.088	-2	-3.856	-20.472	12.512	-1.952	-3.952	-1	-1	1	-0.048
-10.096	13.808	-0.192	1	19.384	6.288	-4.752	11.888	-4.192	-27.656	-2.096	-3.096	-1	-1	1.904	-1
-11.568	8.584	-1	1.288	2.024	7.152	4.12	-6.568	-8.4	14.6	-1.856	-2.856	0.144	-0.712	1.144	-0.144
-12.848	-0.88	-3	0	6.656	10.192	-1.768	-9.424	-3.536	28.776	-2.808	-4	-1.808	-1	0.808	-1
-5.96	0.04	0.04	3.28	10.32	11.28	5.64	-0.76	5.4	12.32	-0.72	-2.48	1.28	0.52	1.52	-0.24
-21.984	-10.592	-2.272	0.864	-3.544	-3.528	0.136	0.896	-3.696	37.32	-3.136	-4.136	-1.424	-1.424	0.288	0.424
-2.952	-8.36	-1.344	-0.672	-7.648	-4.056	-5.352	0.008	4.352	16.272	-3.672	-4.672	-1.672	-1.336	0.328	-2.008
-4.704	-0.768	-0.616	1.232	-5.384	6.16	-13.544	8.152	2.224	-21.008	-2.384	-3.152	-0.768	-0.768	-0.152	-2.536
-5.704	7.32	-1	2	4.704	0.248	1.112	8.864	13.544	25.344	-1.432	-3	0	0	1.568	0
-5.32	-0.08	-0.92	1.04	-6.68	-3.2	-0.24	-3.12	2.52	21.92	-2.44	-4.44	-1.44	-0.44	1.04	-0.96
-4.168	-0.832	-0.472	1	-4.696	-7.944	-7.112	5.944	-3.112	3.864	-2.472	-3.472	-0.472	-0.472	0	-1
1.152	-16.088	-2	-0.576	-15.488	-22.304	-6.968	-0.064	-18.304	12.456	-3.576	-4.576	-0.576	-1	-0.576	-1
6.256	0.984	-0.248	2.752	-10.88	-9.136	5.256	-4.24	-8.872	-13.352	-1.624	-2.624	0.376	0.752	1.376	-0.376
-2.176	-5.672	-1	1.344	-9.376	-14.56	-6.704	4.312	-4.968	-46.736	-2.328	-4.328	-1.328	-1	1.672	-1
11.4	-4.16	-4.32	1.28	-3	-15.04	-4.6	4.28	-8.92	-21.84	-3.44	-3.72	-1.44	-0.72	0.84	1
9.52	17.448	0.072	2.768	4.752	-2.392	3.912	4.216	-8.696	-43.592	-1	-2.232	0.536	0.536	2	-1
6.688	6.632	-2	0	2.472	-4.368	-0.92	-0.368	-0.864	-57.472	-3	-4	-0.368	-0.184	0	-1
-1	2.592	-1	0.136	-4.96	-3.64	10.368	1.592	-7.592	-1.904	-3.728	-4	-1.728	-0.864	0	-1.864
0	-4.944	1.384	2.648	9.152	-7.12	-0.176	8.768	-9.856	-20.152	-1.176	-2.176	1.648	1.736	2.736	-1
-9.52	-3.88	-3.84	-0.92	-5.68	-6.04	-7.24	-6.32	-1.64	-29.56	-3.96	-4.92	-1.92	-0.96	-0.92	-1.92
-4.072	5	1.96	2.968	6.952	-1.976	0.912	-5.944	-16.008	0.888	-1.016	-2.024	0.984	-0.008	0	-4.976
-2.72	12.664	-2.888	1.056	14.224	16.336	-7.832	-8.888	-16.056	-20.72	-2.888	-4.888	-0.944	-0.888	0.056	-1
-12.104	-2.416	-2	1.792	11.272	5.104	-7.896	-5.376	-17	-2.4	-2.104	-3.104	-0.104	-0.104	1.896	-0.104
-11.24	3.112	0.696	2.848	7.824	10.304	4.304	2.912	-2.152	27.808	-0.304	-2.152	0.696	-0.152	1.848	-0.152
-6.8	-7.2	-1.4	-0.2	7.6	-1	-10.2	2	-15.2	-16.2	-4.2	-4.4	-2.2	-2.2	-0.4	-0.8
-23.776	-0.744	-1.744	0.752	0.752	7.752	-13.76	-2.472	-12.232	5.184	-2.496	-3.248	-1.248	-0.248	0.752	-2.504
-5.512	-15.888	-2	1.704	5.224	2.816	-9.96	-3.04	-6.888	26.224	-2.296	-4.296	-0.592	-0.296	1.816	-0.184
-10.064	-15.096	-1	-0.312	-9.496	-6.064	-4.064	-8.656	-14.784	-8.096	-2.656	-4.656	-1.656	-1	0.344	-1
2.512	-3.648	0.216	3.216	7.216	-1.608	-7.528	-1.96	-10.352	17.84	-0.392	-0.784	1.216	1.608	2.608	0
-6.4	-6.32	-2.24	0.32	-6.92	4.12	-6.72	-2.04	-5.2	32.96	-3.24	-4.24	-1.68	-1.12	-0.12	-1.56
-9.584	-15.12	-2.952	0.048	-17.392	-1.952	-14	-1.952	2.512	-9.296	-3.464	-4.976	-1.952	-0.976	1.024	-1.464
-11.928	-17.392	-1.928	2.536	-14.104	-7.68	-0.464	9.68	11.432	9.256	-1.464	-3	-0.464	0.072	1.536	-0.464
1.176	-13.584	-1.416	0	-8.664	-15.168	-16.752	2.912	-1.416	15.912	-3.416	-5	-2	-1.584	-1.168	-2
0.896	-26.416	-2.792	-0.264	-8.856	-11.688	-11.152	-9.056	-5.736	-10.432	-2.528	-4.264	-1.896	-1.264	0.368	-1.632
15.88	-9.2	0	2	-21.96	-24.44	1.52	-7.4	-0.96	-7.8	-1.32	-3	0	0	2	-0.68
1.456	-8.824	-2.544	0.728	1.008	-11.544	-16.56	-11.904	-1.184	-18.28	-2.816	-3.816	-1.544	-1.544	0	-2.272
-4.088	-5.552	-3.552	1.224	-3.656	6.448	0.76	-3.64	5.552	-37.464	-2.776	-4.776	-1.552	-0.776	-0.776	-1.552
-5.704	-1.064	-0.528	2.472	5.36	-0.472	-6.936	10.016	14.416	-4.992	-1.528	-2.528	0.648	0.648	2	0.472
-12.696	9.904	-2.744	-0.488	0.384	-12.952	-7.464	1.64	1.872	-17.952	-3.616	-4.616	-1.616	-1.616	0.256	-1.872
5.88	0.88	-1.24	2.68	-11.12	-2.24	-7.16	6.04	8.16	-31.16	-1.24	-2.24	0.76	0.84	2.84	-0.16
-7.744	2.616	-2.936	1	13.064	-3.968	-1.256	-8.648	8.712	-12.48	-2.968	-4.968	-0.968	-0.968	0.032	-1.064
-3.224	-9.032	-1.048	2.936	10.128	16.824	2.984	-3.128	16.888	-26.016	-1.064	-2.08	0.936	-0.032	1.936	-0.048
-10.576	-3.32	-1.064	2.064	9.68	10.68	1.704	0.32	24.704	-27.824	-1.936	-2.936	-0.936	0.128	1.192	-0.68
-12.216	1.88	-3.552	-0.552	0.232	14.32	5.88	-9	13.896	20.008	-3.552	-4.664	-1.552	-0.664	1.112	-0.776
-6.28	2.72	-0.96	2.36	-0.16	0.16	-4.48	8.2	22.28	26.64	-0.64	-2.48	0.36	0.36	1.36	-0.32
-4.912	-2.088	-3.168	0.416	5.92	-1.04	-0.04	9.584	9	13.704	-3.376	-5.168	-2.376	-2.168	-1.96	-3.376
-13.368	-0.488	-1.512	1.488	-1.232	-7.976	-4.304	-0.84	14.952	38.488	-2.512	-3.512	-0.512	-1	1.488	-1
-5.176	-2.216	-0.608	3.088	-5.088	-0.696	2.872	10.528	10.912	1.488	-1.608	-1.912	0.392	1.088	2.392	0.088
-2.944	6.832	-1.648	2.352	-3.352	-2.928	-13.648	3.44	3.168	-28.704	-1.648	-2.648	0.352	0.352	2	0.648
2.4	0.2	-1.2	2.4	-2.6	3.4	1	-7.6	26.6	3.4	-1.6	-2.6	0.4	0.4	1.8	0
-1.552	3.656	-2.552	1.896	-6.824	2.968	-15.728	-4.312	30.552	-5.208	-2.104	-3.552	-0.552	-0.552	0.896	-0.552
-2.976	-10.952	-4.488	-0.496	-16.992	-14.976	-15.976	2.536	10.928	-12.104	-4	-5.496	-2.496	-1.496	-0.496	-2.992
1.808	-11.088	-0.544	2.456	-14.456	-16.44	-2.72	-4.56	24.528	8.648	-1.544	-3	0.456	1	2	0
-2.144	-20.408	-2.224	2.184	-3.472	-15.592	-3.04	3.776	11.488	-29.168	-1.816	-3	0.184	0.184	1.184	-1
7.44	-7.6	-2.56	0.72	-7.56	-9.8	-3.96	-16.76	-1.68	-35.28	-2.56	-3.92	-1.28	-0.64	1	0
4.568	-0.496	-3	1.688	-0.44	6.816	-6.064	0.632	-9.12	4.696	-2.312	-3.312	-0.624	-0.312	0.688	-2.688
1.736	-4.432	-1.792	1	6.792	12.36	-9.416	-7.096	-3.264	-28.872	-2.736	-4	-1	-1	0.472	-1
0.808	-9.136	-3.488	0.08	-6.896	-4.136	-2.888	-0.432	-15.84	-20.296	-3.92	-5.136	-1.92	-1.92	-0.92	-1.568
-7	-2.832	-0.504	1.496	-11	-2.176	-7.16	-5.16	-7.496	-3	-2.504	-2.672	-0.504	-0.504	0.496	-0.504
8.2	-8.92	-1.76	1.12	8.72	0.72	-12.24	-3.88	-10.48	-24.32	-2.88	-3.88	-0.88	0	1	-1
6.784	-19.848	-0.072	1.144	-4.496	4.496	-0.856	-15.92	4.072	-11.512	-1.928	-2.928	0.072	0.072	1.144	-1.928
1.592	-9	-1.976	2.952	18.808	20.664	1.736	2.568	5.072	11	-1.048	-3	0.952	0.952	1.952	-0.048
-8.144	-5.192	-3.024	-0.048	4.952	14.832	1.144	-1.096	8.784	2	-3.048	-4.048	-1.048	-1.048	0.976	-0.072
-4.792	-6.576	0.856	4.568	3.72	14.208	-4.864	-3.136	10.568	47.784	0.64	-1.36	1.712	1.712	3.856	1.712
-6.24	-2.6	-2.76	-0.4	-4.44	15.96	-16.24	8.36	0.76	44.16	-3.64	-5.4	-1.64	-1.64	-0.64	0
-21.824	-2.496	-2.336	-0.168	-0.84	6.304	-1.344	-1.664	-3.68	-0.84	-4	-4.168	-2.168	-1.168	0.664	-0.336
-10.84	-3.376	-1.784	2	3.544	-19.624	12.408	-1.512	-3.376	9.376	-1.784	-3	-0.784	0	1.568	-1
-10.984	-4.528	-2.944	-0.208	-1.832	-16.264	-3.208	5.736	3.112	1.984	-3.472	-4.472	-1.736	-0.736	0.264	-1.736
-10.504	-1.064	-0.624	2.064	-2.112	-5.688	2.704	3.44	1.432	-24.376	-1.312	-1.936	1.752	1.752	2.376	1.064
1.44	-8.16	-3	0.36	-2.36	-5.16	-0.64	5.6	1.56	10.56	-3	-4	-1.36	-1	-1	-2.36
-6.304	-2.776	-3.408	-1.408	1.88	-5.672	-4.696	-3.632	10.248	13.064	-5	-5.408	-2.816	-2.408	-1.408	-3.408
2.456	3.72	0.456	3.456	-9.088	-4.72	-1.176	3.192	6.808	-16.072	-1	-1.544	1.456	1.456	2.456	0.456
13.512	-4.056	-4.472	0.504	-16.976	-10.528	-2.448	-9.984	-1.52	2.528	-2.992	-3.992	-1.496	-0.992	0.504	-1
0.792	-9.104	-2.208	0.344	-5.24	-8.344	-12.032	1.272	-8.592	-4.248	-3.104	-4.104	-1.104	-0.552	0.448	-1.552
2.6	8.2	-0.4	3.4	-7.4	-12.4	-2.4	0.4	2.8	-19.8	-0.2	-1.8	0.8	0.8	2	0.8
0.24	0.76	-4.648	-0.648	-6.832	-8.816	-1.704	4	-8.872	3.648	-3.648	-5	-2	-1	-0.648	-1.352
11.176	10.776	0.912	3.304	-5.656	-4.392	-13.48	-4.304	1.392	-10.048	0.304	-0.696	2.304	2	4.304	2
-7.048	8.512	0.464	1.976	-3.304	3.136	-2.768	1.672	-1.72	-21.28	-1.768	-3.024	-0.024	0.232	2.232	-0.512
-1.376	-7.544	-2.752	0.832	4.624	1.712	-8.752	-2.752	-6.296	9.792	-3.168	-3.376	-0.376	-0.376	0.832	-1.376
1.32	-0.88	-0.84	2.16	12.48	1.28	-0.52	-1.12	1.48	-11.96	-1.84	-2.84	0	0.16	1.16	-0.84
3.648	1.88	-1.112	0.888	-3.216	2.552	1.216	-4.216	-3.448	-33.904	-1.224	-3.224	-1.112	-0.112	1.776	-0.224
-11.4	4.424	-1.744	1.128	17.064	13.128	3.064	9.424	-2.384	-12.64	-2.808	-3.808	-1.744	-0.808	0.192	-0.872
-2	11.6	-0.064	3.904	14.952	17.84	8.888	8.776	-4	-25.76	-1.048	-1.08	1.936	1.936	0.984	-1.016
-9.032	5.032	-3	-0.968	15.872	5.872	-13.744	-0.096	1.936	-9.424	-3.968	-5.968	-2.968	-2.968	-0.968	-4.904
-14.84	6.6	-2.08	-0.08	6.88	3.28	-3.32	0.28	-5.28	23.04	-3.16	-4.08	-0.24	-1.08	-0.08	-2.08
-3.896	3.64	-0.488	1.512	-2.616	-3.384	-1.72	-9	5.384	-9.696	-2.616	-3.616	-1.36	-0.616	0.512	-1.616
-6.472	8.656	-2	2	-6.288	6.176	3.656	3.472	-7.12	8.984	-2	-3.824	0	-0.176	3.824	0.176
-1.6	7.416	-1.224	3.776	-0.552	6.432	-0.12	0.552	10.672	39.968	-0.224	-1.224	1.776	2	3	1
-12.912	-13.552	-3.912	-0.912	-14.912	0.72	1.928	-5.28	8.088	-3.896	-3.912	-5.912	-2.912	-2.184	-2.728	-3.544
-8.84	0.4	-0.96	1.36	-5.4	-6.88	-12.04	-5.2	14.76	0.72	-2.32	-3.32	-0.32	-0.32	0.32	-1
7.528	-6.208	-1.368	2	-9.632	2	-3.32	0.632	24.208	26.528	-2.368	-3.632	0	0	0.632	-1.368
-2.432	-6.336	-3.168	0.416	-19.992	-14.912	-10.664	-7.256	8.504	-6.488	-3.168	-4.584	-1	-1	1	-1
8.144	-6.896	-2.392	1.608	-3.096	-16.36	-4.816	-7	12.032	0.248	-2.392	-3.392	-0.856	0.072	1.072	-1.464
5.512	-2.392	-0.464	1.536	-3.56	-8.584	-14.536	-3.928	23.464	4.76	-1.976	-2.952	0.024	0.536	1.048	-1
12.08	-8.4	-0.24	0.88	-2.88	-1.68	-12.12	-6.32	2.76	-32.16	-2.68	-4.24	-2.24	-0.68	1.44	1.68
0.648	5.272	-0.608	1.608	-2.944	10.392	-14.784	-1.608	2.92	-13.504	-1.392	-3	-0.392	-0.392	1.608	-0.392
-5.376	-9.688	-1.688	1.312	10.904	9.592	-1.128	-6.376	17.624	-7.496	-2.344	-3.344	-0.344	-0.344	0.312	-1
-9.744	-4.888	0.184	1.888	6.032	5.808	-4.336	-0.704	3.48	-37.08	-2.112	-2.408	-0.112	-0.112	1.592	-0.408
-4	4.768	0.504	4.008	7.496	-0.984	-12.28	0.504	0.256	-3.416	0.256	-1.496	2.008	2.504	2.504	0.504
-23	-2.2	-2	0.2	-7.4	-10.4	-0.4	-10.8	3.6	2.6	-3.6	-4.6	-0.8	-0.8	0.4	-1
-4.544	-6.392	-1	2.848	2.088	1.024	1.936	0.152	2.544	-33.72	-1.152	-2.304	0.696	0.696	2.544	-1.304
-2.664	-2.584	-1.104	1.896	11.208	3.376	-2.312	-3.752	19.024	-13.56	-1.208	-3.104	-0.104	0.792	1.208	-0.688
-5.224	-18.6	-1.944	0.112	13.44	8.168	2	-4.496	12.16	8.336	-3.888	-4.888	-1.888	-0.944	0.056	-1
7.856	-12.984	0.968	1.976	24.784	-1.976	8.88	4.024	0.024	-16.96	-2.016	-3.016	-0.016	-0.016	-0.008	-2.008
-5.2	-2.84	-0.96	1.08	8.84	-4.96	-7.84	6.72	-10.88	26.6	-1.92	-2.96	0	0.08	2.08	0
-8.056	-7.616	-1.264	1.56	2.592	0.856	6.944	-11.824	-11.032	34.328	-2.352	-3.352	-0.352	-0.264	2.56	0.56
-19.232	-11.136	-0.864	1	4.416	-3.504	-5.368	9.592	-2.408	-3.136	-2	-3	-0.864	-0.864	0	-1.728
-15.32	-4.104	-2.632	0.184	-8.16	-8.632	-16.712	2.104	-9.632	13.816	-3.816	-4.816	-2.448	-1.632	-1.632	-4.448
-12.752	-9.464	-1.464	1.304	-3.072	-4.68	2.216	-1.608	-10.144	3.112	-2.464	-3.696	-0.464	-0.464	0.536	-1.464
-0.6	-4.4	-2	1.28	-14.52	-3.48	-12.32	-6.96	-8.32	-18.84	-2	-3.44	0	0	0.28	-2.44
-9.984	-2.328	-2.328	0.672	-8.312	-1.344	-5.376	5.08	4.328	8	-3.328	-3.328	0	0	0	-2
-4.488	-26.136	-0.248	2	-12.624	-22.752	4	-3.632	-3.248	-31.152	-1.624	-2.376	0.624	-0.624	2	-1.376
3.328	-8.184	-2.88	0.696	-11.368	-10.728	0.944	2.272	-7.272	-42.824	-2.728	-2.728	-0.728	0.272	0.696	-0.152
-4.248	-17.472	-2.248	1.168	-7.864	-13.776	-7	-1.056	-7.832	-8.416	-2.888	-3.832	-1.304	0.168	-0.304	-3.248
1.32	-10.28	-1.96	2.04	-0.36	4.4	-5.04	-0.72	-6.6	-22.4	-1.96	-2.96	0.52	0.52	1.04	-0.52
3.592	-14.048	-3.704	0.864	2.52	1.16	-6.088	-12	-5.704	0.472	-3	-4	-1.568	0	0.432	-1.568
5.92	-6.456	-1	2.616	12.008	-2.544	3.392	-0.072	-10.84	25.536	-1	-2	0.616	0.616	1.616	0.232
2.664	0.688	-1.672	2.992	0.696	-4.68	-0.992	10.304	-8	-5.272	-0.344	-2.008	1.656	0.992	2.992	0.992
-7.544	-1.408	-3.848	-1.136	-5	-2.424	3.256	-1.288	-9.968	3.528	-4.848	-5.848	-2.848	-2.136	-0.712	-4.136
-1.8	-0.24	-0.96	1.76	0.24	-0.24	-7.4	0	0.4	30.8	-2.24	-3.24	0.52	0.52	1.52	-0.24
-7.536	-4.04	-2.384	0.808	-5.152	-0.576	-0.384	-8.848	-7.92	-11.2	-3.192	-4.192	0	0	0.616	-0.96
0.584	5.424	-4.28	0.432	10.136	17.552	1.712	-8.144	-2.848	14.128	-4.424	-4.568	-2.424	-1.568	0.288	-2.568
-6.424	6.52	1.616	4.52	4.056	21.272	10.232	-4.576	14.792	43.192	0.616	-1.384	2.616	1.616	2.808	0.808
2.088	7.144	-3.048	-0.904	12.048	12.288	-11.192	-2	13.328	23.24	-3.904	-3.952	-1	-0.952	1	-1
-2	-3	-1	2	10	17	2	0	-4	59	-2	-2	0	0	0	0
-1.672	5.136	-1	2.048	-1.52	1.952	-13	-2.328	11.664	33.944	-1.952	-2.904	-0.856	0.096	1.096	-0.952
0.848	-17.52	-2.192	-0.096	-5.152	-13.944	-10	-4.232	-4.944	1.632	-3.904	-5	-2.904	-2	-0.904	-2.712
-4.84	-14.432	1.568	4.568	2.144	7.416	-2.864	7.992	9.712	47.696	0.568	-1.288	2.568	2.424	3.568	1.568
-3.808	-2.464	-0.808	2.192	-8.656	3.728	-12.04	5.496	11.384	21.2	-1	-2.808	0.192	1	2	0.808
-11.52	-12.44	-0.72	0.76	1.44	-8.2	-5.92	-5.56	7.8	-4.64	-2.24	-3.48	-0.48	-0.24	0	-3.28
-5.408	-3.44	-2.136	2.576	-5.152	-2.864	-13.848	1.984	9.728	13.744	-1.424	-2.424	0.864	0.576	1.576	-1.848
-10.016	-5.688	-2.328	1	-22.664	-8.992	-17.944	-1	-8.048	-3.704	-2.664	-3.336	-1	-0.336	1.328	-1
3.536	-8	0	2.384	-5.072	-10.928	-7.152	1.688	5.832	-12.472	-1	-2	0.768	0.768	1.152	-0.232
6.48	-4.112	-1.272	0.728	-11.024	-2.704	-3.952	2.024	-7.728	2.592	-3.272	-4.272	-1.272	-0.704	0.864	-2.136
-2.4	-7.2	-3.52	-0.48	-8.6	-1.32	-6.56	-2.88	-22.76	-25.04	-4	-6	-3	-2.52	-1.52	-2.48
1.248	-16.28	-1	1.944	1.496	4.056	-7.416	-2.416	-15.64	-34.136	-2.056	-3.056	-0.056	-0.056	0.944	-1.056
-2.696	-11.456	-1.848	1.152	-16.272	-6.88	-8.392	9.152	-2.512	3.608	-2.272	-3.848	-1.848	-1	1.576	-1
1.728	-2.376	-2.496	0.88	-18.976	1.392	-2.016	-8.992	-3.992	-7.224	-3.12	-3.872	-0.872	-0.872	0.504	-1.248
-3.656	-13.704	-2.984	1.672	0.408	-8.328	-5.36	1.08	-16.688	-0.232	-1.328	-3.328	0.344	-0.328	3.016	1.016
10.88	-10.96	-2.28	-1	-13.12	-0.68	1.88	-6.52	-17.52	17.72	-3.72	-4.72	-1.28	-1	-1	-1.72
-0.984	0.68	-1.536	2.464	-1.056	4.768	-3.16	-6.464	-20.536	-19.968	-1.304	-2.536	0.464	0.464	1.464	-0.536
5.368	4.264	-2.184	2.632	20.504	14.504	-11.136	2.632	-8.632	-15.944	-1.368	-3.184	0.632	0.816	1.816	-0.184
-8.504	8.048	-2.728	0.136	17.864	5.088	-8.048	-5.048	-10.96	21.232	-3	-3.864	-1.728	-0.864	0.136	-1.864
3.56	2.648	1.736	3.824	4.32	20.208	4.56	-3.824	2.944	2.616	-0.176	-1.088	1.824	1.824	2.912	1
-2.92	-4.84	-2.12	-1.04	6.72	5.12	-9.2	-4.32	-17.32	19.96	-4.96	-6	-2.96	-2	-1	-3.08
-19.912	-31.944	-0.032	2.984	10.912	-2.032	2.96	-5.936	-13.968	31.896	-2.008	-2.016	-0.008	-0.008	1.984	-0.008
-17.608	-1.888	2.776	3.888	7	-8.112	-5.28	12.944	-10.832	-11.504	0.832	-1.112	1.888	1.888	2.888	0.944
-10.856	-3	-4.584	0.208	6.648	-11.688	0.688	1.208	3.832	-17.648	-3.688	-4.688	-2.584	-1.792	0.208	-1.896
-5	-2	-1.456	1.392	-2.216	1	-7	-4.264	6.456	-7.648	-2.456	-4.456	-1.304	-0.456	0.696	-2.152
-2.2	-4.8	-1.4	1.2	1	5.6	-0.2	-8.4	-5.2	-39	-2	-3.8	0.6	0.8	1	-2.6
6.304	1.992	-3.248	-0.504	-6.264	-6.496	-1.992	-8.752	-10.008	-0.312	-3.752	-5.752	-2.752	-1.752	-1	-1.752
-13.448	-11.704	-1.888	0.704	-23.144	-21.224	1.112	-1.296	-11.4	14.232	-2.704	-4.704	-2	-1	-0.704	-2
-1.032	0.064	-3.592	-0.28	-13.592	-4.344	-9.528	6.28	-26.216	-31.44	-3.624	-5.28	-2.28	-1.28	0.376	-1.624
6.136	1.864	-0.608	1.824	-4.408	-9.824	-6	-1.88	-15.488	-6.12	-1.784	-3.392	0.216	0.824	1.216	-1
5.92	5.8	-2	1.44	-6.24	-12.28	-9.12	-1.92	-21.16	-5.84	-2.56	-4	-1	-0.56	0.88	-1.68
0.56	-2.536	-1.976	0.024	4.952	-3.024	-4.904	-7.848	-15.024	-29.096	-3.488	-4.488	-1	-1	0.536	-1
-1.752	2.896	-3.216	-0.144	4.352	1	-5	0.824	-9.464	9.32	-2.68	-4.608	-1.608	-0.608	0.928	-2.072
-2.088	18	-1.08	2.752	4.272	7.32	2.088	0.496	-1.08	-4.176	-0.832	-2.832	0.168	0.168	2.584	-0.248
-0.472	0.952	-2.632	0	8.216	4.64	-5.944	-8.584	-11.792	-21.784	-4	-4.368	0	-0.368	0	-2
11.04	3.36	-1.68	3	1.6	15.48	-14.6	-3.64	9.2	16.36	-1	-2.68	0	1	1.32	-0.32
4.816	-0.816	-2.272	1	-2.64	-14.088	-2.992	-0.096	-10	-4.016	-3	-4.728	-1.728	-1	0.272	-1.456
-10.984	1.448	-1	0.224	10.624	4.896	-4.296	-1.016	4.776	-41.984	-3	-4	-1.552	0	0.776	-1.448
-13.888	5.056	-0.88	2.296	8.064	12.536	-0.232	1.12	19.888	1.6	-0.704	-2.704	0.12	-0.352	1.472	-0.528
-16.64	-5.256	-3.616	1.128	14.896	10.464	-4.72	-4.488	6.896	-10.336	-3.616	-4.616	-1.616	-1.616	-2.488	-4.36
-17.24	-11.12	0	3.08	3.4	9.64	9.68	2.12	16.6	-20	-0.92	-2.84	0.16	2	3.08	-0.08
13.784	6.552	-1.128	1.936	7.064	14.552	-7.968	6.032	5.968	12.872	-1.096	-3.064	-0.032	-0.032	0.968	-1.032
3.792	-9.76	-3.968	0	-11.856	-2.936	3.808	-0.112	-11.84	-33.272	-3.984	-5	-2	-2	0	-2
-7.024	-0.872	-1.128	1.936	1.128	-10.744	-2.128	-5.616	0.808	-25.592	-1.128	-3.064	0	0.936	1.872	-2
-17.328	4.208	-4.44	-0.552	-3.888	-12.328	0.984	-6.56	-11.56	17.888	-2.776	-4.664	-1.776	-1.664	-0.664	-1.776
1.48	-0.16	-0.32	0.68	8.12	-16.24	1.4	7.32	-10.96	-1.2	-2.16	-4.16	-0.16	-0.16	3.36	2.2
-7.584	2.92	2	4.792	-0.544	-6.88	1.624	-2.336	1.248	-0.136	0	-0.792	2	2.208	4	2
-16.832	-9.232	-4.232	0.512	-16.416	-8.12	-3.928	-9.16	-5.952	38.624	-3.488	-4.744	-2.488	-1.488	0.256	-1.744
-7.088	-13.784	-2.52	0.784	-9.992	-20.56	-7.784	-6.736	0.088	-0.6	-2.912	-3.912	-1.608	-1.304	0.392	-1.608
7	-6.888	-0.296	2.408	-11.424	-9.296	-10.24	-1.536	11.424	0.616	-0.296	-2.296	1.056	1.056	4	0.352
7.2	3.8	-0.2	2.4	-11.4	-16.6	-8.6	-9.8	-4.3656e-11	10.2	-1.6	-2	1	1.6	3	1
-5.48	1.656	-0.552	3.552	-1.136	-9.448	-13.832	4.792	-3	-32.928	-1	-1.896	1.104	1.104	2.104	0.552
-1.016	6.504	-2	1	-1.016	-0.544	-4.024	2.488	-5.992	-17.584	-3.504	-5	-2	-1	0	-1.496
-3	3.808	-3.176	1.368	1.824	2.192	-7.72	-4.352	-14.088	6.736	-2.632	-3.632	-0.632	-0.632	0.912	-0.544
1.368	11.816	1.368	3.184	8.776	7.04	1.552	-3.368	-9.184	-15.92	-0.408	-1.816	1.184	1.184	2.184	0.184
-2.12	-1.68	-1	1.36	-0.8	7.2	-4.28	-2.04	-16.52	-8.04	-2.64	-3.64	-0.64	-0.64	0.36	-0.64
-0.192	10.688	0	2.312	-0.312	0.12	-8	-0.752	0.376	4.68	-1.688	-2.376	0.624	0.624	2	-0.312
-1.848	4.528	-3	0.472	16.344	12.832	-3.304	0.792	-1.168	-42.872	-3.264	-4.264	-0.792	-0.528	0	-2.264
-9.944	0.544	-3.136	0.864	20.784	5.376	-12.328	-7.328	22.272	-2.48	-3.352	-4.136	-1.352	-0.352	1.08	-0.352
4.496	-1.992	-0.336	1.832	13.68	5.168	-6.144	5.664	12.48	3.008	-1.168	-2.336	-0.168	0.832	1.832	-0.336
-6.12	0.88	-1.24	0.76	4.4	4	-0.68	-2.6	18.32	-37.16	-3.12	-4.24	-1.24	-1.24	0.88	-0.64
-13.424	-3.64	-0.784	1.144	-11.488	9.056	-0.296	2.64	6.432	3.848	-2.856	-3.784	-0.784	-0.784	0.144	-1.856
-9.832	-3.856	-1.048	2.952	1.712	-1.856	-19.808	3.024	6.168	0.312	-1.048	-2.048	1.904	0.952	1.976	-0.024
-5.76	1.264	-3.928	-0.952	-2.904	-7.808	-5.808	-10.904	-28.424	-32.928	-3.952	-4.952	-2.952	-1.976	0	-2
-2.504	16.776	-0.144	3.712	-7.792	7.216	0.632	0.288	-17.488	4.36	-0.144	-2	0.928	0.928	0.072	-3.712
-8.84	-0.28	-0.88	2	-8.76	0.48	7.32	10.92	15.92	-8.12	-2	-2.88	-0.88	-0.88	1	1.64
-22.32	1.16	-2.504	-0.336	-29.984	2.656	-10.008	-4.664	16.8	-21.464	-4.168	-5.336	-2.336	-1.336	-0.336	-2.168
2.136	-10.432	1.136	3.136	-16.16	-14.944	-13.408	-11.136	15.784	33.648	-0.864	-1.648	1.352	1.352	2.352	0.568
8.096	10	-2.68	0.792	-17.416	-16.472	-6.152	4.36	-0.304	17.136	-3.944	-4.944	-1.944	-0.472	0.264	-1.736
7.304	3.744	-2	0.312	-16.44	-15.44	-9.816	-3.936	20.624	-15.504	-3.688	-4.688	-1.312	-1.312	-0.376	-2.376
6.88	1.12	-1	3.36	-11.04	-4.04	-6.16	-3.96	25.8	-4.76	-1	-2	0.36	1	3.28	0.92
5.752	7.368	-2.368	0.816	6.264	-6.816	-2.512	5.696	30.12	-33.688	-2.184	-3.592	0	0.408	1	-0.408
-7.456	7.648	-0.192	2.176	4.544	1.896	4.088	2.952	18.632	-37.352	-1.368	-2.912	0.176	0.088	1.088	-0.456
-1.992	-5.008	-2.984	1.512	2.432	-0.504	-4.504	-1.992	24.568	-1.488	-2.488	-2.984	-0.984	0.016	0.512	-1.496
-13.512	1.896	-2.552	0.448	0.928	-5.312	-1.136	-3.728	33.864	-24.28	-3.104	-4.552	-0.448	0	0.896	-3.208
8.4	7.4	-1	2.2	6.4	-10.8	3	8.8	22.4	-27.6	-1.4	-2.4	0.2	1.2	2.2	-0.4
-4.056	-3.944	-2.352	0.648	-5.184	-0.76	-2.168	-7.776	0.872	7.536	-3.352	-4.352	-0.648	-0.648	-0.648	-2.296
-12.736	21.912	-1	1.912	13.088	10.832	-3.872	6.176	-2.136	-9.312	-2.088	-3.088	-0.784	0.912	0.912	0.304
-14.744	1.28	-2.024	1.72	1.232	19.696	3.904	4	4.44	2.552	-2.024	-3.024	-0.024	-0.024	1.232	-0.768
-21.208	-4.208	-4.376	-2.376	-2.584	2.248	-11.584	-15.048	-2.88	30.712	-4.584	-6.584	-3.584	-3.376	-1.376	-3.376
-18.72	-2.16	-0.52	2.16	-2.08	7.8	6.04	-1.4	4.64	16.4	-0.84	-2.84	0.32	1.16	1.32	0.16
-24.216	-2.104	-0.56	1.664	10.096	-6.112	-2.12	6.544	-6.872	15.776	-2.112	-3.224	-1	-0.112	1	-1
-15.872	-1.296	-3.808	-0.808	-8.848	1.32	-16.912	-12.848	-1.592	27.576	-5.68	-5.808	-2.808	-1.872	-1.744	-2.872
-14.84	-2.048	1.968	3.952	-1.936	-6.792	-14	5.904	8.984	-14.648	0.952	-1.032	0.968	1.952	3	-0.936
-5.512	-3.256	-3.84	-0.84	-1.16	-5.096	-16.84	5.36	-13.392	5.864	-3.84	-5.84	-1.872	-1.872	-0.872	-2.872
-13.92	-10.64	-2.92	0	-3.76	7.44	-6.84	-12.76	10.44	8.04	-4	-5.92	-2.92	-2	-0.92	-2.84
-2.768	1.232	1	2.128	-4.128	-12.08	-9.848	-9.28	3.792	-17.744	-0.872	-2.872	1	1	1.128	-1.488
-1.176	-13.888	-1.824	0.176	-12.888	-10.48	-3.176	-3	16.536	8.584	-2.824	-4.824	-1.824	-1	0.176	-1.824
7.328	-15.744	-0.448	1.776	-2.256	-11.584	-8.416	-3.552	16.016	9.28	-0.448	-0.672	-0.224	0	2.224	0
-3.736	-12.264	-0.912	1.816	-19.824	-13.192	-3.544	13.456	3.904	-33.272	-2.456	-3.184	-0.184	-0.184	1.816	-1.184
14.96	-4.64	-3	1	-17.04	0.4	-16.48	-1.28	2.68	-15.48	-2	-4	-0.64	0	1	-1
-2.12	5.84	-1.736	1.632	-3	3.104	10.264	-6.84	4.376	-17.728	-2	-3.368	-0.368	0	1	-1
-2.168	3.92	-2.168	0.664	7.984	-4.256	-7.664	3.912	-12.592	-51.248	-2.752	-4.336	-0.752	-0.752	1.664	-1.584
-0.896	0.752	0.072	2.072	-3.144	4.784	-4.392	3.432	-4.712	-13.184	-1.928	-2.928	0.072	0.072	1	-0.464
-4.536	6.072	-1	3	8.024	-3.048	-3.536	-4.952	-15.344	-13.12	-1	-2	0.512	1.512	2	0.024
-1	0.64	-3.44	0.12	-0.8	-3.76	-8.16	-2.08	-19.24	-51.2	-3.88	-4.88	-1.32	-1.88	-0.76	-2.32
4.352	7.272	-1.608	1.392	6.784	-1.608	0.176	4.608	-8.256	-14.92	-2.216	-3.608	0	-0.608	1	-1.392
3.096	3.624	-0.376	2.28	12.216	0.56	-15	5.344	-9.16	-18.184	-0.688	-2.688	0.312	0.968	2.312	0.312
-6.184	2.296	-3.704	1	12.112	13.296	-11.408	-11.224	-16.408	-12.624	-2.704	-3.704	-1	-0.704	-0.408	-1
-7.016	-5.512	0	2.496	5.976	9.232	-6.808	-8.008	-13.752	38.296	-0.248	-2.752	1	1	2	1.504
-1.4	0.8	-1.2	1.6	-1	-0.6	1	-5.4	-5.4	25.8	-2.4	-3.4	-0.2	-0.2	1	-0.2
-6.456	-8.76	-1.696	1.152	-0.848	-4.72	-0.72	-4.304	-5.392	22.456	-2.696	-3	0	0	3.696	-0.304
-5.96	-7.312	0.688	2.584	-23.92	-2.624	6.584	2.728	2.232	53.064	-1.312	-1.416	0.688	0.792	1.792	-0.208
-16.608	-6.608	-2.888	-1.776	-4.552	-4.28	-7.608	4.44	-13.048	24.232	-4.776	-5.776	-2.776	-1.832	-0.776	-1.944
0.016	6.968	-1	2.984	5.864	13.92	-5.944	-7.944	15.936	-4.048	-1.008	-2.008	0.984	1.976	1.992	0.984
-8.6	2.44	-3.8	1.12	-3.08	-3.6	-0.8	0.88	8.96	18.24	-1.92	-3.88	-0.88	-0.88	-0.84	-1.88
-13.768	0.208	-1	3	13.592	-1.352	-8.264	7.648	10.208	10.592	-1	-1.088	1	1	2.912	0.824
-18.688	5.912	1.592	4.32	-1.176	2.504	-9.272	6.408	-6.496	21.68	0.32	-1.544	2.32	1.456	2.184	-0.088
14.208	-0.552	-1.632	0.552	-18.344	-18.712	-1.896	-1.656	-10.312	41.424	-2.632	-3.632	0.184	0.184	0.368	-0.816
-3.928	5.592	-2.16	0.304	-7.624	-22.84	-15.912	-8.072	-21.664	-11.408	-3.696	-4.464	-1.464	-1.232	-1	-1.464
3.88	-5.56	-0.72	1.72	-8.8	-3.32	-8.32	3.64	-19.2	-23.2	-1.56	-3.28	-0.56	0.44	0.72	-1.28
0.232	-5.704	-4.016	-0.688	-1.704	-2.344	-7.016	-0.784	-31.096	6.424	-3.688	-5.688	-3.016	-2.344	-0.016	-2.344
-2.888	1.136	-3.752	1.248	1.488	-4.368	-3.744	-6.256	-9.008	-29.64	-2.752	-4.376	-0.752	0	0	-1.624
0.88	-1.488	-1.424	0.424	-2.216	-2.456	-12.032	7.12	-12.872	-7.768	-3.152	-4.152	-1.728	-1	-0.152	-2
4.584	-5	-1.944	0.056	5.416	-9.416	-2.696	-6.472	-20.808	8.808	-3.944	-4.944	-2.416	-1.416	0.528	-0.584
10.28	1.08	-1.04	1	6.64	7.56	-2.04	10.32	4.88	-25.76	-2.52	-3.52	-0.52	0	0	-2
2.088	-4.456	-3	-0.296	-6.296	-4.32	-10.184	-7.272	6.928	-1.48	-3.864	-5.296	-2.864	-1.864	-0.864	-2.432
-4.616	3.696	-0.848	0.536	20.392	3	10.92	-2.848	18.24	17.76	-2.464	-3.848	-0.848	-0.848	0.152	-1.232
-9.992	11.376	-1.008	1.992	19.64	12.688	3.32	0.632	14.984	-17.64	-1.344	-3.344	-0.008	-0.008	0.664	-0.344
-9.288	10.68	-4	-0.712	15.392	0.848	-10.696	-3.712	-3.152	14.512	-4.712	-5.712	-2.712	-2.712	-1.424	-2
-9.56	-3.8	-1.24	2	1.28	9.96	-4.04	7.92	0.4	37.4	-1.24	-3	0.76	0.76	1.28	-1.24
-10.808	3.384	-1.384	0.424	3.04	1.616	-7	-8.272	-14.576	10.152	-3.192	-4.384	-1.384	-1.192	-1	-1.808
-6.856	-4.44	-3.568	0.144	-10.152	-3.416	-3.864	-5.576	-22.28	54.392	-2.856	-3.856	-0.856	-0.856	1	-1
-9.904	-1.136	-1.904	2.096	7.136	-6.904	0.232	-7.904	-17.6	29.016	-1.904	-3.808	0.096	0.096	0.192	-1.808
-15.232	-4.336	-0.192	1.904	-3.192	2.904	1.376	9.52	-0.768	-31.424	-2.096	-3.096	-0.144	-0.048	1.904	-1.904
-14	-30	-2	-1	-10	-15	-22	4	0	6	-3	-5	-1	-1	1	-2
-5.624	-13.144	-1.048	1.904	12.472	-2.528	-11.04	13.04	3.48	0.04	-1.144	-2.144	0.856	-0.048	3.76	1.808
-3.712	-21.52	-2.808	-0.616	-11.52	-19.232	9.616	-4.288	-4.192	-17.656	-4.616	-5.616	-2.616	-1.616	-0.712	-1.808
8.432	-16.72	1.28	3.28	-12.16	-22.264	0.704	1	-10.864	8.128	-1.432	-1.72	1.424	1.424	2.424	-0.432
14.312	-3.84	-0.616	2.384	-14.16	0.264	-8.344	-3.616	-6.384	-27.576	-0.808	-1.808	0.384	0.576	1.576	1
-1.12	-7	-2.52	1.24	-3.64	7.8	-4.4	0.56	-10.36	-33.56	-2.76	-3.76	-0.76	-0.76	0.24	-1.28
0.848	-5.712	-0.576	2.136	2.864	-0.152	-9.136	-2.12	7.12	11.256	-1.576	-3.288	-0.576	-0.576	0.712	-0.576
7.688	2.712	-2.992	-0.32	-2.312	4.024	-14.984	-12.304	-7.016	-25.048	-3.656	-4.656	-2.32	-1.992	-1.664	-2.664
2.856	-3.848	-1.384	0.616	-8.152	-3.144	0.392	-2.472	-9.848	-31.544	-2.384	-3.384	-0.384	-0.384	0.616	-1
-7.816	1.888	1.296	3.296	-5.024	5.296	-2.16	5.184	-16.816	-1.68	-0.136	-1.136	1.864	1.296	2.728	0.864
3.12	1.52	-3.04	-0.52	-8.8	-3.64	-2.96	2	-24.96	-36.56	-3.52	-4.52	-1.52	-1	-0.52	-2
-8.144	4.328	-1.64	0.832	-5.2	0.304	3.448	8	-14.36	-39.248	-2.64	-4.168	-0.64	-0.64	0.416	-1.056
-0.544	9.968	-0.848	1.576	6.368	14.824	-1.848	0.24	-11.72	-17	-1.848	-2.848	0.152	0.152	1.152	-0.848
-9.496	12.256	-1.496	0.128	10.624	13.504	-4.128	-15.632	-11.872	-37.368	-3.248	-4.872	-1.248	-0.624	1.376	-1.248
-14.456	11.016	-2.344	1.984	11.736	9.328	3.064	-6.344	-7.048	-6.76	-1.672	-3.344	0.328	0.328	1.328	-0.328
-0.6	3.2	-1.84	1.44	-3.48	6.24	-8.68	-3.2	2.6	25.28	-2.56	-3.56	-1.28	-1.28	0.44	-1.28
-8.984	2.232	-1.304	1.464	-5.608	4.232	-5.84	-5.448	11.232	-0.896	-2.536	-3.304	-0.536	-0.304	1.464	-0.768
-16.528	-4.552	0.448	4.264	3.896	12.952	9.608	-5.712	3.816	22.64	0.264	-1.552	1.264	2.264	3.264	1.264
-6.456	-12.824	-4.864	-2.592	1.912	-9.184	-13.368	-6.552	21.368	27.544	-4.728	-6.592	-4.592	-2.728	-0.728	-3
-7.208	4.824	0.264	4.088	1.056	2.264	-5.824	-5.032	23.384	-2.624	0.088	-1.912	1.176	2.088	3.088	1.088
4.6	-7.52	-1	1.92	-7	-16.4	7.76	-8.52	21.64	-4.04	-2.04	-4	-0.08	-0.04	-0.04	-2
3.848	-4.96	-3.984	0.008	-11.992	-3.128	-7.944	6.992	34.92	7.792	-3.992	-5	-1.008	-1	0	-2
1.944	-2.288	-1.056	4.832	-13.168	-16.448	5.496	3.384	29.104	-23.336	0.832	-1.168	2.832	2.832	4.776	0.888
7.648	-13.584	-1.688	1.312	-16.856	-17.128	-11.44	6.128	-1.064	-4.92	-2.688	-3.688	-0.688	-0.688	0.208	-1.688
-1.392	-15.176	-2.696	0.696	-9.088	-6.76	-3.672	-2.76	11.112	1.872	-2.152	-3.304	-1	-0.152	1.544	-1
-0.8	-14.4	1	2.8	-1.4	-10.2	-3	-5.6	-0.8	-25.2	-1.2	-2	1	1	2	0
8.536	-3.016	-2.504	-0.256	-1.528	-10.512	-9.752	-3	2.712	-4.736	-3.256	-4.504	-1.504	-0.752	0.248	-3.008
-2.48	1.336	-0.184	1.816	1.632	0.336	-18.408	-1.92	-3.92	-16.288	-1.184	-3.184	-0.184	0.112	1.112	-0.592
3.968	-6.536	0.032	1.688	3.72	-0.656	-4.344	-8.28	-14.72	-33.088	-1.656	-2.968	-0.312	0.688	0.688	-1
4.312	-8.136	-0.784	0.824	-3.176	-7.432	-5.12	-4.744	-9.648	-2.08	-2.392	-3.784	-0.176	-0.176	0.824	0.824
10.12	-6.08	-1.32	1.12	-11.44	-6.48	-6.52	-3	-16.28	-8.92	-2.32	-3.44	-0.44	0.56	2.68	-1
-2.512	2.952	-1.536	0.464	13.856	-4.608	-9.392	-2.096	-20.048	-38.048	-2.024	-3.536	-0.536	-0.024	0.488	-1.512
-3.792	1.464	-0.608	0.856	9.288	5.248	-5.752	4.712	-8.32	-5.816	-2.608	-3.608	-1.608	-1.608	-0.68	-1.608
-6.008	1.168	0.168	2.168	12.912	7.656	-1.84	-7.16	-14.336	-17.424	-0.832	-1.248	-0.248	0.752	0.752	-0.832
-13.424	3.152	-2.472	0.896	8.368	11.584	-4.312	-4.264	-9.096	-29.416	-3.368	-3.736	-1.368	-1	0.632	-1
-6.12	-7.6	0.32	1.64	8.96	6.28	-2.48	2.56	-11.32	10.8	-1.36	-2.68	0	0.32	1.32	0.32
-4.096	-5.272	-0.176	2.368	4.36	3.552	-14.736	-0.096	5.92	-6.56	-0.36	-2.36	0.64	1.64	2.64	-1.272
-7.672	-10.448	-3.552	0.672	-8	3.224	3.656	-0.448	5.656	-19.552	-3.552	-4.552	-1.776	-0.776	0.448	-1.776
11.84	-5.12	2.472	3.824	3	2.832	1.712	-0.184	1.472	15.712	-0.176	-1.176	1.824	1.824	3.824	0.648
-17.872	1.616	-1.512	1.488	-6.872	4.488	-5.976	-3.768	-4.72	-12.568	-2.384	-3.512	-0.384	-0.384	0.488	-1.152
-13.4	-2.96	-0.92	0.24	0.2	3.32	-2	-0.6	-9.76	-6.96	-2.76	-4.76	-1.76	-0.76	0.16	0
-4.84	6.776	-0.032	2.968	-1.584	8.712	-3.584	16.744	-14.488	47.232	-1.032	-3	0.968	0.968	2	-0.968
-25.408	-2.128	-1.984	-0.952	-17.744	-6.144	-13.952	-11.728	-24.888	14.568	-2.968	-4.968	-1.952	-0.968	-0.968	-1
-5.616	-17.256	-1.256	1.872	-31.016	-15.064	-14.168	2.936	-13.768	2.512	-1.192	-3.128	0.808	0.808	2.808	-1.128
1.224	3.104	0.224	2.224	-2.016	-10.448	-8.224	3.768	-15.328	8.544	-1.776	-3.664	0.224	0.224	0.448	0.224
-2.04	-13	-2.84	0.84	-15.8	-11.8	-9.84	-1.16	2.2	-43.28	-3.16	-4.16	-1.16	-1.16	-1	-2.16
-5	-8.168	-2.416	0.792	1.336	1.672	-7.288	-2.544	9.88	-29.048	-3.208	-4.208	-1.208	-1	-0.792	-2.792
-2.232	-2.304	-1.976	1.024	-8.976	5.512	-8.464	-0.304	2.512	-8.28	-3.976	-4.72	-1.976	-0.976	-0.976	-2.232
0.48	3.304	-1.304	1	6.872	1.96	-9.92	-2.088	0.912	-36.568	-3.696	-4.696	-1	-1	0.304	-1.696
10.256	1.296	0.296	2.944	4.592	-7.184	-1.592	-3.648	-4.072	-0.568	-0.704	-1.704	0.648	0.648	1	1
5.6	-0.4	-2.8	1.6	-3.8	1	-2.2	-6.8	1.2	22.2	-2.8	-3.4	-0.4	7.276e-12	0.8	-0.6
-8.824	-1.728	-1	2.552	-2.584	-1.208	4.896	8.48	0.24	-20.44	-1	-2.448	1.552	1.552	1.448	-1.104
1.008	-1.568	-0.008	2.496	23.848	16.504	-6.52	-3.448	4.472	1.352	-0.504	-2.504	1	1	1.504	0
-6.632	1.912	-2.088	0.456	13.192	6	1.912	-0.984	13.28	7.296	-3.544	-4.088	-1.088	-0.544	0.456	-2.088
-21.856	-6.264	-1	3.592	12.368	-0.632	6.656	2.512	16.368	-12.408	-0.408	-1.408	1.184	1.592	3.184	0.184
-5.6	1.16	-0.44	2.56	10.16	15.16	0.96	-3.16	14.6	27.24	-1.72	-2.44	0.84	1.56	1.56	0.92
-6.184	-5.808	-4.128	0.248	0.056	-0.072	0.752	-7.312	13.936	22.864	-3.44	-4.752	-1.752	-1.064	0.248	-2.064
1.872	-5.376	-1.736	1.528	2	1.528	-5.832	9.04	6.528	-11.056	-1.736	-2.736	0	0	1.264	1.472
-2.976	-5.864	-2.432	-0.568	-1.08	-5.864	-3.624	-17.76	-8.624	10.032	-4.568	-4.784	-1.784	-1.784	-1	-1.784
-15.648	-13.976	-1.664	0.504	0.184	-7.32	-7.984	-10.328	-0.496	6.024	-2.664	-3.664	-0.664	-0.664	1	-0.832
-9.44	3.72	-0.24	1.88	-0.16	-0.68	-1.92	-1.52	0.64	-19.92	-2.12	-3.12	-0.24	0	0.12	0.12
-8.496	-1.568	-2.712	1.144	-1.28	3	-2.432	9.92	-9.776	13.704	-2.784	-3.784	-0.784	-0.784	2.072	-0.928
2.856	-5.592	0.952	4.928	-14.784	-12.144	0	-3.904	-1.048	0.096	0.952	-1.024	1.952	2.928	2.976	0.976
6.12	-11.52	0.976	2.976	-15.144	-17.952	-10.072	-7.144	-9.712	-27.232	-1.024	-2.024	0.976	1.952	3.928	0.904
13.424	2.36	-3.216	-0.072	-16.136	-8.216	-11.216	-0.712	-12.576	5	-3.144	-5	-2.072	-2	-0.072	1.64
6.76	10.68	-1	2	-9.28	-6.12	-3.32	-0.92	-12.88	-24.48	-1.88	-2.88	0.12	-0.76	1.12	-1.88
20.152	-7.152	-0.832	2.336	3.168	4.336	3.328	-11.816	-20.328	-52.984	-0.832	-2.664	0.336	1.168	2.168	1
-3.568	-6.08	-1.648	1.136	-9.352	-10.192	-1.376	-5.512	-9.512	-30.296	-2.864	-3.864	-1.648	-1.648	0.136	-1.864
0.264	-5.304	-2.472	0.528	-0.264	5.472	-0.096	14.584	4.984	-51.96	-3.208	-4.208	-1.208	-0.472	-0.208	-2.472
-1.256	-1.76	-1.312	0.688	6.624	-3.376	-13.064	-4.12	-4.504	-53.072	-2.624	-4.312	-2.312	-1.312	-0.248	-3.312
-4.76	4.68	0.28	3.64	3.88	-2.92	1.64	3.72	-1.32	-7.96	-0.36	-2	1.64	1.64	3	-0.28
6.368	8.776	-0.184	1.408	-13.552	3.08	-8.288	1.776	-4.408	-27.672	-2	-3	-0.592	-0.592	1	-1
-4.088	4	-1.912	1.544	8.264	-0.88	-5.824	2	-4.944	-10.512	-2.456	-3.456	-0.456	0.088	1	-1
-8.928	1.504	-1.992	2.504	4.472	1.544	3.024	-8.968	-4.48	22.024	-1.992	-2.992	0.504	0.504	1.504	-1
-18.512	-2.48	-1.448	0.656	17.312	5.832	-4.688	7.936	4.552	-3.968	-2.896	-3.896	-0.896	-0.896	2	-1.448
-1.4	10.6	-0.8	1.4	2	6.4	8.4	-6.6	-1.8	14.2	-1.8	-3.2	-0.6	0	2	0
-18.664	5.76	-1.704	2.592	5.224	0.944	-3.592	4.832	6.128	27.704	-1.704	-2.056	0.944	0.944	2.648	-0.352
-2.912	-7.912	-5.088	-0.696	-6.824	8.824	-7.832	-8.608	-6.656	-11.264	-4.696	-5.696	-2.696	-2.392	-0.696	-2.696
-11.416	-1	-1.232	2.512	2.096	-6.624	-10.72	-5.488	7.696	14.6	-1.488	-1.744	0.512	1.256	2	-0.488
-4.704	-4.168	-2.624	1.168	-1.464	2.712	-14.664	7.216	9.584	28.288	-2.624	-4.416	-1.624	-1.208	0	-0.584
-21.88	-3.24	-1.36	1.48	2.32	-0.2	-1.68	-0.2	-3.8	-27.6	-2.68	-3.68	-0.52	0.32	1.48	-0.2
-1.672	5.776	-1	3	1.664	-9.552	-12.648	-1.656	2.552	0.528	-1	-2	0.112	1	2	0.112
-8	-2.128	-3.936	-0.872	-18.552	-20.296	-7.808	0.936	-9.104	31	-3.936	-4.936	-2.808	-2.808	-3.744	-8.424
3.064	3.824	0	3	-8.984	-12.08	-9.904	5.936	2.968	-21.536	0	-1.016	1.984	1.984	2.984	0.968
6.68	-17.616	1.936	3.032	-0.968	-18.808	-5.512	-4.808	-4.872	-15.424	-0.968	-1.968	2	2	2.032	-0.936
-3.36	-4.28	-4.76	-0.76	-2.24	-5.6	-19.24	-9.36	-13.6	-13.4	-4.84	-5.84	-2.76	-1.84	-0.92	-2.84
12.72	-2.072	-0.256	3.616	8.488	-7.104	2.616	-3.44	14	-45.488	-1.256	-1.512	1.488	1.616	2.36	0.616
-1	-6.352	-2.944	0.528	10.176	-2.944	3.888	-10.768	-1.12	-13.592	-3.472	-4.472	-1.296	-0.472	-0.472	-1.824
-4.208	-8.656	-4.328	1	5.36	4	-2.432	-4.552	-0.208	-25.584	-3	-4.776	-1	-1	1.552	-1.776
17.744	11.72	0.728	3.456	4.912	14.552	-4	-1.552	0.352	-48.008	-0.544	-1.544	1.456	1.456	2.456	0.456
-5.84	-11.08	-3.72	0.28	0.2	-13.48	-6.48	1.32	-7.8	-18.44	-3.72	-5.04	-1.72	-1.04	-0.36	-1.68
8.056	-3.736	-0.104	3.16	-11.632	-4.104	1.416	-7.152	-14.424	-22.36	-0.84	-1.84	0.528	1.528	2.528	0.264
-3.584	2	-0.584	3.584	10.488	10.832	0.344	0.256	-8.256	-48.928	-0.416	-2	1.168	1.168	2.752	-0.664
-12.36	1.432	-3.536	-0.536	17.464	12.176	2.68	0.784	-5.072	-2.76	-3.536	-5	-2.536	-1.464	-0.536	-1
-12.512	-1.44	0.976	2.952	18	12.32	-9.096	2.856	-2	7.736	-0.536	-2.048	0.952	0.976	1.44	-0.536
-1.32	-6	-1.44	1.12	10.4	11.92	-3.92	0.8	-1.92	-2	-2.44	-4.44	-1.44	-1	0.56	-1.56
-26.12	-6.664	-0.392	1	3.256	-0.648	4.312	-3.336	0.08	30.472	-2	-3.392	-0.392	-0.392	0.608	-0.784
-7.848	-5.472	-0.344	1.968	-5.248	-1.408	-11.592	1.216	-16.128	-7.712	-1.032	-3.032	-0.032	0.312	0.312	-0.688
3.6	2.408	-2.408	1	-2.928	-2.52	-10.304	-1	-7.336	-24.48	-3	-4	-0.704	-0.704	0.296	-1.704
-5.272	-4.272	-1.752	0.496	9.24	4.008	-11.744	0.256	-2.736	7.496	-2.752	-3.752	-1.504	-0.256	0.496	-1
-5	0.6	1.8	3	-0.2	5.2	-22.6	0.8	-14	-12.2	-0.6	-2.6	1.2	1.4	2.2	-0.2
-5.76	0.328	-3.544	-1.696	4.936	5.632	-9.808	1.504	-20.176	-19.28	-4.848	-6.696	-3.696	-2.696	-0.544	-1.696
-0.208	-0.272	1.104	3	-23.024	-4.312	-3.96	3.024	-8.416	29.296	-0.104	-2	0.896	1.896	2.896	-0.104
-2.224	-6.832	-1	1.112	-13.72	-13.776	-12.216	12.16	-1.72	4.568	-2.888	-3.888	-0.888	-0.888	0.168	-0.888
0.024	-4.912	-2.968	1.016	-14.976	5.888	-5.072	-1.952	-1	9.912	-1.992	-2.992	-0.984	0.008	1.008	-1
-0.36	0.48	-0.2	2.88	1.32	-19.76	-15.08	10.8	-9.12	44.12	-1.12	-2.12	-0.08	1.88	2.88	-1.04
16.944	-3.912	-3.472	-1.472	-16.504	-19.888	-3.824	0.352	-22.856	-0.968	-4.472	-5.56	-2.648	-1.648	-0.736	-1.736
-1.184	-2	-3.408	1.592	-2.224	0.912	-11	0.32	-21.736	-4.096	-2.408	-3.408	-0.408	-0.408	-0.864	-4.728
11.872	17.976	-1	2.184	4.552	7.24	3.552	-3.712	-9.024	1.264	-1.816	-2.632	-0.448	0.368	1.184	-0.816
-4.984	10.056	-3.536	0.232	1.448	-7.232	-6.376	4.144	-19.664	-37.248	-2.768	-4	-1	-1	0	-2
-1.32	9.12	0.88	1.44	-3.52	-7.12	1	2	-1.88	-19.96	-1.56	-2.84	-0.28	-0.28	0.72	-1
-4.968	8	-0.36	2.984	0.344	1.624	-4.904	4.28	-12.968	3.392	-1.016	-2.016	1.656	1.656	2.328	-0.016
-12.736	1.12	-3.504	-0.128	-3.744	11.008	-1.12	-3.248	-32.128	-26.512	-3.128	-5.128	-1.128	-0.504	0.248	-1.752
-14.576	17.152	-1	2	10.456	5.456	-6.304	2	-21.576	-1.128	-2	-3	-0.576	-1	1.424	0.424
-8.088	0.336	-1.528	0.416	9.776	20.528	-9.64	-8.112	-16.112	23.864	-2.584	-4.056	-0.584	-0.528	0.944	-0.528
-15.92	11.8	-3.56	0.44	2.2	5.4	7.88	-9.96	-25.04	-4.72	-3.56	-4.04	-1.56	-1.04	-0.52	-2.52
-10.432	7.68	0.136	2.568	1.296	-3.272	8.32	-6.704	-6.728	31.04	-0.864	-2.432	0.136	0.568	1.568	-0.432
-15.608	1.232	-1.616	-0.616	-4.464	-5.928	4.688	-5.392	-8.368	35.992	-3.616	-5	-2	-1.616	1.232	-1.616
-12.376	-1.992	0	2.664	-1.04	-10.32	-11.352	-5.952	-1.992	12	-1	-2	1	1	2.664	0.328
-2.608	0.424	-1.288	1.424	-6.696	0.136	-5.44	2.56	2	17.832	-1.864	-3.576	-0.576	-0.288	1.424	-2
0	-2.88	-3.56	-0.8	0.84	-0.4	-6	-4.24	2.16	1.24	-4.8	-5.56	-1.8	-1.8	0.48	-2.28
-3.08	-6	-1.384	3.424	7.616	10.312	-4.192	-4.12	4.312	-18.496	-1.384	-2.384	1.424	1.424	2.424	-0.384
1.272	0.856	-2.432	-1.568	-20.696	-19.832	-9.28	-5.416	11.568	-0.16	-3.856	-5.712	-3.568	-1.856	-0.712	-2.712
4.232	-10.424	-1	2	-8.944	-11.096	-4.768	-2.536	-7.464	-9.56	-1.096	-2.096	0	0	3.712	-1.096
2.808	-3.096	-0.144	2.808	-18.952	-13.616	7.8	-0.144	0.096	-33.184	-1.096	-3.096	-0.096	0.904	1.856	0.808
6	-5	-3	0	-18	-27	-3	3	-2	6	-3	-5	-1	-2	0	-1
-4.096	1.336	-0.048	1.048	2.144	-11.76	-1.808	-4.096	-9.664	-1.104	-2	-3	-0.952	-0.904	-0.856	-1.904
3.768	-0.232	-2.904	0.288	4.616	-2.48	12.136	0.672	-12.368	-23.408	-3.712	-4.616	-1.712	-1.712	0.192	-1.904
10.136	13.848	-1.144	2.712	-2	-2.856	-6.84	-2.296	6.832	1.432	-1.144	-2.144	1.568	1.568	1	-1
16.464	-0.688	0.616	2.616	-3.96	2.808	-4.728	-0.848	-9.576	-26.76	-1.192	-2.384	0.808	-0.192	0.808	-0.808
1.08	10.08	-3.28	-1.28	-3.64	-2.64	-16.36	-4.76	-17.52	-33.88	-4.28	-5.28	-2.52	-1.76	-0.52	-1
-8.832	-3	-2.44	1.848	-0.168	2.744	-7.56	-9.576	-4.152	-3.592	-1.864	-3.152	-0.152	-0.152	0.848	-0.152
-16.288	-2.584	-0.328	2.664	3.368	11.688	4.336	2.672	-12.624	-30.36	-1	-2	0.336	1	-0.336	-1
-1.696	-7.928	-2.848	-0.232	12.008	8.152	-0.456	6.464	-4.16	3.744	-3.232	-4.616	-2.232	-2.232	-0.232	-0.464
-14.456	-3.592	-1	2	15.616	9.864	-2.248	6	6.704	50.816	-2	-2.432	-0.432	-0.136	1.432	-1.568
-9.28	3.2	-2	0.96	13.72	0.8	-4.2	-1.36	16.76	16.68	-2.04	-3.52	-0.52	-0.56	0.48	-1
-11.72	9.416	-2.112	0.416	-1.584	5.44	5.056	2.608	-3.448	46.256	-2.584	-3.584	-0.584	-0.056	0.944	-0.112
-7.696	12.216	-0.696	2.304	-0.424	-8.912	1.032	-7.664	-0.664	42.664	-1.272	-2.272	0.728	0.728	2.304	0.152
-7.752	-4.728	-3.624	-1	-8.384	-6.136	-9.632	-3.752	-2.488	-11.24	-4	-5	-2	-1.624	-1.872	-4.496
-7.408	-0.392	-3.016	0.984	-4.968	-4.016	-4.032	-0.016	-2.624	19.424	-2.016	-3.344	-0.344	-0.344	0.984	-0.344
-1.56	0.04	0.16	3.16	-6.36	-8.28	-1.88	-1.72	13.24	13.8	-0.56	-2.28	1.16	1.16	2.44	-0.28
-11.696	-5.304	-2.536	0.536	-8.552	-3.248	-11.04	-1.624	6.696	1.376	-3.232	-4.232	-1.232	-1.232	0.768	-1.464
-3.632	-1.528	0.184	3.368	-14.32	-10.344	-15.528	-5.528	11.576	34.976	-0.632	-1.816	0.368	1.368	1.552	0.184
-1.864	-7.272	-1.816	0.456	-18.456	-7.64	-11	7.64	10.32	5.672	-2.544	-4.408	-0.544	-1.272	-0.136	-1.272
-12	9.24	-3.472	0.352	-11.616	-8.176	-3.176	-3.088	7.824	-22.768	-3.648	-5.56	-2.56	-2.472	-2.472	-3.648
13.76	-2.92	-0.04	1.96	-15.04	-10	-0.48	-10.48	1.84	18.12	-1.08	-3.04	-0.08	-0.04	0.92	-1
11.048	1.096	-1.008	2.992	-0.904	3.032	-7.976	-8.896	-7.952	-8.208	-1.008	-3	0	0	1.992	0.992
7.056	-2.6	-1.112	0.888	-13.72	-1.448	1.496	-4.224	8.832	-22.768	-2.112	-4.112	-0.168	-1	0.944	-1.056
2.48	11.728	0.208	3.104	1.832	-12.624	5.312	2	-0.896	8.208	-0.896	-2.792	1.104	1.104	2	-4.272
-3.96	12.632	-2.696	-0.544	-1.632	-8.72	-9.152	1	-6.392	-13.952	-2.848	-4.696	-1.696	-0.848	1	-1
-2.4	9.8	-1.4	1.6	9.2	5.6	-12	-2.8	-7	-19.8	-1.6	-3.4	0.6	0	2	-0.4
3.264	11.488	-1.256	1.248	-1	-4.744	-6.752	-8.76	0.48	15.744	-1.752	-3.752	-0.504	-0.752	0.248	-1
-6.152	11.112	-3	0.296	10.736	-1.488	-2.48	4.04	0.744	-18.552	-3.704	-4.704	-1.704	-1	-0.704	-2.408
-14.784	11.032	-2.032	1.968	10.28	7.376	-0.224	-10.56	4.312	-7.24	-1.688	-3.344	0.312	0.312	1.312	-1.344
0.216	7.688	-1.608	1.392	14.392	5.096	-1	8.688	0.96	39.296	-2	-3	-1	-0.608	2	-1
-11.92	9.44	-0.32	2.68	9.12	16.2	-5.2	5.12	7.12	10.96	-0.88	-1.88	0.68	1.12	2	-0.44
-1.664	4.416	-1.048	1.952	3.488	-3	5.952	-3.12	-2.072	17.128	-1.536	-3.048	-0.048	0.952	1.464	-0.536
-1.136	10.216	-2.608	1	8.392	-6.96	-6.432	-3.896	-3.072	34.32	-2	-3.536	-0.464	0	1.464	-1.784
0.248	6.088	-3.832	1	0.992	-6	-15.256	-9.16	2.92	2.064	-2	-3.416	0	0	1.168	-1
4.688	8.216	-1.84	1.896	-10.112	8.528	-10.584	0	10.84	11.48	-2.472	-2.84	-0.472	-0.104	1.264	-1.736
9.92	-11.4	-3.36	0.64	-1.12	4.4	-2.88	-4.88	0.44	31.52	-2.68	-4.36	-1.68	-0.32	1	-1
5.376	-6.824	-1	2.272	-1.56	4.184	-3.912	3.192	4.816	-16.288	-1.272	-2	0.728	1	2.456	-1.544
0.088	5.416	-1.448	0.552	-14.416	-19.864	4.536	-0.448	1.984	5.504	-2.672	-4.448	-1.448	-1.224	-0.224	-2.224
7.824	-24.776	-0.648	1.352	-9.76	-15	-6.76	1.176	-9.824	17.52	-2.648	-3.824	0	0	0.648	-0.824
-5.056	-6.488	0.616	3.616	-12.152	-14.336	4.848	-4.104	-9.024	-17.976	0.616	-1.256	1.616	1.616	2.744	0
-4.12	-15.32	-2.08	1.16	-8.8	-4.92	-16.04	10.2	-15.8	2.32	-2.76	-4.76	-1.84	-0.76	0.16	-0.92
-1.648	-7.096	-2.904	1	-8.416	-10.256	-6.032	3.936	-3.256	-2.808	-2	-4	-1	-0.968	0.968	-1
-1	6.872	-0.968	2.016	-7.696	-2.032	2	2.032	1.872	-30.568	-1.984	-2.968	-0.952	-0.952	2.016	-1
-3.68	-0.64	-2.936	-0.064	10.912	-6.936	0.36	-13.848	-14.104	13.832	-3.936	-5.872	-1.936	-1	0.064	-2.872
-7.336	-8.12	0.552	2.888	6.664	-7.552	2.208	7.552	-9.104	18.416	-1.112	-1.448	1.664	0.776	3.664	0
5.96	-10.32	-1.52	2.16	-1.84	-2.68	-2.64	-6.24	-14.04	-29.76	-1.84	-3.52	0.32	0.32	1.16	-0.16
3.216	-2.624	-1.416	0.792	7.464	5.664	-1.824	-5.296	-0.416	-2.504	-2.416	-3.208	-0.416	0	0.792	-0.792
-1.376	-6.296	-2.488	1.512	14.696	9.536	-4.048	-4.44	-3.672	-10.048	-1.744	-3.232	-0.976	0.512	0.512	-1.232
-19.432	7.96	-3.696	-1	9.128	2.48	-9.304	-10.96	-10	-25.352	-4	-5	-2.304	-2	-1.392	-2
-22.056	-9.888	-2.296	2	4.296	10.368	-4.632	-3.312	10.52	27.576	-2	-3	0	0	1.704	-0.352
-6.2	1.8	-1	1.2	-5	9.2	4.8	3.6	8.6	43	-2.2	-3.2	-0.6	-0.2	1.2	-1.8
-19	-6.168	-2.448	1.104	-6.168	9.624	-4.032	6.56	-1.04	13.344	-2.448	-3.896	-0.448	-0.448	1	-0.448
-20.472	-5.48	-2.496	1.504	3.592	7.584	-4.456	4.024	8.512	54.424	-2.496	-3	0	0	1	-1.496
-10.384	2.104	-2	0.088	-2.192	-2.632	-2.352	-6.16	5.456	44.68	-3.456	-5	-1.544	-1.544	0	-2.088
-9.776	-6.368	-2.368	1.408	-9.184	-5.488	-8.144	-3.592	6.08	9.368	-2.592	-3	-0.592	-0.592	1	-0.592
9.44	7.96	-0.72	2.28	-1.72	-3.72	-3.96	5.88	9.68	45.72	-1.08	-2.08	0.28	0.92	1.64	0.28
-12.76	-6.304	-4.688	-0.688	-9.688	-3.872	-9.192	-6.944	13.44	33.368	-4.688	-5.688	-3	-2	-2.376	-2.312
-3.264	-13.04	-1.208	1.792	5.904	2.32	-1.528	-1.792	10.736	12	-2.208	-3.472	-0.472	-0.208	0.528	-1.472
-13.408	-9.944	-0.296	2.136	-14.568	-10.728	-0.432	-12.92	12.648	20.592	-1.648	-2.648	0.136	0.568	1.352	-0.216
-1.48	-5.68	-2.664	0.504	-17.328	-7.664	0.656	-6.824	13.344	-15.456	-2.664	-3.664	-1.664	-0.168	0.336	-1
13.76	1.08	-0.12	2	-16.8	-0.84	-8.52	-9.04	9.12	-34.6	-0.24	-2.12	0	0.88	2	0
5.848	-6.648	-1.928	0.072	-5.856	-21.2	-9.712	-8.208	-7.352	-0.224	-3.928	-4.928	-1.928	-1.856	0.144	-1.928
-1.144	5.568	0.976	2.976	3.24	7.736	-9.904	0.096	10.76	-21.376	0	-2	1	1.976	2.976	0.976
12.568	-15.808	-2	1.024	0.024	-5.904	-15.64	18.592	10.24	-30.28	-2.976	-3	0	0	0.024	-1.976
12.208	-1.792	-4.712	1.216	1.424	-18.768	-5.496	-19.488	20.208	13.488	-1.928	-2.928	-0.856	-0.856	2	-1
-19.52	-8.96	-1.24	1.52	-15.28	2.52	-15.52	-4.52	8.24	-27	-2.36	-2.48	-0.36	0.52	0.76	-1.24
0.16	-1.168	-2.328	0.336	2.504	-3.48	-15.968	6.976	9.672	-19.632	-3.496	-4.496	-1.664	-0.832	-0.664	-1.832
-8.464	-9.328	-2	1.568	9.432	-6.272	7.216	4.272	-4.728	1.328	-2	-3.432	-1.216	0.568	2.568	-1
-5.944	18.832	-0.736	2.736	21.36	10.416	6.68	4	-2.472	-41.904	-1.264	-3.264	0.736	0.736	1.736	-1
-11.632	-2.432	-3.376	-1.064	7.008	14.064	-7.128	0.992	-6.624	-30.072	-4.064	-4.688	-2.688	-1.688	-0.312	0.376
-12.12	-4.72	-0.16	2.84	10.12	14.6	0.32	-7.32	3.84	3.76	-1.44	-2.8	1.2	1.2	2.56	0.56
-1.736	-14.04	-0.184	2.224	6.592	11.144	-2.184	-11.472	-2.024	-17.696	-1.184	-3.184	-0.184	0.408	1.408	-0.592
-10.264	-11.56	-1.544	1.456	-2.56	-0.384	-12.616	-5.44	-0.544	3.592	-2	-3.544	-1.088	-0.088	0	-0.544
-1.584	-8.504	-3	1.992	-3.56	6.024	-1.504	2	-4.536	19.432	-2	-3.008	-0.504	0.488	0.992	-1.504
-2.136	-0.064	-0.792	1.656	-3.448	-0.48	-1.032	4.656	6.56	-7.552	-1.344	-3.344	1.104	0.552	1.656	-0.896
-3.2	-6.2	-2.4	0.8	-0.8	-1	-9.2	-2	12	21.6	-2.8	-3.2	-0.8	-0.2	1.2	-0.8
-4.408	-5.648	-0.704	1.648	10.76	-3.056	-3.816	-8.72	12.592	23.464	-2	-3.352	0	0	1.296	-0.648
-4.392	-12.88	-1	0	-8.656	-6.352	-8.128	-13.048	3.08	-16.048	-3	-5	-1.304	-0.696	0.304	-1.696
3.928	-14.512	-1.488	1.256	-25.184	-15.792	-2.976	1.952	-3.624	1.536	-2.744	-3.744	-1.232	0	0.744	-1.512
5.04	-12.496	-0.248	2.96	-16.832	-10.832	-3.536	0.376	-6.952	-16.256	-0.832	-1.832	0.376	0.376	0.584	0.376
5.16	-7.4	-3.84	-0.52	-3.68	-16.4	2.36	-7.52	-19.08	-60.4	-3.52	-5.52	-2.68	-1.52	-0.36	-1.84
13.12	-10	-1	2	-1.776	-6.336	-6	1.456	-22.112	-26.92	-1.112	-2.224	0.888	-0.112	-0.888	-1.112
7.616	-0.152	-1.256	1.872	10.808	2.872	4.208	-8.232	-27.104	-27.232	-2.128	-3.128	0	0	0.936	-0.128
5.016	-0.064	-1.968	1.048	7.952	1.08	-11.936	9.68	-12.144	-32.984	-2.952	-2.952	-0.952	-0.952	1.032	0.016
-7.616	-1.192	-0.128	1.872	5.808	6.744	-9.256	2.68	-2.224	15.872	-0.192	-1.192	0.84	0.872	1.872	-0.128
-7.44	9.68	-3.6	0.4	2.04	2.44	1.32	-10.52	-19.56	2.88	-3.6	-4.68	-2.52	0.24	0.32	-4.44
-9.488	8.128	-1.256	1.744	0.872	4.36	-2.256	-7.848	-10.944	-31.744	-2.256	-3.128	-0.256	0.744	1.744	-1
-2.232	-9.176	-1.176	2	-1.184	3.592	-2.704	-6.704	-8.416	-24.48	-2	-3.176	-0.824	0	1	-0.648
-5.912	2.776	-2	0.224	12.64	4	-12.552	3.52	-0.416	-17.24	-2.448	-4.224	-1.224	-1	-1	-2.224
-11.64	-2.176	1.64	3.64	8.28	11.64	-3.456	3.28	8.904	-9.28	0.184	-1.088	1.456	2.184	2.456	1.456
-9.32	2.36	-1.68	-0.04	-2.04	3.72	-7	-6.76	-0.72	31.36	-3.04	-4.04	-1.04	-1.04	0.32	-1
-11.216	-1.104	-4	0.368	7.848	4.584	0.728	2.944	5.784	30.216	-3.632	-4.632	-1.632	-1	0.736	-2.264
-4.744	6.008	-1	2.752	3.424	-3.328	-10	2	17.416	1.832	-1	-2.416	0.168	0.168	1.584	0.416
-3.504	-11.144	-3.144	-0.072	2.712	-5.752	0.216	0.392	18.928	32.392	-3.608	-5.608	-2.072	-1.536	-0.072	-2.072
1.072	-4.072	-4.072	-0.536	-1.072	-0.416	-5.928	-5.488	17.392	24.224	-4.048	-5.536	-2.536	-2.048	-0.488	-2.44
-12.72	10.32	-0.32	1.56	-7.24	-3.32	-11.32	8.88	22.2	9.64	-1.44	-3.44	0.12	-0.44	1	-1
-4.568	1.448	-1.784	1.608	-3.296	-3.568	0.296	-0.256	25.864	39.12	-2.392	-3.392	-1	0.216	1.608	-0.392
-4.376	2.216	-1	3	-0.432	-1.784	-9.936	-0.816	25.44	33.816	-1	-2	1.312	1.656	3.312	0.656
-5.04	-7.552	-2.184	1.816	-21.592	-9.296	-11.224	-6.632	-11.008	6.112	-1.592	-3.592	-1.296	-1	2.408	-0.408
-4.032	-3.76	-3.008	-0.76	-7.736	-18.032	-9.504	-1.008	-22.256	20	-4.008	-4.256	-2.008	-1.256	0.496	-2.256
10.2	-7.4	1	3.8	-4.8	-10.2	-7.2	1.4	-10.6	-13.8	-1	-2.2	0.8	0.8	1.8	-0.8
5.088	-11.544	0.696	1.848	-13.328	-1.128	-0.216	-2.608	-22.152	-35.52	-2.152	-3	-1.152	-0.848	1	-1
7.456	12.312	-0.792	1.312	-4.544	-7.168	9.064	-3.856	-1.52	3.168	-1.792	-1.896	0.208	0.208	2	0
-9.496	-5.448	1.72	3.72	7.776	-4.776	-1.608	2.44	-6.888	-7.104	0.72	-1.224	0.832	0.888	2.832	0.776
-7.92	5.168	-1.984	1.008	-13.856	-3.984	-15.888	-5.904	4.928	2.888	-2.984	-3.992	-0.992	0	2	1.984
-2.2	-6.32	-3.12	0.92	4.32	3.6	-15.72	5.8	8.6	36.56	-3.08	-4.04	-0.08	-0.04	0	-1.04
0.12	2.296	-2.912	1.912	-3.352	-15.416	-2.968	4.648	-13.12	5.648	-1.088	-3	-0.912	0	2.736	-0.912
-2.272	0.184	-2	1	8.904	4.088	-11.64	0	-5.728	7.632	-2.136	-4	0	0.864	0	-0.136
-7.344	-2.576	-0.736	2.264	15.16	9.16	5.184	-8.344	5.84	24.584	-0.736	-2.736	0.448	0.448	1.264	-0.736
-3.752	-1.752	-1.84	1.16	14	18.768	-8.752	5.984	6.712	-13.712	-2.304	-4.072	-1.072	-0.304	0.928	-0.536
-14	6.96	-0.84	3.44	20.96	14.88	2.88	0.64	17.48	-0.68	-0.28	-1.28	1.44	2.88	3.72	3.16
-4.72	-8.016	-3.016	1.656	-2.672	11.28	-10.736	-0.968	7.032	19.296	-2.344	-3.016	-1.016	-0.344	0.656	-1.672
-21.224	-2.136	-2	-1	0.872	-1.384	4.112	-2.488	-16.624	0.744	-4.248	-5.624	-3	-2	-2.376	-3.128
-11.24	2.488	-2.696	2.152	0.152	-0.968	-6.216	6.728	-5	12.664	-1.848	-3	-0.424	0.152	1.576	-1.424
0	-1.336	-2.112	0.944	2.112	1.584	-8.864	-7.776	2.776	15.168	-3.112	-4.112	-1.056	-1.056	-0.056	-1.584
-11.44	3.32	-1.56	1.44	-4.8	-3.92	-16.24	1.92	2.8	-2.52	-2.04	-3.04	-0.04	0.48	1.48	0
-7.568	2.432	-2	2	-9.184	-2.456	-9.704	-10.16	2.296	16.88	-1.568	-3	0.568	0.568	1.136	-1
-8	12.464	-2.92	0.232	-4.688	-11.312	-10.232	-0.072	0.312	22.296	-3.152	-4.768	-1.768	-0.768	0.616	-1.384
4.36	-17.296	-3.328	0.672	-19.36	-23.992	-3.344	-2.656	2.008	-28.904	-2.992	-3.992	-0.992	-0.664	1.664	-1.336
13.848	-0.44	0.56	2.56	-8.304	-21.56	-2.016	4.104	-11.136	-23.472	-1.44	-2.152	0.848	0.848	0.848	-1.152
3.08	4.84	-2.52	0.76	-13.92	-9.76	1.24	-7.48	-1.32	-19.6	-3.76	-4.24	-2	-1	0	-1
4.536	5.352	-1.808	0.384	-13.808	-4.152	-10.384	11.12	-13.92	-46.656	-2.616	-3.808	-0.808	0	0.192	-1.808
5.56	-2.424	-1.432	1.424	-5.28	-4.016	-13.84	-0.728	4.416	-18.872	-2.576	-2.72	-1.432	-0.432	0.568	-1.576
-0.192	2.808	-2.616	-0.616	5.944	17.848	-8.808	-4.904	3	-21.08	-4.616	-4.712	-0.808	-0.808	-0.808	-1
-3	13.28	2.904	4.952	7.376	6.192	1.952	13.52	3.088	-24.48	0.904	-0.048	2.904	2.904	3	0.096
9	1	-4	1	-14	1	-9	2	-2	8	-3	-4	-1	-1	-1	-1
-4.616	-4.664	-1.144	-0.048	-0.24	8.336	-0.856	-1.576	2.616	-12.768	-3.048	-5.096	-2.048	-1.048	-1	-2.048
-0.616	-5.56	-0.808	3.096	-6.464	5.52	6.808	-1	5.288	-31.56	-0.904	-1.904	1.096	1.192	2.096	0.096
-22.976	11.432	-3.712	1	17.136	16.144	1.568	-1.856	-5.976	3.72	-3	-4	-1	-0.144	1.568	-1.576
-24.264	8.656	-0.768	3.232	17.08	14.08	-7.464	4.312	12.736	3.392	-1.576	-1.768	1.424	1.424	1.808	1.424
-18.32	-5.28	-2.56	1.72	4.76	5.16	-6.52	-5.28	-1	-20.12	-2.52	-4.28	-0.52	-0.52	0.48	-1
-10.576	0.136	-2	0.712	3.696	1.728	-7.968	-4.576	-5.712	25.336	-3	-4	-0.576	-0.288	2.136	1.848
-7.416	4.344	-1.336	2.328	5.312	5.024	4.64	-2.984	-3.04	16.936	-1.336	-2.672	0.664	0	1.328	-1.344
-3	-5.464	-4.08	0.92	-5.304	-1.16	-6.088	3.376	-7.928	1.608	-3.464	-4.08	-0.464	-0.08	0.536	-0.848
-2.704	-1.728	-3.296	0.704	-3.888	-4.568	-6.064	-9.48	-1.384	22.248	-2.864	-4.296	-0.864	-0.864	0.568	-1.432
-7.16	-4.28	-1.48	3	2.64	-11	-6.2	-5.16	8.32	-0.24	-1	-2	1	1	2.52	0.04
-0.416	1.112	-2.416	1.584	-10.784	-6.248	-8.28	4.416	8.224	-0.44	-2.416	-3.416	0.112	0.584	1.584	-0.416
2.272	7.576	-2.456	1.272	-3.456	-9	-6.696	-0.456	16.12	31.936	-2.152	-3.152	-0.152	-0.152	0.272	-0.576
0.76	-11.736	-3.504	0.872	-23.136	-14.008	-15.4	-3.496	1.856	-6.6	-2.128	-4.128	-1.128	-0.752	0.248	-1.752
4.096	2.752	-3.016	0.656	-5.624	-16.408	-6.328	12.064	5	3.424	-3.344	-4.344	-1.672	-0.328	0.656	-0.328
10.44	1.48	-0.56	1.56	-14.16	-13.32	-12.48	0.2	-5.96	5.92	-1	-2.72	0.28	-0.44	1.28	-0.72
10.624	-0.624	-2.232	1	-5.856	-8.32	-2.696	-1.856	-4	-31.68	-2	-3	-1	-0.768	1.232	-1
-2.632	-2.104	-1.816	1.184	-8.816	2.552	-5.392	-3.344	-6.608	-17.416	-1.816	-3	0	0	1.184	-0.184
1.544	2.592	-2.408	-0.136	10.552	1.68	-1	-2.904	-11	8.456	-3.136	-4.136	-2	-1.136	-1	-2.136
3.032	9.944	-1.648	0.264	4.704	-5.296	-7.032	0.176	-5.176	-13.856	-3.736	-4.824	-1.824	-0.824	-0.088	-1.176
-8.6	-0.68	-1.88	1.08	-11.24	-8.96	-21.6	-0.2	-5.52	16.04	-2.92	-3.92	-1.88	-0.92	0.12	-1.92
-4.992	-6.944	-1.984	-0.976	-2.92	-1.992	-4.944	-9.856	-12.024	-1.096	-3.976	-4.976	-1.984	-0.984	-0.976	-1.992
-6.664	11.272	-1.056	0.888	3.288	3.496	-7.272	3.056	-18.944	-45.776	-2.056	-4	-0.056	0.888	-0.944	-1.944
-2.584	-8.024	-1.208	2	12.832	10.312	-8.48	1.544	-5.456	-10.608	-1.104	-2.104	0	1	1.104	-1.792
-7.976	-0.088	-0.544	1.304	11.392	7.128	3.176	-0.216	-23.264	6.264	-2.544	-3.696	-0.696	-0.696	1.304	-0.696
-19	-3.4	-4	-2	4	3	2.8	2.4	-21.6	-24.8	-5	-6	-3	-3	-1	-3.8
-20.016	-5.992	-1.008	3.248	8.248	11	-0.232	-10.248	-15.768	5.224	-1.504	-2.504	0.496	0.496	2.496	0.248
-15.744	-19.888	-3.296	0.296	5.632	0	-8.592	-5.408	-20.52	2.56	-3.408	-4.704	0	0	0	-1.184
-8.032	-12.096	-0.656	2	-7.376	-3.28	-3.656	-7.248	-18.808	-8.656	-2	-3	-0.656	0	2.032	-1.312
-4.2	-6.256	-2.648	1.568	-5.904	-3.96	2.568	6.648	12.176	23.352	-2.216	-3.432	-0.04	0.568	0.568	-1.432
0.56	-12.08	-4	0.56	-4.08	-2.28	2.36	1.12	1.2	10.28	-2.88	-4.44	-1.88	-1	0	-2
-8.704	-11.584	0.512	3	7.608	-3.656	-15.68	-2.048	8.464	3.2	-0.488	-2	0.488	1	0.976	-1.024
2.248	-13.68	-1.928	0.072	-13.288	-5.112	-11.392	-5.392	-1	36.144	-3.928	-4.464	-2.464	-1.464	-0.464	-2.072
-3.408	-25.248	-1.168	1.416	-15.912	-26.76	-0.16	-7.184	-9.248	18.896	-2.584	-4	-1.584	-1	1	-0.584
1.84	-19	-0.736	2.16	-18.632	-12.096	-3.952	-6.208	2.064	-4.36	-1.472	-1.84	0.528	0.896	0.896	-0.736
0.92	-8.84	-2.36	1	-12.68	-17.52	0.4	-4.32	3.44	3.36	-2	-3.32	0	-0.68	1.68	-0.68
8.808	-4.008	1.728	3.272	8.832	-2.832	3.272	-1.64	4.368	-29.376	0	-1.728	1	1	2.272	0.728
-0.104	-2.432	-2.12	0.328	-5.968	-5.432	-15.552	-7.328	-21.416	-35.568	-3.672	-5.448	-1.896	-1.672	0.776	-0.448
10.584	3.296	-1.944	1.704	-11.648	-19.888	-3.12	-5.472	-17.064	-2.648	-2.12	-4.296	-1.296	-0.12	0.704	-0.648
8.744	-3.744	-0.256	1.872	1.08	-7.384	-1.768	-0.896	-8.36	-28.592	-1.128	-3.128	-0.128	0	0.872	-1
0.76	-10.08	-3.08	0	1.44	-2.96	-16	-3.04	-13.76	-25.8	-4	-4.92	-2	-1.92	-0.92	-2.92
5.84	-10.808	-2.904	0.064	0.16	10.744	-8.256	-2.064	1.224	15.936	-2.936	-3.968	-1.936	-0.968	2	-1.968
14.504	-7.728	1.968	3.968	11.144	4.112	4.92	8.632	-1.888	-10.192	0.952	-1.016	1.968	2.952	2.968	-0.984
3.128	8.936	-2.936	-0.872	33.656	19	0.976	-9.064	-0.616	-6.744	-2.936	-4.872	-1	-1	0.936	-2.128
-18.216	7.44	-1.224	3.44	18.224	20.984	2.104	5.096	-3.008	15.096	-1.448	-1.56	0.552	0.664	2.552	-0.224
-10.84	1.68	-1.36	0.64	10.96	6.28	5.36	0.8	-9.72	-13.68	-2.52	-3.52	-0.52	-0.68	0.32	-1.68
-9.04	-1.128	-2	0.208	2.496	2.96	-3	4.792	-18.504	12.952	-3	-4.208	-1	-1	0.792	-1
-8.816	-13.072	1.232	3	11.648	8.672	4.672	5.28	-9.72	28.44	-1	-2	1	1	1.744	0.024
-16.312	-14.528	-1.088	0.52	-13.656	-1.568	-1.176	1.432	-16.4	-3.648	-3.088	-3.784	-0.088	-0.088	1.608	-0.392
-1.536	-6	-1.464	1.888	-0.392	-1.056	-5.24	6.184	-8.944	6.224	-1.76	-2.76	-0.112	0.592	2.24	-1
-6.4	-10.2	-1.4	1.8	-8.2	8.2	-5.2	-2.2	-23.6	14.2	-2.2	-3.2	-0.2	-0.2	0.2	-1.6
-3.24	8.208	-1.104	0.896	-6.208	-2.176	-1.384	5.52	-28	5.48	-3.104	-4.104	-1.104	-0.552	0	-1
-1.992	4.008	-0.488	2.512	-8.008	1.048	-10.464	0.528	-14.032	32.464	-0.488	-1.992	1.512	1.512	1.512	0.504
-9.176	-14.088	0.088	2.088	-11.528	-16	-0.792	-5.648	-17.736	13.784	-1.456	-3.456	0.088	0.088	0.632	-1
-7.264	-16.224	-1.184	1.408	-14.856	-13.408	0.288	-3.04	-17.328	-53.248	-2.184	-3.184	-0.776	0.224	1.408	0.224
9.84	-15.28	0.72	3	-11.32	-16.4	-5.6	-0.4	-24.36	-26.36	-0.36	-2	1	1	2	0
0.88	-7.68	-1.688	1.376	8.192	-6.872	-0.624	-11.752	-23.808	-32.888	-1.624	-3.312	-0.312	0.376	0.688	-0.936
8.832	-8.528	-1.472	0.264	0.904	-8.64	-1.568	-1.056	-27.624	-50.944	-3	-4	-0.736	0	0	-0.792
5.352	-7.568	-0.216	3.568	-2.76	-6.512	-3.08	20.488	-20.544	-0.752	-0.432	-0.432	0.784	0.784	2.216	0
-2.832	-3.16	-2.832	0.336	-4.304	-2.176	0.664	-5.504	-21.328	-22.472	-3.664	-4.664	-0.832	-0.832	1	-1
-2.4	-10.24	-2.88	0.24	6.04	-1.88	-0.84	5.16	-3.52	-32.16	-2.88	-3.88	-0.12	-0.12	1	-1.88
2.36	5.424	-1.072	3.784	-4.64	1.216	-16.064	7.568	-14.36	4.56	-1.144	-2.072	1.784	1.784	2.928	0.856
-5.424	-13.424	-3.904	1.048	3.976	0.096	-5.24	-3.048	-1.12	-5.568	-2.952	-3.952	-0.952	-0.952	2	5.832
-5.832	-1.688	-0.072	1.952	30.592	19.024	-3.12	-4.952	-7.4	-3.544	-2.024	-3.024	-0.024	0	1	-2
-9.568	7.28	-3.784	-0.712	11.576	13.496	-5.208	-14.128	-2.352	36	-4.712	-4.784	-2.712	-1.784	-0.784	-2.856
-6.72	-3.76	-4.12	-0.12	6.04	8	3	3.68	11.28	12.2	-4.12	-5.12	-2.12	-2.12	-1.12	-2.36
-11.824	-4.504	0.664	3.664	14	11.808	2.992	-7.984	0.336	-3.128	-0.336	-2.168	1.664	1.664	3.328	3.328
-1.648	0.272	-1	2	-5	-6.08	3.864	1.456	5.864	34.192	-1.784	-3	-0.784	0	1.216	0.648
0.36	-0.224	-1	2.944	-7.6	-5.888	-3.64	5.736	3.208	-3.656	-0.792	-1.792	0.944	1.208	1.208	-0.848
-2.488	-3.184	-0.688	1.248	-8.696	-4.816	-12.752	-8.496	-0.688	-11.52	-1.752	-3.752	0.248	0.248	0.936	0.312
-11.76	-13.24	-2	0.36	-2.12	-2.8	-6.08	1.08	2.96	27.16	-3	-4.36	-2	-1	0	-1.64
-14.16	5.064	-1.408	1.592	1.856	-4.224	-11.368	4.448	-3.816	3.84	-2	-3.408	-0.592	-0.592	0.408	-1
3.136	-5.792	-3.088	-0.088	-2.648	-7.44	0.088	2.072	14.384	7.736	-4.088	-4.632	-2.088	-1.632	0.368	-2.544
10.576	-6.464	-1.504	1.992	-2.544	-7.512	-1.536	-11.496	16.48	22.432	-2.008	-2.504	-0.008	0.496	1.496	-0.992
5.208	-8.688	1	1.552	-13.968	-6.312	-6.896	3.592	15.208	-18.624	-1.896	-3.448	-0.448	-0.448	2.104	-1
-1.4	-15.4	-5.2	-0.8	-10.2	-12	-12.6	-4	10.6	-17	-4.2	-5.2	-2.6	-2.2	0	-2.6
8.184	-10.888	-0.648	2	3.736	-5.536	-5.928	1.296	11.464	-6.368	-2	-3	-0.352	0	1.296	-0.352
-2.96	-2.696	-1	1.784	0.216	-8	-3.392	-1.912	2.92	-34.872	-1.912	-2.912	0.392	0.392	0.392	-1.912
-3.512	-10.928	-3.976	-2.232	-19.952	-12	0.256	-9	18.304	0.808	-4.488	-5.744	-3.232	-2.488	-1.488	-3.488
-9.792	-3.416	2.584	3.792	4.504	-2.296	0.168	11.336	16.296	13.664	0.584	-1.208	2.584	2.584	4.168	2.168
-1.8	4.76	-3.84	-0.84	-4.04	-11.48	12.96	-11	3.44	-31.24	-3	-5	-1.16	-1	0	-1
-1	-8.648	-1.888	1.224	3.776	-3.992	-0.568	3.216	-5.872	13.424	-1.888	-2.888	0.112	0.112	1.776	-1
-2.64	-12.616	-1.128	2.744	-2.68	-1.32	-1.616	-15.296	-15.848	12.768	-1.192	-1.256	1.744	1.744	2.808	0.744
1.952	-2	-1.016	1.016	25.68	21.68	-8.936	-14.984	8.872	-11.808	-2.984	-3	0	1	1.984	0
-0.448	7.744	-1.032	1.936	4.064	0.256	11.712	-5.032	6.064	32.256	-1.096	-2.096	0.968	0.904	0.968	-1.128
-4.44	-11.56	-1	2	-5.56	4.52	1.84	2.16	28.4	25.36	-1.08	-2.08	-1	1.84	1.92	-1
0.8	-6.104	-5.128	-1.128	9.616	2.744	-11.416	-6.024	16.592	-0.104	-4.128	-5.128	-2.128	-1.128	-0.872	-1.256
-23.24	6.536	-0.704	2.296	-5.88	-1.528	1.592	7.592	10.656	32.944	-0.704	-1.88	1.12	1.296	3.296	-0.528
-8.312	-1.776	-3.328	-1.328	-4.344	-13.432	-4	-2.12	-12.432	11.504	-4.552	-5.328	-2.552	-2.552	-0.776	-2.776
-1.64	-1.544	-3	2.184	-2.184	0.536	-5.448	-0.184	1.176	-19.64	-1.816	-2.816	0.184	0.456	1.184	-1.272
0.84	-1	-2.04	1.28	0.6	-3.28	-8.88	3.12	-9	20.16	-2.04	-3.72	-0.04	-0.04	0.6	-1.36
-16.632	2.424	-0.368	-0.368	3.896	10.216	-8.32	-4.48	-3.32	3.744	-3.368	-4.368	-2	-1.368	-0.368	-1.736
-2.576	-5.328	-0.832	2	-2.088	-16.248	3.992	2.928	-2.336	8.656	-1.416	-2.832	-0.416	0	1	-1.416
-3.752	-6.288	-1.536	1.856	-11.216	-19.72	9.608	2.104	-1.856	49.248	-2.144	-2.608	-0.608	-0.072	-0.536	-2.928
4.072	-13.584	-2.024	0.464	-12.512	-6	-1.24	-8	-5.952	19.736	-3.048	-4.024	-0.536	-1.024	0.976	-1
2.96	-4.52	1.56	3	-15.6	-5.92	4.88	-0.4	-8.8	-13.24	-0.44	-1.44	1.56	1.56	2.56	0.56
4.336	-0.392	-1.176	1.216	-0.136	-3.608	-1.216	-5.488	-1.04	-4.256	-2.176	-3.392	-0.392	0	1.216	-0.392
-4.432	-5.968	-1.312	0.688	7.28	-11.528	2.216	2.344	-14.216	-31.744	-3.312	-4.968	-1.968	-1.312	0.688	-1.656
-4.968	-1.56	-1.296	2.112	4.336	-1.816	-8.56	-0.368	-9.296	-20.992	-1.592	-3.592	-0.592	0.112	0.704	-1.296
-2.008	-6.744	-2.248	1.752	1.784	0.496	-7.504	-6.72	-14.528	12.008	-2.248	-3.248	-0.248	-0.248	1.752	-1
-7.2	-4.8	0	1.4	6.6	-2.6	-5.2	7.8	-13.8	-29	-2.6	-3.6	-0.6	0	0	-0.8
-20.392	-3.72	-3.152	0.544	-0.696	0.76	-19.392	-7.784	-6.888	-28.976	-3.456	-4.456	-1.456	-1.304	-0.152	-2.152
0.584	-0.208	-5.48	-1.584	-5.688	4.168	-9.896	3.544	-1.936	-0.792	-4.688	-5.792	-2.688	-2.688	-0.792	-2.792
-12.72	14.6	2.776	3.832	15.608	21.16	-3.552	7.16	5.048	-19.832	-0.168	-2.168	1.776	0.888	3.776	0.832
-2.072	2.072	-3	-1.008	-2.912	15.92	-12.888	-0.984	5.12	9.744	-4.008	-5.008	-1.024	-1.016	-1.016	-1.016
-14.24	-0.88	-3.92	0.04	8	6.8	-1.92	0.96	16.32	34.56	-2.96	-4	-2	-1	-0.04	-1.96
-13.648	4.296	-1.088	1.912	-2.736	2.56	-5	-4.648	14.056	9.264	-2.088	-3.088	-0.088	-0.912	-0.912	-1.088
-8.912	-0.408	-2.728	0.272	-2.952	4.184	-10	-6.952	14.36	37.272	-2.864	-4.728	-1	-1	-0.136	-2.728
-14.872	-2.392	1.448	2.816	5.632	-13.608	-4.92	-1.368	11.24	37.216	-1	-2.184	1	1	2.816	0.184
-6.68	-3.088	-1.768	0.696	-13.448	-5.68	-7.944	6.232	5	-5.984	-2.536	-4.536	-0.536	-0.536	0.464	-1.768
-5.44	-9.8	-4.28	-0.28	-19.4	-0.84	-10.68	2.84	8.84	22.44	-3.28	-5	-2	-2	1.16	-1.72
-4.688	-5.016	-2.344	1.328	-9	-4	-0.64	-2.344	10.36	29.064	-1.672	-3	0	0.328	1.312	-1.344
-5.504	3.752	-3.248	0.752	-10.736	0.248	-15.504	-5.256	13.376	3.872	-3.248	-3.624	-1	-0.248	2.624	-0.624
-0.424	-2.544	-1.272	2.728	-3.208	-13.512	-13.304	0.848	-0.24	28.936	-0.848	-2.696	0.728	0.728	2.152	-0.424
4.528	-1.224	-0.056	2.528	-14.864	-12.056	3.608	-4.112	8.608	11.256	-1	-1.944	0.528	1	2.056	0.528
1.92	-4.52	-2.48	0	-8.4	-5.2	-4.96	5.68	-1.6	-36	-3.48	-4.48	-1.04	-0.52	0	-2
0.704	-1.752	0.136	2	3.68	-16.544	-7.408	-6.224	-1.568	-0.32	-1.568	-2.568	-0.568	0.432	2.296	-1
9.696	3.928	-1.536	2.464	11.536	-0.92	-9.92	-2	-3.68	-9.784	-1.536	-2.92	-0.536	-0.536	1.232	0
5.976	6.024	-1.328	1.344	-1.64	-4.6	-5.328	-0.032	-7.312	-33	-2.656	-3.984	-1.32	-0.992	-2.32	-4.976
-2.32	-4.12	-0.712	3	-0.848	3.12	0.256	-4.12	2.12	4.256	-0.288	-2.288	1	0	1	-0.288
-9.96	-8.12	-3	0	3.08	2.28	-0.72	-19.2	17.08	-13.96	-4	-5.52	-2	-1.76	-0.76	-1.76
-0.848	-1.92	-1.424	0.384	1.888	-3.232	-6.08	-3.728	-12	-19.96	-2.424	-3.616	-1.616	-0.616	0.192	-1.616
0.848	-1.272	1.136	2.424	3.288	-1.304	-13.136	4.848	-13.288	9.408	-1.432	-1.432	0.424	-0.144	1.568	-1.144
-3.808	-0.768	-3.904	-1.712	17.272	2.52	-12.136	-0.056	-6.136	-15.272	-4.712	-4.904	-2.712	-1.808	-0.904	-2.904
-7.144	-2.568	-0.096	1.952	15.056	6.144	10.04	8.04	-1.192	-6.44	-1.096	-3.096	-0.096	0.904	2.808	-1
-15	15	-3	1	7	6	-12	-18	20	20	-2	-3	-1	0	1	0
-5	20.04	-1.952	0	16.136	6.336	-13.376	-4.096	13.76	10.952	-2.952	-4	-1	-1	0.952	0.904
-10.96	-2.136	0.712	2	0.424	0.288	-3.944	4.808	6.52	22.536	-2.096	-3	0	0	1	-1
-5.44	0.856	-3.568	-0.424	-6.144	-0.128	-13.568	-5.992	15.144	38.408	-3.568	-4.712	-2.568	-1.712	-0.712	-2.144
4.24	12.776	-1.192	2.616	-10.152	12.04	-2.888	2.264	12.768	-1.112	-1.384	-1.576	0.616	0.616	2.616	0.616
-4.48	5.84	-1.8	0.72	-4.96	5.44	3.88	3.8	17.52	-5.52	-2.52	-3.52	-1.28	-0.76	0	-2.76
-0.184	-3.424	-2	0.576	-9.408	-15.152	-3.864	7.56	30.728	18.12	-2.712	-3.712	-1.712	-1	1	-1.424
-5.664	-1.32	-2.344	1.992	2.976	-6.984	7.608	-3.656	26.296	-2.728	-1.672	-3.008	0.328	0.328	1.328	-1
-3.848	-6.24	-2.848	0.536	-22.16	-4.688	-1.16	-2.232	18.856	-0.472	-2.848	-4.464	-1.464	-0.848	0.768	-2.232
5.32	-7	-0.864	1	-12.272	-23.864	-9.592	-2.68	14.976	15.68	-2.432	-3.432	-0.432	0	2	-1
10.72	-7.12	-1.96	1.56	-11.08	-11	-7.92	-3.44	18.16	-19.76	-1.96	-2.96	-0.48	-0.48	1.04	-1.48
16.944	-8.008	-0.416	1.056	-1.664	-6.056	-12.752	7.056	12.392	-13.832	-2.472	-3.472	-0.944	0	1.528	-0.472
1.152	-1.608	-2.728	0.12	-10.304	-9.424	-11.576	-4.76	1.36	-2.52	-3.304	-3.88	-0.88	0.12	1.696	-0.848
4.632	-2.624	0	2.248	-8.632	7.88	-6.992	-0.264	4.136	-20.76	-1.128	-2.376	0.624	0.624	1.624	0
3.376	2.312	-1.328	1	9.064	5.296	-10.688	7.296	-0.672	7.832	-2	-3	0	0	1.672	0
1.24	6.44	0.44	3	10	1.56	4.04	-3.52	12.72	-0.24	-1	-1.72	0.28	1.72	2	-0.28
0.784	9.928	1.304	1.768	11.768	-8.144	-8.768	-9.84	5.912	-34.984	-1.232	-2.232	0.536	0.768	2.536	-1
-5.872	-14.768	-3.08	-0.712	10.584	1.816	-5.92	-5.792	8.92	3.688	-3.08	-4.896	-1.896	-1.08	-0.08	-2.08
-1.504	5.912	0.728	2.864	17.504	23.192	-3.224	7.728	0.96	13	-1.136	-2	0	0.864	-0.728	-1.728
-2.408	-2.472	-0.912	1.824	7.528	24.032	4.144	-2.056	7.912	6.736	-2.176	-3.176	0	0	1.824	-0.176
-9.28	-12.72	-1.84	2.08	-5.44	16.36	-1.28	11.4	2.76	62.24	-0.96	-2.92	0.08	1.04	2.04	0
1.8	-3.08	0.016	3.008	2.952	0.024	-6.824	2.928	-0.968	48.848	-1	-1	1	1.008	2	-0.984
-7.448	-17.776	-2.888	-0.72	-14	10.16	-6.16	2.608	-1.336	10.112	-2.888	-3.832	-0.832	-0.832	2	-1.888
-16.168	-8.688	-0.52	0.584	-0.376	12.752	-0.312	-10.376	6.376	26.856	-2.312	-3.416	-0.312	-0.312	0.792	-1.208
-4.584	-1.432	-1.24	1.456	7.872	-5.176	-4.48	-4.24	-9.72	6.048	-1.696	-3.696	-0.696	0.152	1	-0.304
-14.8	-3.4	-2	-0.2	3.4	-5.2	-6.4	-0.6	0.4	-25.8	-3.8	-5	-1.2	-1.2	0.6	-0.4
-8.744	-8.264	0.504	2.752	0.48	1.72	-10.288	2.48	5.272	16.24	-1	-2	0.752	1	1.752	0.248
-16.968	-7.184	-1.112	0.592	-1.632	-3	-6.592	-6.744	4.592	6.968	-3.112	-3.408	-2.112	-1.408	0.296	-1.704
-1.904	-2.376	-1.064	1.624	-23.032	-17.472	-1.76	1.936	-1.936	2.44	-2.032	-3.376	-0.032	0.624	0.312	-1.344
13.96	-7.04	0.784	1.784	-12.256	-18.136	-6.944	6.784	1.568	29.704	-1.216	-2.608	-0.216	0.784	1.392	-0.608
1	-0.92	-1.56	1.32	0.68	-15.44	-10.24	0.16	-6.96	13.64	-2.68	-3.24	-0.68	-0.12	0	-1.56
3.048	1.68	-1.952	1.536	-7.536	-16.536	3.144	-13.12	2.56	-15.608	-1.976	-2.976	-0.976	-0.464	1.024	-1.976
1.288	3.536	-2.392	2.216	12.824	-4.104	-10.136	-1.424	-8.856	10.752	-2.392	-3.32	0.216	0.68	2.144	1.536
2.744	-2.328	-4.336	-1.168	3.84	0.752	0.744	4.16	-5.832	-10.344	-4.168	-5.752	-2.336	-2.168	-0.584	-2.584
-7	4.416	0	2.632	-2	12.152	-16.632	-4.264	5.16	-13.416	-2	-3	0	1	1.632	-0.368
-2.92	-1.64	-2.68	0.68	1.56	0.28	-15.24	-6.28	7.64	2.6	-3.32	-3.64	-1	-1	1.32	-1.32
-6.912	-15.56	-2	0.728	1.992	4.368	-9.816	-0.728	2.36	-10.744	-3	-4	-1	-1	0.728	-1.544
1.192	-8.328	0.552	3.328	5.344	-4.64	5.416	-4.448	17.088	-2.584	-1.224	-1.672	1.328	1.328	2	-0.104
2.056	-1.408	-3	0	3.704	12.176	7.536	-0.88	11.064	23.416	-3.648	-4.824	-1.648	-0.824	0.176	-1.824
-5.872	-13.696	-0.872	3.872	12.664	13.488	4.488	-1.36	9.08	-1.568	-1	-1.128	1.872	1	2.872	0
1.36	1.68	-0.24	0.92	5.04	1.6	-4.92	14.32	-3.6	-18.56	-2.08	-3.08	-0.16	-0.08	0	-0.08
1	2.68	-2.936	-0.904	13.032	5.032	-0.32	3.808	7.064	22.552	-2.968	-4.936	-1.936	-1.936	2	-1
-16.032	-2.92	-1.984	1.016	-11.872	-16.744	-3.872	4.096	-1.744	11.712	-2.984	-3.968	-0.984	-0.968	0.016	-1.984
-2.68	-0.128	-1.808	1.192	-5.744	-6.256	-5.064	0.936	27.424	6.152	-2.744	-3.808	-1.808	-0.808	-1.68	-5.616
-11.784	6.112	-0.224	-0.112	-5.56	-4.224	-6.448	9.336	14.88	16.432	-4	-5	-0.224	-0.224	0	-0.224
-1.64	-4.2	-0.52	2.32	-17.32	-2.12	-8.72	-3.56	4.64	-33.88	-0.84	-1.84	0.16	0.32	2.16	-0.84
-11.752	-11.336	-2	0	-12.376	2	-1.416	3.792	-7.08	-13.384	-2.208	-4.792	-2	-1	-0.584	-2
-2.536	7.768	-2.256	1.744	-1.744	-5	-6.392	0.488	10.624	18.672	-1.512	-3	0.488	1	1	-1
6.048	-1.088	-0.392	2.304	-14.824	-8.216	-4.136	4.872	0.392	-1	-1.696	-2.696	-0.392	0.304	1.304	-1
-7.664	-14.52	-2	0.704	-17.352	-11.72	1.368	2.224	-10.072	1.576	-3.296	-4.296	-1.296	-1.296	0.704	-0.296
12.8	6	0.6	3.2	-13	3.8	-10.6	-3.2	-3.6	2	-1.4	-2.2	1.2	1.2	2.2	0.2
15.168	-1.344	-0.656	1.344	-4.28	-9.344	-3.28	-2.864	-8.416	-37.92	-2.104	-4.104	0	-0.104	0.896	-0.552
9.456	-14.432	-2.976	1.52	-1.952	2.072	-7.456	5.52	-4.496	-49.024	-2.48	-3.48	-0.48	-0.48	0.512	-0.488
7.544	-3.616	-1.456	2.088	0	6.456	-7.72	-0.384	-2.088	-29.736	-1.368	-2.368	0.176	1.088	1.544	-1
-6.104	-3.736	-1.408	0	-5.288	-8.288	-9.288	-6.448	-6.736	-54.632	-4	-5	-2	-1.408	0	-1.408
1.04	-3.04	0.36	3.36	7.32	-6.12	-4.84	-6.48	1.88	-9.16	-1	-1.64	1.36	2.36	4.64	1.64
-9.936	2.128	-1.936	1.752	-0.184	-0.88	-2.928	-3.064	5.128	7.496	-1.936	-2.936	-0.936	-0.624	1.376	-1.312
-7.68	1.736	-2.208	0.528	-3.888	4.68	-2.056	3.584	-2.736	-11.416	-3.472	-4.472	-1.208	-0.472	0.528	-1.736
-15.488	7.08	-0.568	2.784	10.272	8.624	-0.592	-2.408	-6.92	13.008	-1	-1.432	0.784	0.784	2	-0.784
-9.824	5.496	-1.672	2.496	7.68	8.52	-9.16	-6.184	12.488	14.512	-1.336	-2.504	1.328	-0.168	3.328	-0.168
-13.12	-4.88	-0.64	1.12	4.84	0.4	-10.24	-5.88	-12.56	2.32	-2.76	-3.76	-0.88	-0.88	1.12	-1
-5.136	0.072	0.64	2.712	10.856	6.144	0.992	4.496	-5.936	34.56	-1.216	-2.216	0.784	1.712	0.856	-0.216
-2.12	-2	-1.976	0.048	1.336	5.904	-6.168	-9.496	-9.784	13.504	-5.88	-5.928	-3.904	-1.952	0	-3.048
-3.072	1.688	-1.048	3.88	13.64	7.784	4.664	13.76	-9.856	-9.568	-1.072	-1.096	1.904	1.928	2.904	-0.048
-1.792	2.208	-1	2.072	-2.272	-2.568	-14.704	-0.288	-2.352	15.288	-1	-2.928	-0.856	1	1.072	-1
5.16	3.52	-3.88	-0.88	1.16	-5.8	-2.84	-10.72	-13.8	-10.76	-3.88	-5	-2.76	-1	-1	-2
-2.84	1.328	0	1.832	-7.488	-1.512	-8.984	14.856	4.992	-17.984	-1.336	-2.504	0	0	1.664	-0.84
-10.056	-2.864	-2.136	1.216	4.84	-7.84	-0.136	-0.672	6.488	21.216	-2.568	-3.568	-1.352	-0.568	1.216	-1
-15.512	-13.528	-0.792	1.472	-21	-21.112	-18.792	-12.888	3.888	4.136	-2.264	-4.264	-1.264	-1	0.264	-2.208
3.816	-13.44	-0.064	2.312	-9.064	-12.256	-6.504	6.184	-7.688	-20.072	-1.688	-2.688	0.312	0.376	1.312	-1
-3.28	-14.24	-3	0	-1.76	-4.08	-19.4	2.48	-6.16	2.84	-3.36	-5	-2	-1	-0.36	-2.36
3.368	1.144	-1.408	1.368	-7.976	-7.04	-1.752	-15.512	-6.672	-20.832	-2.224	-3.632	-0.224	-0.816	0.776	-1.408
-4.264	-4.336	-1	1.912	7.576	1.104	1.56	-15.208	-6.928	-34.32	-2.088	-2.632	-0.176	-0.088	1.912	-1.176
0.456	3.52	-0.504	1.992	3.992	-1.504	2.456	-1.496	-20.984	-5.992	-1.504	-2.504	0.496	1.496	2.496	-0.008
2.2	-11.104	0.24	2.344	-6.416	-2.008	-13.384	-8.584	-18.104	-25.552	-0.656	-2.656	0.448	0.448	0.896	-0.656
-1.4	4.8	-1	1.0914e-11	-2	5.4	-2.8	-4.4	-11.8	-10.2	-3.6	-5	-2.2	-1.8	-0.2	-2.2
6.464	-5.424	-0.944	1.056	11.184	8.632	-13.72	-7.536	-11.016	5.224	-2.296	-3.944	-0.296	-0.296	0.704	-1.648
3.952	-2.608	-0.304	2.696	30.752	0.264	-0.784	-4.824	-18.176	-22.136	-1.304	-2.608	0.696	0.392	1.696	0.696
-0.928	16.832	-2.744	0.256	21.488	4.184	0.952	-3.976	-12.584	-11.864	-3.488	-4.744	-0.744	-0.744	1.744	-1.744
-11.496	12.544	0	2.208	8.376	13.376	3.792	5.168	-5.92	19	-0.208	-2	0.208	1	2	0
-13.52	8.48	-3	0.84	-3.28	-8.56	-15.4	-0.68	-5.04	-3.6	-2.32	-4.16	-0.16	0	2.68	-0.16
-16.448	-4.776	-3.776	0.224	8.32	1.104	1.984	-0.784	-6.984	23.432	-3.776	-4.776	-1.776	-0.888	1	-1.776
-3.64	8	0.872	2.936	2.064	-4.488	-5.808	8.192	-11.808	37.064	-1	-1.128	1.872	1.936	2	-0.064
-4.256	-1.192	-2.016	0.984	0.808	-1.112	-11.064	2.856	-0.336	8.064	-3.032	-5.016	-1.032	-1.032	-0.016	-2.016
-0.904	-5.776	-0.096	1.904	-1.904	3.36	-10.488	-8.224	-4.096	36.096	-2.064	-2.128	-0.064	-0.032	3.84	-0.032
-15.44	-12.48	-1	1.08	-8	-9.68	-3.84	6.6	0.68	13.32	-1.92	-3	-0.92	-0.92	0.16	-1.92
-13.696	-6	-3.488	0.256	0.616	-7.256	3.976	-15.184	-5.256	-14.232	-3.744	-3.872	-2.616	-0.872	-0.256	-2.64
-3.472	-7.472	-0.704	3.12	-1.76	-7.592	-4.296	6.768	1.592	26.232	-0.704	-2.704	0.472	1.296	2.472	-1.176
0.76	-6.568	-1.776	1	-18.224	-18.328	-14.016	-7.12	4.432	27.432	-2	-4	-0.224	-0.224	0.776	-1.224
3.72	-6.176	-1.728	0	-11.992	-16.088	-8.456	-0.728	3.632	-6.912	-3.272	-4.272	-0.544	-0.544	0	-1.272
11.28	-5.48	-1.64	2.36	-7.52	-3.64	-8.28	-1.52	8.24	2.92	-1.64	-2.32	0.36	0.68	1.36	-1
6.16	-8.424	-3.896	0.104	-4.104	-11.896	7.16	-10.584	3.376	-4.832	-3.896	-4.896	-2.264	-1	-0.264	-2.368
9.512	-2.832	-1.832	1.336	4.504	-8.6	-1.16	0.008	-3.08	-24.168	-2.832	-3.664	-1.248	-0.832	1.168	0.584
6.216	-4.968	1	2.928	-1.464	-7.72	-7.144	-4	-10.968	0.888	-1.536	-2.536	-0.072	1.464	1.464	-0.536
-4.56	-8.856	-2.464	1.024	2.656	1.12	-14.072	1.904	-5.168	-10.68	-2.464	-3.976	-1.488	-1.488	1.024	-1.488
-5.24	-3.44	-2.12	0.32	0.96	0.4	-3.2	-4.08	-3.32	-29.4	-2.68	-4.12	-0.68	-1.12	-0.12	-2.12
9.08	-7.512	-1	2.608	-8.608	-2.568	6.904	-0.688	-9.864	-1.136	-1	-3	-1	-1	2	0.568
-9.936	-5.936	-2.624	-0.624	-13.216	-3.312	0.032	-9.216	-20.248	-1.872	-4.28	-5.28	-2.624	-1.28	0.032	-1.28
-5.488	17	0.408	3.408	12.224	9.632	-2.44	6.888	-2.072	-4.512	-0.296	-1.592	1.112	1.408	3.112	0.408
-14.744	9	-3.248	0.752	5.488	16.512	-8.752	4.256	-2.744	24.28	-3.248	-5	-1.248	-1	0.496	-0.496
-17.4	7.276e-12	-1.4	1	0.6	12.2	-5	3.4	-12.6	29	-3	-4.2	-1	-0.2	0.6	-1.4
-16.24	3.784	-1	2.696	2.672	10.672	0.784	0.976	-6.632	46.288	-1.152	-3.152	0	0.848	1.848	-1
-16.792	-3.832	-1.896	0	4.48	5.752	13.584	-0.752	-20.856	80.816	-3.104	-5	-1.104	-1.104	-0.104	-2.104
-9.72	-13.72	0.112	3.056	-1.552	7.496	7.832	3.552	-30.664	48.232	-1	-2	1.056	2	3.056	0.888
-15.016	-1.072	0.968	3.96	2.912	-2	3.016	2.928	-8.096	21.032	-1.016	-2.032	1.968	2.96	2.976	-1.008
-16.52	-0.28	-3.92	0	-4.52	6.36	-7.84	-23.28	-13.64	45.6	-4.92	-5	-3.92	-2.92	-4.84	-6.8
-15.176	-11.296	-1.088	1	-6.704	-0.584	-6.12	-5.088	-7.736	18.944	-2	-3.088	-1	-0.088	1	-1.912
-7.136	-10.824	1	2.272	-10.64	-15.504	-7.184	-0.272	-15.728	18.992	-1.592	-2.728	0.272	0.272	2.272	0
-4.448	-0.024	-0.368	1	-16.472	-4.184	-2.528	5.608	-8.656	26.584	-2.368	-3.184	-0.368	-0.368	0.816	-0.184
-3.032	-7.912	-0.232	2	-20	-16.304	3.376	3.448	-4.856	-21.016	-2	-3	0.768	1	1.768	-1.232
4.28	-11.32	-2.44	-1.16	-10.44	-7.04	-7.56	0.8	-16.16	-21.96	-3.72	-5.44	-2.44	-2.44	-0.72	-2.72
10.376	0.064	-1.328	1.016	-5.624	-14.328	-5.608	-11.36	-17.592	12.392	-2.656	-3.656	-0.656	-0.328	1.688	-1.328
-6.616	-5.104	-1.872	1.504	0.848	-8.12	-2.496	-7.752	-13.616	-12.008	-2.872	-3.872	-1.496	-0.12	0.128	-1.496
-2.24	2.424	-3	0.576	7.912	-1.392	-1.272	2.424	-2.424	0.056	-2.848	-4.424	-0.848	-0.424	-0.424	-0.848
2.776	-9.608	-1.944	1	-1.968	-3.808	-8.64	-5.608	-2.088	14.224	-1.944	-3.472	-1	-0.472	0.472	-1
-2.92	9.12	-1	1.04	0.52	-5.2	-1.52	-0.08	7.36	-11.56	-2.44	-3.44	-0.96	-0.48	1.04	-1.48
4.32	-14.36	-3.84	0.16	5	6.272	-2.16	-1.36	-1.592	4.816	-3.84	-4.84	-1.704	-0.704	-0.272	-1.408
-1.624	-15.92	0.232	2.616	4.152	-4.224	-4.688	-0.088	-5.856	4.84	-1.384	-2.768	0.232	0.232	1	-2.232
-3.016	4.664	-4.992	0	3.288	6.664	-13.32	-12.304	5.64	-29.992	-4	-5	-2	-2.328	-0.664	-1.992
-10.256	6.576	1.576	3.576	2.336	12.2	4.592	7.136	15.152	7.36	-0.424	-1	2.288	2.576	3.288	1.288
-9.76	-3.52	-1.48	0.76	27.52	5.72	1.88	3.68	13.84	17.36	-2.48	-3.48	-0.48	-0.24	1	-1.76
-18.392	-0.424	-3.232	-0.424	7.232	12.04	-1.656	-14.232	-5.504	6.536	-3.616	-5.232	-2.424	-0.808	-0.616	-2.424
-3.568	0.568	-0.576	2.712	2.144	5.568	-14.96	8.992	-4.576	40.256	-1.288	-2.288	-0.144	0.712	1.856	0.568
-11.752	-16.464	-4.096	-0.096	-15.232	10.424	-3.112	-4.48	-14.848	35.96	-4.096	-5.096	-3	-2	0	-2
5.376	2.136	-1.952	4	19.136	-14.424	-5.8	6.616	4.424	15.624	-0.952	-1.952	2	2	3.096	1.192
-3	-9	1	3	-13	-2	3	1	15	46	0	-1	1	1	2	0
2.808	-8.952	-3	-0.904	-1.904	-13.568	-11.856	-16.472	-11.848	26.368	-2.952	-4.952	-1.952	-1.952	0	-2.856
-0.616	2.232	-1.192	2.808	-8.904	-2	-0.904	6	13.04	-9.384	-0.288	-2.192	0.808	-0.096	2	-0.096
-2.136	-21.424	-1.144	1	-15.28	-13.864	2.56	-10.704	1.872	12.144	-2.856	-4	-1	-1	0	-2
3.152	-7.656	-2.384	1	-4.616	-16.576	0.928	1.16	-8.808	-14.648	-2.808	-4	-0.192	0	0.808	-1
8.88	5.68	-0.72	0.76	-7.68	-14.6	-21.8	-3.04	1	-28.88	-2.48	-4.24	-1.24	-0.24	-1.52	-5.32
6.864	-3.832	-1.272	1.152	3.608	-10.12	-3.288	-0.304	-3.152	4.424	-2.136	-3.848	-0.136	-0.136	1.288	-0.136
4.352	-4.368	-1.672	0.328	-5.008	-8.656	-12.64	4.976	-13.328	-24.392	-3.672	-4.672	-2.008	-1.672	-0.336	-2.336
9.392	4.392	-0.616	2.384	9.92	-5.152	-1.24	-2.232	-12.472	-41.408	-0.616	-2	-0.616	0.384	1	-0.616
-3.568	-2.84	-3.136	-1	-3.32	-5.384	-10.68	-1.864	-17.408	-2.544	-3.136	-5.568	-2.136	-2.136	-0.432	-1.568
0.32	-1.32	-0.48	1	1.8	-5.92	0.04	0.76	-14.28	-20.04	-2.48	-3.48	-0.48	-0.48	0.52	-1
-3.864	0.584	-0.888	1.112	0.528	1.504	-11.888	2.28	-2.552	-30.968	-2.888	-3.416	-0.416	0.056	0.584	-2.888
-8.728	3.696	-2.576	-0.728	5.544	2.968	-7.816	0.728	-5.88	-12.608	-3.728	-5.152	-3.152	-2.152	-0.152	-2.152
-8.992	7.112	-1.624	1.376	11.864	9.736	-8.616	-1.376	14.752	-29.616	-2.248	-2.624	-0.624	0	1	-1.624
1.344	-5.016	-1.984	0.672	7.936	18.344	-3.704	-7.032	2.968	-15.528	-3.656	-4.656	-1.656	-1.328	0	-1.328
-6	3.96	-0.44	1.84	9.2	11.68	0.24	-2.88	2	33.12	-1.44	-3.44	-0.16	-0.16	1.84	-2.16
-13.784	-14.144	2.072	4.304	5.968	13.608	3.448	-3.16	4.072	27.928	0.304	-1.464	2.536	2.072	3.304	1.768
-8.736	-4.472	-0.816	2	7.104	4.288	-3.76	-10.24	2.344	42.216	-2	-3	-0.816	0.816	0.184	0
-16.592	5.912	-1.592	1.272	8.64	-6.368	-2.136	9.008	-18.232	59.728	-1.864	-2.728	0.136	0.272	1.272	-0.864
-21.088	5.944	-2.352	1.824	-8.328	-4.264	-10.352	-7.856	7.712	9.112	-2.176	-3.176	-1.088	-1.088	0.912	-1.088
-7.8	-5.6	-4.84	-1.8	-15.28	-7.12	2.76	-5.88	13.36	28.2	-4.84	-5.84	-2.84	-2.84	-0.92	-4.84
-8.872	-8.024	-1.016	1.984	-3.152	-6.976	-9.808	18.832	16.072	34.76	-1.024	-3.016	0.976	-0.008	1.976	-1.008
-8.552	-5.112	-2.664	1.112	-14.776	-0.552	0.888	7.112	22	-16.552	-2.888	-3.888	-0.888	-0.832	-0.832	-1
-12.856	-17.584	-3.104	1	-22.96	-12.248	-7.624	-0.312	15.728	12.808	-3	-4.104	-0.104	-0.104	1	0.312
2.064	-12.176	-0.848	1.152	-14.392	-7.48	-2.696	-3.824	16.544	22.872	-2	-3.848	-0.848	-0.848	-0.696	-1.848
-1.8	6.8	-3.4	-1.2	-2.2	-19.6	-10.4	-10.2	1	-11	-4.4	-6.2	-3.4	-3.4	-1.6	-4.4
3.984	-8.512	-0.248	3.504	-4.256	-7.488	-2.496	-7.768	-0.744	15.472	-0.248	-1.248	1.504	2	3	0.248
-11.632	12.264	-0.816	2.296	1.368	-1.776	2	-0.928	-5.816	17.08	-1	-2.704	0.592	0.592	1.888	-1
-3.936	4.752	-3	-0.344	2.904	-5.72	-6.344	-4.472	12.28	-27	-4	-4.688	-2	-1.656	0	-2
9.392	-8.744	0	2.784	6.432	8.296	-4.864	0.392	8	0.488	-0.608	-1.824	1.176	1.176	2.176	0.784
5.24	-10.52	-1.8	-0.24	0.32	-0.24	-20.8	-1.24	-4.6	-7	-3.24	-5.24	-2.24	-1.68	-1.24	-4.48
0.344	2.68	-3.464	1.048	6.12	9.12	2.56	-3.952	-11.024	-28.392	-2.464	-3.952	0.048	-0.464	0.536	-0.464
-2.04	-2.36	0.072	3	-1.536	4.04	1.216	0.928	-12	6.4	-0.464	-2	0.536	1	2.464	-0.072
-3.504	-1.832	-2.584	0	8.256	13.928	-5.744	2.408	-29.496	3.328	-4	-5	-2	-1	0	-2
-10.528	9.792	0.264	3.632	26.208	3.368	8.792	-3.848	-21.208	6.584	-1	-1.368	2.264	1.632	3.528	0.264
-16.12	5.32	2.4	2.4	7.28	9.92	-8.08	0.96	-16.32	43.88	-1.28	-2.28	0.04	1.04	1.72	0.04
0.824	2.456	-3.912	-0.456	16.08	4.264	0.008	1.824	-5.08	27.256	-3.456	-4.456	-1.728	-1.728	-0.184	-2.456
-8.432	4.432	0.552	2.224	3.672	1.672	-4.208	9.104	8.12	20.504	-1	-2.776	1	1	1.224	-1.552
-19.824	-1.224	-1.176	1.648	4.296	-3.824	-0.76	-1.472	6	59.064	-2.352	-3.528	-0.528	-0.352	0.824	-0.352
-3.824	-5.872	-0.744	1.872	-3.768	-4.36	-16.44	5.128	7.512	21.224	-2	-3	0	0.872	1.744	-0.256
7.28	-4.76	-1.08	1.92	-9.6	-3.84	13.04	-3.84	-0.2	-3.84	-1.08	-3.16	-0.16	-0.08	0.92	-2.84
-0.904	-11.552	-1.968	-0.904	1.064	-2.936	-8.488	-6.616	-9.456	9.16	-2.968	-4.936	-0.968	-0.936	-0.936	-1.904
9.856	-1.904	-1	2.968	-6.112	-10.824	-9.84	-3.744	11.808	-27.968	-1.016	-2.016	0.984	0.984	0.016	-1
4.616	4.552	-1.872	1.128	-31.192	-23.128	5.744	4.64	-12.808	-11.4	-1.936	-2.936	-1.808	-0.808	0.128	-1
-0.112	-16.992	-2.776	1	-9.24	-12	-8.544	1.104	-15.68	1.32	-3	-4	-1	-1	0.888	-1
2.28	-15.04	-1.84	3	-4.84	-8.04	-4	-2	-2.44	-27.4	-1	-2.16	0.16	0.16	1.32	-1.16
1.08	-12.92	-2.584	-0.168	-13.048	-16.84	-6.832	-5.752	-23.752	-18.752	-3.376	-3.584	-1	-0.376	1.208	-1
5.256	-6.952	-1	2.488	-4.256	5.488	2.392	4.768	-19.44	-3.304	-1.256	-2.512	0.744	0.744	2	0
9.912	-0.256	-2.088	1	-3.216	6.216	-8.48	8.304	-11.136	-35.088	-2.696	-3.696	-0.696	-0.696	1.608	-0.088
3.648	2.632	-4	0.648	-5.04	-5.448	-9.76	-4.184	1.552	-12.664	-3.352	-5	-2	-1.352	-0.352	-1.704
-0.6	-3.4	2.4	2.4	3.6	-9.6	-7.8	1.4	-9.8	12.4	-1	-2.2	1.8	1.8	1.8	0.6
1.52	-3.176	-1.896	0.448	-4.448	-5.584	1.864	7.864	-25.344	-23	-3	-4	-1	-0.552	0	-1.896
-7.024	4.04	-1.496	0.504	1.984	8.016	-13.448	-3.008	-29.92	3.368	-2.496	-3.496	0	0	1.008	-1.496
-9.264	-8.088	0.456	2.368	9.264	10.896	-8	3.704	-32.648	4.296	-1.632	-3.088	-0.544	0.368	1.368	-0.632
-12.592	2.88	-1	0.592	16.512	10.776	8.592	0.96	-13.2	-22.264	-1.816	-3.408	-1	-1	-0.592	-1
-1.2	-0.44	-2.64	0.36	13.2	6.44	-5.4	-11.08	-13.2	15.52	-3.64	-5	-2	-1	-1.72	-3.16
-13.944	4.248	0.376	3.376	14.064	10.944	2.192	-3.496	-7.864	17.12	-1.312	-1.624	1.376	1.376	2.376	0.376
-23.4	-8.04	-2.472	-1.208	-4.568	10.472	-4.152	3.776	-2.096	6.096	-3.472	-5.472	-2.472	-2.472	-0.472	-1.736
-9.352	5.76	0	1	1.944	-2.84	-3.488	-5.648	-12.976	42.272	-2	-4	-0.216	-0.216	0	-1.216
-5.184	-14.984	-1.168	2.832	2.656	-7.48	-6.672	8.656	4.832	6.712	-1.168	-2.336	0	0.832	2	-1.664
-16.2	-6.92	-2.52	-0.52	-10.88	-7.32	-10.04	1.48	-4.28	-2.64	-4.52	-5.52	-2.52	-1.52	0.36	-2.52
1.712	0.648	0.712	3.784	-3.216	-0.856	-11.928	-0.216	8.848	37.776	-1.144	-1.144	0.856	1	0.072	-2.856
-5.976	-14.688	-4	0.976	-1.384	-5.784	5.664	-5.072	2.072	8.336	-3	-4.024	-1.952	-0.976	0.976	-0.976
2.76	-9.928	-1.072	0.952	-25.808	-16.168	-16.904	-1.072	1.144	4.336	-2.048	-4.024	-1.024	-1.024	0.976	-1
20.416	-11.136	-1	3.856	-12.064	-10	-14.136	4.352	5.64	19.92	-1.072	-2.072	0.928	1.856	2.856	-1
8.92	-4.24	-4.52	-0.76	-8.04	-12.2	-7.24	-2.04	0.84	-19.4	-3.88	-5.64	-1.88	-1	0.36	-2.52
0.832	-0.496	-1.336	1.664	5.016	-0.16	-14.656	0.656	13.84	-6.48	-1.504	-2.504	0.496	0.664	1.832	-1.168
3.296	-2.808	-1.352	1.432	7.08	-1.784	-2.592	-11.488	23	6.056	-1.568	-3.568	-0.568	-0.568	0.432	-0.216
-1.736	-11.528	-1.792	0.736	-0.904	-0.944	4.152	-7.36	13.432	-31.32	-2.528	-4.528	-1.264	-0.528	0.736	-1.528
4.312	-9.624	-0.56	3.064	7.504	9.688	6.696	-5.88	12.496	-12.824	-0.624	-1.936	1.376	1.376	2.064	-0.248
-5.12	-4.28	-2.92	1.72	2.44	0.64	4.36	2.76	22.52	3.36	-2.28	-3.28	-0.64	-0.28	1.36	-0.64
-8.224	-5.408	-1.632	1.184	0.592	-5.368	-5.408	-12.672	-5.712	-35.448	-2.816	-3.816	-0.224	-0.816	-0.224	-0.816
-2.208	-7.648	-0.544	2.544	2.192	2.544	-6.928	-1.632	4.368	-19.952	-1	-3	0.544	0.544	1.544	-1
-8	2.504	-4	-0.496	10.056	5.552	-0.992	9.528	9.504	-19.528	-4	-5	-2	-2	0.504	-2
-10.72	-4	-2.552	0.896	14.688	11.376	-3.864	-5.208	9.856	-25.104	-3.104	-4.552	-1.552	-1.104	0	-2.76
-6.6	-3.2	-0.6	1.8	4.6	13	-0.6	0.6	7.8	12.6	-2.6	-3.6	-0.2	-0.2	-0.2	-3.4
-18.648	8.112	-0.648	2.056	19.408	13.608	9	0.704	15.408	24.816	-1.944	-2.648	0.056	0.056	1.704	-0.648
-9	5.696	0.304	3.696	-4.136	5.992	-8.92	0.04	1.608	8.568	-0.304	-1.696	1.304	1.304	3	1
-10.28	-13.976	-1.512	0.488	-11.304	-9.792	-7.024	-7.696	1.976	42.16	-2.024	-3.768	-1.256	-1.256	0.488	-1.256
2.92	-3.704	-2.584	0.624	-7.416	-20.712	-3.416	-11.96	-8.672	26.24	-3.376	-4.376	-1.376	-0.792	0.416	-1
3.16	-6.96	-1	2.84	-3.08	-9.16	-12.08	-3.32	7.24	8.04	-1.16	-2.32	-0.16	-1	2.16	0.48
0.656	-6.568	-3	0	2.664	4.12	-9.224	-4.216	8	32.32	-4.888	-5.112	-2	-2	0	-2
-7.768	-2.192	-0.68	2.192	-9.168	-4.744	-6.912	-8.128	5.192	5.088	-1.808	-2.872	0.192	0.192	1.192	0.064
6.776	-12.936	-2	1	-7.936	-2.352	-20.664	5.808	0.968	-6.112	-3	-4	-1.984	-1	0	-1.984
-14.552	-12	-3.936	1	-10.064	-19.424	-9.872	-0.64	-4.488	25.968	-2.032	-4	-0.032	-0.032	0	-0.032
-0.36	-7.76	-2.84	1	-6.2	-13.52	-13.52	-8.2	-6.92	10.48	-2.08	-4	-1	-0.92	1.08	-2.76
-4.256	-1.36	-1.872	2	-13.72	-3.744	-5.952	-4.08	6.616	-8.592	-2.872	-4.744	-0.872	-0.872	0.872	-0.872
-9.36	-3.296	-2.352	1.296	16.656	-6.88	-4.944	-0.824	-10.296	7.296	-2.352	-3.528	-0.528	-0.528	0.824	-1.352
8.896	10.296	-2.104	1.448	3.136	-2	-11.416	-12.864	-1.208	-23.896	-2.552	-2.552	-1.328	-0.328	0.672	-1.328
2.912	-3.28	-2	1	14.368	-7.544	2.816	2.544	-2.272	-17.656	-3	-4	-0.544	-0.272	1.456	-0.816
-7.12	-1.56	-0.64	3.36	5.72	-10.24	-11.96	11.08	-23.52	19.16	-0.64	-2.64	0.36	0.68	1.64	-1
-2.888	11.784	-1.792	2.104	2.624	3	2.208	-9.472	-24.792	-14.416	-1.896	-2.896	0.736	0.736	1.104	-0.896
5.744	12.336	-3.416	-1	-11.336	0.08	-5.496	-11.264	-4.664	-9.016	-3.416	-5.584	-1.584	-2	-1.584	-2
2.752	4.144	0.608	3.536	-2.184	8.928	-3.608	6.824	1.712	20.824	-1	-1.464	1.536	1.536	2.536	-0.464
-2.096	16.856	-1.976	0.024	4.904	10.024	3.296	-10	17.488	-9.656	-1.976	-3.976	-0.488	-0.488	0.488	-1
-14.16	10.52	-3.92	-0.36	6.36	12.92	-3.36	-7.2	9.2	17.6	-4.36	-5.36	-2.8	-1.24	-0.8	-1.8
-5.136	22.16	0.216	2.824	6.472	7.92	-7.728	1.608	14.352	47.216	-0.784	-1.784	1.216	1.216	2	-0.216
-15.096	3.688	-2	0.344	-4.344	-2.28	-5.752	2.096	7	19.16	-3	-4.656	-1	-0.656	1	-1
-12.416	4.112	-0.704	2.296	-3.448	4.816	1.224	2.816	4.224	39.376	-1	-2.704	0.296	0.296	2	-1.408
-7.256	6.752	-1	1.752	-8.256	-17.264	0.528	1.496	15.008	24.2	-1.248	-3.248	-1	-1	2	-0.752
-7.2	-10.8	-3.4	0.4	-3.6	-10.8	1.4	-4.6	2.8	-25.8	-3.4	-4.6	-1.8	-1.8	0.2	-1.8
-2.24	7.504	0.696	4.392	-11	-1.192	3.264	-0.52	18.368	9.92	0.544	-1.456	2.392	2.392	3.544	1.544
-2.376	-2.976	-4	-0.896	-2.272	-17	-11.792	-3.728	20.168	12.144	-3.792	-5.792	-2.688	-2.688	-0.792	-1.792
1.832	-6.888	-2.888	0.112	-15.608	-8.832	-22.712	-3.384	12.504	-22.88	-2.944	-3.944	-1	-0.888	0.112	-1
2.008	-8.048	-0.008	2	-20.888	-12.96	-7.016	-4.912	15.024	4.944	-1	-3	-0.992	-0.992	1.008	-0.984
2.88	-2.32	-3	0.08	-12.6	-8.2	-1.2	-8.56	6.88	1.12	-2.96	-4.96	-0.96	-0.96	-0.88	-2.88
10.68	-1.736	-1.264	1.824	-12.12	-20.976	-7.528	-4.824	2.56	-27.352	-1.264	-3.176	-0.176	-0.088	1	-1.088
1.776	6.816	-0.592	2.408	-0.64	3.816	-11.64	-1.728	-3.912	-3.464	-1.592	-2.728	-0.592	0.272	1.408	-0.728
0.736	12.08	-1.184	2	6.344	2.344	6.608	2	3.216	1.608	-1.816	-3	0.184	1	2	-0.184
-3.608	14.984	1.072	3.536	2.912	-2.464	-11.856	-4.32	-13.408	-8.912	-1.232	-2.232	1.536	1.536	2	0.232
3.44	4.16	-2.88	-0.88	-9.12	-2	-12.04	3.72	-31.52	28.12	-4.16	-4.88	-2.6	-1.88	-0.88	-2.16
0.624	-1	-2.64	2.016	4.72	-5.328	-9.312	-7.672	-26.032	14.44	-1.984	-2.984	0.016	1.016	0.672	-1.344
8.744	4	-1.624	0.624	6.488	-4.496	-3.376	-3.888	-32.256	-2.24	-2.376	-4.376	-1.376	-0.752	0.624	-1.752
-7.704	5	-2.424	-0.152	3.664	7.784	-0.184	6	-30.152	13.12	-3.152	-4.576	-1.576	-1	0	-1.576
2.248	18.056	0.112	3.64	10.92	19.168	-0.752	-5.696	-18.864	12.56	0.112	-2.416	1.112	2.112	4	0.584
-11.52	0.4	-1.4	2.12	-0.76	14.04	-5.96	6.76	-26.76	14.76	-0.92	-2.92	0.6	1.08	3.08	2.04
-5.136	17.024	-2.136	2	1.816	12.272	8.136	-2.864	-22.616	52.272	-1.568	-3.568	0.432	0.432	1	-0.568
-7.624	2.992	-1.616	2	8.84	8.16	-1.608	-0.92	-14.08	22.296	-1.616	-3.616	-0.384	-0.384	0.232	-1
-8.008	-7.976	-1.672	0.328	0.648	5.968	-11.344	2.672	-28	17.608	-3.672	-5.336	-1.672	-1.336	-0.336	-2
-6.56	-1.848	-3.136	0.864	2.592	1.152	-10.288	2.528	-26.392	44.168	-3.848	-4.848	-1.848	-1.136	0.576	-2.136
-16.32	-12.64	-1.52	1.76	3.68	9.72	-12.64	1.08	-17	12.88	-0.48	-3.24	0	0	1.76	0
-12.04	-8.808	-3.616	-0.616	-2.888	0.152	-17.928	-5.04	-14.12	28.312	-3.616	-5.424	-1.616	-0.808	-0.424	-1.616
-7.992	-5.856	-2.712	1.288	-14.424	-7.992	-8.28	2.864	-8.848	27.736	-2.712	-3.712	-0.712	0.144	0.288	-1.856
13.736	-13	-0.672	1.712	-15.904	-13.848	-7.328	12.464	1.232	-20.176	-2.288	-3.384	-0.384	0.616	2.712	1.52
5.048	-26.944	-3.856	1.096	-7.528	-10.24	-4.712	5.192	-12.664	2.376	-2.904	-2.952	-0.952	0.048	-0.856	-1.904
15	-14	0	5	-9	-12	-2	2	-24	22	1	-1	2	3	3	1
9.856	-7.328	-2.808	0.192	-17.568	-22.8	-1.952	-8.664	-7.384	-36.048	-4.76	-5.76	-2.76	-2.76	-1.76	-2.856
9.44	1.096	-0.192	1.904	-1.232	-6.384	-5.904	3.232	-16.848	-20.944	-2.096	-4	-0.192	0	1.808	-1
8.424	-6.576	-1.568	2	4.136	-16.416	7.136	-1.552	-7.432	-9.432	-1.856	-2.856	0.144	-0.712	1.144	-0.856
-20.776	-4.96	-3.424	0.192	0.384	-3.808	-4.344	-1.728	1.728	-25.728	-2.808	-4	-0.192	0	-0.384	-0.96
-8.64	4.72	-0.96	1.8	10.12	-5.08	-2.84	6.04	-2.72	-4.6	-0.96	-2.96	0.04	0.28	1.28	-0.96
-0.12	-2.56	-1.136	1.288	-5.576	4.544	3.136	-9.104	-1.424	1.408	-2.424	-3.424	-0.424	-0.424	0.576	-1.424
-1.992	-1.68	-1.672	1.328	-11.624	7.312	-5.056	-0.328	6.344	-27.328	-2.336	-4.336	-0.336	-0.336	1.328	-1
-3.912	5.376	0.384	4	14.76	8.76	5.768	8.472	6.304	-4.168	-0.616	-2.384	1	1.384	2	-0.616
-3.616	7	-1.568	0.296	16.912	15.432	0.384	-9.84	4.68	5.816	-3.136	-4.568	-1.568	-1.568	-0.704	-1.568
-14.92	6.28	-1	1.04	15.84	17.32	-3.12	3.8	5.24	-3.04	-1.48	-2.96	-0.48	-0.48	2.52	0.56
-14.888	0.856	-0.472	3.472	14.64	1.64	0.136	-0.72	12.056	22.392	-0.472	-2	1.472	0.944	2	-0.944
-16.52	-11.24	-2	0.848	5.88	3.032	-6.576	-8.576	-0.488	9.088	-1.576	-3.576	-0.576	0	1.424	-0.152
-5.616	-7.984	0.504	3.128	14.392	4.008	3.256	-0.12	11.736	5.632	-0.872	-2.248	1.504	1.128	2.752	0.128
-0.904	-7.56	-0.64	1.672	-6.656	4	-6.032	-5.736	6.36	31	-1.984	-3.656	-1.328	-1	0.344	-1.328
-5.56	-12.88	-2.72	0	-1.68	1.92	-1.2	-1.24	8.48	15.48	-3.72	-4.72	-1	-0.28	-0.44	-1
-3.176	-9.304	2.072	2.768	13.896	7.072	-7.768	10.216	23.36	5.896	-0.232	-1.464	1.768	1.768	2.768	0.536
-3.472	-9.104	-3.448	-0.184	8.504	-4.104	8.872	-2.896	8.368	20.184	-3.816	-5	-2	-2	-1	-2.632
-8.816	-18.64	-3.32	0.272	-11.232	2.32	-11.64	-1.224	-0.736	2.72	-4.592	-5.592	-2.592	-1.728	0.136	-1.728
7.504	-13.736	0.736	2.912	-33.504	-10.528	-4.264	8	-9.384	-21.912	-1.088	-2.176	0.824	0.912	1.824	0
-1.88	-24.72	-3.92	-1.92	-11.52	-2.76	-11.16	-5.76	-0.24	4.16	-4.92	-6.88	-2.92	-2	-0.96	-2
3.064	-4.976	-2	1	-6.136	-3.04	-6.016	-9.952	2.92	-17.144	-2.008	-4	-0.992	-0.992	1.984	-1.992
-1.28	-2.776	-1.888	1.056	-15.328	-8.384	-7.936	7.552	-4.224	-27.096	-1.888	-3.888	-0.944	0.056	1	-1.888
-2.248	-11.208	-3	1.104	-1.584	-6.584	-9.168	-1.584	-1.272	7.168	-2.792	-4.792	-0.896	-0.896	-0.688	-2.688
1.936	7	0.392	2.392	14.568	6.304	0.024	-2.104	-20.632	-16.064	-1.608	-2.608	-0.608	0.24	1.696	-1
-1.8	-0.4	-2.6	1.4	13.2	8.4	-6.6	-1	-13.8	-13.6	-2.6	-4.4	-1.4	-0.6	0.4	-1
1.536	-0.264	-1.24	0.752	2.768	0.776	-10.744	-1.264	-7.024	2.528	-1.744	-3.744	-0.496	-0.496	0.752	-1.496
-7.44	12.704	-1.704	0.592	7.632	-7.152	-0.112	-14.488	-6.704	-27.888	-2.704	-4.408	-1.408	-0.408	0.592	-2.408
-0.28	7.72	-3.312	-0.968	6.44	2.88	-2.064	-4.28	-6.656	-13.184	-4.312	-6.312	-2.312	-2.312	-0.656	-1.656
-0.472	13.216	-1.392	1.608	16.864	18.352	-3.216	-1.688	1.592	1.904	-2	-3.608	0	0	2.568	0.96
-19.24	11.76	-0.68	1.88	12.2	20.84	-9.08	0.84	-3.48	-15.2	-1.12	-3.12	0.32	-0.12	0.88	0.44
-18.168	-1.464	-2.976	0.024	8.56	16.168	-4.808	2.536	-13.416	18.248	-3.464	-4.488	-0.976	-0.976	0.024	-1.976
-10.96	1.816	-1.464	1.608	4	-1.32	7.752	-6.496	-5.144	24.856	-1.928	-3.392	-0.928	0.072	1.072	-1.392
-2.744	-20.832	-1.664	1.336	-5.328	-3.496	-2.672	0.928	-7.92	0.912	-2.248	-3.248	-0.832	-0.832	1.92	-0.832
1.736	-3.208	-0.528	0.84	-0.112	-10.48	-8.216	-4.528	-4.16	29.952	-4.16	-4.528	-1.896	-1.16	-0.16	-1.528
-3.16	-12.28	0.36	3.04	-4.32	4.68	-9.16	-2.28	14.16	34.32	-0.64	-2.64	0.36	1.04	1	-0.28
-13.816	-17.272	-4.184	-0.728	-3.464	-7.184	-12.728	4.368	2.36	6.544	-4.456	-5.728	-2.728	-2.456	-1.544	-3.816
0.256	-6.344	0.552	2.224	-1.432	3.984	1.672	-1.312	11	27.968	-1.776	-2.552	0.224	1	1.224	-1
-1.944	-1.64	0.12	2.824	-5.48	-8.712	-6.408	-7.768	0.232	5.456	-1.352	-3.176	-0.176	-0.176	1	-1
-1	-10.848	-3.36	-0.488	-4.768	-14	-20.848	-9.464	-2.976	-34.056	-3.616	-5.616	-1.744	-1.616	0.128	-4.36
10.36	-1.52	-0.16	3.68	-26.76	-6.92	2.04	2.84	-2.56	-7.44	0.68	-1.24	2.68	2.68	2.76	0.76
4.936	-7.968	-4.032	0	-22.872	-2.48	-12.84	-1.936	6.776	-20.776	-4	-5.032	-2.032	-1.032	-0.032	-2.032
3.08	5	-4.984	-1	-8	-7.016	-5.936	-9.792	5	-38.712	-3.032	-5.016	-2.016	-2	-0.984	-1.032
6.616	-0.448	-2.872	1	14.36	4.192	9.592	3.128	11.552	-12.424	-1.936	-3.936	-1.872	-0.936	0.064	-1.936
6.992	3.008	-1.888	0.224	-8.648	2.44	-12.432	10.432	4.672	-15.912	-2.888	-3.888	-0.888	-1	0	-1.112
2.16	-6.16	-0.32	3.52	13.56	-3.4	-5.76	4.56	15.72	-25.96	-0.32	-1.64	1.52	1.68	2.84	-0.16
5.664	0.832	-0.792	0.624	-5.92	-5.792	-2.328	-1.752	-1.376	5.208	-2.376	-3.584	-1.168	-1.376	0.624	-2.168
-6.952	-10.112	-1.256	1.744	1.256	-6.744	-3.048	5.792	-13.464	-24.4	-3	-4	-1.256	-1	1	-1
-12.872	-5.56	-2.216	3.088	-0.48	-4.136	-2.304	2.736	-7.96	-33.96	-0.608	-1.912	0.696	0.696	0.304	-1
-7.184	3.168	-2.648	1.056	15.24	0.056	-2.664	1.48	-4.632	-1.24	-2.296	-3.296	-1.296	-0.352	0.352	-1
-15.4	2	-2.4	-0.4	12.4	3.2	-0.4	-7.4	-17.8	-9.8	-3.6	-5	-1.6	-1.6	0	-0.4
-11.448	-4.344	-1.896	1.552	0.208	6.176	-6.384	-0.824	-15.072	-2.424	-1.448	-3	-0.552	-0.552	1.552	-1
-9.024	5.008	-2.504	1.496	1.52	7.432	-1.496	-3.48	-16.456	32.472	-2.504	-3.504	-0.504	-0.504	0.992	0.488
-18.248	-9.824	-0.176	2.28	7.28	8.84	-5.88	-9.192	-19.72	17.312	-1.72	-3.176	1.368	0.912	1.368	-0.632
-15.88	-2.552	-1.224	1.184	-0.656	-6	1.144	0.368	-22.288	20.84	-2.408	-3.816	-0.816	-0.408	1.368	-0.816
-10.8	0.72	-3.92	-0.64	0.88	-15.12	-8.92	-2.76	-20.88	51.64	-3.64	-5.64	-1.28	-1.64	-0.64	-1.28
-2.68	7	-1	1.624	-0.376	-7.496	-1.24	-4.008	-8.616	9.736	-2.376	-2.688	0.312	0.312	1.312	-1.688
-3.528	0.056	-2.736	1.472	-12.888	-4	-8.944	-4.056	0.152	-10.32	-2.528	-4.264	-1.264	-1	0.736	-1
-5.296	-1.864	-1.784	1.216	-4.512	-11.896	-2	-4.192	-7.568	4.728	-1.784	-3.568	0.432	0.216	0.216	-1
-4.504	-3	-1.832	-0.168	-20.688	-13.184	-14.16	6.32	5.496	-28.472	-3.168	-4.336	-1.168	-1.168	-0.168	-1.832
5.52	5.92	-1.88	0.12	-28.44	-5.68	1.52	-4.92	-1.6	-15.64	-2	-4	-1	-0.12	-0.76	-1.88
-2.568	3.496	-2.856	0.216	-13.72	-14.352	-17.92	-0.864	-3.432	-6.144	-3.784	-4.784	-1.856	-0.928	-0.072	-2.216
-5.808	-7.504	-2.072	0.928	-1.48	-13.736	-3	-1	8.952	-36.52	-2.072	-5.024	-1.048	-1.024	-0.024	-1.048
4.048	3	-3.976	0.048	-5.616	-0.072	-25.232	-9.616	-4.024	-11.784	-3.952	-5.928	-1.952	-1.952	0.024	-1.976
-0.208	-9.704	0.712	3.784	10.352	5.864	6.992	-1.216	3.856	4.768	-1.144	-1.216	0.856	1.784	2.928	-0.784
1.16	-2.68	-2.4	1.24	-2.56	2.52	0.44	-7.76	1.64	-44.92	-0.88	-3.64	-0.64	0.12	2	-1.64
0.312	-19.984	-2.832	0.168	3.016	9.328	-13.16	-7.816	0.816	-25.808	-3.832	-5.664	-2	-1.832	-0.328	-2.664
-5.432	-1	-0.784	2	7.488	-6.512	-5.08	8.784	-15.248	-25.376	-1.784	-3	-0.784	-0.784	1	-1.568
0.472	-4.832	-1.736	0.528	3.96	-5.36	-0.848	5.64	-2.736	-57.944	-2.472	-3.736	-0.736	-1.736	0.264	-1
-1.312	12.448	-1.312	1.752	3.056	13.568	-0.44	-4.688	4.12	-14.512	-1.624	-3.312	0.064	0.376	1.376	-1.312
-11.24	-1	-1	2.36	1.08	-1.76	-3.16	0.68	7.08	10.64	-1.64	-3.28	-0.64	0.36	1	0.28
-4.976	-4.264	-3	0.776	-6.672	5.632	0.184	-3.592	-13.328	4.04	-2.816	-3.816	-1.816	-0.224	0.184	-1.816
-9.088	-0.384	-0.368	3.088	1.264	7.792	-1.176	4.264	-15.44	32.472	-0.912	-1.912	0.632	1.088	1.544	0.088
-12	-8.512	-1.488	0.512	5.496	-1	-10.488	-0.048	-18.528	25.896	-2.992	-4.496	-1.496	-1.496	0.496	-1.504
-11.76	-6.656	-2.656	0.344	-8.104	-1.448	-11.624	-4.136	-17.208	7.688	-2.656	-4.656	-1.552	-1.552	-0.552	-1.552
-8.6	1.2	-0.6	2.6	-5.8	-0.2	-4	8.4	-6	35.8	-1	-2	0.6	0.6	2	0.2
-4.592	-7.296	-2.944	1	-10.296	-11.28	-2.352	0.52	-1.296	6.392	-2.648	-4.296	-0.648	-0.648	1.352	-0.648
-9.608	-12.96	-0.392	2.216	-1.904	0.216	-3.44	11.528	-8.048	7.352	-1.392	-3.088	0.608	0.608	1.912	-2.392
1.352	-10.44	-2.024	1.232	-0.56	11.464	-5.88	-3.928	-5.792	30.744	-2.256	-3.768	-0.512	-0.256	0.488	-1
-14.216	-5.288	-3.168	0.04	-11.872	-15.504	-10.544	-13.584	-13	-4.8	-3.168	-4.96	-1.96	-1.168	-0.96	-3.752
-5.36	-10.72	-2.16	1.68	-0.32	-12.64	-3.12	-3.6	-2.32	-17.84	-1.32	-3.32	0	0	0	-2.16
5.096	-0.344	-4.112	-0.888	-7.336	-18.88	-10.664	-13.552	-5	3.552	-3.112	-5	-1.776	-1.776	-0.888	-2.888
16.808	-2.064	-3.808	-0.808	-10.128	8.296	-9.872	10.552	2.104	-19.528	-3.872	-4.872	-1.872	-0.936	0.064	-2
1.272	7.016	-1	1.016	1.792	-18.824	-5.08	-6.08	-4.984	-10.224	-1.984	-2.984	-0.968	-0.968	0.032	-4.904
8.712	-7.064	-4.936	-0.936	-3.776	-0.712	-17.744	3.84	-1.256	15.296	-3.968	-4	-2.936	-1	-0.032	-2.032
9.32	-2.16	-1.16	0.84	3.72	8.16	-7.68	6.4	5.64	-36.88	-2.16	-4.16	-1.08	-1	2	-0.92
-3.104	-1.696	-1	1.384	4.976	0.744	6.744	3.36	-7	-35.624	-1.872	-2.744	0.128	0.256	1.128	-1
-4	-6.296	-3	-0.176	5.536	-1.112	-3.352	-4.528	-1.992	-5.584	-2.528	-4.176	-2	-1.176	-0.176	-1.352
-1.224	3.792	1.656	2.328	2.48	8	7.64	2.104	-12.312	-21.792	-0.896	-1.896	1.104	1.328	1.328	-0.896
-5	-1.824	-3	0.272	-0.92	4.904	1.832	-1.808	7.816	-3.376	-3.456	-4.728	-1.456	-1.456	1.088	-1.728
3.28	-1.32	-3.32	0.68	2.52	2.16	1.32	0.12	5.04	10.2	-2.64	-4.32	-1.32	-0.32	0.36	-1
-9.736	-13.472	-0.264	2.368	23.736	3.32	-3.32	6.8	-11.792	-3.112	-1.632	-2.632	0.368	0	1	-1
-5.008	-8.672	-4.168	-1.584	-1.072	0.344	-6.832	-6.344	-26.344	32.576	-4.168	-6.168	-2.752	-2.752	-2.752	-4.92
17.448	53.472	-0.928	3.608	8.968	0.216	-3.784	4.432	10.304	33.256	-0.392	-2.392	2.144	1.608	3.072	0.536
-10.344	-26.992	0.024	1.536	-9.608	11.488	8.976	1.048	-34	1.56	-1.488	-2.976	-0.464	0.024	0.536	-0.512
-16.36	-19.44	-1.68	0.44	-12.12	-13.36	-9.2	-5.8	-26.2	25.28	-3.12	-4.56	-1.12	-0.56	0.88	0
-11.336	-6.744	-1	1	-8.608	-5.96	1.136	-8.944	-17.432	14.096	-1.608	-3	0	0	0.784	-2
-6.6	-6.408	-1.688	2.968	-5.72	-0.192	-8.72	-9.096	-8	-7.816	-1.032	-2.032	0.656	0.656	2.312	0.968
-5.784	-9.112	-2.408	-0.408	-12.112	5.072	-8.52	-3.776	0.632	20.928	-2.704	-4.408	-1.408	-1	-0.112	-2
-9.776	-7.976	1.504	2.752	-15.728	-4	-4.456	-1.512	-3.992	-5.776	-0.496	-1.744	0.752	1.504	1.752	0.752
-6.8	-3.8	-3.4	0	-2.8	-14.6	3.8	2	-7.4	-31.2	-4	-5	-2	-1.2	-0.2	-2.2
9.152	-13.72	-1.696	1.152	-5.392	-4	-9.632	-10.936	-2.152	0.872	-2.696	-3.696	-0.848	-0.696	0.152	-0.848
-4.024	-17.376	0.688	2.688	-6.352	-3.144	-16.232	-2	13.336	-23.88	-1.208	-2.312	-0.208	1.688	1.792	-1.104
-5.608	10.328	-3.776	-0.776	-3.664	7.72	-2.72	5.216	-0.832	-29.776	-3.832	-5.776	-1.832	-0.888	-1.776	-3.72
15.8	-18.832	0.976	2.968	0.992	14.888	5.944	11.904	24.896	18.84	-1.016	-2.024	1.976	1.976	1.984	-2.992
9.48	-8.8	-1	1.08	3.8	-3.72	-7.08	-7.4	-4.12	-17.56	-1.96	-3.92	-0.92	0.08	0.08	-0.96
11.152	-15.032	-2.264	1	10.648	-3.792	-8.176	-4.792	-4.968	-27.592	-2.088	-4	-0.088	-1	0.912	-1
-4.136	-8.408	-0.136	3.728	2.136	4.96	-7.728	9.68	-14.088	-2.136	-0.272	-2.272	1.592	1.592	1.864	-0.136
-3.896	-3.816	-3.184	-0.632	7.448	0.6	-10.712	-6.712	-17.656	-16.336	-3.816	-4	-1	-1	1	-1.184
-13.392	9.824	-0.768	1.536	28.376	10.768	-6.16	2.696	-17.072	-12.432	-2.232	-3.232	0	0.768	0.768	-1.232
-11.76	-7.2	-0.16	1.84	16.24	20.04	10.24	-10.2	1.88	31.68	-1.44	-2.44	-0.16	-0.16	1.12	0.4
-8.72	-9.424	-0.672	1	-4.376	0.64	-5.344	4.016	4.984	10.376	-1.672	-3.672	-1	-0.672	-0.344	-1
-12.76	-13.872	-1.376	2.624	5.128	1.008	-1.88	1.624	0.992	16.776	-1.376	-2.376	1	0.376	2	-1
-11.336	-4.848	-0.576	1.848	1.728	3.968	-4.392	-2.696	-1	31.248	-1.576	-3.152	-0.152	0.272	1.424	-1
2.56	-8.416	-1.944	1.584	-10.832	1.808	-3.36	-0.336	-20.584	-8.776	-1.944	-2.944	-0.944	0.056	1.056	-0.416
-8.64	-1.36	0.96	2.48	-0.48	2.6	-0.8	6.16	-9.28	16.2	-1.52	-2.52	0.48	0.48	1.48	-0.56
-0.408	-1.32	-1.432	1.568	-1.568	-5.776	-8.544	-0.776	-9.728	17.504	-2	-4	-1	-1	1	-1
-5.616	0.616	-1.616	0.768	2.688	-2.624	0	-1.624	-8.144	-13.856	-2.848	-4.464	-1.232	-0.848	0	-1.92
1	-5.32	-1.68	0.992	-7.984	-8.032	-5.632	-8.344	9.664	22.608	-2.008	-3.672	-1.008	-0.672	0	-1.672
1.016	-8.576	-2.848	-0.136	-31.256	-19.832	-7.984	-4.56	7.168	25.32	-3.424	-4.424	-2.136	-1.424	-0.424	-1.424
8.32	-8.44	-1	1.24	3.52	1.64	0.88	-9.28	-1.48	-21.92	-1.76	-3.52	-0.52	-0.52	0.24	-1
18.624	-5	-1.576	1.424	-7.304	-4.576	-18.696	3.08	10.536	-1.648	-1.576	-3.384	-1	-1	1	-1.384
14.432	6.72	0.288	2.856	-8.272	-5.856	-0.56	1.72	-1.576	8.16	-1.144	-2.144	1	0.856	2.712	0.712
10.848	18.848	-2	3.616	-1.232	-17.424	-1.864	5.424	-0.904	-15.384	-0.384	-2.288	1.616	1.616	1.712	-0.192
6.664	4.24	-4.856	1.048	-3.328	-2.48	-17.424	-0.664	6.664	17.56	-2.904	-3.904	-0.952	-0.904	1.048	-2.856
-17	10	0	1	4	-3	-8	-2	11	-4	-2	-4	0	0	0	-2
-11.432	4.672	-1	3	-3.096	-3.76	-3.712	-3.76	-0.424	-53.656	-1	-2	0.048	0	1.048	-1
6.192	-3.272	-1.192	0.904	-1	8.752	-6.48	-10.656	-0.52	-1.04	-2.192	-4.096	-1	-0.096	1.808	-1.096
-4.448	7.848	-0.144	1.856	1.008	8.72	-3.568	0.424	-6.432	-0.744	-1.144	-2.144	0.856	0	1.144	-0.568
-7.504	0.576	-2.616	1.384	3.224	6.576	13.496	-4.04	4.888	-25.24	-3.232	-4.424	-0.616	-0.616	1.384	-2.424
0.04	-3.92	-3.48	1.28	9.28	6.4	-4.68	-1	14.24	15.92	-3.48	-3.48	0.28	-0.48	0.52	-1.48
-4.776	-0.168	-0.712	2	5.864	8.696	5.456	9.152	15.88	-1.76	-1.712	-3	-0.712	0.288	1	-0.712
-19.304	1.36	-2.328	-0.328	12.008	0.008	-3.656	-7.704	6.976	-13.936	-4.328	-5.328	-1.992	-1.664	0	-2
-8.152	-3.16	-2.536	0.848	4.304	4.784	-10.232	-5.92	-2.848	32.92	-2.768	-3.768	-1.384	-1	0.232	-1.616
-16.52	-1.112	-2.136	2	1	-4.568	-7.296	10.224	12.544	21.496	-1.568	-3	0.568	0.568	0.432	-1.568
-0.28	4.48	-4.04	-0.48	-11.32	-6.92	-9	4.96	11.76	6.76	-4.52	-5.48	-2.48	-2	0	-1.56
-6.552	-13.472	-0.528	2.528	-3.448	-4.304	-1.248	7.248	12.584	43.168	-1.472	-2.472	0.056	0.584	1.112	-0.416
0.336	10.848	-1.424	0	-12.272	10.304	-7.544	-3.912	14.456	20.904	-3.424	-4.848	-0.848	-1	0	-1.576
-11.248	0.512	-2.248	0.88	-5.368	2.888	0.256	6.872	16.776	22.12	-2.496	-3.496	-1.12	-0.496	0.504	-1.248
-5.296	2.952	-1.328	2.688	-6.656	-13.344	-0.72	-6.048	5.36	36.032	-1.312	-2.984	0.016	0.344	2.688	2.032
1.8	-0.52	-1.12	0.88	-5.76	-17.84	-1	-3.76	0.08	-12.12	-2.84	-3.84	-1.84	0.16	0.44	-1.56
0.728	1.232	1	2.232	-4.912	-5.464	-10.448	-4.016	-7.072	-3.336	-0.768	-1.768	0.232	1.232	1.232	0
5.632	2.632	-0.92	2.264	-7	-8.024	-1.104	-1.92	3.16	-2.08	-0.736	-2.736	0.264	0.264	0.896	-2.104
4.264	-8.224	-2.592	1.136	-2.592	-1.952	-7.184	-2.496	-1.592	-43.328	-2.864	-3.864	-0.864	-0.864	1.136	-1.728
4.296	18	2.56	4.648	4.824	-0.472	5.384	-2.176	-0.824	-12.256	0.736	-1.176	1.736	1.824	3.736	1.736
0.72	-1.88	-2	0.04	-3.04	-7.72	-13.52	-4.68	-14.68	8.84	-3.92	-4	-1.92	-0.96	-0.04	-1.96
-4.96	-9.896	-2.024	0	0.992	0.968	-8.96	-5.992	-8.184	-28.888	-3.008	-4.008	-1.008	-1	0	-1.992
-7	-3.112	-1.944	0.888	-1.496	-1.776	3.496	0.832	-4.56	-0.384	-2.056	-4.056	-1.056	-1.056	0.944	-2
-5.04	0.416	-3.688	-0.584	5.56	9.936	-10.856	-14.856	-16.232	-4.432	-3.688	-5.584	-1.688	-0.792	-0.792	-1
0.504	7.76	-1.456	1.696	17.152	11.088	-8.304	-6.112	-17.936	-43.24	-1.456	-2.608	0.544	0.544	1.696	-1
-5	2.2	-0.8	2.8	19.6	9.6	2.2	9.8	-4.2	-5.6	-2	-3.6	0.2	0.2	1.2	-1
-12.496	-0.992	-3.248	-0.248	3.776	-2.752	-0.016	4.704	-2.496	9.264	-4	-5	-2.248	-2	-0.248	-2.248
-18.672	-5.144	0.112	2.112	2.224	16.816	-1.256	0.368	2.784	5.336	-1.592	-1.888	1.112	1.112	1.704	-1
-3.536	-3.752	-2.656	0.688	-3.624	2.344	0.064	-3.344	-12	25.344	-2.656	-4.312	-0.656	-0.656	0.344	-1
-11.04	-11.216	-3.784	-0.176	-2.04	6.16	-6.864	5.216	-2.568	17.12	-4.176	-5.176	-2.176	-1.176	0.608	-4.216
-11.44	-4.04	-1	2	-6.96	-5.44	5.64	0.2	-5.84	-6.4	-1	-2.44	-0.44	0.12	1.56	-1.44
-5.464	-12.584	-2.024	0.464	-7.144	-11.392	-6.072	-11.024	0.928	31.176	-2.536	-4.024	-1.024	-0.536	-0.024	-1.024
-5.072	-15.072	-1.608	2	-2.32	-1.248	-8	2.536	7.68	24.528	-1.072	-2	0	0	1.072	0
-5.576	-11.336	-4.664	0.752	-2.504	3.088	-4.656	1.336	4.76	-18.088	-3.248	-4.248	-1.416	-1.416	0.168	-1.832
1.792	-11.264	-1.896	0.736	-21.896	-24.912	-6.952	-3.792	-8.96	-16.784	-2.632	-3.632	-1.264	0	0.736	-1
7.36	-28.16	0.36	2	-18.36	-25.04	-0.72	4.36	-12.48	-29.48	-1.68	-2.68	0	0	-1.36	-4.4
12.008	-8.44	-2.544	0	-9.552	-18.728	-8.632	-5.272	-5.624	-50.64	-3.272	-5	-2	-1.272	0	-2
5.136	-0.672	0.448	0.672	-11.104	-2.688	-2.864	-3.568	-12.568	-8.464	-3.328	-5.104	-1.328	-1.104	0.448	-2.552
6.528	2.944	0.648	2.648	6.008	3.944	-0.12	0.824	-5.352	-11.712	-1.176	-3.176	-0.176	0.648	1.824	-1
-0.536	-3.616	-2.616	1.128	-3.768	-8.208	0.184	-8.208	2.464	-29.256	-2	-3.872	-0.744	-0.744	2.128	-0.872
-2	-7.88	-1.6	0.32	12	2.36	-4.32	-7.6	-4.32	5.2	-2.76	-4.68	0.08	0.16	0.16	-1.68
5.84	0.424	0.808	2.904	0.128	-9.68	-9.712	11.584	-2	-27.232	-1.096	-2.096	0.936	0.936	4.872	0.936
-16.664	0.904	-2.984	-0.952	-3.808	-9.824	-4.064	-3.968	2.904	-43.792	-4.952	-4.968	-2.952	-1.968	0.016	-1.968
4.448	-7.808	-0.192	3.808	5.256	-0.72	-3.576	0	3.256	-1.512	-0.128	-1.128	1.872	1.872	2.808	0.68
-4.784	-13.104	0.664	2.888	13.32	17.216	-8.328	-9.88	16.56	-17.216	-1	-2	0.888	0.888	1.888	0.776
-11.92	-1.72	-1.32	1.68	11.04	19.76	5.36	-4.12	18.68	-5.48	-2.32	-3.32	-1.16	-1.16	2	-0.32
-16.168	-12.168	-1.584	2.208	3.584	4.584	-3.544	0.336	29.504	25.496	-1.792	-2.792	0.208	0.208	1.208	0
-7.464	-1.768	-2.232	0.512	-0.256	5.352	2.304	6.672	19.44	10.88	-3.232	-4.232	-2.232	-1.232	0.256	-2
-9.128	-12.264	-2.696	1	11.352	3.392	5.392	-4.304	14.96	-1.92	-2.304	-3.304	0	0	1	-1.392
-9.944	-16.48	0.408	3.056	5.424	2.056	-4.168	-0.24	16.832	29.52	-0.592	-1.944	1.056	1.704	1.408	0.056
-8.2	-2	-2	1.6	-5.4	8.8	-6.2	-0.6	-0.6	3	-2.4	-3.4	-0.6	0.6	1.2	-1.6
6.04	1.144	0.552	3.656	-1.208	-4.136	1.936	-0.696	2.072	-5.52	-0.344	-1.896	1.104	1.656	4	0.104
-12.064	-2.488	-2.504	0.496	-3.008	-2.024	-8.048	6.072	-4.056	20.016	-2.008	-3.504	-1.504	-1	1	-1
3.264	-1.264	-5.088	0.912	-7.808	-0.632	-0.368	-15.72	-1.912	2.752	-3.088	-5.088	-1.632	-1.088	-0.544	-1.544
0.08	-10.816	-2	1.592	-24.264	-21.184	-3.408	-0.344	-12.936	-6.304	-1.408	-2.816	-1.408	-1	-0.592	-0.184
4.12	4.52	-2.28	0.64	-8.6	-14.16	-3.36	-3.92	-15.4	11	-3	-3.36	-1	-1	-0.64	-1.64
6.064	3.816	0.936	2.624	-8.368	-4.808	-12.944	1.688	-0.192	-10.512	-1.376	-2.376	-0.064	0.624	2.312	-0.376
2.736	8.152	-1.32	1.472	-1.96	-7.944	-12.696	0.888	-22.848	-4.864	-1.056	-2.056	-0.792	-0.528	1.472	-1.264
5.648	4.648	-3.568	-0.352	-5.488	-3.6	-10.112	-3.84	-16.544	7.944	-4.352	-5.352	-2.704	-1.568	0.432	-3.136
5.016	-2.664	-0.832	2	0	6.328	-0.824	-2.152	-5.848	-36.32	-1.832	-2.168	0	0.832	1.832	-1
-7.64	8.36	-2.36	0.88	-11.76	1.16	-15.28	-4.64	-5.04	-22.24	-2.12	-5	-1	-1	-0.88	-3.76
3.216	-1.216	-1.712	1.072	9.064	-3.152	0.776	-8.352	-7.928	-4.352	-2.784	-3.712	-0.928	0	1	-0.928
-4.024	14.192	2.904	5.904	5.832	-5.784	-1.976	-8.568	-7.432	-21.808	1.928	-0.072	3.88	2.952	4.928	1.928
-13.736	9	-1.904	2.048	6.24	12.144	-16.568	6.448	-12.952	3.144	-1.952	-3.928	-0.952	0.024	1.976	-0.024
-9.72	7.208	-1.288	2.784	19.064	17.352	3.848	-4.856	-8.784	-1.648	-1.216	-2.216	0.856	0.856	1.928	-0.072
-8.24	-3.68	-1.4	1.36	22.76	16.56	6.96	-1	-4.64	-18.28	-1.76	-3.64	0.24	-0.64	-0.52	-0.76
-24.312	-12.992	-2.504	0	6.008	6.856	-12.48	-13.472	8.144	25.856	-4	-5	-2	-2	-0.168	-1.336
-5.56	-9.272	-0.648	2.568	-1.92	3.704	-7.272	1.512	-4.248	35.816	-1.216	-3.216	0	0	1	-1
-11.736	-17.736	-4.208	-0.208	-2.888	4.624	-7.264	-5.472	4.528	-5.376	-3.472	-4.472	-1.472	-1.472	-0.736	-2
-6	-15.304	-1.184	0.752	-4.808	-4.744	-7.56	1.192	1.944	12.752	-2.248	-3.936	-1.936	-0.248	2.064	1.128
-1.76	-16.88	-0.36	2	-3.12	5.28	-10.6	-0.44	3.76	-6.4	-2	-3	0	0	1	-2.36
2.528	-13.04	-2	0.224	1.104	1.856	-10.184	6.552	17.816	-18.96	-3.184	-4.184	-1.184	-0.592	0.224	-1
4.808	-17.912	0.72	1.632	-8	-2.544	-1.632	3.616	19.808	23.088	-2.368	-2.824	-0.368	0	0.176	-2.28
-5.96	-12.016	-2.992	1	-3.872	-10.52	3.024	-0.504	9.52	17.496	-2.992	-3.496	-1.496	-1	0	-1.504
-10.968	-24.48	-3	-0.552	-7.488	-13.968	-13.688	-9.928	11.416	2.312	-3.552	-5.552	-2.552	-1.552	-0.552	-3
2.2	-10.2	-1	1.6	-21.4	-20.6	-2.2	1.4	11.8	5	-2	-2.8	0	0	0.6	-1.4
6.28	-16.352	-2.704	0.944	-20.632	-14.536	-2.056	-3.424	-2.888	-21.608	-2.408	-3.704	-0.704	-0.704	0.648	-0.704
-2.744	-5.048	-2.088	0.912	-6.216	-10.824	-5.784	-0.648	-0.696	-16.08	-3.088	-4.088	-1.088	-0.392	0.608	-1
12.048	5.464	-2	0.488	3.744	-13	-16.16	1.744	12.304	9.72	-3.512	-4.512	-0.768	-0.512	0.488	-0.768
-5.792	8.128	-2.416	0	6.168	8.92	-4.376	-5.92	5.04	-34.592	-4	-5.792	-2.208	-1	-0.584	-1.168
6.48	4.8	-2.36	0.64	-9.84	-9.04	-18.92	-6.44	0.8	-19.4	-2.52	-4.36	-1.36	-0.52	0.32	-1.68
-2	2.216	-1.112	1.888	6.104	-3.328	-3.784	11.432	8.896	-2.992	-1.224	-3.112	-0.112	-0.112	1	-1
-13.232	-0.384	-2.68	-0.68	1.32	3.448	-1.872	2.552	-6.68	-31.592	-3.744	-4.744	-1.744	-0.808	-0.744	-1.808
0.824	-13.712	-1	3	14.872	-0.952	3.904	-5.984	4.76	-12.384	-1	-2.016	-0.016	0	2	-1.984
-11.936	0.968	0.032	0.096	19.032	-4.808	7.096	4.552	0.096	4.064	-2.904	-3.936	0.064	0.064	1.032	-0.968
-14.52	-5.92	-3	-1	7.88	-7.56	-4.76	0.32	-2.16	-7	-3.16	-5	-1.08	-1.08	-0.92	-4.6
-2.152	-3.664	-1	2.128	3.92	11.896	5.952	9.36	5.768	18.176	-1.872	-2.872	0.128	-0.744	1.128	-0.744
-2.36	-5.368	-2.296	0.704	-4.592	14.648	-9.592	0.648	10.408	28.72	-2.648	-4.296	-0.472	-0.472	0.528	-0.648
-10.12	-11.328	-0.448	2.552	6.88	8.792	3.76	4.984	20.504	-11.464	-1.448	-1.672	1.104	1.328	1.776	-0.672
1.824	7.912	-0.912	0.36	-2.088	7.536	-6.824	-5.56	13.712	7.624	-1.912	-3.184	-0.456	0.088	0.088	-0.456
-1.32	3.88	-1.64	1.72	-3.32	17.04	-3.24	1.76	6.72	1.2	-2.28	-3.96	-1.64	-1.32	1.72	-1.64
-2.416	-2.528	-0.368	1.632	-5.104	-10.624	-0.784	-4.16	10.048	-21.104	-0.736	-2.736	0	-0.368	0.264	-0.368
-3.096	-11.504	-2.168	1.248	-4.92	-12.584	-6.168	-2.336	5.672	-5.84	-2.168	-3.168	-0.752	-0.168	0.832	-0.584
0.36	-1.784	-1	2	-14.072	-3.32	-6.392	-8.536	11.104	1.608	-1.536	-3	0	-0.072	2.464	-0.072
-9.56	-14.832	-1.512	2.488	-15.12	-28.12	-8.072	3.632	13.512	-5.88	-1.512	-2.512	-0.024	0.464	0.952	-0.536
5.12	-11.8	-0.32	1.24	-3.08	-14.76	-7.76	-4.16	18.92	14.24	-1.88	-3.32	0.68	0.68	0.68	0.24
-0.784	1.12	-2.608	1.784	-13.864	-6.784	5.432	-7.296	2.88	-8.848	-1.216	-3.216	-0.216	0.784	1.784	-0.608
12.656	0.528	-1.688	2.28	-1.936	3	-4.28	2	-0.752	-30.784	-2.032	-3.032	0.624	0.968	0.968	-1.344
1.52	6.816	-4.816	0.296	2.112	2.96	-3.552	-2.552	-13.632	6.52	-4.112	-6.112	-2.816	-2.112	0.296	0.704
10.264	-6.512	0.744	3.248	2.704	-6.992	-7.52	11.752	-14.256	-20.544	-0.248	-1.752	1.752	2	3	0.752
14.8	-4.6	-4	0	7.2	-1.8	-1.6	-11	-5.6	-33.2	-4	-5.8	-2	-2	-0.8	-2.8
-7.568	-3.392	-2.848	-0.696	5.152	9.088	-15.48	-17.936	-7.544	-2.848	-3.848	-4	-1.848	-1	0.848	-1.152
-7.208	-0.248	-0.104	2.896	8.272	-5.792	-1.976	-1.768	-23.44	-12.208	-1.104	-2.104	0.792	0.792	1.896	-1
-4.168	-13.224	-1.944	0.056	-3.832	-5	-7.056	-1.56	-23.784	-8.008	-3.944	-4	-1.944	-1	-0.888	-1.944
-2.056	4.056	-3.976	0.016	4.16	11.992	-5.968	-1.816	-16.952	11.944	-2.984	-3.992	0	-0.008	-1	-2.024
0.88	3.28	1.92	3.04	4.44	9.84	-3.12	-6.12	-9.52	-0.92	-1	-2.96	1	1	2.04	-0.92
-10.144	8.088	-1.912	0.912	-3.176	-4.912	6.944	-0.824	-16.088	22.76	-3.912	-4.912	-1.912	-1	0	-1.088
-5.088	1.36	-0.136	1.864	1.408	1.496	-2.912	13.456	-13.136	63.28	-2.136	-3.136	-0.136	-0.136	1.136	-1.456
-16.424	3.552	-1.632	0.736	15.528	11.712	-3.632	6.976	-17.872	18.368	-2.448	-3.448	-0.448	-0.448	0.736	-1.264
-19.392	5.304	-2.232	-1	-5.552	2.768	-3.696	-12.592	-14.872	12.784	-3.464	-4.464	-2.232	-1.232	0	-1.768
-11.08	-3.52	-0.4	2.16	-18.96	-11.68	-2.48	3.12	-24.8	16.36	-1.84	-3.84	-0.72	-0.72	0.72	-1.84
-15.376	-2.704	-2.36	1.312	-5.328	-4.312	2.952	4.768	-15.656	-14.296	-3.688	-4.36	-1.36	-0.688	0.656	-1.016
-8.12	-6.384	-0.504	0.872	-14.856	2.872	-4.768	3.864	-3.128	6.888	-1.752	-3.376	-0.376	-0.376	1.624	-1.752
-7.392	3.728	-0.152	2.424	-7.152	3.12	-11.608	0.272	-6.912	15.184	-1	-2	1	1	1.424	-2.152
-6.112	-17.776	-1.584	0.944	-12.256	-22	1.448	-3	-1.304	-12.248	-2.584	-3.584	-0.584	-0.056	0.472	-2.056
0.48	-9.48	-1	2.48	-9	-13.72	-7.16	10.76	-0.52	5.04	-1.52	-2.52	1	1	2	-1
9	-2.752	1.272	3.136	0.84	-3.912	7.432	-8.728	-12.864	-7.496	-1.432	-1.864	0.704	0.704	0.704	0.136
-0.008	-13.544	-4.08	-0.464	-9.768	5.848	-4.616	-2.688	-15.232	-25.848	-3.464	-4.848	-1.464	-1.464	-0.848	-2.232
17.984	5.008	-0.336	3.664	2.32	6.688	-6.976	-1.704	-4.984	7.28	0.328	-1.336	2	1.664	2.992	0.328
4.528	2.952	-4	-0.576	5.68	13.696	-8.576	-11.712	-18.272	-1.256	-4.288	-5.288	-1.576	-2.288	-0.288	-3.712
-0.12	-2.88	-1.76	1.2	1.04	-5.2	-11.08	-3.44	-5.84	-7.4	-1.28	-4.04	-1.04	-0.28	2.24	-1.28
3.616	11.384	-1	2.616	-6.696	-12	-3.304	5	-20.928	21.04	-1.192	-2.384	0.616	0.616	1.808	-1
-5.288	-4.416	-3.856	0.288	-14.688	-6.152	-2.432	-10.992	-20.432	-2.128	-3.712	-4.568	-1.712	-0.712	2.856	-1
-6.672	-12.656	-1.192	2.904	-3.904	3.424	-7.848	-3.328	-21.752	-25.576	-0.192	-2.096	0	0	1.904	0
-0.856	-11.52	0.712	3.808	16.184	26.088	-5.616	-0.952	-8.288	-1.72	-1.144	-2.144	0.856	1.904	2.856	0.952
-12	-2	-3	0	19	5	-14	-1	-8	-5	-5	-6	-3	-2	0	-3
-5	10.184	-1	3.856	4.24	7.616	-6.52	16.328	14.712	23.008	-0.096	-1.144	1.856	0.952	3.952	-0.048
-11.656	-8.192	-1.904	-0.712	10.424	-5.808	-0.344	-10.136	5.424	49.464	-3.808	-4.904	-1.904	-1	-0.904	-2.096
-10.584	-14.592	-1.288	-0.288	-0.736	-5.28	-3.008	-1	10.832	7.712	-3.288	-5.288	-2.144	-1.288	-0.288	-2
2.352	-11.536	-0.616	4.192	-4.192	-5.04	-9.616	-3.464	4.808	13.336	-0.808	-1	1.384	1.192	-0.232	-0.616
2.92	-8.48	-3	-0.76	-10.12	-11.44	-11.4	-10.44	-9.52	27.64	-3.76	-5	-2.28	-1.76	-0.76	-2
-5.592	-13.424	-0.864	2.424	-4.56	-6.304	-4.456	2.304	0.528	-4.624	-1.288	-3.288	0.424	-0.288	1	-0.712
-12.656	-5.032	-1.664	1.336	2.312	4.312	-7.312	-7.96	5.288	5.72	-1.664	-3.664	-1	-0.664	1.336	-1.336
5.08	-21.312	-1.384	0.232	-5	-4.92	-2.776	-4	-0.08	14.24	-3.384	-4.384	-0.384	-0.384	-0.384	-0.384
14.136	0.296	0.704	2.568	-9.656	-7.68	-9.752	-2.408	-4.184	-7.544	-1	-1.432	1.568	1.568	2	-1
2.52	-14.48	-2.52	0.92	-13.28	-1.32	-4.04	-5.72	-9.72	18.92	-3.08	-4.08	-1.08	-1.08	0.4	-2.6
2.056	-0.528	-3.584	0.472	-16.28	-9.224	-15.64	-2.608	-5.112	7.632	-4.056	-4.528	-2.056	-1	0	-2
2.848	3.032	-1.272	2.728	-17.88	-12.088	-2.632	-9.088	5.336	-27.664	-1.272	-2.696	0.728	0.728	0.728	-1.424
7.136	-9.368	-2	-0.248	7.112	-12	-14.632	-3.136	-4.632	1.6	-3.248	-4.872	-2.872	-1.248	-0.248	-2.248
5.624	2.36	-0.672	2	1.264	-1	-8.44	4.64	-3.688	-10.112	-1	-2	0.672	0.672	2.344	-1
10.04	-14.52	-2.28	1.16	1.12	7.84	-3.36	4.88	-12	-48.64	-1.84	-3.84	-0.56	-0.56	0.44	-1.72
-1.552	-5.016	-1.768	0.232	1.608	0.464	-2.552	9.824	-12.608	-26.944	-2.768	-3.768	-1.536	-0.232	0	-0.768
-4.104	-5.344	-1.184	2.632	4.368	0.688	-6.24	0.816	1.264	-14.184	-1.368	-2.552	0.816	0.816	0.816	-1.184
-10.952	0.272	-3.32	0.136	6.184	-8.504	0.592	5.408	-6.368	-38.592	-3.864	-4.864	-1.864	-1	0.136	-1.864
-1.088	9.12	-0.912	3	14.296	-2.56	-0.856	1.176	9.68	-1.88	-1	-1.912	1	1	2.912	-1
-15.32	6.88	1.84	3.88	22.36	13.6	6.76	-7.92	25.4	11.32	0.88	-1.12	2.84	2.92	1.96	1.88
-26.856	-5	-1.984	0.024	-5.952	10.992	6.84	7.04	22.016	-3.912	-3.976	-5.968	-2.968	-1.976	0.024	-1.976
-14.888	-0.616	-0.28	1.832	9.616	11.16	-0.504	4.056	24.44	23.496	-0.168	-2.168	0.832	0.888	2.832	-0.888
-12.48	-11.752	-1.584	2.208	-4	-6.544	-7.44	2	18.664	4.752	-1.792	-2.792	0.208	0.208	0.312	-0.792
-12.936	-15	-2	2	2.456	8.152	0.608	5.76	17.24	-2.568	-0.152	-3.848	0.152	0.152	1.848	0.152
-15.6	-8.6	-1.4	2.2	-1.6	-7.4	-10.4	6	23.8	22.8	-1.6	-2.6	0.4	0.6	1.4	-1.4
-5.992	-20.744	-1.752	0.744	0.992	-0.512	5.304	3.256	14.256	-0.72	-3.256	-3.752	-2.008	-0.504	-0.008	-2.504
-3.56	-10.664	-1.296	0.704	-5.56	-1.256	2.112	-1	2.56	5.92	-1.592	-3.592	-0.592	-0.592	1	-1.592
-2.784	-12.872	0.032	2.344	12.184	4.024	-9.216	-5.152	5.72	33.344	-1.312	-3.312	-0.312	-0.312	2	1.344
-7.512	-12.568	-3.608	-0.824	-38.688	-20.784	-1.272	-8.432	-1.392	5.648	-4.824	-5.824	-2.216	-1.824	-0.824	-2.216
5.2	-10.12	-1.32	1.68	-15.44	-13.68	-5.64	6.48	-0.28	8.84	-2.32	-3.32	-0.32	0.68	0.68	-0.88
13.512	-6.928	-2.048	0.952	-7.024	-3.072	2.216	-3.12	-7.072	7.216	-2.048	-4.024	-0.536	-1.024	0.464	-1.024
4	-7.36	-2.608	0.392	-2.856	-2.112	-10.464	-3.68	-16.784	-36.256	-2.536	-3.536	-1.072	-1.536	-0.072	-2
11.088	-5.168	-1	2	-3.504	-7.504	-2.088	5.496	-7.336	-29.728	-1.416	-3.416	-1	0	1	-1.584
0.528	1.16	-2.368	0.264	-2.152	3	-1.84	-2.16	-5.52	-10.792	-3.104	-4.368	-1.736	-1.368	0	-2
-1.12	-2.88	-0.36	1.64	-1.88	-2.04	4.16	-5.72	-10.8	-15.44	-1.36	-3.68	0	0	1.36	-1.92
4	-15.456	-1.544	2.184	1.912	4.832	-7.176	-0.448	-17.992	13.832	-1.816	-2.816	-0.544	-0.272	1.456	-1.272
-4.12	-7.672	-3.88	1.224	1.76	0.896	1.792	0.672	-7.136	17.792	-2.776	-3.776	-1.552	0.224	0.448	-2.328
5.768	-12.24	-1.176	3	4.24	4.944	-1.24	-1.592	-3.408	-19.536	-0.824	-2.824	1	0.824	2	-0.824
-1.488	7.488	-1.256	1.744	19.72	20.336	0.872	7.848	2.768	-5.304	-1.384	-3.256	-1.256	0.744	0.744	-1
-9.8	6.84	-2.84	0.24	20.64	11.44	4.24	-2.04	11.48	2.12	-2.84	-4.76	-0.84	-0.76	0.16	-1
-3.32	-2.032	-0.064	2.872	4.224	-5.488	-2.616	-5.552	4.352	-5.48	-1.096	-2.096	0.872	0.904	1.904	-1
-14.776	-0.936	-2.952	0.048	6.936	-4.952	-14.032	2.032	-0.584	24.032	-3.952	-4.952	-1.968	-0.984	0.016	-0.984
-9.936	-0.448	-2	1	-0.552	1.744	-4.32	-5.64	6.68	14.616	-3	-4	-0.064	0	0.936	-2
-22.648	1.656	0.776	3	-10.552	7.44	-10.664	-9.328	8.432	-10.768	-1	-2	1	1	2	-1
-12.52	-2.92	-3.52	-0.52	-7.52	-3.88	-12.88	-0.8	5.8	8.56	-3.52	-5.52	-1.52	-1.52	-0.36	-2.68
-11.08	2.336	1.376	2.792	-5.248	-16.424	4.544	-13.88	23.712	22.8	-0.416	-1.416	1.584	1.792	1.792	0
-12	-2.184	-0.744	0.024	-2.792	-3.976	-3.72	-1.72	28.536	-10.856	-2.488	-4.232	-1.232	-1.232	-1.72	-3.232
-6.824	8.56	-1.608	2	-12.384	-2.216	-3.696	-5.352	34.008	23.168	-1.304	-3	-1	-0.304	1.696	-1
4.424	-0.664	-1.352	2.352	-9.52	-22	-4.72	-10.24	17.464	7.96	-1	-2	-0.296	-0.296	1.352	-1
1.4	14.2	-3.4	0.6	-14.8	-10.2	-7.2	-3.4	14.8	-24.2	-3.4	-3.8	-0.8	-0.2	0.6	-1.8
11	6.144	-2.896	0.552	-10.968	-21.864	-7.312	0.76	6.968	-1.448	-3.448	-3.896	-0.448	-0.448	1.448	-3.656
7.432	0.968	-1.016	1.48	-18.024	-8.048	-6.536	-2.488	6.464	-19.984	-1.512	-2.016	-0.008	-0.008	0.984	-1.512
10.104	-4.912	-0.544	2	2.336	-4.56	4.84	-8.296	-4.088	-14.12	-1.544	-3	-1	1	3.088	-0.544
10.472	4	-1.592	2.408	-6.552	3.96	-10.92	-4.184	-2.712	23.224	-1.592	-2.592	-0.408	0.408	1.408	-0.592
5.4	-6.6	-1.8	0.92	-0.96	0.92	-1.04	-3.56	6.6	-6.28	-2.44	-4.72	-0.72	-0.72	-0.36	-2
5.128	0.432	-3.064	0.248	-6.624	7.944	0.24	-5.872	-12.632	-17.744	-3.752	-4.44	-1.752	-0.752	0.248	-1.064
9.68	3.624	-0.264	2	-2.832	1.208	-9.736	2.944	-5.208	4.36	-0.528	-3	-0.264	0	3.208	-0.264
2.864	-5.728	-1.216	1.784	-3.136	9.296	-2.648	2.976	-17.976	-26.624	-1.216	-2.432	0.784	0.784	2.568	1
-10.16	8.008	-0.496	2.336	18.488	3.344	2.344	-2.144	-5.52	-11.536	-1.496	-2.664	0.336	0.336	0.504	0.168
-17.92	17.2	-0.36	1	15.68	11.4	-10.52	4.76	-5.32	28.04	-2.12	-4	-1	-1	-1.12	-3.36
-2.72	7.568	-3.64	-0.784	12.216	0.648	-3.712	-4.352	-4.352	-3.272	-3.712	-4.856	-1.856	-1.784	-0.784	-1.856
-11.76	9.928	0.952	2.048	-0.808	13.712	-0.928	1.688	6.928	24.28	-0.976	-2.976	0.048	0.048	1.024	-0.952
-5.576	4.88	-0.024	2.952	12.472	7.568	2.096	-12.448	8.952	24.856	-1.048	-2.048	0.952	1.928	2.904	0.928
-15.712	7.064	-2.856	0.144	-4.488	-1.136	-9.856	0.432	4.288	-2.28	-3.856	-4.856	-1.856	-1.856	0.072	-1
-11.12	3.52	-1	1.88	0.96	4.8	5.04	6.08	10.44	27.68	-1.24	-3.24	-1	-0.12	0.88	-1.12
-6.688	-11.656	-2.664	1.168	-1.504	-0.48	10.128	-4.496	25.296	31.464	-2	-4	-0.832	-0.832	-1.496	-4.16
-5.728	1.488	-1	1.352	4.056	-4.352	-0.16	1.456	20.112	1.024	-0.864	-2.648	-0.432	0.568	1.352	-0.432
-8.056	-2.944	-0.472	2.528	0.152	1.96	-2.248	1.208	2.848	34.696	-0.472	-2.472	0.528	0.792	1.528	-0.472
-10.2	-12.248	-2.376	-0.064	-3.808	-12.872	-13.064	-6	-4.192	18.08	-3.376	-4.688	-1.376	-0.688	1.248	-0.688
-0.4	-2.16	-2.72	1.64	-11.08	-14.6	-8.84	-8.44	-13.68	-19.96	-1.36	-3	-0.36	1	1	-2.28
8.344	-1.96	-2.184	1.816	-14.024	-2.328	-8.328	-1.96	0.816	-2.776	-2.184	-3.184	-0.184	0.408	1.408	-1
13.736	-1.912	-2	1.544	-1.232	-11.176	-7.28	-6.896	-4.296	-34.4	-2	-4	-1	-1	-0.088	-1.544
-0.472	-2.024	-1.504	3	0.408	1.552	-7.44	-11	-9.992	-52.904	-1	-2	1	0.496	1.496	0
2.104	-1.76	-2	0	-7.136	-2.832	-9	0.104	-12.04	-15.104	-3.552	-5	-1.552	-1.552	-0.104	-2.104
-2.1828e-11	4.8	-1.2	2.4	13.6	-2.2	-8.4	-0.2	-11.2	-26	-1.6	-2.8	0.8	0.8	2.4	0
-5.2	-0.352	-0.408	2.944	-2.632	13.312	0.128	-3.504	-9.872	-4.896	-0.408	-2.408	1.592	0.944	3.536	-0.464
4.872	-14.696	-3.304	0.696	6.088	-2.176	-4.088	-0.224	-4.736	34.96	-3.608	-4.608	-1.304	-1.304	0	-2
-9.392	-0.72	0.512	2.768	14.512	-10.392	-6.28	0.888	-8.976	-5.832	-0.488	-1.744	1.512	2.256	4.256	1.256
-0.336	9.88	-1.624	2.376	19.088	2.464	-13.208	-9.208	-7.912	-25.416	-1.416	-3.208	-0.416	-1.208	1.584	-0.792
4.12	5.32	-0.68	2.32	14.68	3.6	3.68	5.84	5.04	9.36	-1.68	-2.68	0.32	0.32	2.16	0.16
-1.344	5.088	1.44	4.552	12.568	15.992	1.336	18.104	10.44	-10.104	0.664	-1.336	2.552	2.552	3.664	0.776
-4.28	-6	-1.872	0.936	2.704	6.64	-5.528	-11.68	-11.064	-10.088	-2.128	-4	0	-0.936	3.744	-2.808
9.584	-10.936	-1.952	2.032	1.984	4.984	8.776	-5	4.904	23.064	-1.968	-2.968	0.032	1.016	2.016	-0.936
-23.52	1.872	-0.904	2.032	1.032	-0.384	-11.776	6.224	-8.904	-18	-1	-2	0.032	0.032	2	-0.904
-3.24	7.76	-2.84	-0.76	-1	-7.72	-12.64	4.88	-1.84	-1.12	-3.76	-5.76	-2.84	-1.84	-0.84	-2.84
-12.872	-5.512	-1	3.488	-4.208	13.208	-3.768	2.872	-8.08	15.928	-1.128	-2.256	0.872	1.744	1.744	-1.384
-11.056	-3.944	-1	1.176	1.712	-4.936	6.416	9.472	-2.408	-8.536	-2.648	-3.824	-0.824	-0.824	0.176	-2.176
-3	-3.136	-2.776	0	-6.52	-6.088	-4.864	10.776	-2.912	26.016	-4	-5	-0.448	-0.448	0	-0.448
-9.016	3.28	0.184	3	-20.272	-4.36	-8.72	-0.992	-8.992	14.384	-1	-1.272	1.728	1.728	3	1
6.68	-1.32	-4.72	-1.04	-16.76	-10.8	-13.2	6.88	-18	-28.96	-4.04	-5.36	-3.04	-2.36	-0.68	-2.68
8.576	0.64	-0.472	2.264	-19.84	-13.528	-5.16	9.48	5.32	8.048	-1.736	-2.368	-0.368	0.632	0.104	-2.896
13.424	3.752	1.08	3.248	-10.336	-11.256	-11.584	-2.248	6.912	-1.832	-0.336	-1.336	1.664	1.664	2.08	-1.504
6.144	0.504	-2.392	0.072	-5.04	-3.032	-5	-0.28	6.896	-25.792	-2.928	-4.928	-2.392	-1.392	-0.392	-2.928
5.144	-0.536	-3	0.976	-3.88	-11	3.512	-4.416	11.272	19.56	-3.024	-3.536	-1.512	-0.512	0.488	-1.512
-3.88	-11.2	-1.44	0.24	5.32	7.44	0.44	-2.2	4.56	-3.2742e-11	-2.76	-4.76	-1.32	-1.32	-0.44	-2
0.528	-13.608	-3.432	0.568	8.784	1.784	-6.728	-11.376	-2.216	-10.488	-2.824	-4.432	-1.432	-0.824	0.568	-0.216
-0.968	0.592	-1	3.656	2.784	10.528	-4.504	-1.216	3.592	21.624	-1	-1.656	1.344	1.344	2.688	-0.312
-15.448	-3.664	-1.48	-0.888	-2.704	-19.816	-6.816	-2.552	-10.04	-29.048	-3.592	-5.592	-2.592	-1.296	-0.704	-2.112
-10.24	-4.504	-3.256	-0.256	2.752	2.52	-6.008	2.232	-6.248	-28.992	-4.008	-4.256	-2.008	-1.256	-0.256	-2.504
-10.2	3.8	-0.6	1.4	8.4	9.2	-3.6	-0.8	2	10.2	-1.6	-2.6	-0.4	0.4	1.4	-1.2
-2.976	-0.52	-3	0.152	8	0.824	-16.176	-9.088	-9.544	-6.632	-3	-4.152	-2	-1	0	-1.152
-3.832	-5.688	3.48	3	7	0.144	-0.936	-6.104	-8	3.232	-1	-1.208	1.896	1.896	1.896	-0.104
-13.056	-7.328	-1	3.776	7.552	-3.552	-2.72	2.784	-14.832	31.664	-0.224	-1.224	1.776	1.776	0.944	-0.944
-7.04	3.04	-1.976	1.016	-14.896	-8.92	-6.904	13.8	-5.992	4.176	-1.992	-2.984	0.016	1.008	2.008	0
-16.36	2.76	1.84	2.96	1.32	-3.88	-9.4	-0.44	-12.28	17.2	-0.04	-2.04	1.88	1.96	2	0
-12.12	2.584	-4.296	0.352	-5.24	-2.944	-9.704	-7.352	0.352	24.328	-3.648	-5.56	-1.736	-1.648	0.264	-2.56
-10.592	3.864	-0.544	3.32	8.456	23.096	11.64	0.688	-9.272	-10.544	-1.408	-1.544	0.592	0.728	2.864	0.592
-6.896	5.08	-1	1.816	-20.496	-6.368	11.424	-2.552	2.576	12.784	-1.184	-3.184	-0.816	0.816	1	-1.184
-8	-7.856	-2	-0.304	-27.088	-13.856	-15.84	-1.232	-9.36	30.288	-3.536	-4.768	-1.536	-0.768	0.928	-0.304
-2.24	-15.24	-0.56	1.72	-16.16	-20.68	-14.32	-6.48	-1.4	-5.92	-2	-4	-0.72	0	0	-0.28
5.328	-8.64	-2.328	1.328	-9.048	-5.28	-2.08	-2.328	2.392	-5.112	-2	-3.672	-1.672	-0.328	1	-1.328
2.512	-0.744	-2.376	-0.376	-9.88	-19.368	-13.496	2.888	-9.752	-11.64	-4.376	-5.376	-2.376	-2	-1	-2.624
3	7.88	-1	2	-1.76	2.664	-12.088	0.672	-11.184	-37.608	-1	-2	0	0	2.272	-0.576
-2	-1.336	-2.056	0.472	7.664	-3.72	-5.112	-2.248	-4.832	-0.088	-2.584	-4.056	-1.528	-1	1	-1.528
5	-0.04	-2	0.96	-12.8	2.16	-6.68	-6.24	-2.52	2.44	-2.52	-3.52	-1.52	-0.52	0.48	-1
1.592	11.384	-1.592	2.272	-2.592	2.704	-16.16	-5.344	-17.912	-13.888	-1.728	-3.16	-0.16	-0.296	0.408	-2.296
1.92	5.072	-3.616	-0.616	-0.24	-3.392	-0.624	-9.936	-6.92	13.696	-4.616	-5.232	-2.848	-1.232	-0.848	-3.232
2.04	7.336	-0.992	1.672	2.36	0.032	-1.656	7.304	5.72	-2.6	-1.992	-3.328	-0.328	-0.328	0.672	-1.328
-2.288	2	-0.152	3.272	16.288	5.288	-7.136	10.136	0.984	-27.016	-1.864	-2.152	0.56	0.848	1.848	0.136
-11.8	-8.08	-2.28	1.48	17.96	-0.4	-4.8	-13.6	-6	14.28	-2.52	-4.28	-1.28	-1.04	0.48	-1.52
-18.232	11.424	-0.384	2	8	19.656	4.536	-7.696	2.232	-8.656	-0.192	-2.192	0.616	1	2.808	0.616
-13.592	1.136	-2.288	-0.144	-17.968	14.288	-0.584	0.992	5.848	-10.456	-3.288	-5.144	-2	-1.856	-0.856	-4.568
-4.768	6.808	0	1.288	-7.424	7.096	6	-5.232	-0.288	34.752	-2.712	-3.808	0.096	0.096	0.192	0
-5.24	-5.856	-1.048	1.952	-12.52	1.096	-5	0.48	-8.28	9.248	-1.048	-3.048	-0.048	-1	0.048	-1.952
-10	-1	-3	1	-12	-13	1	-1	2	10	-2	-4	-1	-1	1	-1
-0.768	-13.808	-2.048	-0.048	7.376	4.232	-10.616	-4.624	11.088	31.568	-3.096	-4.144	-0.144	-0.144	-0.048	-3
-13.848	-16.368	-0.712	1.288	-4.656	-20.984	-0.768	-1.712	-5.408	2.248	-2.712	-3.712	-0.712	-0.712	0.288	-1.808
-2	5	-2.712	-0.568	8.136	-9.288	-6.84	-3	7.016	15.464	-4.424	-5.568	-3.424	-2.424	-1.424	-2.712
-1.264	-5.96	0	4.616	-0.536	-7.04	-3.808	-2.192	3.616	39.008	0.808	-0.384	2.616	3.616	3	1
0.2	-14.12	-1.8	0.2	-7.12	-6.8	-6.92	-9.36	-4	-21.44	-2.52	-4.28	-0.52	-0.28	0.72	-0.76
4.576	-5.728	1.136	1.848	-5.304	0.816	-12.424	0.12	-15.288	-38.392	-1.576	-3.288	0.424	0.424	1.424	-0.576
5.04	-4.696	0	2.672	-4.64	-9.016	3.304	-3.656	-17.344	-27.664	-1.664	-2.328	0.672	1.008	1.336	-0.656
-6	5.544	-3.464	-0.616	-10.392	-8.008	-4.84	-6.616	-11.08	-45.688	-4.232	-5.232	-2.616	-1.616	-0.616	-2
5.456	-5.184	-1.432	2.136	-2.16	3.704	-6.248	4.296	5.568	-15.112	-0.864	-2.864	1.136	1.136	2.568	-0.864
9.72	3	-2.6	0.44	-0.72	7.48	-14.28	-2.96	-1.08	3.44	-3.56	-5.04	-1.52	-1.52	0.48	-2.52
1.416	-10.976	-1	0.472	-0.416	-9.168	-7.416	-1	7.056	-1.416	-3.056	-4.056	-1.056	-1	-0.472	-2.416
-11.968	-6.392	0.152	2.424	9.48	-7.24	-2.816	1.12	10.728	17.064	-1	-2	0.424	1	1	-0.424
2.352	-15.496	-1.752	1.624	-0.624	-8.512	-3.888	-1.736	21.752	3.52	-2.376	-3.376	-1	0.248	2.872	-1
-8	6.36	-2.36	1.312	13.968	-1.968	-3.72	-1.64	8.672	-21.672	-3.016	-3.016	-1.016	-0.36	0.984	-1.672
-6.2	-1.2	1.6	3.88	15.32	20	2	4.04	19.08	26.64	-0.12	-1.84	1.16	1.88	3.16	1.16
-21.752	2.84	-2	0.768	4.16	27.808	0.36	-0.68	-6.376	20.784	-2.232	-4.768	-1.232	-1	-1	-1.768
-18.816	0.448	-1.632	2	5.896	9.024	9.08	-7.424	9.768	3.528	-1.184	-2.184	0.816	0.816	1.816	-1.184
-8.456	-1.36	-1.68	0.592	-8.416	0.32	-2.096	-0.776	0.36	25.456	-1.544	-3.544	-1.408	-1.136	0.864	-1.272
-12.968	-10.648	-4.56	-1.648	3.384	-9.56	-4.912	2	-14.384	2.024	-5.648	-6.648	-3.648	-2.648	-1.736	-2.824
-14.12	9.52	0.92	3.92	-2.24	9.8	2.16	-4.04	-15.16	-2.4	-0.08	-1.08	0.96	0	2	-0.04
-0.976	1.032	-3.968	0.032	-5.944	-1.008	1.872	5.896	-11.864	21.928	-2.976	-4.976	-0.976	-0.976	0.024	-1.984
-6.224	-13.776	-0.944	1	-5.888	-2.168	1.44	12.328	-18.776	-20.448	-2	-4	-0.056	0	0.056	-2.832
3.376	3.168	1	4.896	-7	-7.04	-7.752	9.52	-1.752	-10.984	0.792	-1	2.896	2.896	3.896	1
0.216	-14.544	-2.24	-0.544	-24.936	-10.088	-10.48	7.696	-18.936	18.352	-3.544	-5.544	-1.696	-1.544	-0.544	-2.696
7.8	-2.4	2.8	5	-1.4	-6	-5	7.8	-8.6	-26.2	1	-1	2	3	3.4	2
7	-6.744	-1	1.248	-18.528	-14.232	-3.256	1.256	-10.52	-18.536	-2	-3.752	-1.752	-1.752	0.248	-1.752
8.48	-13.96	-3.408	0.704	-13.776	-15.336	-7.896	2	-11.816	-14.144	-2.296	-4.296	-0.296	-0.296	0.704	-0.296
6.408	-5.376	1.312	2.656	4.376	-11.496	-4.064	5.776	-7.032	-34.376	-1	-2.344	0.656	1	0.688	-1.312
4.136	-3.864	-2.04	0.568	-4.648	0.176	4.784	0	-3.352	-8.432	-2.824	-3.824	-0.824	-0.824	0.784	-1.216
7.44	1.28	2.12	3.12	8.56	-1.28	1.04	3.6	-2.76	-3.84	-0.44	-1.88	1.12	1.56	3	-0.44
-4.488	4.952	-1	2	-1.848	5.928	-5.072	0.072	-5.096	-24.12	-1	-2	1	1	2	1.024
-6.608	-7.968	-2.464	-0.464	5.568	-4	-1.928	-2.216	-5.4	3.936	-4.536	-5.536	-2	-1.536	0.072	-3
-6.84	1.656	0.664	2.248	-1.416	3.256	-8.6	-6.08	-3.92	8.4	-1.168	-2.752	-0.168	-0.168	1.416	-1
-12	2.952	-1.736	0.264	3.952	7.784	-6.208	1.104	-0.84	-33.744	-3	-5	-2.264	-1.632	-2.896	-4.792
-11.12	3.32	-1.68	1.32	5	8.48	-4.68	-4.4	6.12	-7.28	-2	-3.68	0	0	1.32	-0.64
-5.176	-5.552	0.456	3.456	15.456	12.824	-6.184	6	4.184	5.544	0.456	-1.272	1.456	1.184	2.456	0.456
-2.672	-1.104	-1.672	0.776	9	12.032	-1.328	-0.792	-5.104	-17.432	-2.448	-4	-1.224	-1	0	-1
-13.472	-14.888	-1.648	-1.12	1.352	-0.12	0.24	8.768	-18.12	29.064	-3.296	-4.472	-1.472	-1.648	-0.472	-1.648
-16	-8.104	1.616	2.488	-1.592	6.72	-4.512	4.056	-1.896	41.512	0.488	-1.512	1.488	1.488	2.616	-0.256
2.84	-12.44	-0.92	0.92	-10.16	9.96	-10.52	-10.76	-0.44	4.04	-2	-4	-0.08	-0.08	1	-4.68
-4.16	9.776	-1.968	1.064	-0.192	-10.552	-7.776	-7.712	3.936	40.232	-1.968	-3.936	0.032	0.032	0.936	-0.128
-5.064	-10.68	-1	2.032	4.112	10.808	7.776	3.728	-10.92	16.792	-1.968	-3.952	-0.952	-0.952	0.048	-1.968
-3.424	8.616	-3.808	1.128	8.808	-8.656	-11.912	-0.576	1.704	-4.296	-2.872	-3.872	-0.936	-0.872	1.064	-0.936
-12.208	-0.888	0.552	1.776	-8.784	-5.904	-3.568	-4.56	-3.896	28.648	-1.224	-3.224	0	-0.112	1	-1
7.16	0	-2.16	1	-15.88	-17.92	-6.52	3.4	-8.56	-22.44	-2	-3.16	-0.84	-1	2.52	-1.16
8.08	-8.336	-2.416	-0.208	-23.832	-9.08	-2.96	-4.416	-9.216	-49.384	-3.208	-4.416	-2	-1.208	-0.208	-1.792
4.792	1.048	-1.744	2	-2.928	-15.024	-8.536	-4.232	8	-22.488	-2	-3.488	0	0	0.256	-1
6.872	1.824	-4.088	0.304	-5.784	-4.216	-8	-11.48	10.736	-47.864	-3.696	-4.696	-2	-2	0	-2
5.592	-2.408	0.592	1.592	-2.408	-6.704	-12.704	-3.576	18.016	-31.552	-2.056	-2.408	0.592	0.592	1.592	-0.408
5.6	4.2	1.2	3.2	5.2	-3.8	-2	-0.8	6.4	9.2	0.4	-2.2	1.8	1.8	2.4	0.4
-4.792	-7.48	-1.552	1.552	-0.688	-2.688	-3.552	-4.176	-7.208	-11.2	-1.448	-2.448	-0.448	1.104	1.552	-1
-0.936	-18.464	-0.488	2.008	-3.088	10.472	-10.44	-6.032	-10.104	-15.088	-1.496	-2.496	0.504	1	1.504	-0.496
-2.28	-5.736	-2.28	0.176	18	17.248	-3.264	-2.016	-6.632	-8.512	-3.368	-4.368	-1.368	-0.912	0.544	-1.824
-16.144	-0.736	-2.368	0.224	10.976	10.752	0.92	1	-11.752	-54.984	-2.368	-3.776	-1.184	-0.592	-0.184	-1.184
9.2	14.32	-0.08	2.28	8.52	6.04	9.2	8.48	22	-23.32	-0.72	-2.36	0.64	1.28	1.64	0.36
-10.056	6.688	-3.312	0	10.376	1.816	1.624	4.808	10.504	4.376	-3	-5	-1.688	-1.688	0	-2
-5.64	2.376	0.264	0.792	-1.664	9.264	-0.928	-7.64	28.512	-9.984	-2.208	-3.472	0.264	-0.472	1.264	-0.736
-6.944	0.92	-0.432	1.784	10.216	12.432	-0.296	-3.056	26.296	5.056	-2	-3	0	0	1.216	-1.568
-2	-7.832	-3.992	-1.328	-6.512	-5.664	-7.808	1.344	13.68	5.024	-4.328	-5.328	-2.328	-1.496	2	0.664
0.56	-12.16	-1	2.88	-9.2	-7.16	7.12	9.84	25	-28.64	-1.12	-2.12	-0.12	0.76	1.12	-2.76
1.424	-8	-1.216	0	-8.784	12	-7.28	0.432	16.152	-2.016	-3.072	-5	-1.072	-0.072	0	-2
[truncated: 219,939 more rows]
