# Supplementary material for: Quality parameters for a multimodal EEG/EMG/kinematic brain-computer interface (BCI) aiming to suppress neurological tremor in upper limbs
Source: F1000Res. 2014 Apr 30;2:282. Originally published 2013 Dec 20. [Version 2] doi: 10.12688/f1000research.2-282.v2 (PMC4193395; doi:10.12688/f1000research.2-282.v2)
Supplement: EEG, EMG, accelerometer and gyroscope data for a FES-mediated brain-computer interface (BCI) aiming to suppress neurological tremor — 001FN03.mat_EEG.csv EEG data of patient 001FN03. 15 EEG channels (Fs: 1000Hz) : FC3, FCz, FC4, C5, C3, C1, CZ, C2, C4, C6, CP3, CPZ, and CP4 (POz: ground; linked ear-lobes: reference). Each column represents the above channels in the cited order. 001FN03.mat_IMU.acce.csv Accelerometer data of patient 001FN03. 3 channels (Fs: 1000Hz) : x, y, z. Those data are presented here as complementary information. Scroll down sheet to view values. 001FN03.mat_IMU.gyro.csv Gyroscope data of patient 001FN03. 3 channels (Fs: 1000Hz) : x, y, z. This is used for the kinematic module. The first second (more or less 1000 records) is silent and corresponds to the difference in time made while turning on the different acquisition devices. Scroll down sheet to view values. 001FN03.mat_sEMG.biceps.csv Biceps EMG data of patient 001FN03. 15 channels (Fs: 1000Hz) : Resampled EMG data. This is used in the cortico-muscular module. Crossed with EEG data, cortico-muscular coherence has been computed for all possible couples of EEG-EMG data. 001FN03.mat_sEMG.extensors.csv Extensors EMG data of patient 001FN03. 15 channels (Fs: 1000Hz) : Resampled EMG data. This is used in the cortico-muscular module. Crossed with EEG data, cortico-muscular coherence has been computed for all possible couples of EEG-EMG data. 001FN03.mat_sEMG.flexors.csv Flexors EMG data of patient 001FN03. 15 channels (Fs: 1000Hz) : Resampled EMG data. This is used in the cortico-muscular module. Crossed with EEG data, cortico-muscular coherence has been computed for all possible couples of EEG-EMG data. 001FN03.mat_sEMG.triceps.csv Triceps EMG data of patient 001FN03. 15 channels (Fs: 1000Hz) : Resampled EMG data. This is used in the cortico-muscular module. Crossed with EEG data, cortico-muscular coherence has been computed for all possible couples of EEG-EMG data. QPs.csv Quality paramter vs threshold numerical values (simple ratio). This is to find exact values corresponding to what is observed on the (corresponding) figure [file f1000research-2-4274-s0000.tgz › 001FN03.mat_sEMG.extensors.csv]

-10	-3.856	-3.952	-1.928	-7.784	-204.6	-39.64	-96.568	-8.216	15.024	-3.928	-5.952	-3.904	-0.976	-0.952	-2.928
-6.928	7.808	0.88	0.904	13.496	-653.34	-15.12	-74.096	-4.88	8.952	-1.072	-3.096	-1.072	0.928	0.976	-1.024
-10.488	19.848	-1	-0.928	11.56	-1020.8	-28.776	-66.128	-6.144	12.496	-1	-4	-1	1	-0.856	-1.928
-13.64	-3.88	-0.24	-0.12	-12.68	-1234	-4.92	-4.28	-19.32	1.84	-2	-4.12	-2	0	0.76	-0.12
-8.848	-5.992	-1	2.664	-19.824	-1251.3	4.008	3.672	-20.176	9.824	0.664	-2.336	0.664	1.832	2	0.336
-12.216	-15.352	-1.784	-1.784	-7.648	-1121.6	-0.944	15.056	-8.84	4.16	-2.568	-5.784	-2.784	-1	-0.216	-1.216
-1.072	-6	-2.792	-0.792	-15.432	-956.18	-7.36	11.96	5.36	-0.472	-3.264	-6	-3.264	-2	-1	-1.944
-2.872	3.568	-3.064	-1.376	0.248	-774.79	0.56	24.128	9.12	13.44	-2.376	-6.064	-3.376	-1.688	-1.376	-2.376
-1.68	-5.8	-1.36	-1	6.84	-586.28	5.2	43	-0.12	4.08	-3	-5	-3	-1	-1	-1.72
-4.712	4.776	-1	0.592	0.528	-274.61	26.696	99.224	8.512	11.472	-1.408	-3.816	-1.408	0.592	1	-0.592
-3.912	4.912	-3.176	-1.176	13.264	207.44	23.824	76.176	1.736	6.336	-2.632	-5.176	-2.632	-1.544	-0.544	-1.544
-8.528	12.48	-3.016	-0.52	10.504	682.88	24.928	75.528	16.984	9.936	-2.016	-4.52	-1.512	-0.016	0.488	-1.52
-1.312	-3.416	-0.552	0	13.992	1076.6	15.616	44.272	13.344	-0.104	-1.552	-4.552	-1.552	-1	-0.552	-1.552
-6.6	9.8	-2.2	0.4	-4.6	1305	-1.8	30.8	19.2	-0.8	-1.2	-3.6	-1.6	-0.2	-7.276e-12	-1.8
-5.056	5.592	-0.648	0.352	-6.704	1333.5	-6.112	15.984	-1.704	3.24	-1.648	-3.648	-1.648	0	1	-0.352
0.088	-0.392	-0.216	0.392	-1.256	1199.3	-10.216	-8.216	-3.784	5.48	-1.608	-4.608	-2.304	0.392	0.392	-1.304
-0.304	7.392	-3.488	-2	1.792	1027.8	-13.184	-15.768	-15.536	0.744	-2.256	-6	-4	-2	-1	-2.256
9.624	-1.88	-1.792	-0.376	1	824.55	-20.584	-19.08	-26.088	3	-2.584	-4.584	-1	-0.584	-0.584	-1
2.44	-5.48	-0.48	0.36	-4.52	628.64	-12.16	-46.16	-19.24	8.72	-1.48	-4.48	-2.32	0.52	0.68	-1
-4.56	13.544	-2.552	-0.664	0.544	275.07	-43.096	-113.53	-18.552	-6.768	-2.664	-4.776	-2.776	-0.776	-0.664	-0.664
-13.744	8.192	0.808	1.872	2.936	-276.95	-27.872	-82.256	-21.704	3.936	-0.128	-3.128	-0.128	0.936	1.872	0
-23.952	1.208	-3.936	-1.968	-9.92	-793.02	-24.128	-82.984	2.824	-0.824	-3	-6	-2.984	-0.984	-0.984	-2
-15.84	1.256	-4.904	-2.968	-1.936	-1252.6	-30.424	-58.776	-6	-1.968	-4	-7	-4.032	-2	-1.032	-1.032
10.36	25.88	-0.92	-0.92	2.28	-1507.6	-15.84	-24.64	-4	-11.08	-1.92	-4.92	-1.92	-1.76	-0.84	-2.68
-5.28	8.688	-2.744	-1.488	-0.28	-1531.9	-15.416	9.256	-14.232	-13.672	-3.616	-5.616	-2.744	-0.616	-0.744	-1.872
-10.472	12.536	-1	0.648	4.232	-1414.9	-2.408	13.296	2.824	7.24	-1.352	-3.528	-2.176	-0.352	-1.824	-1.824
-4.896	9.896	-1.328	1.224	2.48	-1219.5	-2.328	9.688	-4.792	7.848	-1	-3.776	-0.776	1	0.448	-0.776
-4.992	8.464	-1.728	-0.272	10.928	-1016.8	-12.176	14.088	0.72	-1.184	-2.272	-4.544	-2.272	-0.272	0.456	-0.728
0.92	5.72	-3	1.04	5.12	-833.44	-2.96	45.64	-6.52	-5	-1.64	-3.64	-0.96	0.36	0.36	-0.64
0.84	10.36	-1.896	0.104	7.688	-473.69	19.72	75.248	-14.048	5.104	-1.896	-4.528	-1.896	0.104	0.736	0.104
2.84	9.264	-1.08	-1.08	-9.752	79.728	20.928	89.592	-13.592	-3.328	-2.664	-5.08	-2.664	-1.248	-0.248	-1.832
7.824	12.64	-0.536	1.464	21.32	642.78	9.824	81.392	-17.712	-0.392	-1.072	-3.608	-0.608	0.928	2.392	0.392
-1.88	21.656	-4.952	-1.488	-3.952	1118.4	10.072	56.368	-15.928	-1.44	-3.464	-5.976	-2.976	-1.976	-0.464	-1.976
3.68	25.88	0.2	0.32	-8.24	1428	-2.32	16.24	-2.52	-7.48	-1.24	-4.12	-1.68	0.32	0.32	-0.12
-1.944	6.864	-1.568	1.04	0.296	1512.7	-10.176	-4.104	-7.472	-1.232	-0.568	-3.568	-0.568	0.432	1.432	-1.784
-2.376	11.656	-0.968	0.032	0.376	1421.6	-21.064	-24.312	-18.968	-10.904	-2.312	-4.312	-1.312	-0.312	-0.312	-1.312
-12.112	7.256	0.704	1.704	-8.112	1259	-25.48	-26.296	-26.072	0.856	-0.296	-3	-0.296	1.408	2.704	-0.296
-8.512	5	-2.504	-0.752	-7	1067.5	-13.016	-33.264	-10.24	-6.016	-1.248	-4.248	-2	-0.752	-0.504	-1
-6.6	1.8	-1.8	0.4	-4.4	850.6	-28.4	-30	-15	-8.8	-1.6	-3.8	-0.2	0	0	-1
-9.568	6.48	1.088	2.392	-9.392	474.72	-44.064	-97.088	-13.736	-16.088	0.544	-1.76	0.392	2.392	2.392	0.696
-14.376	-2.44	-1.896	0	-22.752	-61.92	-19.976	-93.52	-25.296	-2	-2	-4.896	-1.896	-0.896	0.104	-1
-17.272	14.768	0.832	2	-20.328	-635.88	-26.664	-68.336	-24.776	-5.224	-0.944	-3	-0.944	1	1	-1
-15.144	6	-1.008	-0.008	0.96	-1073.3	-17.208	-47.072	-31	-8.048	-2.008	-4.024	-1.016	-0.024	-1	-2.984
-24.8	4.68	-2.96	-1	1.08	-1344.3	-10.88	-11.92	-18.24	-17.04	-2	-4	-2	-1	-0.04	-1
-20.888	-2.208	-2.912	-0.088	-4.232	-1412.9	-5.704	-1	-16.472	-12.44	-2	-5	-2	-1	-0.824	-1.912
-5.816	-0.864	-2.728	1	5.952	-1275.1	-8.232	3.728	-21.36	-24.64	-0.864	-3	-1	0	0.864	-1
-7.528	3.184	-1.816	-0.184	6.552	-1101.9	-18.344	-7.528	-20.184	-13.608	-2.816	-5.184	-2	-0.184	-0.632	-2.632
-7.52	3.088	1	2.304	0.84	-890.57	-1.536	-3.912	-16.016	-7.84	-0.232	-3.232	-0.696	1.536	1.536	-0.392
-12.72	9.52	-1	-0.44	15.08	-671.52	7.44	14.24	-33.72	3.2	-1.72	-4.44	-0.72	-0.44	1.72	-0.72
-10	0.032	0.36	2.016	-2.952	-339.26	34.688	83.2	-29.016	9.28	0.016	-1.984	-0.656	1.344	1.672	0
-10.752	-3.12	-1	2.752	-2.112	173.38	45.496	100.99	-15.856	5.768	0.752	-2.248	0.752	2	2.624	3.872
-4.392	4.88	-2.424	-1	2.816	682.67	39.52	84.728	-12.088	9.488	-2	-4.424	-1.848	-0.424	-0.424	-1.848
-3.832	-3.312	1.056	1.584	0.976	1083.4	24.28	62.864	-6.696	13.944	0.056	-2.416	-0.416	1.056	1.528	0.472
-11.72	2.64	-1.4	-0.92	1.6	1264.8	15.76	27.28	4.92	2.92	-2.92	-4.92	-2.92	-0.44	0.08	-1.44
-4.432	-2.976	-1.568	0.728	2.728	1255.6	6.368	2.96	-3.32	4.184	-0.704	-4.272	-0.272	0.296	2.296	1.16
-3.392	5.616	-0.616	0.384	-12.24	1109.4	-10.072	-23.392	9.016	6.624	-1	-3.616	-1	0	0.384	-0.616
-2.288	-5.304	-4.664	-3	-9.68	984.8	6.296	-27.6	0.336	0.376	-4.336	-7.664	-5.664	-3.664	-4.656	-6.32
-4.256	-4.104	-0.136	0.864	-1.544	860.43	-10.104	-19.424	24	-14.528	-0.424	-3.136	-1.136	0.864	0.576	-1
4.96	7.64	-0.48	2.04	-3.44	693.28	-0.68	-40.12	18.12	-5.16	0.28	-2.72	0.28	1.28	0.52	-0.24
-7.384	8.696	-1.424	-0.424	-6.888	393.52	-31.656	-91.584	12.688	-10.08	-1.808	-4.424	-1.808	-0.616	-0.424	-0.808
-10.28	0.152	0.712	0.144	-7	-119.41	-27.152	-87.008	3.168	-6.296	-1	-3.856	-0.856	0.144	2	-0.856
-6.424	-8.656	-1.096	-1.192	-9.48	-620.92	-37.48	-78.248	23.848	2.368	-1.288	-3.384	-2.192	-1.096	-0.904	-1.096
-8.096	-3	-0.048	-0.048	-13.576	-992.18	-18.768	-53.912	9.384	-10.52	-2.904	-5.952	-3.904	-0.048	-0.048	-1.952
13	9	-1	2	-5	-1206	-10	-31	4	-3	0	-3	-1	1	1	0
-9.288	11.048	-2.856	-0.904	6.808	-1256.4	-4.52	-6.28	-5.76	-3.576	-2.904	-4.904	-2.904	-0.904	0.048	-1
-8.232	2.232	-1.192	1.616	1.768	-1155.2	6.232	4.328	-4.384	8.384	-0.288	-2.384	0.616	1.712	1.712	0.712
3.128	7.008	-0.856	1.288	18.856	-985.04	2	0.568	7.16	-6.84	-0.712	-2.712	-0.568	1.144	0.288	-0.712
-0.192	4.384	-2.616	-1.424	7.08	-791.72	6.728	24.696	11.536	4.616	-2.616	-4.808	-2.616	-0.616	0.192	-1
-8.16	1.56	0.04	2.04	3.44	-605.4	16.04	36.08	14.28	7.12	0.52	-2.72	0.52	2.28	2.52	-0.48
1.288	1.712	-0.712	-0.424	7	-302.1	28.152	74.728	11.408	-11.392	-2.424	-4.712	-2.424	0	0	-0.288
7.632	6.648	-2.664	-0.672	18.328	171.66	33.008	74.952	11.36	2.608	-2.336	-5.336	-2.672	-0.672	-0.336	-1.336
7.848	3.296	-1	0.152	26.376	651.26	20.776	62.232	19.848	-4.616	-1	-3.848	-1.848	0.152	-0.232	-1.616
-2.456	-1.272	-2.136	0.296	24.16	1035.2	7.592	51.136	22.048	-7.048	-2.136	-4.136	-2.136	-0.136	0.296	-1
-3.32	5.76	-2.4	-0.4	3.6	1247.8	-2.04	27.4	18.52	-17.08	-1.44	-4.92	-1.4	0.6	0.56	-1.44
-8.136	-1.92	-2.36	-0.472	-31.976	1269.5	-5.28	27.248	-2.136	1.024	-1.944	-4.944	-2.472	-0.944	0	-1.472
-5	-1.032	-2.424	-1	-28.176	1163.1	-2.696	8.696	-5.4	2.152	-2	-5	-2	-1	-1	-1
0.504	9.376	-1.12	1.752	-16.888	988.22	-2.12	0.12	-5.864	4.24	0.752	-2.872	0.376	1.376	2.376	0.376
8.704	8.936	-1.968	0.36	-18.032	807.52	-4.344	-3.328	-1.032	4.704	-1.312	-4.312	-2.312	0.016	0.016	-0.984
0.72	13.28	-1.16	-1.16	-16.44	615.52	-4.08	-24.8	-3.92	0.84	-2.44	-5.16	-2.44	-1.16	0.28	-1.72
-1.464	-1	-0.768	0.768	-3.408	292.11	-36.928	-91.216	7.696	13.84	-1	-3.232	-2	-0.232	0.464	-1.768
-25.16	1.448	-4.632	-2.184	-13.056	-173.29	-37.736	-75.256	-4.656	11.136	-3.184	-6.184	-4	-1.184	-1	-2.184
-8.592	-2.504	-1.864	-0.728	-9.776	-676.99	-14.904	-81.544	1.456	0.04	-2.728	-4.728	-2.728	-0.728	-0.592	-1.864
-2.32	-1	-1.176	0.824	-19.944	-1095.6	-21.56	-57.32	9.712	-12.24	-1.088	-3.176	-2	-0.088	0	-1.824
-15.88	1.24	-4.76	-3.76	-2.64	-1343.7	-24.92	-43.16	-22.2	-15.4	-4.84	-7.76	-5.8	-2.84	-2.8	-3.8
-16.968	5.968	-1.024	0.984	4.944	-1404.6	-4.024	-8.896	-20.888	5.096	-1.024	-3.024	-1.024	0.976	0.984	-1.008
1.392	14.28	-0.888	2.112	10.888	-1276.4	-2.216	-0.328	-22.944	-3.72	-0.832	-2.888	-0.776	0.224	1.224	1
2.376	7.624	-0.52	-0.312	3.456	-1081.4	-1.728	-5.104	-19.4	-2	-3	-6.104	-3.104	-1.104	-0.104	0.584
-2.216	4.216	-1	0	-2.608	-873.98	-5.72	17.632	24.632	-0.368	-1.152	-4.152	-2	-0.848	-1.848	-2.848
2.8	7.6	-3.4	-2.6	-7	-637.2	17.6	26.4	9.6	-0.6	-4.2	-7.4	-4.2	-3.4	-2.6	-2.8
6.008	1.728	-1.496	0.256	21.24	-306.5	13.008	73.736	13.472	6.776	-1.744	-4.496	-2.496	0.256	0.256	-1.496
9.44	10.704	-0.704	0.704	4.152	236.74	26.368	79.296	4.96	-9	-1	-3.296	-1.296	1.408	0.704	-1
5.248	-3.032	-4	-2	-13.656	772.94	19.44	84.624	18.408	-4.128	-3.656	-6.656	-3	-1.656	-0.688	-3.968
16.296	1.528	0.216	1.216	-9.864	1224.7	30.688	77.608	14.648	6.568	-1	-3	-1	1.216	1.608	-1
-0.2	14.52	-0.12	0.76	17.56	1506.1	8.72	37.4	1.8	-2.36	-2.12	-3.8	-0.8	0.76	1.76	-1
-10.416	8.072	-2.976	-0.976	4	1567.2	-4.632	5.608	5.296	-4.536	-2.976	-5.488	-2.488	-0.976	-0.488	-0.976
-7.288	-2.432	-1.464	-1	4.928	1438.3	-11.176	-7	0.072	-7.464	-1.464	-4.928	-1.928	-1.464	-1	-1.928
-4.912	-3.408	-1.832	0.752	-4.584	1267.1	-3.176	-16.416	6.824	-14.84	-1.832	-4.664	-1.832	-0.248	0.168	-0.416
-13.424	9.48	-1	-0.264	13.68	1050.6	-13.512	-18.68	9.368	-3.52	-1.632	-4	-1.368	-0.632	2.528	-1.368
0.4	15.12	0.04	1.04	0.32	809.56	-25.32	-33.8	-11.56	-22.04	-0.32	-2.64	-0.32	1.04	1.68	0.36
-13.096	8.008	-1.912	-0.456	-12.192	480.49	-50.824	-97.368	-6.904	-17.736	-1.728	-5.184	-2.456	-1.456	-1.184	-1.456
-8.64	8.568	-1	-1	-14	-47.312	-43.792	-92.704	-9	-23.416	-1.776	-5	-2	-1	-1	-1.776
-13.176	-6.128	-2.648	-1	-9.176	-566.54	-28.76	-86.824	-10.704	-17.584	-2.176	-5.176	-2.352	-1.176	-1	-1.296
-8.256	-1.464	-2	-0.872	-0.304	-1027.6	-37	-62.152	-12.36	-14.824	-1.744	-4.872	-1.744	-0.872	0.128	-0.872
-0.28	14.52	-1	2.76	4.56	-1278.2	-24.6	-21.32	6.28	-3.32	0.76	-2.16	0.84	2.76	2.76	-1
-4.456	12.392	-1.096	-1	-7.712	-1318.9	11.584	6	5.776	-3.744	-1.032	-4	-2	-0.032	0.936	-1
0.808	-0.016	-1	-0.984	-20.552	-1202.7	7.048	14.824	-9.096	3.016	-1.016	-4	-2	-0.016	0.968	-1
-9.04	9.552	-1.064	-1	13.256	-1035.9	-5.256	-1.616	-10.36	-0.296	-3	-5.936	-3.872	-1.936	-3.744	-8.552
2.32	-0.552	-3.664	-1.888	23.776	-835.47	-7.208	9.104	11.448	6.336	-3.664	-5.888	-3.664	-1.888	-1	-1.888
-1.2	3.8	-0.8	0.52	17.52	-643.08	0.04	17.76	0.92	2.04	-1.48	-3.48	0.2	0.52	1.52	-1.16
-1.952	10.336	-1.376	1.416	15.624	-335.07	26.92	82.952	13.624	-1.048	-0.584	-3.376	0.208	1.624	1.416	0.208
2.464	6.816	-1.256	-1.256	26.976	148.95	34.488	97.88	0.28	-8.72	-3	-5.256	-3	-1	-1	0.976
3.736	13.04	-0.696	1	7.52	630.66	27.256	78.4	-9.128	-2.48	-1	-4	-1	1	0.608	-1
2.352	9.48	-1.352	-2.296	-2.536	1021.6	16.632	60.2	5.776	3.704	-3.296	-6.296	-3.296	-2.296	-1	-1
4.6	4	-1.6	-0.8	-11.6	1270.4	6.6	21.6	0.8	4.2	-1.8	-4.8	-2.2	-0.8	0.2	-1
4.376	9.28	-0.104	0.896	-23.312	1330.7	12.896	16.656	4.928	-10.104	-1.552	-4.104	-1.552	-0.104	0.896	-1
-10.952	-0.008	-2.992	-1.504	-32.536	1228.8	5.496	0.488	1	-15	-2.504	-6.504	-3.504	-1.504	-1.496	-3
1.72	12.912	-2.456	-0.088	-33	1069.7	-9.352	0.736	4.648	-3.736	-2.088	-4.088	-2.088	-0.088	-0.544	-1.544
-10.184	-0.592	0.368	0.96	-23.712	902.94	10.856	-3.04	23.064	-0.552	-0.04	-4.04	-0.04	0.368	1.368	-0.816
2.36	2.52	-2.2	-0.56	-3.04	718.76	-9.2	-14.48	19.32	-2.76	-1.56	-3.92	-0.92	0.44	1.08	-0.56
-16.256	-2.632	0.312	0.624	-12.576	436.97	-53.944	-93.448	32	-2.872	-1.376	-3.688	-1.376	0.312	0.312	-0.688
-11.416	-0.152	-1.528	-0.056	-5.32	-9.848	-33.392	-96.848	24.512	-6.208	-1.792	-4.792	-2.528	-0.528	0.472	-1.264
-8.136	0.76	-3.352	-1.352	-13.352	-480.37	-45.192	-95.568	14.296	17.952	-2.568	-5.352	-2.568	-1.352	-0.568	-2
-12.656	2.824	-0.504	1.496	-0.504	-858.77	-17.176	-53.704	11.68	15.664	-0.504	-2.672	-0.336	0.664	1.496	-0.336
-10	-9.92	-1.12	-0.88	4	-1063.4	-6.2	-27.88	-2.04	4.44	-2.88	-5.76	-2.76	-0.88	-0.76	-0.88
-14.36	-11.92	-1	0.144	-6.632	-1104.9	6.2	-1.8	0.648	10.784	-2.856	-4.784	-1.856	0.144	0.144	-1.856
-7.096	1.808	-2.072	-0.096	-15	-968.82	-8.976	15.736	6.048	-9	-2.072	-5.072	-2.072	-1.048	0	-0.048
-8.856	5.952	-1	-0.976	2.312	-789.08	-4.312	-0.976	-9.024	5.952	-2.976	-5.976	-2.976	-0.976	-0.976	-1.976
-5.928	-0.432	-0.216	0.856	15.424	-620.66	-12.872	-0.72	-11.208	2.568	-0.216	-3.288	-0.216	0.856	0.856	-0.144
-12.6	6.68	-0.88	-0.76	-15.84	-407.4	-2.72	14.64	-5.96	-6.76	-1.88	-4.88	-2	-0.88	0	-1.12
-0.176	0.672	-2	-0.832	-18.144	-83.376	40.352	78.384	-21.976	2.512	-1.832	-4.832	-1.832	-0.832	-0.664	-0.832
-9.568	0.192	0.216	2.784	3.864	383.74	44.84	111.9	5	8.104	0.568	-2.216	0.568	2.568	1.568	0.568
-11.568	0.624	-2.472	-1.472	19.944	820.16	37.416	87	5.584	-4.944	-2.736	-5.736	-3.736	-1.472	-1.472	-3.68
0.32	6.32	0.064	1.376	17.008	1167.9	17.448	69.696	10.688	13.808	-0.624	-3.624	-0.624	0.376	0.688	-0.312
2.36	4.72	-1.64	-0.28	13.84	1377.4	9.04	27.24	11.8	1.72	-1.64	-4.28	-1.64	-0.36	0.36	-1.64
-7	-7.856	-2.816	-2.592	-8.144	1399.2	-5.736	-1.936	7.96	8.712	-4.592	-6.592	-4	-2.592	-2	-3
-11.928	4.176	0	1	12.248	1265.1	-1.384	-14.088	-2.528	7.192	-0.456	-3.544	-1	1	1	-1.368
-17.024	4.04	-0.992	1.016	18.512	1101.2	-6.968	-9.032	6.44	19.488	-0.48	-2.488	-0.488	1.016	1.008	0.008
-8.936	-4.136	-3.312	-2.208	6	907.29	-15.792	-36.072	-2.968	5.24	-3.656	-6.104	-3.104	-1.656	-2.448	-3
-15.6	10.4	1.4	1.8	-18	704.6	-3.4	-26.6	-5.6	11.8	-0.2	-2.2	0.4	0.8	1.8	0.2
-14.944	0.704	-1	-0.352	-7.24	408.4	-26.76	-86.96	-10.872	17.984	-2.352	-5.352	-3	-1	-0.352	-1.352
-7.568	7.912	-1.696	0.608	-7.04	-89.824	-26.656	-90.648	-8.736	2.432	-1.696	-5.088	-1.696	0.304	0.304	-1.696
-18.048	8.256	0.72	0.976	2.136	-599.98	-22.304	-91.888	-13.096	1.048	-0.28	-3.28	0.208	1.464	0.208	0.208
-3.752	-1.416	-3.376	-1.792	-2.912	-1025.2	-33	-70.912	-24.216	3.128	-2.792	-5.792	-3.584	-1.792	0	-1.208
-6.08	-4.24	-1.84	1	2.36	-1304	-21	-47	-28.88	-3	-1	-3.16	-1	-0.68	1	-1.84
-5.888	-6.776	-3	-1.112	-1.896	-1359.2	-8.784	-21.56	-29.448	-24.544	-3.112	-5.112	-3.112	-1.112	-0.888	-2
-12.232	-4.384	-2.744	-0.936	5.064	-1248.6	14.72	-12.168	-21.808	-10.808	-3.744	-5.872	-2.936	-1.872	0	-0.936
5.728	-1.016	0.936	1.952	-5.968	-1088.2	-3.032	-0.888	-1.128	-7.032	-0.048	-3.048	-0.048	1.952	1.952	0.936
-3.128	-16.36	-3.904	-0.936	5.904	-893.57	-2.872	24.808	4.936	-2.872	-2.936	-5.936	-3.904	-0.936	-0.936	-1
-8.36	-9.12	-2.92	-0.16	15.68	-725.52	-5.8	20.56	6.92	-3.04	-1.16	-4.16	-1.24	-0.16	0.84	-1.08
-12.128	-4.488	-1.872	0.256	7.464	-461.66	26.744	68.584	10.872	-6.336	-0.872	-3.744	-1.744	0.128	-1	-1.256
-1.112	9.648	-2.648	0	6.88	-11.872	36.528	88.416	11.992	-2.528	-1.824	-4.824	-2	-0.176	0	-3.472
-3.016	1.328	-1.448	-1.448	3	440.37	29.776	71.016	10.432	-0.152	-1.672	-4.672	-2.448	-1.224	-1	-1.448
-12.64	-0.816	-3.184	-0.912	3.192	825.07	24.456	69.464	11.184	-11.272	-2.184	-5.184	-2.912	-1.184	-0.456	-2.184
-2.68	-3.6	-2.64	-2	-3.4	1059.5	25.56	43	7.48	-5.88	-3	-5.64	-3.32	-1.32	-0.64	-2
0.688	5.792	-1.736	0.264	-7.944	1120	10.896	8.64	12.312	0.264	-1.104	-4.736	-2.368	-0.736	-0.368	-2
-3.256	-2.752	-2.336	-1.088	-15.16	1037.9	-0.248	0.832	18.816	-7.928	-2.92	-5.92	-2.504	-1.504	-0.336	-0.92
0.104	5.04	-1.464	1.144	-10.072	878.66	2.112	-19.248	16.68	-3.888	-0.856	-3.856	-1.928	1.144	1.072	-0.536
-8.392	8.072	0.024	0.536	-2.128	699.78	-5	-14.368	13.44	-6.176	-0.976	-3.464	-1.488	0.536	0.536	-1.488
3.92	3.24	-2.12	-1	19.12	502.8	-17.04	-16.72	2.16	4.8	-2.56	-5.56	-2.56	-1	-0.56	-1
2.488	2.784	-0.216	1.784	4.392	234.25	-29.824	-84.256	2.176	-8.352	-0.608	-3.608	-1	0.784	2	-0.608
-7.184	7.624	-1.064	0.624	-21.968	-186.88	-26.192	-88.096	-6.28	-7.128	-1.376	-3.376	-2.032	0.624	0.312	-0.376
0.776	5.144	-1.816	-1.112	-20.072	-617.54	-13.816	-69.744	-2.256	-17.968	-2.408	-4.408	-2.408	-0.408	-0.112	-0.112
-20.768	3.48	1.256	1.256	-2.728	-1005.1	-20.728	-54.744	-5.496	-11.736	0.504	-2.496	0.256	2.256	1.008	-1.248
-21.6	3.8	-1.8	-0.2	11.8	-1244.6	-24	-39.6	-1	-20	-2	-4.4	-2	-0.2	0	-1
-14.48	11.368	-1	-1.24	4.432	-1294.4	4.848	-7.48	-11.808	-28.936	-2.24	-5.392	-2.392	-1.392	-0.392	-2.392
-6.416	3.336	-0.104	0.792	-2.792	-1171.7	-12.376	-5.728	-25.104	-24.104	-1.208	-4.208	-1.208	-0.104	0	-1.104
-15.544	-7.72	-1	-1.888	14.88	-980.82	-16.944	-4.608	-15.776	-16.168	-4.776	-6.832	-2.888	-0.944	-1.832	-1.944
-11.016	4.992	0.984	1.992	11.072	-778.76	4.872	-0.984	-25.864	-14.024	-1	-4	-1	-0.008	1	-1
-11.84	-1.12	-0.96	-0.88	36.24	-574.16	-12	13.44	-18.2	-2	-2.92	-5.88	-2.88	-0.88	-1	0.92
-4.768	10.264	-2	-0.088	23.352	-304.61	21.088	69.76	-2.768	1.592	-2.088	-4.912	-2	-0.088	-0.088	-1
3.6	-1.36	-2.136	0.592	19.64	155.1	29.184	89.504	-5.048	-9.992	-1.408	-4.272	-1.408	-0.272	0	-2.136
-16.424	-7.528	-3.08	-0.632	14.632	614.38	20.528	77.344	4.264	-10.552	-2.632	-4.632	-2.632	-0.632	-1	-1.816
6.232	-6.752	0.536	1.304	11.2	1021.7	19.216	63.504	2.392	2.944	-0.464	-3.464	-0.464	1.304	1.536	-1.232
-1	3.48	-0.44	1.28	-18.12	1295.5	0.12	17.24	5.52	-0.08	-0.72	-4.44	-0.72	0.56	1.56	-0.44
-5.296	3.016	-2.328	-0.672	-36.544	1402.7	-9.424	24.064	17.312	-0.392	-1.672	-5	-2	-0.672	0.016	-2.312
-5.504	12.376	-0.504	1.496	-38.12	1314.4	10	30.992	32.872	-5.368	-0.752	-3.752	-0.128	1.248	0.872	-0.376
-4.632	12.904	-1.576	-0.152	-14.336	1157.9	2.784	9.848	29.672	-15.304	-1.576	-4.576	-2	-0.576	0	-1.424
-11.304	6.392	-1.888	-0.944	-6.752	982.24	-2.584	-7.216	25.36	-13.888	-2.472	-5.472	-3.472	-0.472	-0.472	-1.472
-10.32	5.44	-2.04	-0.04	5.84	791.92	-14.4	-14.4	16.44	-7.32	-1.52	-4.56	-1.52	-0.04	-0.04	-2.04
-2.728	4.136	-2.728	-0.728	-2.136	519.67	-45	-85.52	7.84	-12.52	-2.728	-5.296	-2.728	-0.432	0.136	-1.864
-0.312	12.608	-0.232	0.384	2.92	38.008	-33.144	-77.536	-0.688	-7.544	-1	-3.616	-1	0.384	-0.848	-1
-8.64	10.976	-1.672	1.664	-10.656	-465.67	-16	-78.976	1.664	-2.368	-0.336	-3.336	-0.672	0.664	0.664	-1
-20.136	8.032	-3.712	-1.424	-9.456	-879.16	-27.408	-71.12	-27.544	5.56	-3.424	-5.712	-3.424	-1.712	0	-2.712
-2.68	18.68	-3.8	-0.28	-14.04	-1155.6	-14.92	-39	-8.92	6.92	-1.52	-5.52	-2.28	-0.52	-0.76	-2.28
-6.464	21.616	0.232	0.616	-9.352	-1197.7	-16.808	-3.88	3.392	1.768	-1.384	-5	-1.192	-1	0	-1
-14.704	9.432	-4.568	-2.712	-13.016	-1075.1	4.552	15.432	-6.856	-6.296	-4.568	-6.712	-4.568	-1.856	-1.424	-1.856
-2.152	14.904	1.712	2.808	-15.576	-902.58	-3.656	26.52	-8.792	5.848	-1	-2.096	-1	1.904	2.712	0.808
-4.528	1.48	-1	-1	-27.944	-729.6	5.28	24.096	-16.088	2.952	-2	-5	-2.904	-1	0.096	-0.048
-2	20	1	1	-6	-546	4	32	3	3	-1	-3	-1	1	1	-1
-5.048	5.904	-1	1.904	16.856	-311.45	39.328	83.488	-16.952	3.944	-1.048	-3.048	-1	0.952	1.904	-1
-2.808	5.768	-1.904	-2.616	26.712	123.26	25.576	86.768	-11.52	-0.808	-4.616	-6.712	-4.616	-1.808	-0.808	-1
4.136	9.416	-2.144	-0.856	19.152	525.5	14.72	67.576	-15.136	2.296	-1.144	-4.144	-2	0	0.856	-1
-5.736	0.808	-1.616	0.192	24.504	873.46	21.656	52.616	-6.352	-8.424	-0.808	-4.616	-0.808	0	0	-0.808
3.96	-2.96	-3	-2	23.12	1063.4	9.24	11.44	-6.08	-2.28	-3	-6.76	-4	-1.76	-3.28	-5.28
8.952	10.408	-0.288	1.136	42.12	1089.5	-8.88	-16.608	-1.424	-7.544	-0.576	-3.576	-0.576	0.424	0.424	-0.288
-1.024	4.312	-1.664	-0.328	24.952	1014.8	-7.024	-28.984	-0.632	-0.96	-1.664	-4.664	-2.328	-0.328	-0.336	-1.672
-7.464	-2.688	-0.536	0.08	16.16	858.5	-13.856	-23.144	7.776	3.16	-2.152	-4.536	-2.152	-0.152	0.848	-1.152
-7.544	5.864	-1.432	0.568	3.16	698.12	-4.024	-31.728	-10.136	10.704	-1.432	-3.432	-1	0.568	1.136	-1.432
-3.08	9.36	-2.56	-1.04	-20.72	550.08	-4.88	-35.48	5.24	5.76	-2.56	-5.56	-2.04	-0.56	-0.04	-1.52
-3.72	2.36	-1.416	0.944	-28.472	313.02	-19.088	-80.448	3.44	-10.056	-1.056	-4.528	-1.528	0	1.472	-1.056
0.152	10.152	-0.848	0.576	-52.272	-100.54	-18.24	-83.752	-8.456	-7.664	-1.424	-5	-2	0	-0.576	-0.576
-3.24	12.28	-3	-1	-44.752	-549.8	-8.248	-67.112	-7.112	-8.376	-3	-6	-3	-1	-1	-1.752
-5.296	15.032	-0.344	0.328	-23.592	-966.35	-20.016	-52.888	-0.376	-4.2	-1.672	-4.672	-1.672	0	0	-2
-3.96	5.64	-3.28	-0.84	-14.32	-1232.6	-4.92	-35.92	-5.52	-5.24	-3.28	-6.56	-3.28	-1.28	-0.56	-2.72
-17.056	0.824	-3.072	-2.072	-17.232	-1321.4	2.696	-1.304	5.624	3.768	-3.84	-7.072	-3.072	-2.072	-1.304	-3.608
-18.896	-5.976	-1.736	-0.368	-6.76	-1229.1	4.84	8.312	-7.552	1.368	-2.184	-5.184	-3.184	-1.184	-2.632	-2.632
-1.32	0.952	-1	-0.728	10.592	-1037.8	6.088	7	-6.592	-4.776	-2.728	-5.592	-1.728	-0.592	0.408	0.136
-9.296	3.088	-2.824	0	7.264	-857.01	6	11.352	-4.824	11.648	-2.824	-4.824	-2.824	0	0.088	-1.912
-1.32	18.56	-1	0.92	3.32	-658.6	-5.6	6.64	-12.04	2.76	-1.08	-4.04	-2.04	-1	0	-1
-3.032	4.056	-3	0	16.944	-414.45	28.112	78.08	-12.032	10.112	-2	-4	-2.984	-0.008	1.008	-0.008
11.432	-0.552	-1.112	0.832	13.328	12.496	38.048	90.888	-15.56	20.608	-1.112	-3.168	-1.112	0.832	1.832	-0.112
5.168	0.248	-0.688	-0.688	-3.896	489.46	20.144	90.584	4.04	4.896	-1.792	-4.792	-2.792	-0.688	0.312	-1.896
-7.784	-1.304	-1.304	-0.848	5.632	903.69	10.456	71.224	0.432	13.24	-2	-5	-2	-1	0	-0.152
-9.4	-2.8	-0.8	1.8	16.4	1184.2	6.4	34.2	1.8	3.8	-0.2	-3.2	0	0.8	1.8	-0.8
-3.744	1.736	-3.504	-2.504	-0.752	1267.8	-4.48	1.528	6.76	3.752	-3.504	-6.504	-3.504	-1.752	-1.752	-3.256
-5.296	5.112	-1.592	0.408	10.784	1175.8	-7.52	-3.96	8.664	1.296	-1.592	-4.296	-1.296	0.408	0.408	-1
6.376	1.216	-1.656	0.032	1	1011.3	-3.56	-8.12	2.032	11.56	-0.968	-4.312	-1.312	-0.312	0.032	-1
-4	9.568	-3.392	-1.392	5.784	834.64	0.472	-19	-0.744	-3.608	-3.392	-6.392	-3.392	-1.392	-0.784	-2
-2.08	3.88	-1	1.44	16.56	641.52	-24.48	-33.6	-7.96	-8.24	-1	-3	-1	-0.12	-1	0.68
-1.584	-1.312	-1.072	-1.072	-10.632	392.67	-43.024	-88.104	-11.704	-7.312	-2.048	-5.072	-1.56	-0.56	-0.048	-2.56
-0.92	-4.216	-2.144	-2.072	-11.144	-49.384	-43.032	-106	-22.328	-3.68	-3.608	-6.072	-3.608	-1.536	-1.536	-2.536
-12.168	-3.168	0.336	0.752	-29.088	-529.41	-37.088	-86.744	-17.584	-13.408	-0.248	-3.832	-1.248	0.752	0.752	-0.832
-8.688	-7.736	-1	-0.632	-33.416	-941.92	-19.424	-70.416	-35.896	-12.84	-1.368	-3.736	-1	-0.264	1.264	-1.632
-16.96	-7.12	-2.36	-1	-18.08	-1235.5	-19.52	-32.08	-35.04	-5.24	-2.68	-5.68	-2.68	-0.32	-0.32	-2
2.464	-4.736	-1.816	-0.544	7.008	-1310.5	-1.712	-23.464	-22.264	-13.648	-1.272	-4.272	-2	-1	0	-3.184
-8.688	-15.192	-3.552	-2	-1.76	-1211.9	-2.536	7.656	-24.12	-11.208	-3	-6.552	-3.776	-1	-0.776	-1.552
0.408	-2.824	-0.176	0.824	8.12	-1050.1	3.824	11.584	6.656	-11.296	-1.176	-4.176	-0.352	0.824	0.824	-1
2.696	-0.36	-1.128	-1.128	0.92	-869.75	1.896	19.744	-9.976	-18.72	-2.128	-5.128	-2.256	-1	-1	-1
6.16	-13.88	-1.76	-0.92	-4.16	-696.92	11.68	16.4	-16.76	-6.6	-1.92	-5.84	-2.84	-1.84	-2.68	-2.84
10.616	-1.384	-0.064	2.872	10.392	-479.03	28.296	75.592	-21.392	-23.584	0.872	-2.096	-0.096	1.904	1.904	-1
7	-8.84	-4.936	-2.92	-5.856	-63.352	47.968	104.81	-12.856	-14.016	-4.936	-6.92	-5.904	-3.904	-4.888	-4.936
-1.68	8.616	-2.256	0.744	-7.552	380.93	24.936	85.808	-6.192	6.424	-1.192	-3.192	-1.192	-0.128	0.872	-1.128
-8.448	12.44	1	1.776	24.328	776.13	33.656	76.208	-19.216	-6.448	-1	-3.112	-1.112	0.888	0.888	-0.888
0.12	0.36	-4.52	-1.16	-16.76	1031.4	13.56	26.24	1.08	-9.04	-3	-6	-3	-1	-1	-2.16
6.672	11.08	-1	0.792	-4.208	1097.2	-15.84	10.88	3.208	-2.624	-1.208	-3.208	-1	1	2	-1
-1.072	0.72	-1.976	-0.232	-1.512	1023.8	-7.792	-18.232	-10.536	-12.368	-1.488	-4.488	-1.488	-0.488	0.512	-0.744
-2.04	12.048	-1.304	0.392	0.392	850.64	-4.04	-9.128	3.872	-3.784	-1.304	-4.304	-1	0.392	1	-1.304
-3.576	-2	-0.704	0.648	4.184	644.1	-9.296	-16.72	2.296	2	-0.704	-3.704	-0.704	0	0.648	-0.352
-2	-3.8	-2.6	-0.6	11.4	475.8	-6	-31.8	5.8	1.2	-2	-5	-2.4	-0.4	-0.4	-0.8
-7.176	5.76	-1.24	-0.792	-2.312	250.8	-29.544	-71.888	-6.552	-3.168	-2.24	-5.24	-2.792	-1.24	0.552	-0.552
-10.528	1.944	-1	0	0.008	-147.55	-44.088	-101.45	4.976	2.472	-1	-4	-1	-1	0	-1.992
-10.824	5.544	-1.544	-1	-0.544	-570.99	-29.352	-88.808	-3.736	3.192	-2.912	-5.456	-2.456	-0.544	-0.456	-1.456
-7.96	11.288	-0.408	1.408	-6.224	-951.46	-21.856	-84.448	0.512	7.592	0	-3.184	0.408	0.816	0.816	0.408
1.16	11.8	-2.08	0.2	-6.72	-1186.3	-24.6	-45.8	-1.72	5.92	-1.8	-4.16	-1.44	-0.44	0.56	-0.64
-6.304	-1.936	-2	-2.752	-7.32	-1247.4	-9.88	-13.248	-7.248	2.936	-4.064	-6.064	-3.064	-2.064	-1.376	-1.688
14.344	1.224	-0.584	0.472	1.416	-1148.5	7.112	-3.848	-2.696	12.456	-1.528	-3.792	-0.792	1.208	1.208	-1.792
-8.056	1.568	-1.648	-1.432	-1.216	-950.38	-6.488	-0.136	0.08	21.76	-2.432	-5.432	-2.432	-1.216	-0.216	-1.432
-8.168	6.16	-3.496	-1.496	17.144	-759.96	-16.304	16.504	-5.656	5.016	-2.664	-5.664	-2.664	-1	-1.832	-2
-11.08	0.08	-1.12	2.52	16.04	-578.96	-0.36	17.76	-10.52	18.4	0.64	-2.36	0.52	1.76	1.88	0.76
19.272	5.568	-0.928	-0.856	21.848	-348.15	18.784	74.408	-23.344	-3.208	-1.928	-4.856	-2.856	-0.784	0.216	-0.928
-6.904	1.336	-0.024	2	6.072	73.768	27	114.52	-11.192	10.856	-1	-2.024	-0.976	1	2.952	2.928
5	-1.64	-2.928	-1.928	-13	527.92	32.808	78.048	-13.688	9.928	-2.952	-5.952	-2.976	-0.976	-1	-1.976
-0.368	6.216	-1	-2	-6.288	939.45	14.776	61.064	-30.28	-7.072	-3.928	-6	-3	-1	0	-2
-1.24	17.4	2.4	2.64	11.32	1218.5	24.52	43.32	-7.36	-1.6	1.4	-1.48	0.76	1.64	1	0.76
-5.512	8.168	-2.664	-1.496	-3.504	1301.1	-1.32	-2.168	-5.504	-2.664	-3.496	-5.664	-2.664	-1.664	-0.664	-1
-11.672	6.784	-1.432	1.136	-2.784	1206.9	-3.512	-7.24	-3.08	-3.944	-0.08	-2.08	-0.648	1.136	0.568	0.352
-2.32	-6.152	-0.736	1	7.736	1020.1	-6.488	-23.624	-12.472	-16.4	-0.736	-3.736	-0.736	-0.472	1	-0.736
-9.192	-2.44	-1.312	0.376	-8.504	833.3	-5.504	-17.808	-6.56	1.008	-1	-3	-1	0.688	1.688	-0.312
-6.4	8.16	0.64	0.64	-5.08	652.08	-13.52	-23.48	-14.24	1.68	-1.36	-4	-1.72	0	0.64	-1.64
-11.856	1.712	-2.776	0.224	1.264	436.82	-35.368	-66.464	-14	-2.368	-2.184	-4.368	-2.184	0.224	0.816	-3.368
1.352	-0.368	-1.912	-0.456	-4.544	26.872	-38.736	-104.62	-5.856	3.72	-2	-5	-2	-0.456	0.088	-1
-7.976	-1.496	-1.504	2	1.04	-423.87	-40.456	-85.488	-21.464	14	-0.504	-2.504	0	1.496	0.496	-1.504
-8.688	-5.48	-3.344	-0.24	5.896	-801.39	-32.344	-78.448	-3.688	7.28	-2.344	-5.344	-2.344	-0.344	1.104	-1.896
0.6	3.4	-1.2	0.8	10.6	-1068.2	-10.8	-37.6	-4	-1.6	-1.2	-3.2	-1.2	0.4	1	0
-13.128	9.816	-1.352	0.648	5.408	-1145.8	-26.24	-7.576	-0.296	-2.296	-1.352	-4	-1	0.296	0.648	-1
-5.304	2.528	-3.088	-2.696	-5.48	-1052.2	-10.824	5.96	10.312	-4.776	-4	-7	-4	-3	-1	-2.088
-3.208	5.048	0.768	1.512	4.072	-890.74	-7.464	31.464	9.72	-1.208	-0.488	-2.744	-1	1.512	1.512	-1
-18.168	18.464	-1.208	0.584	-4.832	-719.26	-0.288	26.424	20.672	-3.704	-1.208	-3.416	-1.208	-1	0.584	-1
-3.48	2.36	-1.52	-2.36	-5.28	-552.24	-8.76	14.92	-6.56	-2.68	-3.52	-6.52	-3.52	-1.52	-0.68	-2.04
-2.776	15.536	0.328	1.44	11.984	-337.11	25.32	64.968	-9.776	-1.344	-0.448	-2.56	-0.448	0.552	0.664	-1.336
0.976	-6.04	-2.064	-1.064	6.744	64.432	35.104	85.128	-8.064	-1.424	-3.064	-5.128	-3.064	-1.064	-0.064	-2.064
5.792	15.84	1	2	17.032	495.7	17.192	81.952	1.192	12.048	0	-2	0.984	2	2	0.984
-14.872	6.744	1.872	1.968	7.648	873.25	24.712	75.52	-9.968	3.488	-1	-3	-1	0	1.968	-1
-15.28	8.44	-3.84	-1.84	-6.8	1157	7.68	40.32	-5.6	0.08	-2.84	-5.84	-1.84	-0.92	0	-0.92
-5.408	0.72	1.104	1.36	-4	1232.8	8.568	14.44	4.208	-11.688	-0.512	-3.512	-0.512	0.488	-0.872	-4.36
-12.472	3.712	-3.472	-0.472	1.592	1147.3	-9.48	-8.576	-7.768	-11.416	-1.648	-5.472	-2.648	-0.472	-1.472	-1.824
-15.656	5.896	-2.776	0.328	-2.136	988.06	-1.552	-14.224	-2.896	-16.36	-1.448	-3.896	-1.448	0.552	0.552	-0.672
-2.456	5.92	-1.272	0	1.824	800.42	-4.904	-13.184	16	-3.288	-1	-5	-2	-0.728	0	-1.728
-8.24	-15.12	-3.36	-2.36	-6.52	626.88	-16.92	-25.4	7.08	0.2	-4.36	-7.04	-5.04	-3.04	-2.36	-3.68
-7.736	-9.632	-1.368	0.264	-17.264	391.28	-38.576	-77.672	8.592	22.216	-1.368	-3.736	-1.368	0.264	0.896	-0.264
-15.016	-4.504	1	1.416	-2.992	-48.248	-40.168	-103.5	3.088	15.824	-0.584	-3.584	-1.168	1.416	0.248	-0.168
8.648	-2	-2.392	-2	-3.68	-531.18	-44.856	-100.54	-4.68	0.568	-3	-5.536	-3	-2	-1	-2.464
-7.952	-3.632	-0.536	0.464	16.024	-970.65	-29.56	-82.296	0.512	5.904	-1.048	-4.536	-1.512	-0.024	-0.024	-1.512
-11.92	-0.48	-1.76	0.8	8.28	-1265.6	-20.92	-60.32	-9.08	-9.48	-0.76	-3.76	-0.76	0.24	0.68	-0.32
-10.472	-2.256	-1.608	-1.608	4.824	-1365	-18.096	-20.352	-18.688	-19.512	-2.216	-5.608	-2	-1.608	-0.608	-2
-6.064	-6.032	-0.032	0.344	2.536	-1286.7	-16.408	-2.44	-16.12	-20.936	-1	-4.344	-2	-0.344	0.344	-0.312
1.888	3.704	-2.184	0.816	3.04	-1098.1	-10.072	9.704	-12.184	-29.672	-1.592	-3.888	-1.592	1.112	2.52	0.408
-3.752	1.48	-0.248	1	-15.76	-900.78	7.744	22.28	13.288	-20.248	-1	-4	-1	0	1	-0.752
-8.2	6	-1.6	0.4	-17	-726.6	5.6	30.6	19.6	-21.8	-1.6	-3.6	-1.6	-0.4	0.6	-1.2
-7	-1.088	-2.696	-0.696	-13.416	-510.76	16.912	81.424	3.344	-23.592	-2.696	-5.696	-2.848	-0.696	-0.696	-1.544
-1.48	8.168	-1	0.208	-22.96	-82.128	33.416	108.31	-6.376	-18.416	-1.896	-4.896	-1.896	-0.792	-0.688	-1.896
5.44	2.776	-1.056	0.832	6.376	406.67	22.504	89.56	-0.232	8.992	-1.112	-3.168	-1.056	0.888	1	-1
13.896	-1.024	-1.976	-0.984	11.968	873.19	25.968	83.064	-3.952	-15.808	-1.992	-5.976	-2.976	-1.976	-0.992	-1.992
6.6	-5.84	0.84	1.88	15.12	1207	-2.1828e-11	38.56	12.44	-19.12	0.84	-2.12	-0.08	0.92	1.88	-1.08
-2.56	-8.912	-4.384	-1.736	13.328	1344.9	-3.44	3.704	4.2	-21.736	-3.648	-6.648	-4.56	-2.648	-0.824	-2.736
-1.272	-0.864	2.048	0.592	-11.176	1299.3	-2.816	-5.184	28.776	-21.768	-1.272	-3.408	-1.408	0.592	1.592	-1.136
-0.264	-2.288	-2.632	1.816	-11.344	1136.4	-14.92	-11.656	23.184	-17.528	-1	-4	-1	1	1.184	-1
2.536	0.016	-2.536	-0.304	-4.304	963.19	-16.464	-26	10.104	-24.36	-1.768	-4.536	-1.768	-0.536	-0.304	-1.304
1.84	7.48	-1	1.88	-4.96	767.76	-5.8	-30.68	22.48	-1	-1.28	-2.84	0.16	1.16	3	0.44
-10.28	17.344	-0.344	1.656	-11.36	538.32	-28.296	-74.264	23.064	-11.984	-0.344	-4.016	-1.016	-0.016	0.656	-0.672
-7.376	12.368	-1.376	0.248	-18.136	105.26	-45.384	-84.496	9.872	-0.888	-1.376	-4.376	-1.376	-1	0.248	-1
-16.784	2.848	-1.152	1	-22.728	-414.88	-40.152	-92.968	10.752	-12.24	-1	-3	-1.576	0.424	-0.152	-1
-11.304	11.832	-0.64	-0.056	-6.224	-870.12	-40	-87.864	16.552	-1.832	-2.056	-5.056	-2.056	-0.528	-0.528	-1
-6.68	14.52	-1.6	-1.52	9.08	-1194.2	-20.32	-54.76	16.96	-7.12	-2.52	-6	-2.52	-1.52	-1	-1.96
-0.976	11.296	-1.296	0.704	17.248	-1301.8	-14.68	-24.096	15.408	-19.68	-1.296	-3.728	-1.296	-0.296	0.704	-1.432
5	10.072	-1.384	-1.384	19.992	-1227.5	-10.376	0.16	4.92	-14.312	-2.384	-5	-2.384	-1	-1.768	-2.152
-11.288	7.68	-0.328	0.672	17.024	-1060.9	2.632	14.984	-3.672	-5.288	-0.992	-4.328	-1.664	0.336	0.336	-1
6.168	7.984	-1.712	0.712	8.608	-875.06	-0.624	15.728	-6.544	-6.544	-1.288	-4	-1.576	-0.288	0.712	-1.712
-1.32	18	-3.28	-1.28	4.84	-694.32	-8.84	13.2	-10.16	-5.84	-1.76	-5.52	-1.52	-0.52	0.24	-1
-4.192	19.04	0.424	-0.808	-5.344	-473.96	26.392	56.24	-9.808	-20.272	-1.192	-5	-1.384	-1	-0.808	-1.808
-5.424	-9.832	-2.712	-1.856	-26.136	-55.832	34.992	86.432	-4.44	-10.736	-3.856	-6.712	-4.568	-2.712	-2.712	-3.712
-3.712	15.288	-1	-0.808	-22.152	425.96	30.248	65.016	-1.384	-8.152	-1.904	-4.808	-1	-0.808	2.904	2.616
1.136	10.48	-0.144	2.76	-15.808	855.35	22.336	92.136	-13.144	-0.288	0.808	-2.192	0.76	1.856	1.856	-0.096
2	8	-2	-1	-8	1173	22	39	-16	-6	-3	-5	-3	-1	-1	-1
4.712	12.616	1.856	1.856	5.856	1290	7.76	26.424	-19.904	-2.336	0.808	-3.096	-0.144	1.856	1.904	-1
-0.328	15.04	-0.712	3.808	9.616	1241.6	1.712	-6.712	-5.248	-20.6	1	-2	1.808	3.808	3.904	3.712
-8.136	-5.984	-3.288	-1	2.44	1081.8	-11.856	-11.152	-10.712	-2.272	-3	-5	-2.144	-1	0	-1.144
10.232	-1.696	0.04	1.232	19.04	894.02	-23.272	-33.576	-11.688	23.312	0.04	-2.768	0.04	1.232	0.04	-2.152
-2.04	-4.16	-1.76	-1.28	3.12	718.32	-21.32	-28.76	-6.44	8.2	-2.28	-6.04	-2.28	-0.52	-1.28	-2.52
-7.304	-2.016	-2.576	-1.864	-6.288	489.07	-23	-68.776	-3.272	10.984	-3.152	-6.576	-2.864	-1.864	-1.576	-3.576
-6.712	-4.312	-1.336	0.328	-8.976	69.328	-14.056	-98.328	-5.048	11.312	-1.336	-4.336	-1.336	-0.336	-0.336	-1.336
-17.68	3.776	-3.384	-2.848	-4.384	-415.01	-37.92	-84.536	-15	8.624	-3.616	-6.616	-3.616	-2.232	-1.616	-2.616
-21.592	0.728	-1.432	0.136	0.776	-866.17	-23.136	-90.84	-21.456	17.864	-1.432	-3.864	-0.864	-1	0.568	-1
-11.68	3.16	-1.52	-0.04	4.88	-1180.6	-20.88	-43.32	-14.8	10.76	-1.56	-4.56	-2.56	-0.52	0.44	-0.56
-3.832	-1.92	-2.528	-1.528	-13.056	-1298.8	-9.472	-6.832	-8.224	10.944	-3.528	-6.056	-3	-1	-1	-1.528
-10.728	3.728	-0.152	1.424	-9.576	-1239.1	3.208	2.032	-1.056	18.944	-1	-3	-1	1	1.576	-1
-8.256	-0.384	-2.128	-1.752	-9.136	-1078.5	4.872	15.88	3.992	15.736	-3.128	-5.128	-3.752	-1.376	-0.752	-2.376
-4.736	4.704	-0.016	0.64	-4.8	-897.47	9.344	11.312	7.08	8.032	-1.688	-3.688	-1.016	0.312	0.984	-0.688
-18.72	2.92	2.32	2.88	-4.88	-716.64	8.16	17.2	-0.72	-0.68	0.88	-2.4	0.88	1.88	3.44	0.16
-7.608	-4.232	-3.84	-2.768	-4.912	-506.61	24.448	62.096	-5.856	-16.912	-4.536	-7.536	-4	-2	-1	-1.84
-2.104	-10.896	-2.632	-0.448	-2	-107.14	30.104	94.08	-4	-17.896	-1.632	-5.448	-2.632	-0.632	0.368	-2.816
10.64	-0.816	-1.68	-1.136	11.272	363.4	33.184	81.312	-9.048	-27.096	-2.272	-5.136	-2.136	-1	-1	-2
-2.208	1.528	-3.736	-1.912	-3.032	805.99	38.68	75.848	1.592	-9.856	-2.824	-6.736	-2.824	-1	-0.824	-1.912
-4.92	-0.28	-1.96	0.04	7	1143.4	13.12	43.32	7.44	-1.32	-1	-3.96	-1.96	0.04	0.04	-1
-9.896	-0.984	-0.976	-0.968	20.872	1299	2.12	19.856	15.032	1.112	-0.984	-4.968	-0.984	-0.976	2.008	1.992
-7.28	-8.664	-1.056	-1.944	6.168	1271.7	9.6	-18.168	3.72	5.776	-2.944	-5	-2	-1	-0.944	-1.944
-12.752	3.56	-1	1.896	-4.144	1129.8	-13	-21.584	21.208	-0.064	0.792	-2.208	0.792	1.896	2.584	2.584
-11.848	19.176	-3.544	-0.848	1.392	961.56	-16.784	-22.544	27.48	-3.432	-2.696	-5.848	-2.848	-1.848	-0.848	-1.848
-12.2	8	-0.6	0.4	-0.2	773	-4.6	-27.6	13	-9.8	-1.6	-4.6	-1.6	-0.4	-0.2	-1.4
-4.264	13.512	-1.008	1.496	-1.224	566.84	-30.512	-69.968	12.448	-3.736	-0.504	-3.504	-0.256	1.248	1.248	-0.256
-9.48	7.632	-2	-2	-3.816	161.37	-39.336	-95.632	10.408	1.296	-3	-6	-3.296	-1.296	-1.296	-2.592
2.904	14.904	-0.376	1.624	-2.688	-333.12	-23	-76.904	12.184	6.16	-0.376	-3.032	-0.376	0.968	0.968	-1.344
-14.16	1.744	-4.04	-2.04	6.568	-779.71	-33.392	-82.08	10.04	15.432	-3.04	-6.432	-3.432	-1.824	-0.608	-3
-1	6.96	-1.76	-0.44	15.4	-1133.8	-29.4	-48.48	10.6	22.56	-1.88	-4	-0.88	0.44	-0.44	-1.32
-1.68	7	0.464	2	14.976	-1301.4	-16.976	-16.632	2.608	6.464	0.512	-3	-0.512	1.512	1.512	-0.512
-7.96	-0.824	-3	-0.464	5.32	-1265.4	-18.352	-4.848	13.96	6	-2.392	-5.464	-2.928	-0.928	-0.464	-0.536
4.84	-6.816	-1.752	0.248	2.328	-1116.2	-2.008	9.256	-5.592	4.832	-1.336	-4.336	-1.336	1.248	1.664	-1.336
-1.104	7.104	0.528	1.528	-9	-948.7	4.584	12.368	-12.32	5.424	-0.472	-3.472	-1.104	0.896	0.896	-0.368
-9.92	-5.2	-3.04	-0.68	-7.32	-775.48	-4.08	21.68	-7.48	-1.04	-1.68	-4.68	-2.36	0	-1.72	-2.36
-4.904	4.632	0.456	1.728	-8.72	-575.01	18.392	60.208	-9.904	2.544	-1	-3.272	-1	1	1	-0.456
-5.016	8	-3.776	-1.224	0.104	-189.28	28.104	92.12	-6.552	13.328	-3	-5.448	-2.448	-1	-0.776	-2.776
-2.888	5	-1.296	-0.944	2.056	303.06	24.288	93.056	7.296	-10.888	-2.944	-5.12	-2.944	-1.12	-0.296	-2.12
3.36	7.872	0.872	1.744	-2.592	749.89	32.36	83.536	6.256	-2.128	-0.128	-3.128	-0.256	0.872	0.872	-0.872
-0.12	14.6	-2	-0.92	6.52	1098.5	12.48	43.56	1.48	-2.24	-2.92	-5	-2	-0.92	0.16	-1.08
5.808	17.744	-1	1.032	7.416	1243.5	5.872	11.64	17.616	8.68	-0.968	-2.968	-0.968	1.032	1.032	-0.968
-11.064	5.968	-0.984	0.984	-19.256	1206.7	4.448	9.792	1.968	-0.08	-1	-3.016	-0.984	0.984	0.984	-0.016
5.656	4.68	-3.808	-0.872	-24.808	1054.6	22.552	9.448	-5.32	6.848	-3.808	-5.872	-2	-1	0.064	-1
-11.552	13.104	2.552	2.552	3.656	864.93	8.104	-8.88	2.336	1.552	0.552	-2.224	0.664	1.664	1.776	0.776
2.36	10.2	-3.36	-1.52	-23.64	684	-0.84	-13.2	-13.12	-12.8	-2.68	-6.36	-2.68	-1.36	-0.52	-1.84
-3.704	9.632	-1.416	1.168	6.256	476.72	-31.456	-59.696	-19.584	-9.296	-0.624	-3.624	-0.832	1.168	1.584	0.376
-26.184	1.768	0	1	-10.44	61.792	-41.952	-100.65	-6.048	-19.856	-1.744	-3	-0.744	0.512	1	-0.744
-10.384	1.872	-0.392	-0.392	-11.344	-420.74	-45.88	-91.872	-20.264	-5	-1.696	-4.392	-2.392	-0.392	-1.088	-3.48
-9.52	-6.408	-0.112	-0.76	-4.776	-880.77	-18.448	-72.832	-18.52	-7.224	-1.76	-5.408	-2.76	-1.056	-0.408	-1.408
-15.6	-5.6	-2.8	0.2	4.2	-1222.8	-21.4	-51.2	-6.8	-23.8	-1.6	-4.8	-2.2	-1	0.2	-1.6
-14.656	-1	-3	-0.896	7.968	-1370.5	-0.832	-26.864	-4.624	-16.304	-2.448	-5.448	-2.448	-0.448	0.104	-1.448
-19.56	-2.976	-1.992	-0.488	-0.008	-1324.3	-7.016	4.968	5.456	-16.384	-1.992	-5.488	-3	-0.496	-1	-2.496
0.616	2.264	-2.824	-0.368	1.88	-1163.1	7.648	17.616	6.512	-8.632	-2.368	-4.824	-2.368	-0.368	-0.368	-1.456
-8.712	-11.592	-1.368	-0.776	-5.672	-986.21	-3.592	14.936	13.672	-0.896	-1.776	-5.184	-1.776	0	-1	-1.592
4.16	1.04	1.28	1.64	11.84	-810.08	-0.96	13.6	9.4	-1.92	0.28	-2.72	0	1.64	1.36	0
-11.128	-0.376	-4.376	-1.376	2.312	-614.7	7.888	51.208	16.688	0.688	-3	-6.688	-4.376	-2.376	-0.688	-2.376
-1.152	1.792	-1.944	-0.208	15	-240.04	25.416	92.248	16.736	7.792	-2.208	-4.208	-2.208	-0.208	0.264	-1.736
-7	-5.488	-1.648	1.92	-3.512	268.78	23.648	81.784	19.432	-2.512	-1.648	-3.08	-1.648	1.136	1.136	-1.216
7.168	-2.664	-0.664	0.168	6.184	754.03	32.168	72.656	14.832	14.312	-1.832	-4.496	-1.496	0.336	1.168	-0.832
1.28	-2.08	0.12	2	10.28	1106.3	22.12	48.64	30.44	28.2	-0.12	-3	-0.88	2	-0.64	-0.88
-12.496	-4.64	-2.144	-1.144	-7.424	1278.2	-6.856	25.432	26.64	0.44	-3.072	-5.144	-3	-0.928	-0.928	-2.928
-3.024	7	-2.928	-1.904	-20.592	1259.6	-6.952	-5.544	27.312	-12.592	-2.928	-5.928	-2.928	-0.952	-0.952	-1.976
1.88	12	-0.024	0	-7.904	1100.3	-2	0.784	20.952	-22.496	-1.024	-4.976	-1.976	0	0.024	-1.952
-6.72	4.144	-1	0.144	6.704	937.22	-1.424	-24.072	17.856	-13.216	-1.928	-4.856	-2.712	0.144	0.144	-1
-10.96	0.56	-1	0.76	8.68	729.68	-4.28	-28.04	9.48	0.08	-1.12	-3.36	-1.12	-0.12	0.88	0.76
-0.344	2.32	-1	-0.832	2.16	509.1	-26.024	-61.04	0.664	1.832	-1.832	-4.832	-2.664	-0.832	-0.496	-2.16
-10.728	-8.92	-1.216	-1	-4.84	106.92	-37.272	-95.056	6.816	-7.784	-2.784	-5.568	-2.784	-1	-0.784	-1
2.04	13.568	0.208	2.944	4.72	-415.66	-34.096	-87.888	4.944	7.528	0.944	-2.528	0.208	2.208	2.208	0.472
-6.376	3.688	-3.752	-1.064	-9.008	-869.83	-32.32	-83.008	-6.192	-4.312	-2.376	-6.064	-3.064	-1.376	-1.064	-2.688
-14.36	9.84	-1.72	0.92	-2.64	-1216	-21.84	-49.32	13.44	7.08	-0.08	-3.72	-0.08	0.92	2	1.36
-11.064	3.08	-1.592	0.408	6.144	-1374.6	-5.96	-21.392	15.368	-0.104	-1	-4.184	-1.592	-0.184	0	-2
-14.616	-0.616	-0.176	-0.632	-8.176	-1323.8	-16.104	-4.6	19.648	7.28	-2.088	-4.632	-2.632	-0.088	-0.088	-1
-15.984	2.888	0.992	0	1	-1168.6	-18.568	7.544	4	3.552	-2	-5.008	-2	0	-1.488	-3.472
0.208	0.448	0.656	1.552	-7.104	-994.63	-0.032	20.384	11.072	3.28	-0.448	-2.896	-0.448	0.104	0.552	-0.448
-10.6	7.6	-2.8	-1.2	-1.4	-800.4	1.8	21.4	1	1.4	-2.6	-5.6	-2.2	-1.2	-0.2	-2.2
-14.888	3.184	-1.296	0.056	5.536	-603.61	17.24	64.696	-1.536	-7.944	-1.944	-4.944	-2.296	-0.296	0.056	-0.944
8.088	13.824	0.392	1.088	7.608	-248.75	40.52	94.912	18.568	0.52	-1.608	-3.608	-0.216	1.088	2.392	-0.304
-16.392	17.744	-1.744	-1.232	16.512	213.63	20.864	82.536	-6.624	11.696	-3.232	-6.232	-3.232	-1.232	-0.488	-1.744
13.088	25.168	0.584	0.792	8.712	628.73	19.712	68.952	-9.336	10.832	-1.208	-4.208	-1.416	-0.208	-0.792	-0.792
3.84	13.24	-3.16	-2	-1.2	944.68	22.2	48.92	3.2	8.44	-3.16	-5.16	-3	-1.16	-0.32	-2.64
-7.992	4.456	-3.664	-1.664	-1.656	1093.1	-0.32	27.448	-0.904	5.672	-3.664	-5.776	-3.664	-1.776	-1.664	-2.776
-9.168	2	-0.32	0.808	3.616	1071.6	-10.488	-13.784	-6.32	9.128	-1.192	-4.192	-1.192	-1.064	-0.128	-1.128
-4.888	9.856	-1.984	-1.952	-2.904	946.01	-13.984	-10.064	-12.824	7.92	-2.968	-5.952	-2.952	-0.952	2	-1.968
-5.032	23.936	-1.128	0.936	8.616	775.92	-5.84	-4.576	-6.032	2.68	-1.032	-4	-2.032	-0.032	1.032	-1
6.32	22.44	-3.76	-0.84	4.24	621.16	-2.48	-13.96	-5.64	-15	-2.84	-4.92	-2	-0.92	0.92	-2.92
-8.36	9.536	-2.744	-1.872	-22.312	427.95	-17.328	-44.352	-8.232	-7.616	-3.616	-5.744	-2.872	-1.744	-0.744	-3.616
0.12	-2.88	1.472	2.296	-28.072	49.816	-25.112	-95.352	13.296	-13.704	-0.528	-2.528	0.472	2.296	1.472	-0.352
-0.792	0.36	-4.88	-1.104	0.448	-418.3	-38.088	-79.12	-20.088	-8.328	-3.88	-5.104	-3.104	-1.104	0.448	-2.328
-11.264	0.008	0.456	0.456	0.632	-861.6	-24.816	-78.104	-14.184	-13.016	-1.272	-3.544	-1	1	3.728	-1
-8.16	-4.8	-2.04	-0.36	3.56	-1192	-18.08	-53.8	-9.84	1.32	-1.68	-4.68	-2.36	-0.68	-0.36	-2.04
-10.64	8.952	-1.632	-0.368	5.632	-1355	-13.208	-27.592	-15.52	12.944	-2.632	-5.632	-3.632	-0.368	-0.368	-0.264
-10.344	4.416	1	0.584	8.424	-1354.7	-12.92	-3.928	-26.744	14.248	-1.416	-3.416	-1.416	0.584	-0.168	-0.584
-11.288	-1.608	-0.608	-0.608	0.216	-1200.7	-4.432	11.68	-22.792	0.072	-1.536	-4.536	-1.536	-0.536	-0.072	-1
-12.536	-3.928	0.952	-0.024	-5.416	-1028.3	0.952	16.072	-6.952	-4.584	-1.512	-4.024	-2.024	-0.024	-0.024	-1
-13.04	10.48	-0.56	2.12	0.04	-840.28	7.32	23.56	4.04	-7.76	0.12	-1.88	1.12	1.56	1.56	0.12
-16.296	6.216	-1.216	-1	3.784	-621.22	21.728	51.536	8.904	-24.92	-2.392	-5	-2.608	-1	-0.608	-1.216
-5.128	0	-2.656	-0.312	-0.032	-221.03	33.784	100.22	-10.44	-16.248	-1.656	-4.656	-1.656	-0.656	0.344	-1
7.152	2.592	-1.888	0.408	-0.888	320.08	27.224	86.96	-6.552	-30.192	-1.592	-4.592	-1.888	0.408	-0.184	-3.368
-2.512	-9.776	-1.752	-0.752	-5.032	849.24	14.728	84.472	-4.24	-16.752	-2	-4.752	-2	-0.752	0.752	-2.504
1.2	1.4	-1.4	1.4	-6.4	1278.8	12	47.8	14.6	1.8	-0.6	-3.4	0.2	0.6	1.4	-0.4
-11.696	-6.544	-2.152	0.696	-13.568	1514	6.76	26.52	1.088	7.304	-1.152	-4	-1.152	-1	0.848	-1.152
0.96	-6.416	-2.792	-1.688	-9.104	1530.2	-15.792	-11.92	2.688	0.792	-2.792	-4.896	-2.792	-1	-1.584	-1.896
2.712	10.712	-1	0.888	-2.224	1361.9	-7.168	-8.008	-12.832	-3.112	-1	-4.056	-1.056	-0.056	-0.056	-1
-15.84	-3.968	-2.992	-2	-15.832	1239.5	3.944	-14.088	3.84	-5.048	-3.992	-5.992	-3.992	-1.992	-1.984	-2.984
-3.92	2.6	-1.04	-1	-3.24	1064.7	-10	-31.84	8.36	-13.92	-2.96	-5.92	-2.96	-1.96	-0.96	-1.96
-14.824	1.352	1.824	1.912	-3.648	859.86	-25.88	-63.464	-11.208	-7.88	-1	-2.088	0	1	1.912	-0.088
-21.456	-2.728	-2.864	-1.864	-4.912	459.82	-33.136	-113.82	-16.776	-12.368	-4.592	-5.864	-3.728	-2.728	-1	-2.136
-7.944	-3.528	-1	-0.184	3.448	-97.688	-29.896	-108.79	-11.288	-8.424	-2	-5	-1.184	-0.184	-2.632	-2.632
-0.408	1	0.304	0.232	15	-568.22	-27.248	-89.592	-13.68	-8.144	-1	-4	-1	0.768	0	-1
-13.44	-11.68	-1.56	-1.28	21.52	-962.92	-32	-59.88	-20.32	-25.12	-1.84	-4.56	-2.28	-1.28	-1.72	-1.56
-9.752	-6.376	-1	0	10.72	-1112.3	-19.752	-28.408	-8.704	-17.032	-1.672	-4.672	-2	0	0	-1.672
4.264	2.992	-1.752	-0.248	4.248	-1073.1	-8.136	-6.096	-1.376	-5.112	-2.248	-5.248	-2.248	-0.624	0	-1
-1.184	-1	-0.848	0.728	-9.664	-945.54	8	17.544	2.608	8.424	-0.848	-3.848	-1.272	0.152	0.576	-0.424
-8.168	1.784	-0.112	0.888	-18.168	-789.49	13.856	36.64	-7.416	13.032	-0.056	-3.584	-1.056	0.416	0.416	0.416
-9.44	1.36	-1.04	-1	-6.28	-619.84	4.16	18.16	-5.12	2.84	-2	-5	-2.52	-0.52	-0.04	-1
-8.544	5.568	-1	0.864	-13.864	-435.52	11.088	55.376	0.024	5.456	-1	-4.136	-1.568	0.864	2.432	-1
4.152	3.928	-0.768	0.232	0.936	-73.32	31.312	93.08	-6.008	-1.696	-1.768	-4.384	-1.768	-0.384	0	-0.616
5.656	15.36	-4.656	-1.328	2.656	431.99	23.368	80.36	3.296	0.608	-3.992	-5.992	-3.328	-1.992	-1.992	-2.664
-12.56	11.984	-2.712	-0.288	3.288	932.9	20.984	78.168	0.472	-5.712	-1.576	-5	-2.288	-1	-1	-2
-4.04	7.76	-1	0	10.8	1340.4	15.72	55.84	-14.56	-23.48	-1.24	-4	-2	0.76	0.48	-1
5.344	-5.04	-0.232	0.768	-4.808	1546.3	-4.504	26.688	-3.616	-2.496	-1.232	-4.232	-1.232	0.768	0.576	-0.616
0.272	1.592	-1.288	2.712	-4.712	1551	-8	-5.984	-10.024	-12.304	0.712	-2.288	0.712	1.712	1	-0.856
-3.328	-7.96	-2.904	-1	7.576	1398.7	-5.672	-3.344	-12.712	-25.944	-2	-5	-2	-0.096	-0.192	-0.576
-6.192	7.04	-0.048	0.048	-19.136	1181.4	-18.616	-6.24	-22.944	-6	-0.048	-3.048	-0.048	0.048	1	-0.048
-3	1	-3	1	-15	966	1	-5	2	-22	-2	-4	-1	0	1	-2
-3.192	-3.904	-3.904	-0.952	-11.856	710.65	-7.632	-44.912	-11.432	-8.192	-2.952	-4.048	-2.048	-0.952	0.952	-1
-8.904	3.232	0.616	1.616	-2.04	261.75	-34.672	-98.904	-5.808	-20.52	-1.288	-3.384	-1.288	0.712	-0.096	-2.096
-22.272	-8.296	-3.568	-3.28	-9.872	-288.04	-47.856	-95.976	-21.136	-5	-3.568	-7.424	-4.424	-2.424	-1.28	-3.568
-6.072	8.808	0.04	2.04	-0.728	-834.97	-17.92	-69.808	-1.688	15.928	0.04	-2.96	0.04	1.232	1.616	0.808
0.72	7.56	-1.28	-0.28	-8.68	-1292.4	-24.6	-50.48	-12.92	-1.76	-1.52	-4.52	-2.52	-0.52	-0.52	-2.52
-18.272	-1.88	-1.712	-0.712	-7.744	-1542.3	-4.304	-29.256	-19.016	11.088	-2	-5.712	-2	0	0	-0.288
-7.664	-5.648	-2.008	0.656	-2.704	-1555.1	-8.664	-1.376	-19	-1.008	-1.008	-4.008	-0.672	-0.008	0.992	-0.672
-1.536	-0.552	-0.848	-0.464	-2.24	-1400.4	-2.848	10.072	-13.856	-8.768	-1.848	-4.848	-2.464	-0.848	-0.232	-2.232
-3.296	6.864	-2.296	-0.864	3.792	-1213.4	-7.296	27.704	-11.976	0.544	-2.432	-4.432	-2.432	0	-0.432	-1.432
0.12	0.16	0.04	1.04	-4.4	-1026.4	-2.92	31.64	-17	-3.92	-0.96	-2.96	-0.44	1.04	1.04	-1.48
10.808	10.64	-2.056	-0.416	-9.472	-815.28	11.504	41.784	-24.112	-4.192	-1.944	-5.472	-2.472	-1	-0.472	-1.472
-10.152	14.968	-1.304	-0.152	5.696	-463.67	23.032	86.64	-28.272	-3.664	-2.152	-4.728	-2.728	-1.152	0.424	-2.152
-2.752	3.632	-1.376	1.872	11.488	31.256	37.48	95.376	-35.856	-6.624	-0.752	-3.128	-0.128	1.248	1.248	-1
-0.672	16.72	-1.672	-0.672	8	522.89	30.28	73	-12.952	-1.36	-2.672	-5	-2	-0.672	-0.344	-1
-7.08	15.84	-0.72	1	9.84	922.96	28.56	54.76	-12.44	1.72	-0.72	-4	-0.28	0.72	1.72	-0.72
-5.68	11.216	-1	-0.232	6.52	1151.8	-0.144	21.64	-17.608	3.304	-1.464	-4.232	-1.464	0.536	2.304	0.304
-3.448	13.24	-1.816	-1.632	3.288	1184.6	-11.104	-2.896	-4.656	3.68	-3.632	-5.632	-2.816	-1	-0.184	-1
4.952	7.272	2.32	1.728	8.264	1048.2	-1.68	-4.728	-7.816	9.864	0.728	-2.272	-0.136	1.864	1.864	-0.136
9.856	-16.472	-1.088	-2	2.352	882.66	-1.496	-26.384	-14.032	9.384	-3	-6	-3.912	-1	-1.088	-2
4.44	-7.36	-0.96	-0.92	-27.08	705.04	-2.12	-16.24	-3.08	13.96	-1.96	-4.96	-1.96	-0.96	0.04	-1.96
4.832	4.92	1.96	1.984	-1.016	501.78	-25.944	-43.424	-10	23.984	0.976	-2.016	-0.008	1.984	1.984	-0.008
-14.384	6.888	-1	-0.888	-13	133.38	-54.776	-97.336	-2.888	16.944	-2.888	-4.888	-1.944	-0.944	-1	-1.224
-11.312	5.4	-0.208	1.792	-17.792	-425	-33.416	-103.13	-1.856	17.712	-1	-3.104	-0.208	1.688	1.792	-0.104
-5.784	-15.264	-1.544	-0.544	-8.328	-949.06	-30.976	-89.48	-0.568	14.848	-1.848	-4.696	-1.848	-0.848	-0.696	-1.848
-4	-5.6	-2	-0.2	-11	-1387.6	-31.4	-60.8	18.8	10.2	-2.2	-4.4	-2.2	-0.2	0.6	-0.4
-5.488	2.52	-1	0.504	3.464	-1645.6	-16.488	-40.784	14.512	10.488	-1.248	-3.496	-1.496	0.504	0.504	-1.248
-8.856	-2.296	-2.408	-1.112	1.888	-1661.6	-14.304	-26.752	14.184	4.632	-2.408	-5.408	-2.408	-1.704	0.296	-1.704
1.344	-3.688	-1.688	-0.032	-5.312	-1513	11.968	22.312	7.936	-2.72	-2.032	-5.032	-1.688	-0.344	0.656	-1.344
1.528	6.608	0.568	0.568	-0.2	-1316.6	7.08	23.392	9.312	-16.728	-0.824	-4.04	-0.824	0.176	0.96	-1.432
-5.16	8.64	-2.88	-0.88	7.92	-1104	-2.76	26	6.48	-14.08	-2.88	-4.88	-2.88	-0.88	0.56	-1.32
-2.784	14.488	-1.024	0	32.88	-875.63	6.368	38.128	-0.488	-0.632	-1.512	-4	-2	-0.512	-0.512	-2.024
-7.608	9.928	-1.464	0.68	-10.76	-484.75	25.648	85.256	-1.216	3.712	-1.928	-3.928	-1.928	0.608	1.072	-1
4.832	-8.68	-3.584	-1.168	-15.912	55.096	39.08	91.912	7.096	3.576	-2	-5.168	-2	-0.584	-0.584	-1.416
7.208	0.896	0.264	1.632	-3.528	563.99	19.84	77.36	-9.424	4.68	-0.368	-2.736	-0.368	1.264	1.632	0.264
-2.52	0.96	-3	-1.64	-7.4	968.84	18.8	51.44	0	4.72	-2.64	-6.32	-3.64	-1.32	-1.96	-2.96
-2.904	12.824	-1.728	-1.456	6.904	1199.2	-6.832	26.984	-11.088	0.456	-2.456	-5.456	-2.456	-0.728	-0.728	-1.272
-9.76	11.52	-0.12	1.88	-1.912	1260.1	4.104	4.448	4.88	1.536	0.104	-2.896	0.104	1.104	1.328	0.328
-3.12	-3.824	-2.648	-0.648	5.408	1172.4	-22.304	-23.528	7.584	-11.648	-1.824	-4.824	-1.824	-0.648	0	-1
-17.848	-2.44	-1.872	-0.744	-7.488	1013.2	-8.152	-13.512	8.744	-5.2	-1.872	-4.744	-1	-1	2	-1
-11.92	-3.28	-0.4	-0.24	-3.08	855.8	-17.6	-36.2	19.16	-16.96	-2.16	-5.16	-2.16	-1.08	-0.08	-2
-7.064	-12.488	-1.872	-0.872	4.936	671.85	-18.552	-51.136	5.384	8.296	-0.936	-4.904	-1.904	-0.872	2.032	2.936
-1.984	1.032	-1	1	-1	290.22	-42.904	-103.95	-0.888	5.92	-1	-3.984	-1	0.016	0.032	-0.984
-1.128	-1.744	-0.936	-0.936	-18.36	-214.86	-42.872	-91.616	6.808	-12.336	-1.936	-4.936	-1.936	-0.936	0	-1
-2.12	1.208	-1	-0.112	-1.336	-750.74	-32.216	-75.888	-2.328	12.448	-1.224	-3.336	-0.336	1.664	0.888	-1.888
-16.28	4.52	0.68	2.84	1.4	-1150.2	-33.76	-61.24	-9	6.2	-1	-2.32	-1	1.68	3.68	-0.68
-17.584	-2.336	-3.584	-1.584	-4.296	-1342.3	-25.8	-39.216	-5.12	-8	-3.584	-6.792	-3.584	-1.584	-1	-2
-4.792	-2.232	-1.256	-0.256	-2.584	-1364.1	-2.816	-3.744	-8.976	-8.16	-1.512	-4.256	-1.512	-0.256	-1.512	-3.024
2.432	-13.4	-2.088	0.304	2.088	-1236.2	3.696	12.952	2.352	-1.216	-2.088	-4.392	-1.696	-0.392	0.304	-1.696
-4.296	-3.592	-2.704	-2	1.152	-1070.6	2	15.408	7.52	-5.408	-3.352	-6.352	-4	-1.352	-0.704	-2.352
-10	8.2	1.2	1.8	13.6	-885.6	2.4	27.8	18.6	-5.2	0.8	-1.8	0.2	2.2	1.6	0.2
-18.416	7.48	-2.552	-0.656	1	-655.66	6.648	39.2	6.968	-6.096	-2.656	-5.104	-2.104	-0.656	-0.552	-1.552
-0.984	2.576	-2.488	-1.488	4.056	-281.99	25.928	85.48	-10.48	-7.96	-2.488	-4.488	-2.488	-0.488	0.008	-1.496
0.28	14.264	-0.456	0.632	3.72	273.14	31.736	93.896	-6.648	-1.912	-0.912	-2.912	-0.912	0.632	1.632	-0.456
2.96	0.224	-1.816	-1.816	7.408	817.14	19.488	81.712	-2.512	-0.592	-2.224	-5.816	-3.224	-1.408	-0.224	-1.224
-2.44	-0.36	-1.92	0.08	-6.4	1277.5	22.6	57.76	2	-2.28	-1.28	-3.92	-1.64	-0.28	0.72	-0.28
1.184	6.872	-1.936	-0.248	9.256	1553.3	17.752	24.688	22.008	2.504	-1.936	-4.624	-1.936	0.064	0.376	-1.312
-16.664	1.432	-3.208	-2.68	3.488	1618.9	11.376	-3.136	1.904	-7.944	-3.944	-6.68	-3.944	-1.944	-0.944	-2.472
8.408	4.568	-1.216	0.568	13.76	1492.2	-8.136	-21.112	16.112	7.328	-1.216	-3.216	-1.432	0.568	1	-1.432
-7.824	9.16	-1.504	0.328	1.664	1328.9	-6.84	-18.336	17.824	10.984	-1.672	-4.504	-1.672	-0.336	0.328	-1.504
0.64	12.64	-1.64	-2.4	-14.04	1134.3	4.92	-24.04	28.04	8.96	-2.64	-5.64	-2.64	-0.64	-0.88	-2
5.848	-0.784	0.64	1.712	-2.504	914.71	-20.352	-55.192	13.784	4.352	-0.288	-2.36	-0.288	0.784	1.784	-1.072
-1.336	2.688	-1.976	-2	7.048	543.99	-41.76	-108.66	21.664	-2.784	-3	-6.952	-3.952	-1	-1	-2.976
0.832	-0.808	-1	1.928	3	-30.952	-43.736	-107.95	4	6.024	0.928	-2.048	0.952	1.928	2.952	0.952
-0.992	2.64	-0.784	-0.784	-16.368	-550.58	-30.288	-91.344	-2.92	1.856	-1	-3.072	-0.928	1	-0.856	-1
-1.24	11.92	-1	-1	-26.8	-1000.3	-21.24	-54.08	2.12	-15.2	-2	-5.88	-2	-1	-1	-1.88
9.968	-1.168	0.328	0.664	-5.504	-1261.7	-16	-28.152	-5.488	-10	-1.336	-4.168	-1.336	0.664	1.496	2.328
-10.464	-7.896	-3.488	-1.136	-5.056	-1291.3	-9.568	4.624	7.864	5.272	-3.136	-6.136	-3.136	-1.136	-0.352	-1.352
-3.112	-4.888	-3.528	-2.528	3.888	-1177.6	4.056	13.528	-4.544	5.512	-3.528	-6.528	-4.264	-1.528	-1.264	-3.264
-5	0.616	0.688	1.376	-2.008	-1014.7	9.376	16.504	-5.256	2	-1.312	-3.624	-1.312	-1	0.688	-1.312
-4.84	6.04	-1	0.36	0.76	-828.68	11.32	18.48	6.72	-11.04	-1.64	-4.28	-2.28	1.36	1.36	0
-5.184	9.552	-2.592	-0.816	6.264	-641.41	20.344	34.136	4.92	-5.392	-2.408	-5.408	-2.408	-1	0	-2
-4.528	4	-2.72	-0.632	9.648	-303.24	36.824	83.104	1.912	10.824	-2.632	-5.632	-2.088	-1.544	0.456	-1.456
-3.976	13.976	-1.504	-0.496	-3.48	163.94	37.992	89.976	-1.944	10.008	-1.496	-4	-1.504	0	1	-0.504
3.416	0.416	-0.448	0.448	6.24	627.68	25.928	89.304	-2.52	-2.864	-1	-4	-1	0	1	-1
-0.2	9.2	-1.6	-0.2	2.6	979.6	7.4	52.6	-1.4	3.2	-1.8	-4.2	-1.8	-1.4	0.2	-1.8
-2.184	12.832	0.704	-0.296	0.832	1134.6	2.704	21.648	-26.928	-4.016	-0.944	-4.592	-2.296	-0.592	1.056	-1.648
13.48	-5.832	-1	1.088	5.96	1090.5	-7.696	0.824	-9	-2.352	-0.608	-3.304	-1	1.392	1.696	-1
-7.488	-1.696	-3	-1.488	8.416	961.31	-9.72	-15.44	-16.136	-17.576	-3.744	-5.744	-2.744	-0.744	-1.488	-4.232
-2.584	7.496	-1.376	1.208	9.872	937.58	-3.544	-13.712	-25.92	-3	-0.792	-2.792	-0.584	1.208	1.208	-0.792
-12.64	12.68	-0.16	1.36	-6	834.2	-9	-30.72	-18.92	3.32	-0.48	-4.16	-0.32	-0.16	0.68	-1
-17.32	1.128	-4.552	-0.776	-1.336	670.18	-0.664	-45.424	-18.016	-0.016	-1.888	-5.664	-2.776	-0.776	0.112	-1
-10.872	19.104	2.616	1.808	-10.384	347.78	-31.32	-83.296	-15.832	-7.512	-0.192	-2.256	-1.128	0.936	3.744	-0.192
-6.32	11.064	-1	0.968	-9.856	-108.13	-36.904	-88.144	-11.952	1.76	-1.032	-4.016	-1.032	-1	0.968	-1
-16.808	11.968	-1.032	-1	-7.552	-616.23	-30.288	-89.936	-9.84	-4.48	-2	-5	-2	-1	-1	-1
-7.6	12.36	-1.68	1	-8.6	-1058.6	-22.2	-48.36	1.72	-1.08	-1	-3.92	-0.92	-0.84	-0.84	-0.84
-22.512	9.72	-3.744	-2.616	-16.72	-1300	-15.104	-23.464	-9.232	-4.048	-2.872	-6.744	-3.744	-1.872	-0.872	-2.744
-11.232	2	0.296	1.12	-9.648	-1350.2	1.592	-5.712	-1.288	-8.592	0.296	-3.704	0.12	2.12	1.472	-0.352
-14.328	12.224	-0.552	1.224	-6.416	-1219.1	0.568	28.776	16.76	6.344	-0.552	-2.776	-0.776	1.224	1.672	-1
-14.096	4.44	-2	-1.272	-0.736	-1031.1	-4	20.184	3.92	-10.28	-3.272	-4.544	-2.544	-1.272	-0.272	-2.272
-12.12	8.08	-1.64	0.68	14.4	-836.32	-5.36	20.08	-3.4	-8.36	-1	-4	-2	-1	-1	-1.68
3.368	0.952	-0.264	0.104	7	-627.62	10	35.408	11.208	-10.952	-1	-4.264	-1.264	-0.264	-0.896	-3.16
-6.92	12	0	0	6.416	-296.49	27.08	90.584	-6.496	-14.744	-2	-5	-2	-0.416	0	-1.168
-11.68	8.888	-2.536	-0.608	-6.568	205.93	35.104	94.32	-11.968	-15.928	-2.608	-5.608	-3.144	-0.536	0.392	-2.072
-10.072	-4	-1.976	-1.488	4	712.25	27.368	81	-13.392	-16.168	-2.488	-6	-3	-1	-1	-2
-0.64	12.56	-1.56	0.44	-10.32	1126.9	18.76	58.68	-6.68	-18.68	-1	-4	-1.88	0.12	0.12	-1.56
-4.864	1.296	0.432	1.04	-4.488	1374.4	1.528	29.784	-3.488	-14.176	-0.96	-3.96	-1.176	0.432	1.216	-0.784
-8.12	9.408	-3.968	-1.968	-3.216	1426.1	4.216	-2.184	-7.28	-18.96	-3.312	-5.968	-3.968	-1.312	-0.312	-1.312
-1.368	5	-1.704	0.296	4.816	1297.5	-5.816	-7.744	-10.08	1.04	-1.704	-4.408	-1.704	-0.408	0.296	-1.408
-0.768	-2.984	-2.752	-1	-10.248	1129.6	-2.016	-0.464	-2.984	-0.728	-2	-5	-2.752	-1	-0.504	-1.504
-5.8	1.4	-0.8	-0.4	-8.8	933.6	-15.8	-11.4	-9.8	-9.8	-2.4	-5.4	-2.6	-0.6	0.4	-1
-5.608	-8.24	-0.456	1.392	7.48	726.57	-6.608	-28.176	-13.848	1	-1.304	-2.76	-1.304	1.392	1.696	-1.152
1.752	-1.44	-1	-0.792	-15.336	391.9	-29.648	-83.504	-5.856	-2	-1.896	-3.896	-1.896	-0.792	1.104	-0.896
-6.944	4.776	-1.888	-0.888	6.664	-144.88	-37.664	-96.44	3.496	-3.392	-2.888	-5.832	-1.944	-0.888	0.056	-3.832
-11.92	-1.952	-1.992	1.976	-3	-632.06	-20.208	-93.912	10.008	-6.896	-1.008	-3.008	-0.016	0.992	1.992	1.984
-13.92	4.64	-2.12	-1.04	-8.76	-1068.1	-14.12	-59.68	-3.48	-1.08	-3.04	-5.08	-2.08	-1.04	0.92	-1.08
-4.408	-1.44	-1.176	-0.176	-1.856	-1323.4	-19.152	-35.296	1	-8.176	-1.176	-4.176	-2.176	-0.176	-0.176	-2
-6.456	3.728	0.456	-0.864	-8.368	-1336.8	-6.552	-20.872	5.264	-3.456	-2	-4.864	-2	-0.864	-0.136	-1
-11.368	-2.712	-3.632	-0.184	7.288	-1207.7	-6.264	7.736	-1.896	6.792	-2	-5	-2	-0.184	1	-1.816
-7.696	6.592	0.536	0.768	-7.072	-1022.8	-7.232	18.624	-6.912	-0.856	-1.232	-4	-1.232	0.768	-0.464	-2.392
-9.4	0.48	-3.72	-1	-3.6	-823.12	5.72	28.16	-3.52	-9.16	-3.44	-6.44	-3.44	-1.72	-1	-1.72
-14.328	6	1.032	0.688	13.704	-633.26	-1.064	39.824	3.608	12.968	-0.984	-4.312	-1.312	0.016	0.344	-0.656
-5.992	1.64	-3.12	0.752	16.248	-315.53	25.52	82.632	0.872	3.128	-1.624	-4.872	-2.248	-0.248	0.376	-1
-1.304	4.912	-2.424	-1.424	6.304	182.73	23.368	88.424	2.424	11.576	-2.424	-4.848	-2.424	-1	-0.424	-2.272
5.888	-3.248	-0.528	2	-8.664	679.03	17.448	88	1.72	0.888	-1	-2.528	-0.056	1.944	1.416	-0.584
-14.4	0.84	-3.04	-1.48	-3.36	1099.5	16.4	53.56	5.56	7.36	-3	-6	-3	-1	-0.48	-1.52
-4.208	3.864	-0.568	-0.568	-8.816	1353.7	-2.272	39.592	5.704	13.272	-2.568	-4.568	-2	0	-0.432	-2.16
-3.16	-2.928	0.232	1.232	-16.616	1403.6	-1.392	-0.312	11.696	3.232	-0.384	-3.384	-1	1	1.616	-0.616
-17.632	-4.64	-0.328	-0.664	-6.968	1293.2	-1.696	0.688	8.032	5.984	-1.664	-4.664	-1.664	-0.664	-0.328	-2.328
-17.576	-5.288	-1	0.288	5.408	1107.9	-8.832	-22.336	10.76	5.816	-1.712	-3.712	-1	-0.424	1	-1
-6.28	-3.96	-1.24	0.28	-4.4	904.92	-4.52	-26.12	8.44	-16.96	-1.48	-4.48	-1.72	0.52	0.04	-1.48
-0.344	-1.464	-3.232	-1.424	4.768	698.9	-27.584	-44.584	1.808	-14.656	-3.424	-5.424	-3.424	-1.424	-0.616	-1.616
-8.568	-3.296	2.424	2.424	12.112	348.82	-31.44	-95.696	18.136	-20.12	0.568	-1.576	0.424	1.568	1.568	0.712
-10.288	-2.616	-3.192	-1.096	0.328	-147.52	-36.904	-72.072	14.824	-22.904	-2.096	-5.192	-3	-1	-1	-2.096
-11.712	-3	-1.904	0.144	1.432	-649.39	-29.568	-86.76	-6.424	-7.384	-1.856	-3.904	-1.808	0.096	0.096	0.048
-23	9	3	2	14	-1072	-24	-56	-27	-3	0	-3	0	1	1	0
-10	0.48	-5.808	-2.856	-7.664	-1303.5	-14.144	-37.472	-23.232	-17.096	-4.808	-5.952	-3.904	-1.904	-1.904	-1.952
-2.864	1.632	0.616	0.616	1.944	-1358.1	-2.768	-13.944	-29.344	-13.384	-0.384	-3.384	-1.288	0.712	1.712	-1
-1.016	2.712	0.856	1.144	-7.864	-1232.8	-8.016	13.992	-36.704	-1.016	-0.856	-3	-0.856	1.856	2.856	-0.856
-11.816	7.616	-4.808	-2	-17.688	-1060.1	1.848	5.264	-21.848	-3.616	-3.808	-6.192	-3.808	-1.808	-1	-1.384
-5.48	-3.84	-1.76	-0.76	-30.52	-881.48	-3.36	15.48	-10.76	-0.08	-1.76	-4.76	-1.76	-0.52	-0.52	-1.52
-10.104	5.864	-3.848	-0.848	-9.544	-678.35	16.576	25.232	-12.648	-4.256	-2.848	-4.848	-1.848	-1.136	-0.136	-1.712
-5.304	-7.016	0.328	0.992	-0.32	-381.42	29.64	86.4	-13.656	2.352	-0.672	-3.008	-1.008	0.328	2.32	2.32
-4.392	0.304	0.232	1.616	3.312	99.392	39.848	90.072	-6.312	6.376	-0.384	-3	-1	1.616	1.232	-1.384
4.888	0.48	-1.432	-0.568	14.544	560.42	38.704	96.592	-12.184	-2.112	-2	-4.568	-2.568	-0.568	-1.432	-2.728
-2.12	9.68	-1.52	-0.48	-3.28	926.08	36.84	59.44	-4.12	-3.28	-2	-4.48	-2	-0.48	0.48	-1.52
5.776	0.304	-1.944	0.584	-1.28	1122.6	23.584	31.832	1.864	5.584	-1.472	-3.944	-1.944	0.056	0.528	-1
-6.456	-6.304	-2.152	-0.152	4.608	1161.1	-9.456	5.088	9.904	10.784	-2.152	-4.728	-2.152	-0.576	0.424	-0.576
-5.496	4.768	0.872	1	-2.624	1050.9	-3.624	-12.856	-9.016	-12.248	-0.376	-3.376	-0.376	0.624	1.248	0.872
-0.264	4.672	0.032	1.704	-1.624	915.29	-7.624	-13.312	2.704	-3.36	0.032	-2.968	-0.296	1.36	2.016	0.688
-2.28	-7.48	-2.88	-0.88	-7.48	747.6	-8.6	-21.56	-4.28	-19.64	-2.16	-5.88	-2.16	-1.16	0.56	-0.72
-6.52	-2.768	-0.16	0.536	-9.608	577.34	-16.824	-34.912	-3.536	-9	-1.232	-4.232	-1.464	-0.232	-0.232	-0.464
-3.472	8.768	-2.632	-0.816	-0.816	316.46	-34.16	-82.032	12.056	-12	-2.816	-5	-2	-0.816	-0.816	-1
-6.504	17.184	-0.136	2	-0.136	-165.36	-39.776	-98.272	0.496	0.728	0.728	-3	0.728	2	2	0.728
-17.296	4.616	-0.352	0.736	-7.648	-637.23	-32.672	-77.144	5.352	-3.792	-1.264	-4.176	-1.264	-0.176	-0.088	-2
-5.08	2.64	-3.76	-0.88	11.4	-1033.6	-25.44	-86.92	3.2	13.72	-2.84	-4.88	-2.88	-0.88	-0.92	-0.92
-1.072	8.04	-1.024	0.984	-16.912	-1260.1	-17.816	-34.856	-12.808	7.128	-1.016	-4.016	-1.016	-1	-0.024	-2
-10.216	-1.944	-4.776	-1.832	-10.84	-1261.6	0.168	-5.88	3.16	14.384	-3.832	-5.888	-3.832	-1.888	0	-1.944
-13.168	-11.336	-1.312	-1.104	-4.752	-1119.7	12.96	9.456	-7.376	-8.648	-3	-5	-2.104	-0.104	-0.104	-3.688
-9.936	13.264	0.544	1.696	13.872	-947.17	-1.152	25.368	-2.96	-1.544	-1.152	-3.152	-1.152	0.848	0.848	-0.848
-21.4	3.6	-3.4	-2.4	8.4	-752	-7.8	21.4	-5.8	-4.4	-4.2	-6.4	-3.4	-1.6	-1.4	-2.6
-10.992	-3.76	-0.248	1.504	6.536	-571.71	7.696	35.68	-13.52	-6.736	-0.496	-3.248	-0.744	0.752	2.504	-0.752
-1.592	9.336	-1.112	0.888	14.04	-278.43	32.888	101.07	2.336	1.632	-1.112	-4.112	-1.112	0.296	0.592	-0.408
-2.752	-1.496	-2.344	-1	-6.248	191.53	29.592	90.248	-2.904	-1.872	-3.656	-5.656	-2.344	-1	-1	-0.344
-2.352	20.824	-0.568	0.432	3.432	653.1	26.552	81.552	0.944	2.528	-1.568	-3.568	-1.176	0.432	0.824	-1.784
-2.96	-0.16	-4.24	-1.24	-0.2	1041.8	14.44	66.4	4.88	7.48	-3.24	-5.68	-3.24	-1.56	-1.12	-2.12
-1.488	2.464	-1.976	-0.952	2	1269.2	11.24	31.68	1.632	-1.048	-2.464	-5.464	-2.952	-0.464	0.024	-1.488
4.032	15.144	-0.392	0.072	-1.392	1298.6	1.424	4.672	-5.288	2.032	-1.464	-3.928	-1.464	-0.464	0.072	-1.464
-10.592	-2.664	-1.416	-1	-10.336	1178.1	-4.424	-11.752	6.008	8.088	-2.416	-5	-2	-1	1	-1
2.792	-0.432	-0.792	-0.424	-4.576	1002.2	1.952	-4.64	-4.584	3.576	-2.424	-5.424	-2.424	-0.792	-2.056	-3.952
-18.36	5.16	-1.64	0.72	-5.88	810.32	-7.64	-15.36	-13.48	12.4	-1.28	-4.28	-1.28	0.04	0.68	0
-4.904	8.096	-2.456	-1.728	-10.272	620.85	4.2	-19	-13.728	19.2	-3	-5.728	-2.728	-1	-0.728	-2
-6.224	11.448	1.328	1.776	-3.672	306.02	-46.28	-99.832	-17.328	22.552	0.552	-2.448	0.552	2.104	2.552	2.88
-5.824	4.768	-1.352	0.472	12.832	-166.65	-63.24	-110.82	-21.48	8.056	-1.528	-4.528	-1.528	0.472	0.824	-1.352
-1.36	10.592	-0.744	0.384	-3.288	-655.25	-43.304	-98.256	-2.304	31	-0.744	-3.744	-0.744	0.256	1.128	-0.872
-15.28	10.92	-1	1.76	-17.36	-1090.2	-10.92	-56.04	-3.16	16.48	-0.08	-4.08	-1	0.92	2.84	0.84
-19.392	5	-3.032	-2.968	-17.776	-1320.4	-6.872	-29.024	0.904	26.448	-3.968	-6.968	-3.968	-2	-1	-3
-11.744	8.936	-2	0.016	-13.952	-1349	-4.096	1.08	8.128	27.824	-1.984	-4	-1.984	-0.968	0.032	-0.952
-20.232	13.68	-2.744	1.064	8.616	-1211.1	0.088	14.448	2.872	10.32	-0.936	-3.936	-0.872	1.064	-0.808	-1.808
-10.216	1.104	-3.664	-2.888	-7.992	-1026.4	9.776	18.44	14	3.672	-3.888	-6.888	-4.664	-2	-2	-2.888
-7.92	12.04	1.52	2.36	0.52	-833.56	6.36	27.64	7.16	10.64	0.36	-1.8	0.36	1.52	2.36	0.52
-4.504	3.456	-0.376	-0.168	2.712	-627.45	8.656	22.072	-2.328	8.416	-1.376	-4.376	-1.376	-0.376	0.416	-1
1.976	-5.672	-2	-0.256	5.072	-344.45	22.048	86.768	-16.648	21.44	-0.512	-4.256	-0.512	0.488	0.256	-0.256
9.304	3	-1.304	1	5.824	137.48	21.256	90.44	-11.304	0.96	-1	-4	-1.304	-0.696	0.696	-1
5.408	6.872	-1.648	-1.296	24.832	632.9	18.536	82.536	-4.056	4.168	-2.944	-5.296	-2.648	-0.648	-0.648	-1.352
7.4	3.2	-1.2	1.2	12.8	1053.6	21.8	62.4	-4.6	9.2	-0.8	-3.4	-0.8	1.2	1.2	0
6.52	3.928	-0.656	0.792	5.104	1317.5	7.208	36.312	4.584	-0.112	-1.208	-3.656	-0.104	0.344	0.792	-0.104
-10.504	5.504	-3.496	-0.992	9.072	1365.1	-9.952	7.04	17	7.464	-3.496	-6	-3.496	-1.992	-0.992	-1.504
3.456	1.912	-2	-1.088	4.104	1234.9	-6.28	-15.912	6.56	-3.088	-2.632	-5.088	-2.632	-1.088	-0.544	-1.176
-14.936	4.776	-2	-1.816	9.616	1076	-12.592	-23.184	4.552	5.208	-2.632	-5.224	-3.224	-1.816	-1.408	-2.408
-5.24	4.76	-3.56	-0.92	8.92	893.16	-11.72	-24.88	13.52	3.72	-2.28	-5.56	-2.92	-0.28	-0.28	-1.64
4.624	12.76	-0.312	1.688	-1.128	695.63	-16.56	-31.696	11.688	-0.616	-1	-3	-1	1	1	-1
-3.584	10.208	-2.264	-2.264	-27.832	410.84	-28.72	-95.344	8.528	-4.944	-4.264	-6.264	-4.264	-2	-2	-3.472
-0.512	9.968	-1.784	-1.352	-3.376	-66.456	-34.808	-95.624	21.432	-4.056	-2.352	-5.352	-1.568	-0.568	-0.568	-1.568
-7.16	3	-1.168	0.496	-30.312	-550.18	-31.344	-95.472	31.144	-4.16	-1.336	-4.336	-2	-1	0.168	-1.832
-5.48	7.12	-3	-1.76	5.04	-941.08	-19.92	-75.32	12.88	-4.08	-2.24	-5.12	-3	-0.88	0	-0.88
-5.648	20.352	-0.928	0.072	32.992	-1214	-15.512	-38.648	-1	-23.496	-1.928	-4	-2	-0.072	0	-1
-1.12	21.784	-1.024	-1.024	-8.92	-1269.7	1.616	-11.072	11.048	-6.976	-3	-5	-3	-1	-0.952	-0.952
-9.216	17.88	-0.048	-0.024	12.072	-1126	3.096	13.048	6.288	-5.264	-2	-4.024	-2	0.952	1	-0.024
5.928	22.072	0.928	2.856	18.144	-964.94	5.144	13	21.504	-18.424	-0.072	-2.144	0.784	1.856	1.856	-1
1.72	15.2	-3.64	-1.64	15.52	-763.92	-0.76	7.52	22.12	-0.84	-2.76	-5.76	-2.88	-1.76	0	-0.12
3.824	7.008	-0.672	-0.168	8.184	-597.04	-3.64	25	19.664	-9.344	-2.168	-5	-2	-0.168	0	-2
13.704	4.432	-0.568	1.432	12.544	-337.1	21.216	78.616	18.456	6.32	-0.568	-3.568	-1	1.216	2	-1
9.096	12.152	-3	-1	-10.056	117.4	24.888	102.36	17.248	-3.792	-1.264	-3.528	-1.264	0.472	0	-1.264
3.056	2.376	-2.312	-0.688	3.504	554.27	15.744	83.248	19.312	-0.248	-2	-5.688	-2	-0.688	-0.688	-3
0.88	6.64	-0.36	0.44	4.4	918.32	29.32	71.92	25.04	3.44	-0.56	-3.56	-0.56	0.44	1.72	1
-0.224	12.92	-3.816	-1.408	-15.264	1130.9	8.224	27.92	16.368	-8.144	-1.816	-5.408	-2.408	-1	-1.816	-2.816
-2.984	11.56	-0.176	1.912	6.192	1165.6	1.072	17.232	12.296	4.632	-0.088	-3.088	-0.544	0.912	1.368	-0.088
13.448	-1.944	-2.992	-1.496	-9.024	1051.7	-7.968	-16.488	17.576	-10.48	-1.992	-5.488	-2.992	-1	-0.504	-1.496
-11.624	5.752	-2.104	0.24	0.168	888.12	-19.416	-15.656	22.136	-2.176	-1.208	-3.76	-0.656	0.792	0.792	-0.656
-6.2	1.4	-1.4	1.6	-2	720.6	-4.2	-15.6	21	3.2	-0.4	-3.4	-0.4	1	1.6	-0.6
-8.72	4.816	-2.648	-0.944	-5.184	537.79	-32.256	-31.904	5.352	-1.072	-2.296	-5.296	-2.944	-0.296	-0.24	-2.296
2.48	6.128	2.304	2.304	-20.696	241.54	-31.224	-92.92	33	-0.784	-0.392	-3.392	-0.392	1.608	1.608	-0.392
-21.208	6.512	0.744	0.744	-0.4	-225.21	-32.536	-81.12	14.488	1.56	-1.256	-4.256	-1.512	-1	-1	-0.744
-6.376	-10	-2.376	-1.168	-2.208	-703.98	-36.456	-79.624	3.872	-6.416	-3.168	-5.376	-3.168	-1.376	-0.376	-1.584
-7.84	6.76	-1.32	2.36	8.28	-1112.1	-15.96	-65.08	-14.8	-1.4	1.2	-2.48	0.36	2.36	2.36	0.68
-1.896	9.664	-3.776	-1.776	6.096	-1323.8	-22.888	-39.456	-16.544	-9.112	-3	-6.888	-3.888	-1.888	-0.888	-2.888
-2.68	3.512	-0.936	1.128	11.128	-1325.8	8.424	10.208	-12.808	-1.448	-0.872	-2.872	-0.872	1.064	1.064	-1.744
-1.32	14.728	-0.032	1.952	-1.936	-1172.4	9	0.112	1.016	-7.144	-1.016	-3.016	-1.016	0.968	1	-1
6.936	7.128	-2.936	-1.968	-14.776	-984.41	-2.296	28.744	-5.968	-17.872	-4.936	-6.968	-3.968	-1.968	-1.936	-2.904
-11.76	10.36	1.68	1.68	-0.8	-823.04	12.64	31.88	4.72	-17.36	-0.32	-3.32	-0.32	1.76	0.84	-0.24
3.928	16.08	-1	-0.744	2.232	-653.5	-5.08	21.816	8.896	-9.36	-1.872	-4.744	-1.872	-0.744	-0.744	-1
-8.304	6.528	-2.648	-2.648	6.184	-403.5	35.992	78.104	22.184	-2.416	-3.472	-6.648	-4.472	-1.824	-0.648	0.648
-7.088	0.76	0.552	0.328	4.088	35.072	30.672	80.672	20.896	3.016	-1.448	-4.448	-2.224	-0.224	-1	-2
-4.632	7.992	-4.184	-1.184	5.272	486.58	27.632	80.008	18.456	-2.088	-3.184	-5.912	-3.184	-0.912	-0.912	-1.728
5.04	12.36	-1.96	-0.96	-7.48	867.16	27.24	77.64	11.44	-17.28	-2.28	-5.64	-1.96	-0.28	0.68	-3.64
9.792	-3.736	0.104	0.104	-0.568	1114.9	21.576	33.576	-4.056	0.584	-1.632	-4.264	-1.264	0.104	0.104	-0.632
106.55	-37.856	-3	-2	-6.08	1141.1	-2.576	7.84	-31.432	51.696	-4.584	-7	-4	-2	-1.416	-3.416
-56.496	20.792	-1.856	-0.32	0.784	1000.7	-4.28	-6.248	5.04	-26.104	-2.32	-4.784	-1.856	0.144	0.072	-1.392
-43.536	10.952	-1.952	-0.952	5.464	839.34	-15.416	-22.88	-16.416	-18.048	-2.464	-4.952	-2.464	-0.952	0.536	-1.488
-22.52	21.2	-1.68	-0.24	-19.36	659.96	-8.16	-18.48	-13.12	-20.32	-1.68	-4.68	-1.12	-0.24	0.88	-0.12
-17.584	8.472	-1.176	0.648	-10.744	453.81	-14.176	-30.888	-17.728	-3.312	-0.96	-3.96	-0.744	1.04	2.256	0.864
-7.032	-1.184	-2	-1.344	-13.248	188.33	-48.184	-93.056	-33	-17.056	-2.688	-5.688	-2.688	-1.344	-1	-3
-18.184	0.072	-2.704	-0.112	-6.592	-290.74	-37.592	-95.592	-25.856	-9.184	-1.408	-4.408	-2.112	-0.408	0	-0.704
-6.216	3.032	-2.248	-0.248	-0.48	-797.01	-43.264	-90.512	-27.968	-2.232	-0.744	-4.496	-2.248	-0.248	-0.248	-2
-1.4	-12.8	-4.4	-2.4	-10	-1234.8	-33.8	-71.8	-16	-18.4	-3.6	-7.4	-3.6	-1.6	-0.8	-2.6
-12.608	-1.48	-1	2.152	7.024	-1542.4	-30.568	-39.56	-6.848	-18.76	-1	-3.696	-0.848	1.152	1.304	-0.696
-9.792	-5.728	-0.312	0.896	-3.792	-1608.2	-11.104	-3.248	-3	-13.248	-1.208	-3.208	-2	0	0	-0.416
-15.16	-2.272	-0.776	0.168	-9.056	-1486.9	1.832	-0.552	1.552	-10.664	-1.832	-3.888	-1.888	0.112	-0.944	-0.944
1.056	4.944	-1	0.984	-14.904	-1305.7	11.856	3	3.976	-15.808	-1.016	-3.016	-1.008	-1	-1	-1
-1.32	11.48	-2.8	-0.84	17.72	-1096	-16.88	13.44	-0.88	-3.64	-1.88	-5.84	-2.88	-0.88	0.08	-0.96
0.32	-9.032	0.648	0.824	-1.352	-870.62	-4.12	13.728	-2.232	-7.032	-0.264	-4.088	-1.176	-0.088	1.088	-0.088
-9.32	3.32	-0.592	1.136	-0.008	-578.49	36.504	98.272	-8.824	0.32	0	-2.864	-0.864	1.136	0.272	-0.136
15.344	-1.576	-4.264	-1.632	9.128	-92.632	23.024	88.952	-2.184	-4.448	-3.448	-6.448	-3.448	-1.448	-0.448	-1.816
-4.144	-6.696	-1.464	-0.696	14.68	390.9	19.464	87.536	-3.536	-6.336	-1.464	-5.232	-3	-0.464	-0.768	-3.072
9.92	-11.6	-2.16	-0.16	-0.6	816.32	32.2	76.68	-1.52	-4.4	-1.72	-4.88	-2.16	-0.16	-0.16	-1
6.328	-7.704	-3.016	-0.328	-5.344	1105.5	16.048	36.096	-10.216	-16.56	-2.672	-5	-2.672	-0.328	0	-2.344
3.736	-4.008	-1.376	1.624	-11.104	1200.5	9.616	9.232	-15.992	-3.36	-1	-3.376	-1	1.248	0.624	-1
6.664	-0.28	-2.152	0.272	7.88	1133.9	-3.24	-5.544	-9.6	3.672	-1.576	-4.152	-2.152	-0.152	1.272	-1.304
7.336	-7.664	-0.944	-0.944	3.584	982.74	-0.92	1.92	-6	-7.528	-1.416	-4.944	-1.416	-0.472	0	-1.472
0	1	-2	0.52	3.84	816.64	-3.32	-13.96	-15.88	-4.36	-0.96	-3.48	-1.48	0	-1	-1
-3.864	-3.816	-2.136	-1	-8.952	651.18	-15.296	-23.704	-13.072	-2.432	-2	-4.568	-2.568	-0.568	0.568	-1
-3.472	3.168	-0.08	-0.464	-5.464	365.74	-45.32	-82.16	1.464	8.616	-2.464	-4.464	-1.848	-0.232	-0.464	-1.232
-10.008	-6.016	-2.008	0.984	-3.688	-98.328	-35.704	-90.04	-2.024	-6.344	-2.008	-4.68	-2.344	-0.344	0.656	-1.672
2.528	2.424	-0.848	-0.56	-0.896	-601.91	-38.152	-86.576	-1.712	-10.952	-2.56	-4.56	-2.56	-0.848	-0.56	-1.136
-13.8	-0.52	-1.76	1	-3	-1060.4	-39.24	-69.32	17.6	-1	-1	-4.24	-1	-0.24	0	-1
-3.112	-0.648	-1.384	-0.576	-8.272	-1350.9	-22.112	-27.144	2.848	-21.736	-1.384	-5.384	-1.576	-0.384	2.232	-0.384
-2.416	-3.848	-1.568	-0.568	8.272	-1445.4	-4.432	-17.584	-8.704	-18.256	-2.568	-4.712	-1.856	-0.568	0.144	-0.856
-11.176	-2.808	-2.384	-0.096	0.848	-1344.8	-5.768	-4.232	-15.616	-25.328	-2.096	-5.096	-2.192	-1.096	-1	-2.808
-2.712	-0.712	-3.904	-1.952	-0.664	-1157.5	-3.904	13.48	0.904	-11	-2.952	-5.952	-2.952	-1.952	-0.952	-2
-11	4	-2	0	-2	-976	-2	20	-10	-12	-2	-4	-2	0	0	-2
-1.624	-5.232	-0.856	-0.904	-0.952	-760.96	-0.424	4.016	2.704	1.944	-2.856	-5.808	-2.856	-0.904	-0.904	-1.904
-17.904	-5.04	-2.096	-1.904	5.96	-479.65	11.824	71.768	-10	-7.672	-3	-6	-3	-1.096	-0.192	-2.384
-2.848	-3.12	0.856	1.712	-0.848	5.448	32.568	92.264	7.424	-2.28	-0.288	-2.432	-0.432	1.712	0.856	0.856
-0.272	2.04	-2.616	-0.424	5.96	537.62	13.536	84.848	-15.808	-11.232	-3.424	-5.424	-3.424	-1.424	-0.616	-1.808
12.4	12.6	-1.2	-0.48	2.24	1003.8	16.56	75.88	-1	9.08	-2.48	-5.24	-2.48	-1.24	-0.24	-1.24
8.288	-12.44	-1.288	0.712	-3.184	1328.2	2.968	44.224	-7.2	1.592	-1.288	-4	-1.576	0.712	0.712	-1.288
-3.688	3.344	-1	-0.328	-9	1454.7	-0.328	15.992	0.024	-1	-1	-4	-1	0.664	1	0.328
5.008	9	-0.232	1.616	-7.768	1383.1	5.464	-5.152	0.536	-1.392	-0.384	-3.384	-0.384	1.616	1.616	0.768
-1	4.568	-2.704	-0.272	-14.84	1227.6	-16.136	-2.728	-5.792	-2.296	-2.272	-4.272	-2.272	-0.272	0.296	-1.568
-2.76	5.48	-1.96	-0.48	8.6	1048.6	-7.08	-10.2	-4.52	-12.84	-1.96	-4.48	-2	0.04	0.52	-1
-8.056	2.248	1.528	1.528	1.664	859.84	-6.112	-25.032	-0.08	-1.384	-0.472	-2.944	-0.472	1.056	1.584	-0.472
-5.968	4.032	-1.424	-0.424	-3.728	590.95	-39.888	-91.64	-0.272	-14.576	-1.848	-4.848	-2.424	-1	-0.424	-1
-8.984	3.232	-1.496	-0.496	-11.12	95.616	-45.248	-103.14	3.248	-8.112	-1.872	-4.872	-2.248	0.128	0.752	-1
-7.984	1.312	-0.656	1.016	-1.312	-328.32	-35.688	-99.64	5.048	-8.328	-0.984	-2.984	-0.312	1.016	1.016	-0.656
-14.88	-6.04	-1.72	-1.16	-8.12	-643.8	-36.92	-70.04	-1	-9.16	-2.44	-5.88	-3.16	-1.16	0.56	-1.72
-5.088	4.072	-1.768	0.232	-5.856	-877.05	-25.16	-38.728	8.768	-14.48	-2	-4	-2	0	0	-1.232
-15.288	15.792	-1.552	1.264	-13.92	-966.66	-11.368	-7.312	15.24	2.4	-1.552	-3.736	-1.552	0.448	0.816	-0.448
-4.496	-3.088	-2.456	-1.32	-4.456	-896.79	-8.368	11.864	15	-1.088	-2.456	-5.456	-2.592	0.272	0.408	-0.728
-7.648	-13.384	-1.088	-0.088	-4	-766.19	-2.232	19.088	13.176	-8.824	-1.088	-4.176	-1.176	0.824	0.912	-1
-16.36	7.64	-2.92	-1.96	-3.88	-607.92	-4.4	19.36	-6.16	-12.76	-2.92	-5.92	-2.96	-0.92	0.04	-1
-1.112	-0.008	-2	-1.008	0.976	-462.18	7.04	14.112	-3.896	-5.024	-2.008	-5.008	-2.008	-1	-1	0.976
5.224	9.392	-1	1.944	10.728	-219.58	26.832	75.064	11.832	-5	-0.944	-3	0	1	1	-0.944
-5.936	-0.48	-2.688	-1.792	9.272	208.86	27.104	94.584	4.168	-10.376	-4.584	-6.792	-3.792	-1.792	-0.896	-2.792
-8.696	2.696	1.24	0.392	5.608	680.77	30.784	82.176	4.544	-8	-0.608	-3.608	-1.456	0.392	0.544	-1.304
-5.4	3.8	-2.6	0.2	-2	1080	28	72.4	5	-10	-1	-3.8	-1.8	0	1.6	-1
-1.976	15.264	-2.504	-1.752	-2.264	1341.9	9.784	36.776	18.008	-10.216	-3	-6	-3	-0.248	-0.248	-2.752
8.04	2.928	2.296	2.408	11.776	1419.6	10.072	14.304	20.336	0.448	-0.704	-2.296	-0.704	1.704	0.704	-0.184
-2.784	-1.064	-2.968	-1.624	2.536	1329.4	-7.28	0.344	-2.624	0.152	-2.968	-5.968	-3.312	0.344	0	-0.688
-8.744	0.864	-1.392	-0.568	3.808	1146.9	-4.216	-18.312	-9.176	-0.352	-2.176	-5.176	-2.176	-0.784	-0.176	-1.392
3.72	7.48	-0.56	1.88	5	951.56	-14.32	-18.76	-3.76	-1.6	-0.12	-2.56	-0.56	1.44	1.44	-0.56
-2.56	3.728	-1.512	-1.024	1	766.18	-16.488	-20.64	-3.048	5.536	-2	-5.024	-1.512	-0.024	0.488	-1
-1.608	-1.928	-0.072	1.464	-3.896	492.27	-31.144	-74.792	7.712	5.536	-0.072	-3.072	-0.072	0.856	1.928	-0.072
-12.416	2.672	-0.248	0.752	22.768	21.984	-37.248	-86.08	8.672	10.592	-1.248	-4.248	-1.664	0.752	2.336	-0.248
-4.2	-5.216	-1.16	-0.264	14.776	-515.84	-28.368	-91.264	4.944	5.264	-2.264	-4.264	-2.264	0.368	0.368	-0.368
-10.64	-2.6	0.36	1	-37.52	-1026.2	-12.16	-65.24	16.76	4.32	-0.32	-3.32	-0.32	1.04	1.36	-0.32
-5.552	4.824	-1.728	-0.728	-12.824	-1370.6	-0.808	-43.624	21.64	5.912	-2.456	-4.728	-2.728	-0.728	-0.456	-1.184
-13.568	1.448	-0.104	0.672	15.76	-1497.8	-10.656	-12.464	20.912	22.88	-1.88	-4.88	-1.328	0.448	0.672	0.448
-4.112	-4.888	-2	1.472	3.704	-1412.3	-0.12	2.824	15.816	11.296	-1.352	-3.528	-1.176	0.648	-1	-1.352
2.536	9.848	-2	-0.872	-14.872	-1215.9	2.512	3.024	11.64	5.64	-2	-5	-2.128	-0.872	0.872	-1
-1.12	-6.04	0.08	0.24	-18.32	-1012	4.64	3.72	28.04	8.6	-1.76	-3.84	-1.84	0.16	0	-0.92
-0.808	7	-2.032	-0.064	-3.192	-805.04	1	11.84	11.096	1.064	-1.064	-3.096	-2.032	-1	0.936	-1
-12.84	6.08	-3.968	-2.936	4.952	-547.61	28.096	73.432	-10.08	-0.904	-3.952	-6.952	-3.968	-1.952	-1.952	-2.968
10.656	5.912	-0.128	1.808	16.744	-70.848	26.616	88.32	-3.256	8.68	-0.192	-2.256	-0.192	1.808	1.872	-1
-1.12	-4.432	-2.776	-1.664	8.44	468.78	37.88	81.112	1.784	2.112	-2.776	-5.664	-2.776	-0.776	-0.776	-1.888
1.36	3.52	-1	0.84	3.8	948.16	26.76	74.4	18.2	20.24	-1.16	-3.32	-1.32	0.84	0.84	-1
-0.168	16.832	-1.584	1	-0.872	1294.8	22.424	44.128	3.08	27.584	-0.792	-3	-0.208	1	1.792	3.168
-20.744	6.816	-4.72	-1.976	-5.976	1433.3	4.72	14.976	3.376	18.376	-3.976	-6.232	-3.488	-1.488	-1.488	-2.488
-14.088	12.088	-0.304	0.696	-12.304	1360	6.088	4.568	0.872	22.088	-1.304	-4.304	-2.304	-0.304	0.696	-1
-11.24	2.52	-2.352	-1.944	11.056	1199.9	-6.072	-16.112	14.536	9.168	-2.296	-5.296	-3.296	-0.648	-0.648	-1.352
-19.8	5.2	-1.6	-1	3.8	1013.2	4.8	-12.8	2.2	19.6	-3	-6	-2.8	-1.4	-1	-1.6
-11.032	10.032	-2.104	1	0.448	801.06	-7.168	-22.48	9.968	10.624	-0.448	-4	-0.448	0.448	0.448	-0.448
-7.016	8.528	0.488	0.488	-5.024	536.27	-29.944	-84.856	6.472	5.448	-1.504	-4.008	-1.504	-0.008	-1	-2.488
-2.192	-1.72	-0.544	-1.088	-21.088	45.456	-36.824	-107	7.824	17.072	-1.632	-5.088	-1.632	-1.088	-0.088	-0.544
-4.264	17	-0.408	0.776	-5.248	-493.88	-34.328	-98.448	-7.88	7.776	-1.408	-3.816	-1.408	0.184	0.184	-1
-14.56	4.72	-0.92	-0.28	-1.36	-955.6	-23.56	-81.36	-8.56	16.52	-2.28	-4.28	-1.64	0.08	0.08	-1
-8.304	10.056	-0.688	0.936	10.064	-1317.7	-18.44	-51.368	-13.496	-1.88	-0.064	-3.064	-0.376	1.936	2.312	-0.376
-12.056	5.472	-0.056	-0.056	13.36	-1435.2	-28.584	-25.224	-9	-16.472	-1.32	-4.056	-2.056	-0.056	0.208	-1.792
-18.952	6.624	-1.136	0.216	-16.032	-1352.6	3.408	5.432	-8.216	-9.944	-2	-4.784	-2	-0.216	1.784	-1
2.808	6.832	3.992	2	-12.336	-1186.1	17.504	17.84	4.848	13.968	0.664	-2.168	0.664	2.664	2.664	0.664
-14.84	4.44	-3	-1.12	3.88	-983.64	4.32	6.36	3.44	-8.52	-2.12	-5.12	-2.24	-1	-1	-1.12
-10.568	9.648	-1.928	0	19.12	-790.49	-9.992	7.864	-8.648	-4.368	-2	-4.072	-2.928	-0.072	0	-1.144
-4.456	5.024	-1.072	0.928	11.688	-545.31	14.048	72.944	-5.288	-20.168	-1.072	-3.072	-1.048	0.952	-1	-2
2.24	3.216	-0.928	-1.88	-0.904	-54.28	32.952	79.168	-9.4	1.928	-2.88	-4.904	-2.904	-0.904	-0.904	-0.952
-1.712	5.28	0.712	0	10.064	496.36	36.64	88.928	3.208	5.28	-1.072	-4	-1.144	0.928	0	-1.072
1.48	6.92	-2.52	-0.76	3.28	990.52	25.76	78.44	17.48	2.36	-0.88	-3.88	-1.76	0.12	1	-0.12
-5.336	7	-2	-0.336	5.648	1331.4	12.816	35.48	-3	-1.344	-2	-5.168	-3	-1	1.496	-1
-9.92	-1.864	1	1.784	6.272	1436.9	-5.488	9.168	1.216	-6.192	-0.216	-3.216	-0.216	1	1.216	0
-13.264	-9.36	-1.736	-1.208	-9.096	1360.2	-3.472	-15.888	1.792	-13.944	-3.208	-5.944	-3.208	-1.208	-0.208	-1.736
-5.12	-8.688	-2.248	-0.624	-9.568	1172.1	7.816	-13.376	-12.496	-7.504	-2.624	-5.312	-2.312	-1	1.064	-1.688
-8.72	0.32	0.8	2.08	10.64	979.44	2.72	-28.6	-5.24	-4.12	0.08	-2.92	-0.92	1.44	1.44	0.08
-5.448	-0.408	0.408	0	-1.472	791.98	-6.592	-17.448	-7.448	-2.04	-1.184	-4	-1.408	0.592	2.776	2
-5.736	9.032	-1.368	-0.824	-7	525.3	-36.016	-75.696	3	-1.456	-2.368	-4.824	-2.824	-0.912	0.088	-2.368
-0.512	9.416	-1.496	0.512	-11	64.912	-36.984	-105.49	3.968	-13.04	-0.992	-4.488	-1.488	0.008	0.008	-0.992
-8.176	7.136	-1.552	-0.104	-10	-465.14	-41.928	-87.28	7.688	-0.968	-2.104	-4.104	-1.552	-0.104	0.448	-0.552
-7	-4.2	-1	-0.2	-8.6	-814.4	-20.8	-89.6	-4.4	-4.2	-1.6	-4.6	-2	-1	-0.6	-1
2.368	-3.072	-3	-0.352	-2.704	-963.86	-30.944	-36.672	4.28	-5.928	-2.352	-4.704	-3	-0.352	0	-1
1.608	4.432	-1.088	-1.784	-5.048	-986.17	-7.568	-20.608	8.568	-10.088	-3.088	-6.088	-3.088	-1.088	-1.392	-4.088
-3.792	4.648	-0.256	0.744	-3.72	-914.52	-4.024	3.976	0.792	-1.56	-1.744	-4	-2	0	0.256	-1.488
-0.96	1	-2	-1	-8.128	-766.6	10.248	12.624	0.04	-2.456	-2.208	-5	-2.208	-1	-1	-1.208
6.16	11.56	-0.32	-0.16	-4.68	-626.36	3.84	39.8	-18.68	10.08	-0.32	-4.16	-0.48	0.68	0.68	-0.48
-8.328	5.336	-2.336	-1.112	23.864	-466.74	-1.768	13.224	-24.984	-14.656	-2.336	-5.224	-3.112	-1.112	-0.888	-2.888
6.128	-6.744	-2.808	0.192	4.832	-271.87	34.4	84.48	-37.424	6.256	-2.872	-5.744	-2.872	-0.744	-0.744	-1.808
-1.84	3.84	1	1.984	-1.856	142.43	23.192	91.968	-7.128	6.064	-1	-3.016	-1	1	1	-0.984
-10.424	1.352	-0.872	-0.84	7.224	628.33	13.224	91.128	-13.064	11.096	-1.872	-4.872	-1.904	-0.872	0.096	-0.936
10.04	-7.96	0.6	1.76	8.4	1076.8	32.28	83.88	-23.08	-4.88	-0.24	-2.24	-0.24	0.84	1.84	0.84
3	8.744	-1	1.616	7.872	1388	0.536	48.392	10.184	15.336	0.488	-2.384	-1.256	1.616	0.744	0.616
6.304	1.232	-4.824	-1.824	11.776	1506.4	-0.176	9.832	-15.768	8.888	-3.824	-6.824	-3.824	-1.824	-1	-1.176
5.208	-2.552	-1.12	0.104	2.968	1410.9	-17.672	-11.912	-4.584	3.088	-1.672	-4.448	-1.672	-0.448	-0.224	-1.224
4.272	13.272	-1.456	0.728	13.64	1230.3	-21.184	-4.264	-4.816	6.912	-0.272	-3.272	0	0.728	2	0.816
-4.44	-0.28	-1.64	-0.64	-0.4	1020.4	-21.32	-27.08	-5.12	0.96	-2.32	-5.32	-2.64	-1	-1	-1.32
-6.736	3.104	1	1.632	7.368	789.42	-9.16	-24	-17.688	-1.16	0.264	-2.368	-1	1.368	1.368	-1
-0.592	1.576	-0.584	-0.168	-14.248	515.3	-23.416	-67.568	-1.584	3.912	-2.168	-4.752	-2.168	-0.752	-0.584	-1.416
-15.248	4.888	-0.928	-0.464	-10.072	28.536	-28.424	-88.144	10.824	11.032	-1.464	-4.464	-2	0.072	0.928	-0.464
-9.416	6.608	-1.488	0.024	-0.488	-534.41	-38.096	-74.512	-18.512	5.072	-1.488	-4.488	-1.488	-0.488	0.512	-1.488
-17.92	10.88	-2.56	-1	-2.4	-1024.2	-26.16	-70.28	-32.68	10.68	-2.44	-5.44	-2.44	-1	0.68	-1
-8.256	8.472	-1.216	-0.432	8.784	-1399.4	-12.512	-49.176	-35.744	-2.768	-1.432	-4.824	-1.216	0.392	0	-1.176
-0.624	5.248	-2.344	-0.688	9.872	-1557.5	-6.376	-30.408	-22.624	-5.968	-2.032	-5.032	-2.376	-1.032	-0.688	-2.344
-1.776	-7.376	-3.704	-2.408	15.184	-1521.5	-1.56	7.816	-29.888	-14.184	-3.408	-6.408	-4.112	-1.704	-1.704	-2.408
-3	-6.048	-1.496	-0.248	-0.784	-1370.1	-3.504	12.992	-21.768	-13.528	-1.248	-4.248	-1.496	0.504	0.504	-1.496
-2.8	0.6	-1.2	-0.2	-2.8	-1185	1.2	18	-20.2	-9	-2	-5	-2	-1	0.8	-1
-6.392	5.304	-2.392	-1.24	-20.112	-925.93	12.456	23.632	-23.848	-22.416	-3.24	-6.24	-3.24	-1.24	-0.24	-2.544
-3.936	0.48	0.688	1.584	4.584	-594.06	21.688	76.8	-20.144	-5.832	-0.416	-3.208	-0.416	0.688	0.688	0.48
-15.888	17.328	-3.832	-1.888	14.224	-107.56	29.392	96	-3.84	-3.944	-2.944	-5.888	-3.888	-1.888	-0.944	-1.944
9.92	7.08	1	2.008	-15.864	437.95	39.096	74.12	7.88	18.928	0.008	-2.992	0.008	1.008	2	0.008
-0.68	1.92	-1.88	-0.92	-20.48	907.4	30.56	70.44	1.8	4.68	-1.92	-3.96	-1.96	-0.92	-0.92	-0.92
9	6.088	-4.648	-2.56	-26.56	1237.4	18.032	53.944	-11.416	-2.296	-3.648	-6.56	-4.56	-1.648	-0.736	-0.824
-5.096	17.552	3.048	3.32	-14.32	1365.3	23.28	29.096	7.272	3.232	1.32	-1.544	1.456	2.456	3.456	1.592
-6.816	2	-3.08	-1.264	-4.264	1308.8	-5.184	-0.048	-1.608	-1.608	-2.632	-5.264	-2.632	-0.448	-0.184	1.816
-6.464	1.712	-1.232	0.536	-2.608	1155	-3.376	-17.216	-4.984	-7.768	-0.464	-4	-0.464	0.768	0.768	0
-9.52	12.4	-0.16	1.56	7	978.4	-3.2	-15.96	21.24	4.92	-0.72	-3.44	-1.16	1.28	1.56	-0.44
8.952	12.656	-1	-1	0.72	795.89	-6.984	-13.264	22.312	2.608	-2.672	-5.672	-2	-1	-0.344	-1.688
-3.88	8.496	-0.504	-0.128	0.736	545.34	-35.008	-76.048	20.744	-6.984	-1.128	-3.752	-1.128	0.872	-0.376	-0.376
-9.76	12.368	-2.728	-0.152	-11.632	97.976	-39.064	-95.304	28.392	6.848	-2.152	-4.728	-2.576	-0.576	0	-1.576
-0.472	5.72	-2.056	-1.528	-13.112	-417.39	-22.472	-82.224	7.024	-4.944	-2.056	-5.056	-3.056	-1.528	-1.528	-2.056
-0.84	6.52	-0.48	1.44	18.52	-906.88	-40.04	-73.44	16.44	-2.16	-2.04	-3.56	-1.52	0.48	-0.48	-2.04
2.864	3.112	-2.296	-0.16	18.592	-1225.9	-32.864	-47.872	28	-3.952	-2.296	-4.728	-2.296	-0.296	0.272	-1.864
-12.688	3.368	-2.464	-1.696	4.752	-1360.6	-11.76	-20.528	14.304	-1.016	-3.08	-5.464	-3.08	-1.464	-0.848	-2.232
-11.64	6.304	-1.336	-0.336	-11.68	-1302.5	-4.992	4.288	20.352	-4.304	-1.672	-4.336	-2	-1	-0.336	-2
-7.712	1.696	-3.712	-0.288	-0.744	-1134.3	-8.408	12.304	7.44	-3	-2.288	-4.288	-2.288	0	0	-1
3.12	1.56	-0.52	1.48	-3.24	-949.24	0.32	16.56	6.76	-0.8	-0.52	-2	-0.52	1.24	1.24	-0.52
-1.96	7.616	-1.768	0.616	16.776	-733.54	5.384	14.352	-0.344	-8.92	-1.576	-3.576	-1.384	0.616	-1.384	-2.536
-10.568	5.008	0.712	0.144	4.568	-489.6	17.84	64.112	9.28	10.696	-1.856	-4.712	-1.856	0.144	0.144	-0.856
-5.384	-0.232	-0.904	0.808	13.328	-25.096	36.616	85.96	5.096	34.312	-1.096	-4.096	-2	0.904	0.904	-1
-6.24	6.52	-4.904	-1.952	0.192	515.71	36.904	82.76	-0.472	15.192	-3.952	-6	-3.952	-1.952	-0.952	-2.856
-14	12	-1	-1	4	1000	24	88	7	11	-2	-6	-2	-2	0	-1
-9.288	13.664	-0.144	0.904	-7.528	1357	9	49.704	19.664	23.04	-1.048	-3.096	-1.048	0.904	0.904	-1.048
-14.232	10.424	-2.712	-1.712	-11.368	1528.1	3.752	10.712	-0.904	-0.656	-2.712	-6.616	-2.712	-1.712	-3.52	-7.232
-11.288	-0.864	-1.576	-1.288	-2.864	1487.4	1.976	-16.856	1.28	-13.272	-2.432	-4.432	-2.432	-1.288	-1	-2
-3.848	-12.808	-4.848	-1.232	-2.816	1320.6	-17	-25.656	9.08	2	-2.616	-5.424	-3.232	-0.616	-1.424	-2.424
-18.92	-8.92	-2	-0.48	-8.84	1124.1	-18	-14.64	10.52	-9.24	-2.24	-4.48	-1.72	-0.24	-0.24	-1.24
-6.864	-6.56	-0.288	1.136	7.44	896.47	-4.152	-30.424	-6.88	-3.592	-0.288	-3.288	-0.288	0.424	1.136	-1
-18.28	5.984	-2.992	-0.992	-0.992	638.5	-31.32	-72.072	-1.656	-8.648	-2.992	-5.656	-2.992	-0.992	-0.328	-1.664
-6.824	-5.464	-2.536	-0.536	4.84	173.31	-44.616	-98.536	-6.232	-6.912	-1.92	-4.92	-1.92	-0.536	1.08	0.08
-8.728	9.68	0.864	1.432	6.184	-386.55	-35.456	-91.864	7.592	-9.864	-0.568	-3	-0.432	1	2	0
-9.16	-3.04	-1.96	0.52	3.48	-886.56	-31.4	-75.16	18.44	-8.8	-1.48	-4.48	-1.96	0.04	0.04	0.04
-2.672	-4.312	-1.112	0.472	1.304	-1264.5	-19.944	-54.248	13.776	-7.088	-1.528	-3.528	-1	1.472	0.472	-0.472
-7.816	-8.424	-0.696	0.728	-17.816	-1433.6	-5.632	-18.056	5.664	-1.36	-0.696	-3.272	-1.696	0.728	0.728	-1.424
3.136	4.496	-1.624	-1.248	-14.144	-1397.4	3.512	11.744	15.616	0	-2.248	-5.248	-2.248	-0.248	0.376	-1
1.424	7.344	1.016	1.344	-4.872	-1242.6	-1.752	18.672	15.344	13.456	0.344	-2.656	0.016	2.344	2.016	-1
-9.76	6.52	-1.56	0.16	-3.04	-1057.2	-2.28	15.24	16.76	20.92	-1.84	-4.56	-2.56	-0.56	0	0
2.072	-6.752	0.232	-0.536	-13.68	-870.43	-6.216	19.696	11.608	2.84	-2.536	-5.536	-2.536	-0.536	0.464	-1.768
2.16	-7.288	0.632	0.448	9.712	-655.63	13.976	63.352	15.632	8.264	-1.184	-3.552	-1.552	-0.368	-0.184	-1.184
-0.728	1.408	-3.592	-0.728	-3.456	-242.42	24.088	81.632	10.904	-9.144	-2.728	-4.728	-2	-0.864	-0.728	-0.864
-1.352	-4.824	-1	-0.824	-2.824	265.35	25.504	77.528	2.264	-10.352	-1.912	-4.912	-2.912	0.088	-0.824	-1.912
3.4	9.32	1.92	2.88	-8.16	741.04	33.32	65.52	9.28	-5.68	0.88	-2.08	-0.08	1.92	1.96	0.92
-10.92	8.944	-2.992	-1.992	-13.912	1104.9	9	31.872	23.016	-0.952	-3.992	-5.992	-3.992	-2.984	-1.984	-1.992
-3.784	-10.664	-0.056	0.832	-9.72	1267.3	17.272	-0.448	32.608	9.216	-1.056	-5	-2.056	-0.056	0.944	-1.056
-7.208	-2.04	-0.792	-0.792	1.104	1232.5	-4.232	1.648	22.752	0.456	-1	-4.896	-2	-0.792	-0.896	-1.104
-6.632	-0.304	-0.304	0	20.048	1063.1	-11.392	-14.696	6.608	7.392	-1.152	-4	-0.304	-0.152	0.304	-0.152
-1.2	4.2	1.4	2	2.4	863	-7.2	-11.2	5.4	2	-0.6	-3	-0.6	1.4	2.2	-1.4
-0.752	5.024	-0.496	-0.752	-3.48	674.98	-3.704	-18	6.224	-0.48	-3	-5	-3	-1	0.248	-0.752
-2.744	-5.632	-0.888	2.112	-12.112	454	-32	-57.656	9.928	-1.816	0.52	-3.184	-0.184	1.816	1.408	0
-1.904	16.336	-0.656	0.656	-1	90.88	-28.944	-93.752	18.968	-2.184	-1.344	-3.344	-1.344	0.656	0.656	-1
2.352	-5.352	-2.784	-1.608	-4.84	-320.17	-30.336	-95.176	16.944	-5.176	-3.216	-6.608	-3	-1	-1	-2.608
-2.88	2.24	1.56	2.68	5.68	-670.56	-24.08	-69.16	16.44	1.2	0.12	-2	0.68	2	2.88	1
-13.536	11.224	-0.56	-0.072	9.904	-917.9	-29.096	-45.288	-2.416	-5.288	-2.048	-4.56	-1.56	-0.048	-0.072	-1.048
-5.072	-4.32	0.928	1.464	-4.504	-1002	-18.464	-23.424	3.464	-6.568	-1	-3.072	-0.536	1	2	0.072
-2.664	-8.92	-1	0.752	-2.824	-943.64	-11.408	-2.248	-1.832	-2.664	-1.832	-4.248	-1.248	-0.248	-0.664	-2.248
-1	-2.68	-2.264	-0.632	31.168	-840.72	-13.68	6.64	3.84	-7.16	-1	-4.632	-2	-0.632	-0.264	-0.632
-3.96	12.96	-1.68	-0.04	0.36	-781.48	3.2	26	3.04	-3.68	-1.36	-4.36	-2.36	0.32	0.32	-1
6.272	-5.368	1.096	0.64	-10.256	-716.43	14.448	32.728	-8.912	-17	-1.36	-3.632	-0.904	0.64	1.184	0
5.776	-4.984	-0.104	-0.88	7.36	-600.49	21	50.728	-9.104	-10.984	-2.104	-4.88	-2.104	-0.104	-0.104	-0.776
4.88	-0.24	0.176	2.176	1.056	-301.39	29.416	89.888	-1.104	-0.824	-0.824	-2.824	0.176	1.176	2.176	0.176
1.488	9.256	-2.256	-1.256	-2.28	70.832	25.768	86.256	4.616	5.896	-2.384	-5.256	-2.384	-1.128	0.744	2.232
12.52	9.08	-0.84	-0.84	9.32	391.6	30.4	89.72	-2.08	14.32	-1.92	-4.84	-2.84	-1	-1	-1
-8.064	14.68	0.936	0.968	3.32	579.47	6.832	51.256	9.16	-4.968	-0.064	-3.032	-1.032	0.968	1.032	-1
6.936	-5.776	-3.952	-0.952	4.968	670.73	3.776	21.76	12.984	-6.032	-1.968	-4.952	-2.936	-0.952	-0.952	-0.968
-3.384	2.832	-2.128	0.872	-1.872	603.35	-10.256	-2.512	14.424	-2.92	-0.128	-2.256	-0.256	1.744	3.68	-0.064
5.896	3.552	-1.888	1	1.88	484.06	-6.656	-8.432	21.104	-16.544	-1	-2.888	-0.888	1	0.224	-0.888
-2.52	7.28	-2.84	-1.16	-3.72	360.36	-0.4	1.56	33.36	-12.72	-3	-5.16	-3.16	-1.16	-0.64	-1.96
7	2.168	-1	-0.208	-12.416	194.23	-3.208	-14.168	16.376	-1.792	-1.208	-4.792	-2	-1	-1	-1.792
-2	2.792	-1.232	0.024	-13.792	2.832	-22.952	-59.192	10.392	-5.72	-1.232	-4.232	-1.488	-0.232	0.512	-0.744
-11.648	7.392	0	0.392	-12.912	-382.1	-45.304	-100	2.048	-13.568	-1.216	-4.304	-0.912	0.696	0.696	-0.304
-5.224	7.352	-1	-0.056	-4.408	-875.26	-33.648	-82.704	2.352	-9.632	-2.056	-5.056	-1.704	-1	-0.352	-1.352
-9.2	-3.4	-1.8	-1.6	-8.4	-1231.2	-27.8	-71.8	-0.6	-4.4	-3	-6.6	-3	-1	-1.4	-1.8
-15.688	10	-1.448	-0.896	-8.104	-1442.8	-5.76	-48.936	-11.728	-11.792	-2.344	-5.448	-2.896	-0.448	0.448	-2
-13.072	7.512	1.984	0.984	0.504	-1475.5	-7.512	-11.064	2.92	-11.472	-0.512	-3.512	-0.512	0.488	0.984	-0.512
-9.472	1.088	-0.544	-1	3.384	-1391.6	-9.16	3.472	-8.352	-4.824	-3	-5.456	-2.456	-1	-0.544	-1.456
-7.368	-6.776	-1	0.408	-8.776	-1259	-8.672	22.144	-16.512	-1.368	-1.592	-4.592	-1.592	0	0.408	-1
-15.24	1.56	-2.72	-0.72	-5.96	-1099.8	-9.28	22.72	-3.72	12.44	-1.72	-5.08	-2.36	-0.72	-0.36	-1.36
-2.248	0.872	-2.064	-0.688	0.496	-932.02	-4	25.992	2.752	8.936	-2.376	-4.376	-1.376	-0.688	-0.688	-1.624
0.096	-0.264	1.416	1.944	1.152	-781.01	31.888	62.44	1.944	1.152	1.944	-2.056	0.944	2.208	2.472	1.208
3.408	18.68	-2.216	-1.432	-1.216	-465.26	31.352	88.352	-8.704	2.408	-2.432	-5.432	-3.216	-1.432	-0.432	-1.648
-0.008	6.52	-1.832	1.168	10.008	-49.608	14.016	81.496	3.168	-2.176	-0.664	-2.832	-0.664	0.336	1	0
2.68	10.12	-1.36	0.64	-1.16	349.4	30.36	64.04	3.32	1.68	-1.12	-4.12	-1.24	-0.12	-0.12	-2
9.504	-20.56	-3.856	-1.856	5.144	661.99	4.864	37.584	-12.2	-1.712	-3.784	-5.856	-3.784	-1.856	-1.856	-2.856
-18.328	-16.568	-1.024	1	-6.736	827.63	-6.712	19.528	-7.952	-4.048	-1	-3.024	-1.024	0.952	0.952	-1
-2.688	-1.76	-3.88	-0.904	8.904	837.61	11.808	-1.904	-6.976	4.408	-1.928	-3.952	-1.952	0.048	0.048	-0.952
-6.784	1.288	-1.288	-1.072	-23.208	736.18	13.768	2.272	-12.92	6.512	-2.144	-5.144	-2.216	-1.072	-1.072	0.712
-7.96	1.08	-0.12	1	-10.76	609.32	-23.08	-20.92	5.2	15.72	-1	-3.88	-1	1	1	-0.88
-6.328	-9.328	-3.496	-0.328	-15.488	497.74	-26.64	-23.176	-11.992	18.336	-1.496	-4.496	-1.832	0.336	0.336	-1.496
-7.136	1.136	0.352	0.352	-2.32	322.38	-31.512	-60.104	-2.432	13.272	-1.432	-3.648	-1.432	0.568	0.784	-1
-7	1.32	-0.472	1	-5.264	-31.776	-42.944	-92.112	-20.6	-5	-0.736	-3	-1	0	1.472	-1.264
-15.128	6.624	-0.624	-0.312	6.56	-458.34	-35.312	-90.624	-29.12	6.44	-1.624	-4.624	-1.624	0.064	0.376	-0.312
-2.92	-3.28	0.28	0.28	0.64	-855.96	-28.04	-70.88	-43.04	3.56	-1.36	-4.72	-1.36	-0.36	-0.72	-3.52
-5.776	6.632	-0.184	-0.184	-0.696	-1119.5	-15.816	-61.208	-51.656	1.448	-2.184	-4.184	-2.184	-1	0.408	-0.408
-5.896	8.544	-2	0.088	4.192	-1180	-15.44	-26.72	-45.808	2.896	-1.912	-4.456	-2	-1	-0.456	-0.456
-6.512	4.928	-1	0.496	0.48	-1080.2	-3.544	-0.984	-38.52	12.984	-1.504	-4.008	-1.504	0.496	0.992	-1
-5.272	6.312	-2.344	-1.448	5.28	-887.63	-0.28	20.968	-33	10.24	-2.344	-4.896	-2.896	-1.448	0.104	-2.552
-0.2	3	-1.4	-0.6	1.4	-720.2	5	19.2	-48.6	3.8	-2	-5	-2	-0.6	-1.0914e-11	-0.8
-5.816	4.832	-1.408	0.944	-9.72	-553.16	2.296	25.424	-37.704	10.352	-0.056	-4.056	-1.704	0.296	-0.352	0.352
-2.824	-4.128	-2.392	-1.696	0.736	-366.83	10.04	49.184	-23.992	-11.312	-2.696	-5.696	-2.696	-0.696	-1	-1.304
4.976	-1.672	1	2.256	4.208	-15.712	21.816	99.392	-28.416	5.256	-0.488	-2.744	-0.744	2	2.256	0.256
-1.376	8.88	-1	2.168	-2.712	410.23	29.712	94.712	-25.792	-3.632	0.96	-2.04	0.168	1.376	2.376	1.376
-5.52	9.48	-2.68	-1.68	0.2	756.12	25.48	83.08	-20.12	-4.36	-2.68	-6.36	-2.68	-0.68	-0.68	-4.36
5.008	27.976	-1.112	1.664	-3.12	1000.1	16.656	46.008	-14.888	2.56	-0.224	-2.336	-0.224	1.664	1.664	0.664
6.128	-8.976	-1.064	-1	-13.168	1091.9	4.808	24.024	-7.576	12.744	-2	-4.064	-2	-1	0.936	-1
-6.904	7	-0.968	-0.952	8	1020.8	-6.016	-0.016	3.92	-10.84	-1.968	-4.952	-2.952	-0.952	0.048	-1
4.968	6.904	0.936	1.968	9.512	869.25	-12.808	-15	13.68	0.16	0.936	-2.032	0.936	1.968	1.968	0.936
1.04	2.56	-1.16	-0.08	10	718.76	-12.28	0.32	33.36	12.08	-2.84	-4.92	-2	-0.08	0.08	-2.84
-1.256	5.512	2.232	1.616	2.232	546.68	-11.688	-25.488	26.024	17.512	-0.512	-2.512	-0.512	1.488	1.616	0.616
13.296	10.48	-1.824	-0.296	-4.008	385.66	-46.352	-65.984	31.88	19.296	-1.648	-4.472	-1.472	-0.472	-0.648	-0.648
-1.88	6.104	-1.448	0.328	-8.12	57.216	-55.848	-91.104	29.448	8.792	-1.448	-2.896	-1.672	1.328	1.328	0.328
8.272	-1.992	0.456	0.456	-24.912	-339.59	-6.552	-69.448	25.544	12.92	-1.272	-3.544	-1.816	0	-0.728	-3.64
1.72	-6.44	-3.04	-0.04	-10.6	-695.72	-20.24	-73.68	18.44	5.96	-2.36	-4.36	-2.36	-0.04	-1	-1
2.68	3.112	-0.736	1.528	-2.84	-995.54	-20.576	-52.056	31.688	-11.104	-0.472	-3.104	-0.472	0.896	1.264	0.264
-4.328	-2.008	-1.584	0	-2.584	-1104.1	-24.256	-27.256	-1.584	-12.264	-1.584	-4	-1.584	0	0	-1.416
0.568	-6.04	-4	-1.464	-6.176	-1046.2	0.36	5	3.176	-2.896	-3	-6	-3	-2.072	-1	-1
1.904	-4.072	-2.024	0.488	-4.536	-887.46	9.952	22.416	10.44	-3.416	-1.512	-4.512	-1.512	-0.512	0	-1
-4.28	-1.68	-2.32	-0.88	2.6	-724.12	2.24	17	21.28	-2.12	-2.32	-4.88	-2.88	-1	0	-0.56
6.744	0.608	-0.824	-0.824	3.256	-567.36	8.648	20.608	6.096	-4.12	-2.432	-5.824	-2.432	-1.216	-0.216	-1.216
-3.656	-7.408	-1.688	-0.032	1.656	-388.09	11.248	57.96	27.904	-1.216	-1.688	-4.032	-1.032	0.312	0.968	-1.688
-3.408	0.224	-3.592	-1.704	-8.264	-34.496	25.296	93.592	28.144	-0.296	-3.296	-5.704	-4	-1	-1	-2.704
4.264	6.264	-1.752	-0.504	-8.512	385.16	18.72	86.216	20.728	4.504	-1.752	-4	-1.752	-0.752	1.504	-1
11.2	4.4	-1.4	0.6	-0.8	731.8	23.6	88.4	21.6	10.4	-1.4	-3.6	-1.4	0.6	0.6	-0.6
4.432	5.672	-4.392	-2.392	-6.696	991.41	10.848	46.256	8.976	1.888	-3.24	-6.24	-4.088	-2.24	-3.088	-4.24
9.416	12.688	-2	0	-6.48	1068.3	2.208	22.624	20.544	0.208	-0.896	-4	-1.792	0	0.896	-0.896
0.944	9.44	-0.28	1.72	-0.168	1035.3	-10.608	-6.992	16.776	-4.056	-1.224	-3.28	-1.224	-0.168	0.832	-0.168
-10.976	2.112	-4.96	-2.96	11.952	895.46	-17.896	-13	18.888	-11.992	-4.952	-7.96	-3.968	-1.968	-1.968	-2.976
0.4	12.72	-0.12	1.88	11.64	745.24	0.68	-9.64	4.04	-7.64	-0.12	-3.08	-0.12	0.92	0.92	-0.04
-9.56	4.616	-3.736	-2.736	6.496	588.11	-11.616	-37.56	8.144	-20.888	-4.736	-6.824	-4.736	-2.824	-1	-3
-6.816	3.864	-2.272	-1	21.32	404.99	-30.952	-59.264	8.04	-21.144	-2	-5	-3	-1	-1	-1.592
-8.712	16.528	-1	1.184	-9.608	113.25	-38.768	-108.63	16.504	-20.872	-1	-3.816	-1.632	-0.632	-0.632	-0.816
-7.32	12.696	-2	-1.536	-16.304	-217.58	-23.752	-78.736	13	-11.912	-2.536	-5.536	-3.304	-0.768	0.232	-1.536
-0.28	12.4	-1.72	1	-10.48	-522.32	-28.72	-76.68	9.92	-16.92	-0.28	-3.72	-0.72	0.28	0.28	-1.72
-8.032	8.984	-1.328	0.656	-16.72	-689.71	-24	-42.768	5.592	-3.92	-0.672	-3.344	-1.344	0.656	0	0
-10.744	11.504	-1.128	-0.128	-5.248	-715.48	-12.872	-27.36	8.384	-15.12	-0.752	-4.752	-1.128	-0.376	0.248	0.248
-2.76	11.272	-0.576	2	-3.424	-641.14	-1.664	0.968	9.904	-7.456	0	-2	0	2	1.576	0
-17.64	4.64	-2.112	-0.584	-7.192	-525.7	-7.696	12.696	20	-9.192	-2.056	-4.584	-2.112	-1.056	-0.584	-2.64
-16.52	6.96	0.92	1.96	8.96	-425.76	8	25.16	12.24	-1.24	0.44	-3.08	-0.04	1.44	1.96	-0.04
-12.456	0.088	2.704	2.272	-0.816	-302.92	-1.888	23.32	13.2	1.272	0.136	-2.296	-0.864	1.136	1.704	0.136
-4.304	-4.696	-2.616	-1	5.312	-142.94	15.552	56.4	7.608	-10.848	-2.616	-5.616	-2.616	-1	-0.384	-1.616
2.336	-3.328	0.992	2	-2.304	181.82	31.672	90.632	2.984	-0.024	-0.328	-2.664	-0.328	1.664	2.336	0.328
1.136	3.696	-0.288	1.848	13.12	543.34	29.424	92.408	3.376	6.512	-0.576	-2.864	0.136	1.136	1.712	0.424
4.16	-6.04	-4.56	-2.04	-2.2	820	24.72	76.04	4.4	22.88	-3.8	-6.04	-3.52	-1.28	-0.28	-2.52
22.584	5.616	-0.192	2.424	0.304	1028.3	18.808	57.152	1.888	27.696	0.616	-1.576	0.424	1.616	2.424	0
3.992	-8.848	-2.856	-1	-12.416	1129.1	10	7.592	-2.432	4.568	-2	-4.856	-2.856	-1	-0.712	-1.856
5.48	2.136	1.808	1	-13.56	1037.1	-1.04	1.44	1.48	4.96	-0.096	-3.096	-0.096	1.808	1.808	-0.096
-7.664	12.232	-1.096	1.856	-5	889.79	-18	-21.328	6.992	9.384	-1.096	-3.144	-1.048	-0.048	1.856	-1.048
6	-6	-4	-4	3	771	-28	-26	8	-6	-4	-7	-5	-3	0	0
2.76	2	1.664	1.904	11.184	677.89	-8.76	-29.048	13.52	-10.432	0.856	-2.144	0.856	1.904	2.856	-0.952
-9.384	11.04	-0.808	-0.808	0.04	559.04	-34.096	-57.536	-9.944	-18.288	-0.904	-4.808	-2	-0.904	0.096	-1
-5.296	-0.408	-4.144	-1.856	-11.84	266.4	-43.288	-104.28	6.696	-8.72	-3.856	-5.856	-3.712	-1.856	-0.856	-2.712
-8.456	23.16	-1	0.616	-4.616	-49.344	-40.424	-88.536	-2.536	-8.344	-1.192	-3.384	-1.384	0.616	0.616	-1.192
-21.4	12.96	-3.28	-1.76	15.92	-292.6	-38.76	-88.48	-3.92	-19.56	-2.52	-5.76	-2.52	-1	0.48	-2
-20.408	8.136	0.848	1.848	17.664	-491.57	-23.984	-73.104	-1.608	-9.864	0.136	-2.152	0.136	1.848	2.424	0.424
-7.664	13.976	-0.336	1.328	-0.032	-567.99	-20.632	-30.624	-11.352	1.992	-1	-3.336	-1	0.664	2.336	1.336
-10.152	-7.632	-3.616	-1.384	-7.688	-504.42	8	-1.32	-23	-10.848	-2.768	-5.384	-2.384	-1.384	-1.384	-1.384
-0.272	11.272	-1.16	0.272	-2.728	-381.3	-0.616	28.296	-9.32	-6.68	-2.296	-3.728	-2.296	-0.296	0.136	-2.296
-10.76	9.68	-0.12	0.4	0.76	-229.8	10.64	18.6	-7.92	-11.16	-1.6	-4.08	-2.08	0.44	0.92	-0.56
-17.056	6.696	-2.056	-0.056	7.112	-93.624	1.08	22.832	-3.64	-13.944	-1	-4	-1.528	0	1.056	-0.472
-5.816	19.12	-0.424	2.152	4.512	22.32	15.248	50.16	2.424	-1.304	0.152	-2.848	-0.272	1.304	1.152	0.152
-13.368	13	-3.376	-1.376	5.128	276.1	32.864	91.248	-2.632	-8.256	-3	-6	-3	-0.376	-1	-2
-10.656	8.984	-1.328	0.672	-1.92	580.8	31.032	79.608	-1.984	1.016	-1.328	-4.328	-1.656	0.672	-0.312	-2.296
-10.84	4	-2	0.44	-2.92	822.68	18.84	82.12	-6.4	-18.44	-1.28	-4.28	-0.84	-0.28	-0.28	-1
-11.552	5.696	-5.536	-2	-2.288	1028.5	3.568	50.48	-6.784	-25.2	-3.536	-6.768	-4.768	-2.768	-1.536	-0.464
-11.792	1.392	-0.816	0.184	-14.552	1084.2	13.208	29.552	0.448	-19.184	-1.816	-4	-1	-0.632	1	-1
4.464	8.688	-0.544	2.32	2.816	1037.6	-0.28	-7.96	-2.912	-15.04	0.32	-2.544	0.456	2.456	2.592	-0.136
-29.36	5.208	-1.088	-1.912	-1.264	923.61	-11.208	-8.44	-6.472	-30.592	-2.824	-5.912	-2	-1.824	-1	-1
-2.92	3	2.8	2.84	-4.96	807.48	-3.36	-14.6	-4.76	-11.2	0.88	-2.16	-1.08	1.88	2.92	1.88
-4.992	12.936	-3.96	-0.976	4.92	712.5	-9.912	-4.176	9.096	-6.104	-2.976	-4.984	-1.984	-0.984	-0.976	-1.992
-10.504	-2.72	-2	-2.056	0.328	573.57	-25.28	-49.576	21.048	-14.168	-3.056	-6.056	-3.056	-2.056	-2	-2.944
-5.896	2.792	-1	1	-18.336	304.49	-47.792	-104.48	22.584	-0.792	-1	-3	-1	0.896	1	-1
-6.912	-15.568	-4.544	-1.696	-4.784	-18.8	-40.568	-94.808	-4.112	-14.456	-3	-6.696	-3.696	-1.696	-2.392	-2.696
-5.4	-4	-1.4	1.2	-9	-304.6	-31.2	-70.2	13.2	-7.2	-0.8	-2.8	-1.4	1.2	1.4	-1.4
-13.48	-0.76	-1.256	-0.008	1.752	-480.17	-23.768	-56.312	13.976	-11.768	-1.752	-4.504	-1.504	-0.256	-1.008	-1
-16.296	-3.408	-0.296	-0.704	7.928	-509.97	-9.664	-14.48	12.776	-22.896	-1.592	-4.296	-2	0	0.704	-1
-13.656	4.344	-1.032	0.656	-9.344	-449.08	-4	5.192	13.216	-7.592	-1.344	-4.344	-1.344	-0.344	0.312	-1.344
-1	7.392	-1.824	-1.216	-15.88	-331.28	12.704	28.176	18.608	-8.784	-3.432	-5.216	-3.824	-1.216	-0.824	-1.608
-4.2	4.2	-1	0.68	-5.48	-293.32	13.64	22.6	21.32	-16.92	-0.88	-3.44	0.12	1.56	2	-0.32
-1.56	-4.44	-0.024	0.488	6.416	-260.19	-8.536	4.512	4.728	-3.072	-0.512	-4.024	-1.512	-0.024	0.488	-0.512
-18.248	0.432	-3.928	-2	9.752	-189.85	12.112	29.472	2.784	-7.968	-3	-5	-3	-1	0.608	0.144
8.584	16.416	1	1.832	-4.168	28.784	35.584	98.256	2.824	-6	-0.584	-3.168	-1	1.416	2	-0.168
2.688	7.216	-2.104	-0.736	0.208	414.24	32.36	92.48	8.16	-7	-2.104	-4.736	-2.104	-0.736	-0.368	-1.368
-9.36	4.32	-0.72	-1.04	7.16	777.84	31.32	77.32	-11.88	-2.36	-3.04	-5.04	-2.36	-1.04	-0.04	-1.36
2.656	16.816	-1	-1.184	5.168	1003.5	22.72	47.808	-23.816	5.472	-1.728	-5.184	-3.184	-1.184	-1.912	-2.184
-14.224	12.344	-4.224	-1.448	9.208	1066.9	7.896	20.136	-16.328	7.432	-2.448	-5.448	-2.448	-1.224	0.552	-1.448
-3.472	12.352	-2.824	-1.472	-9.592	980.62	-0.88	-9.064	-6.344	11.056	-1.824	-5.648	-2.648	-0.648	-0.648	-1.824
4.744	1.024	-1.384	0.744	3.36	811.29	-16.232	-10.768	-2.56	7.696	-1.128	-4.128	-0.384	0.744	0.488	-1.64
-5.16	10.32	-2.68	-1.76	-10.04	648.92	-4.72	-28.76	-6.2	15.96	-2.84	-5.84	-3.76	-1.76	-0.84	-1
0.096	3.768	-1.032	0.936	1.712	482.56	0.872	-29.744	-8.552	17.936	-1	-3.064	-1.032	-0.032	-0.032	-1.032
2.904	10.936	-1.968	-1.936	-19.792	332.22	-30.968	-53.464	-17.776	16.4	-2.968	-5.952	-3.936	-1.952	-1.936	-2.968
-2.616	7.256	-1.192	-1	-9.128	80.8	-27.64	-94	-6.384	31.552	-2.936	-5	-2.936	-1	-0.064	-1.936
-11.768	11	-0.112	1.664	-8.224	-293.26	-45.56	-95.096	11.44	8.552	-1.112	-2.336	-1	1.664	2.888	-1
-17.4	8.84	-2.52	-1.2	-11.04	-612.64	-40.92	-86.64	3.84	5.12	-3.2	-5.36	-3.36	-1.36	-1.2	-3.04
-1.912	0.832	1.168	2.168	-12.04	-886.64	-21.048	-55.752	9.712	5.872	0.376	-2.624	0.376	2.168	2.376	0.584
-11.024	6.44	-1	2.488	-0.488	-1003.1	-15.256	-21.16	20.536	9.232	0.488	-2.512	0.488	1.744	1.744	0.488
-7.656	5.344	-3	-1.696	-0.304	-964.8	6.52	-4.176	15.688	10.528	-2	-5	-3.696	-1	-0.304	-1.304
2.536	2.2	0.648	1	-2.408	-847.18	-15	6.888	17.776	-4.52	-1.352	-3.704	-1	0.296	1	-0.296
-1.8	5.2	-0.2	-0.2	-0.8	-737.8	-7.4	5.8	17.2	-1	-2	-4.6	-2.4	-1	0	-1.4
2.312	-0.512	-2.896	-1.344	-1.104	-599.74	3.52	23.416	27.792	-8.688	-2.896	-5.896	-3.344	-1.896	-1.448	-1.896
-0.536	9.008	-1.512	1.496	2.936	-417.43	6.92	33.8	7.992	7.968	-1.504	-4.008	-1.504	0.488	0.984	-1.504
9.72	4.264	-1.456	-0.456	-2.576	-127.89	19.72	91.792	-0.28	6.208	-1.456	-4.456	-2.456	-0.456	-0.456	-1
7	-1.184	-2.96	-0.776	10.656	209.58	24.264	74.856	6.736	-5.856	-2.184	-5.184	-1.776	-0.184	-0.184	-2
3.88	-1.4	-1.72	-1	2.28	487.52	22.04	83.8	10.88	-6.8	-1.36	-4.36	-1.36	-1	-1	-1.64
-9.688	-1.624	-2.376	-0.376	8.744	692.41	17.624	48.8	0.376	-13.128	-1.688	-5.064	-2.376	-0.376	-0.376	-1.688
-6.152	7.208	-1	1.736	13.792	751.15	4.792	25.32	-4.776	-10.488	-0.264	-2.264	0.472	1.472	3.944	0.472
3.432	2.728	-1.432	0.92	-1.512	695.15	-9.136	-9.488	-1.864	-8.568	-0.648	-2.864	-1.648	1.136	1.352	0.352
0.016	5	-3.496	-1.328	-7.64	578.9	-4.84	-25.968	6.824	-8	-2.496	-4.496	-2.496	-0.496	0.336	-0.832
-1.6	4.12	0.4	2.52	8.92	421.04	-10.44	-22.92	6.76	-4.32	0.64	-1.48	1.64	2.52	2.52	-1
-16.568	6.432	-3.784	-1	12.92	263.98	-23.352	-25.928	4.072	3	-2.072	-5	-2.928	-1	-1.928	-1.928
-17.88	10.216	-3.928	-1.928	-8.52	87.776	-28.592	-44.352	-0.12	0.144	-3.928	-6.904	-2.952	-1.952	-0.952	-1.952
-14.928	17.856	-0.952	-0.952	-4.88	-208.2	-35.048	-92.928	-12.856	18.616	-1	-3.976	-1.976	-0.952	-0.976	-1.072
-14.784	12.568	-3.784	-2.64	-19.064	-554.74	-28.208	-80.72	-7.704	-0.296	-3.784	-7.64	-4.712	-1.784	0.144	-3.712
-9.6	0.32	-0.48	1.4	-5.28	-893.88	-12.24	-66.24	-2.2	-15.92	-0.6	-3.48	-0.6	0.52	1.52	-0.36
-31.336	-8.488	-2.664	-2.328	-8.352	-1144	-31.136	-66.296	1.496	-16.84	-4.328	-6.496	-3.664	-1.832	-0.832	-2.832
-20.976	-0.488	-2.568	-1	6.104	-1256	-9.352	-20.328	0.024	-28.488	-2.568	-4.784	-2.568	0.216	0.216	-1
-6.584	-1.68	1.68	2.944	10.416	-1226	-4.96	-4.848	4.68	-19.264	1.208	-1.792	1.944	2.208	2.472	0.472
2.872	-0.184	-3.752	-1.064	-10.624	-1075.1	4	-6.008	0.128	-28.568	-2.376	-5.376	-2.376	-0.376	-0.376	-1.064
-4.96	-1.6	-1.72	-1.08	-0.36	-929.4	-4.2	13.92	8.68	-16.4	-2.44	-5.44	-3.08	-1.36	-0.08	-1.72
-8.024	12.96	-3.144	0.04	3	-776.66	-8.448	21.144	6.472	-28.472	-1.368	-4.368	-1.96	0.04	0.632	-1.368
-4.456	-0.824	-1.912	-1	-3.544	-628.78	8.824	36.504	-1.296	-4.616	-3	-5.456	-3.456	-1	-0.456	-1
-0.488	-1.504	-0.024	1.488	5.504	-378.37	31.024	97.032	-19.496	6.456	-0.512	-3.512	-0.512	0.488	0.992	-0.512
-1.168	9.312	-0.896	0.104	12.104	-20.568	25.032	91.272	-18.304	6.616	-1.896	-4.344	-1.448	-0.344	0.104	-1.896
5.8	12	-1.2	-0.8	1.6	372	29.2	67.2	-15.2	15.2	-2.8	-4.8	-2.8	-0.8	-0.4	-1.4
8	9.888	-2.296	0	-3.128	691.76	14.592	54.296	-10.704	0.392	-2	-4	-2	0	-0.352	-2.352
11.872	5.824	-1.608	1.088	-9.224	862.62	11.392	28.432	-11.512	1.48	-0.608	-3.608	-0.608	0.696	0.696	-0.304
0.024	3.464	-2.488	-0.232	-5.976	874.28	7.28	12.096	-6.376	5.792	-1.744	-4.744	-2.488	-1.232	-0.488	-1.744
5.672	2.04	0.584	1.584	2.336	787.44	-4.296	-14.712	4.672	4.544	0.584	-2.416	-0.416	1.376	1.792	-0.208
-4.32	11.48	-6.04	-1.84	-1.84	693.16	-8.04	-13.84	-8.88	-4.36	-3.68	-6.52	-4.52	-1	-1	-2.16
-11.992	-3.104	1.664	0.888	-9.656	571.05	-11.224	-11.448	-13.232	9.88	-1	-3.224	-0.224	0.776	1.664	-1
-4.384	-0.04	-0.128	0.808	-6.192	460.84	-21.488	-41.824	-22.872	3.68	-0.192	-4.128	-0.192	0.872	1.808	3.68
5.888	-6.048	-2.968	-1.952	-5.064	220.22	-45.552	-79.048	-14.176	0.952	-2.968	-6.92	-2.968	-1	-1	-1.984
-12	17.648	-1.032	0.936	-1.192	-209.5	-43.032	-92.032	-34.808	-10.488	-1.064	-3.064	-1.064	-0.032	0.936	-1
-1	7	-1.76	0.16	3.24	-556.52	-33.76	-86.56	-14.64	-1.48	-0.92	-4.84	-0.92	0.08	0.16	-0.84
-10.744	3.232	-1.384	-1.256	-2	-853.52	-21.744	-60.056	-18.92	0.848	-2.256	-6.128	-2.256	-1.128	-1.128	-2.128
-6.592	-4.304	-0.176	1.648	-11.888	-1002.7	-0.88	-24.712	-43.544	-10.12	-0.352	-3.352	-0.176	1.472	1.648	-0.176
-12.104	3.984	-5.104	-2.552	-4.536	-968.56	-4.88	-17.384	-33.656	-11.744	-3.328	-6.552	-3.552	-1.776	-1.776	-3.448
-13.384	6.816	0.184	0.456	29.64	-824.07	-5.56	2.36	-28.36	10.192	-1.272	-4.544	-1.544	0	0.728	-1.088
-11.48	5.36	-1.72	0.32	-13.92	-628.56	18.76	11.72	-36.28	-1.92	-1.68	-4.36	-2.36	0.32	0.32	-1.68
-14.528	5.992	-4.368	-2	-18.216	-439.88	17.16	18.32	-39.208	-8.784	-3	-6	-3	-1.632	-1	-2
-3.992	8.992	-0.168	-0.168	6.08	-249.4	16.224	41.64	-28.576	0.176	-0.584	-3.584	-1.168	-0.168	-0.168	-1.752
-10.112	10.248	-1.536	-0.072	-7.432	60.192	29.432	89.928	-19.856	0.432	-1.536	-4.072	-1.536	0.392	1	-1
9.832	13.296	-3.048	-1.048	1.88	493.52	26.416	87.904	-12.416	-0.072	-2.536	-4.024	-2.024	-1.512	-0.024	-1
12.76	25.44	-0.88	0.68	3.48	885.44	25.16	87.56	-10.08	8.44	-0.44	-3.32	-0.88	0.68	0.68	-2.2
5.472	18.176	-1.392	-0.608	-3.392	1190.7	23	65.92	-11.296	-0.216	-3	-5	-2.608	-0.608	-0.608	-2
-3.624	10.936	0.032	1.688	-12.408	1314.4	12.816	34.128	-7.216	-6	-0.312	-3.968	-0.656	0.376	1.688	-0.312
3	16.704	-0.776	0.816	5.56	1294.1	0.744	0.296	-19.448	-5.368	-0.888	-3.184	-2.184	0.816	1.112	-1.296
-5.76	13.992	-3.008	-2.256	7.728	1142.1	-7.792	-7.984	-3.984	-7.528	-3.256	-6.256	-3.008	-0.752	-0.504	-1.496
-16.8	12.8	-1	1.8	9.2	971.6	-3.4	-18.2	4.4	-9.6	-1	-3.2	-1	0.8	1.6	1.2
-8	-5.656	-2	1	5.696	811.62	3.456	-24.52	5.456	-0.672	-1	-3.152	-1.152	1	1.848	-0.152
-0.584	-1.52	-2.896	-1.688	-7.168	623.22	-13.96	-40.816	-4.624	-11.376	-1.792	-4.792	-2.688	-0.792	0	-1
-8.72	-3.168	0.72	1.72	-22.44	310.92	-30.168	-102.27	-4.056	-4.384	-0.224	-2.28	0.72	1.776	1.776	-0.224
1.984	9.952	-3.976	-2.976	-12.816	-146.23	-35.04	-98.048	4.912	-5.904	-4.976	-6.984	-3.984	-1.984	-0.992	-1
-16.76	-5.72	-3.04	0.92	-5.72	-604.96	-27.48	-85.16	-2.68	-5.6	-0.12	-4.04	-1.08	0	0.96	-1
-11.208	-9.208	-0.912	1	2.296	-960.02	-40.976	-57.768	4.616	-0.648	-1	-3.088	-1	0.912	1.912	-1
-13.096	-7.096	-4	-1.728	-2.912	-1169.9	-17.096	-25.28	0.952	-1.176	-4.456	-5.728	-3.728	-1.864	-1.864	-1
-1.816	-3.528	-1.552	1.448	-11.08	-1196.1	-20.816	6.368	7.264	6.552	-1.368	-4.368	-1.368	0.632	0.632	-1.184
-0.216	1.592	-2.536	-1.304	-6.824	-1064.9	1.232	3.856	-0.984	10.624	-2.536	-5.536	-2.536	-0.768	-0.768	-1.232
-5	1.64	-0.56	0.44	2.12	-910.36	3.08	21.64	15.16	13.64	-1.56	-4.28	-1.56	-0.28	0.44	-0.56
7.952	6.408	-2.672	-0.672	-9.392	-759.02	3.312	27.984	-4.312	13.312	-1.672	-4.672	-2	-1.672	-1.328	-3.344
-4.504	-4.744	-2.248	-0.872	2.008	-604.41	-1.72	39.776	5.248	13.624	-2.248	-4.248	-2.248	-0.248	0.128	-0.248
-4.88	-1.696	-0.424	1.304	12.088	-317.74	33.544	77.576	-13.392	3.392	-1.272	-3.272	-0.696	0.728	1.728	-1.272
-3.92	-3.392	-3.584	0.416	3.776	53.96	20.112	71.192	-10.336	8.664	-2.056	-5.056	-2.584	-1.056	0.472	-0.472
-6.28	0.28	-1	0.48	13.6	431.04	25.2	64.64	-7.2	3.68	-2.04	-4.56	-2.04	0.48	0.96	-0.48
7.656	-1.072	-1.568	0.432	-14.16	745.54	21.408	68.728	-3.544	30.656	-1	-4	-0.432	0	0.432	-1
-3.856	3.544	-1.536	-0.768	-17.232	947.73	5.224	30.528	-1.08	9.84	-2.768	-5.152	-2.768	-0.384	0.616	-2.616
-2.96	3.36	-1.656	-0.984	1	958.72	-2.328	3.064	0.976	3.352	-1.656	-4.32	-1.656	-0.32	0.344	-0.992
-7.728	10.12	-0.576	1.136	17.984	824.34	-14.56	-24.816	1.152	5.424	-1.288	-3.576	-0.576	0.424	-1	-1.288
-0.56	2.04	-1.24	0.52	14.52	684.28	-8.12	-26.04	-3.92	-11.52	-2	-4.48	-1.24	0	0.52	-1.24
-0.312	4.568	-0.616	0.192	6.264	514.36	-14.848	-24.464	5.888	1.656	-2.424	-4.616	-2.424	-0.808	-0.616	-1.616
-6.432	16.424	-1.432	2.136	-16.864	351.25	-12.008	-22.856	16.4	-0.704	0.28	-2.576	-0.576	1.424	1.424	0.568
-0.576	-2.136	-4.424	-2.52	0.52	75.168	-25.672	-84.272	12.536	4.328	-4.424	-6.616	-4.52	-2.52	-4.328	-4.424
6.808	18.472	-1.096	1.904	-16.472	-352.49	-19.72	-71.056	-1.808	23.992	-1	-3.048	-0.096	1	2	-1.048
-4	6	-6	-2	-29	-722	-28	-71	7	4	-4	-7	-4	-2	-1	-2
-11.616	5.664	-1.144	-0.144	-0.384	-979.89	-21	-71.848	-11.048	13.52	-1.144	-4.192	-1.144	-0.144	0.904	-0.144
-4.344	1.52	-1.096	1.808	-3.712	-1112.3	-27.288	-36.176	-1.328	7.272	-0.192	-2.192	-0.192	1.808	1.808	-0.192
-7.88	-5.416	-4.424	-3.424	-14.28	-1083.5	-12.856	-2.272	-7.008	-10.552	-4.568	-6.712	-4.712	-2.712	-1.856	-2.856
-21.04	6.504	-0.768	1.232	-12.768	-930.34	-14.272	16.232	-6.272	9.504	-0.768	-3.576	-1.384	0.616	0.616	-0.576
-7.08	-5.56	-2.04	0.72	-17.16	-754.04	-16.52	25.8	3.24	-4.04	-0.52	-3.28	-0.28	1.24	2	-0.52
-1.152	-10.952	-3.136	-2	-20.528	-579.81	0.576	23.832	-7.712	-14.952	-3.712	-6.424	-3.712	-1.712	-0.712	-2.424
-2.64	-4.632	-1	0.664	8.72	-424.12	7.736	25.4	2.632	2.376	-1.336	-3.336	-1	0.328	1.328	0.664
-16.152	-3.232	-1.616	0	21.464	-165.81	26.84	91.456	-11.76	-4.464	-2.232	-5.232	-2.616	-1	0	-2
4.728	-3.888	-1.728	-0.728	8.84	244.83	26.816	75.384	-10.16	-14.864	-1.728	-4.728	-1.728	-0.296	0.136	-0.864
-1.52	3.92	0.48	0.96	2.16	616.16	24.68	74.12	-6.64	-15.84	-0.52	-3.04	-1.04	0.44	0.96	-0.52
-2.496	1.832	-1.472	-1.472	3.168	927.36	19.888	68.72	-5.056	-1.472	-2.472	-6	-3.056	-1.528	0.056	-1.472
3.456	-6.552	0.12	0.12	4.208	1077	2.512	36.12	-5.848	-6.28	-1.304	-4.304	-0.728	0.696	0.272	-0.728
3.752	-7.872	-0.256	1.872	9.752	1036.2	-6.256	7.512	-13.608	-13.76	-0.128	-3.128	-0.752	0.624	-0.376	-1.624
6.64	-0.704	-3.016	-1.688	-18.096	926.73	-3.36	-21.08	-22.688	-13.016	-3.344	-5.344	-2.688	-1.016	0	-2
11.48	1.56	-1.28	0.28	-11.36	784.96	-4.92	-25.6	-9.32	-23.76	-1.28	-4	-1.72	-0.28	0	-1.28
0.16	-3.144	-2.304	-0.768	-10	638.1	1.536	-26.68	-18.216	-21.768	-2	-5	-2	-0.768	-0.768	-1.536
-5.552	6.472	-1.816	-0.816	-1	483.22	-11.528	-41.608	-15.08	-29.392	-2.816	-5.632	-2.632	-1	-0.632	-1.184
-7.864	10.824	0.592	2.728	-1.408	250.22	-32.36	-86.192	10.592	-12.816	-0.136	-2.136	0.728	1.728	1.864	0.864
-20.68	12.792	-3.824	-0.912	0.856	-124.63	-35.912	-93.704	24.208	-4.968	-2.912	-4.912	-3.912	-1	0	-1
0.96	2.08	-1	1.04	4.8	-503	-40.08	-85.32	25.6	3.8	0	-3	-0.04	1.96	1.96	0
-15.944	3.032	-1.96	-0.968	15.016	-749.61	-48.92	-73.904	0.928	-5.816	-2.96	-4.976	-3.96	-1.96	-0.968	-2.968
-6.552	-11.936	-2.888	-1.944	-26.84	-858.78	-28.088	-33.648	2.448	6.28	-2.944	-5.888	-3.888	-1	-0.944	-1.944
-2.44	-7.208	-2	0.792	-33.648	-820.37	9.584	10.352	8.584	4.168	-1.104	-3.208	-0.208	0.792	0.208	-1.104
-8.632	-3.592	-2.696	-1.392	-2.872	-637.78	18.936	9.888	2.824	-1.112	-2.696	-4.544	-1.848	-0.696	-0.696	-0.696
-14	6.8	-1	-0.2	9	-457.8	1	21.6	11	-6.2	-1.2	-4.2	-1.2	0.6	1	-0.4
-2	6.024	-0.752	1	-1.8	-324.1	-9.28	16.488	-1.712	-15.76	-0.752	-4	-0.752	-0.504	1	0
-3.928	-3.52	-3.408	-1.296	4.152	-196.69	10.704	25.432	-10.744	-17.48	-2	-6	-3.296	-0.592	-0.296	-1.296
6.344	0.592	-1.032	0	-3.464	29.296	31.872	101	-9.44	-11.936	-2.344	-4.344	-1.032	-0.688	0	-2.344
-2.608	-12.2	-1.864	-0.04	4.96	423.83	27.296	77.216	-12.96	-16.784	-1.824	-4.432	-1.824	0.176	0.96	-1.608
5.48	-12.52	-3.24	-2	-3.28	791.08	25.36	76.84	5.52	-1.24	-4	-7	-3.56	-2	-1.56	-3
7.56	-2.464	0.536	1.512	-1.632	1028.2	15.264	67.776	5.192	1.656	0.024	-2.976	-0.976	1.024	1.536	0.024
1.144	-15.288	-1.248	-0.856	-2.248	1112.3	11.464	35.176	-5.288	0.392	-2.856	-5.392	-3.32	-1.928	-2.856	-3.784
-7.104	-5.752	0.08	0.08	7.336	1067.2	5.584	23.16	-18.92	-3.424	-1.336	-3.92	-1.752	0.664	1.248	-0.168
-1	-15.104	-0.368	0.632	7.104	922.02	-6.008	-6.008	-22	-7.888	-1	-3.368	-0.368	-0.368	1	0.104
-8.4	-13.08	-3.36	-1.36	0.96	811.04	-7.64	-29.28	-20.32	-7.08	-2.68	-5.68	-3.36	-1.36	-0.68	-2.36
-12.912	-4.736	-0.728	0	-1.544	699.14	-2.816	-29.192	-6.624	-3.72	-1.728	-4.456	-1	0.272	1	-0.272
-5.224	3.568	-1.224	1	-5.744	557.94	-28.52	-35.536	-23.208	-9.104	-1	-3.224	-1.224	0	1	-0.552
-18.184	-8.232	-3.296	-1.296	-7.648	318.41	-39.888	-97.424	-19.712	-2.056	-3.296	-5.472	-2.472	-1.472	-0.296	-1.472
-21.488	-0.024	-1.128	-0.128	-7.024	-86.48	-41.384	-97.128	-20.256	-9.44	-1.256	-4.256	-2.128	-0.128	0.872	-1.128
-14.48	-2.84	-3.08	-1.08	-1.56	-457.6	-37.92	-89.88	-21.32	-15.24	-2.16	-5.08	-3	-1	-0.08	-2
-20.936	1.16	-3.872	0.096	-14.744	-744.45	-38.808	-75.776	-0.128	-5.296	-1.904	-4.904	-1.936	0.064	0.064	-0.032
-9.08	11.904	-0.984	0.984	7.856	-889.94	-23.824	-34.744	4.872	-1.08	-0.032	-3.032	-1.016	0	1	-2.968
-13.32	2.848	-1	-0.936	-0.808	-861.14	2.104	7.656	6.896	-5.104	-1.936	-4	-2	-0.936	-0.936	-1.064
11.432	0.536	-0.336	1.664	9.656	-773.94	-6.768	10	32.44	8.096	-1.224	-3.336	-1.224	0.664	-0.888	-2.664
-1.64	4.76	-1.84	-0.84	-9.76	-654.16	2.48	15.44	27.6	1.72	-2	-4.84	-2	-0.84	-0.84	-2
-6.168	-1.416	-1	-1	-0.456	-545.14	-7.336	16.376	30.792	15.376	-2.792	-4.208	-2	-1	-0.208	-1
-2.44	8.464	-1.768	0.976	5.928	-476.41	-1.184	26.752	35.72	0.088	-0.28	-2.536	-0.28	0.976	0.976	-0.024
10.824	1.52	-0.48	-0.088	4.352	-286.66	21.52	93.52	21.392	5.912	-1.392	-3.392	-1.088	0.608	0.912	-0.392
2.536	6.128	-1.76	0.24	8.128	0.056	17.168	82.72	19.256	10.648	-1.408	-3.76	-1.112	0.944	0.592	-0.408
8.8	4	-1	0	-1.2	219.2	31	85.8	12	9.6	-1	-4.4	-2.4	-0.4	-1.4	-3.8
5.792	-0.52	-2	-1	-7.928	397.6	26.104	60.072	28.312	-6.376	-2.552	-6	-3	-1	-0.552	-1.448
5.488	3.904	0.504	1.008	2.544	497.35	12.024	21.504	32.472	-6.472	-0.488	-2.992	-0.992	1.008	1.504	0
1.016	8.648	-0.824	0.72	3.176	479.96	-7.192	-3.176	23.352	-0.56	-0.824	-3.824	-1.28	0.72	1.176	-0.912
-5.736	2.264	-2.96	-1.368	2	397.77	-10.552	-23.92	15.344	-3.08	-2.776	-5.368	-3.776	-1.368	-0.368	0.04
1.2	8.36	-0.36	1	-3.68	318.12	-21.72	-21.96	12.88	-4.28	-1.64	-4	-1	0	0.64	-1.36
-3.688	4.936	-2	0.376	4.44	251.61	-19.752	-19.12	14.064	-7.008	-1.312	-4	-2	-0.312	1.688	-0.312
4	-0.096	-0.528	0.528	4.152	176.34	-9.736	-33.528	21.872	-15.208	-2.472	-5.208	-3.208	0.528	0.264	-0.264
0.376	6.16	-1.864	0.568	8.84	-26.816	-44.92	-83.896	20.112	7.408	-1.432	-3.648	-1.432	1.136	0.784	-1.216
-3.168	-4.344	-3	-2.168	1.656	-320.3	-34.512	-91.832	7.832	-4.488	-3.168	-6.168	-3.168	-2	-0.832	-2.168
-5.24	-6.6	-1	1	-14.24	-591.56	-25.28	-69.4	18.76	-2.16	-1	-3	-1	1.88	3.64	-1
-9.992	5.432	0.712	2.64	-4.784	-838.78	-18.008	-68.352	18.28	5.28	-1.144	-2.288	-1.216	2.64	2.712	-1.144
-5.88	8.928	-3.832	-1.88	0.76	-954.4	-14.904	-35.336	6.36	4.976	-3.88	-5.88	-2.904	-0.904	-0.904	-1.976
-8.976	21.712	-0.048	2.904	-3.856	-926.32	-5.928	-6.928	21.592	8.832	0.904	-1.12	0.904	2.928	2.928	0.928
-9.432	-5.496	-4.712	-2.712	-22.704	-781.25	3.856	2.712	37.776	3.216	-3.784	-6.712	-3.784	-1.784	-1.784	-3.784
-14.44	0.48	-1.88	0	-13.08	-651.12	-0.72	7.4	13.68	-0.88	-1.88	-4.88	-1.88	-0.88	0.12	-0.88
-11.144	-1.48	2.496	2.664	-9.824	-555.42	19.152	21.016	18.824	18.336	-1	-2.168	0	1.168	2	0.664
-0.752	3.16	-1.784	-1.784	-8.056	-434.74	3.944	37.456	8.728	5.272	-2.568	-6.352	-3.352	-1.784	-1.352	-1.784
-8	14.472	-1.056	0.208	12.472	-235.66	33.68	74.544	2.056	-4.04	-1.056	-3.792	-1.792	0.208	1	-0.472
-1.44	14.304	-1.064	0.624	10.928	41.136	35.504	78.688	-11.192	9.192	-1.064	-3.376	-0.376	0.936	2.688	0
6.52	12.08	-3.56	-1.64	9.6	243.32	25.6	87.4	-23.92	5.04	-2.64	-5.64	-2.64	-1.64	-0.64	-1.64
-3.736	1.96	-1.816	1.184	7.88	441.66	29.552	70.512	-26.656	-13.512	-0.816	-3.408	-1.408	0	0.592	-1
8.544	15.032	-3.632	-2.088	-5.472	564.1	15.088	27.632	-16.912	-9.544	-2.632	-6.088	-3.176	-1.088	-1.088	-2.544
-5.624	4.48	-3.024	-0.512	-8.016	533.87	3.952	6.936	-16.512	-3.056	-2.016	-5.008	-2.016	-1.008	1.48	-1.512
-3.376	6.896	-0.344	1.208	-5.896	471.89	-1.584	-6.488	-29.416	-12.52	0.104	-3.344	-0.344	0.656	1.552	-0.104
-3.2	0.4	-4.2	-1.8	10	420.6	-18.2	-23.4	-22	-7.4	-4	-6.4	-4	-2	-2.6	-6
-5.592	3.112	0.056	1.056	9.296	363.28	-16.944	-14.704	-37.128	-5.664	-0.944	-3.592	-0.944	1.056	1.704	-0.296
-6.088	2.52	-0.216	1.088	-6.912	270.33	-17.128	-17.824	-31.952	-13	0.088	-3.216	-0.912	0.088	1.784	0.088
3.488	-0.16	-2.72	-0.72	-1.464	90.976	-53.88	-83.32	-31.904	-5.464	-2.232	-4.976	-1.976	-0.976	-0.488	-1.488
-5.088	-11.168	1.208	1	-18.712	-245.02	-31.832	-91.584	-27.456	-5.168	-0.792	-3.208	-1	1	1	-0.792
0.08	6.6	-1.32	0.52	-10.48	-541.44	-23.76	-92.28	-21.44	0.56	-1.32	-4.32	-1.32	0.68	0.68	-1
-19.664	5.216	-3.216	-1.44	-21.208	-810.12	-33.104	-75.448	-26.768	-7.44	-2.44	-6.44	-3.44	-1.552	-0.552	-0.776
-5.896	-1.552	-1.064	1.808	2.488	-967.42	-24.36	-33.92	-18.064	-11.168	-0.128	-3.192	-1.128	0.872	0.872	-1
-19.76	-7.08	-3.984	-2.968	21.712	-961.3	-9.936	-16	-13.064	-7.032	-3.968	-6.952	-2.984	-1.984	-1.968	-1.984
-3.416	1.936	0.968	1.936	14.744	-848.09	3.84	20.904	-16.904	-6.904	-1	-3.032	-0.064	0.968	1.968	-0.968
-15.72	10.84	-0.92	-0.84	-2.28	-683.48	6	18.96	-10.92	-17.28	-1	-3.08	-1.08	-1	2	-1.08
-16.64	-19.44	-2	-1.872	-2.872	-522.14	-0.848	14.768	-15.152	-9.256	-2	-5.744	-2.872	-1	-0.128	-1.872
0.12	5.296	0.472	1.824	-2	-363.46	5.464	31.464	-30.832	-2.408	-0.176	-3	-0.176	1.824	2.352	0.176
-14.656	1.912	-1.656	-0.104	1.016	-110.89	23.136	77.944	-20.36	-9.224	-2.104	-5.104	-2.104	-0.328	0.448	-1.552
-5.912	6.008	-1.728	-1	-5.264	297.03	48.104	98.64	-26.36	5.912	-2.272	-5	-3	-1	-1	-1.272
-0.04	3.36	0	0.68	6.96	705.68	28.36	79.84	-24.72	16.12	-1.32	-4	-0.32	0	1	-1
-1.632	-8.904	-4.264	-0.368	-2.368	1037.7	26.424	76.536	-37.112	-1.632	-1.368	-4.368	-2	-1	0.264	-1.736
-0.504	16.336	-2.832	-0.248	3.912	1219.1	19.424	35.688	-25.592	-1.168	-1.832	-4.832	-2.832	-0.832	0	-1.416
-0.432	13.784	-0.144	0.928	-11.144	1221.5	1.32	4.536	-24.752	-7.824	-0.536	-4.072	-1.072	0.928	0	-0.536
-6.368	8.536	-0.488	0.488	1.56	1168.5	0.32	0.024	-13.584	-9.296	-1.512	-4	-1.488	0	-0.464	-0.952
-11.56	1.76	1.44	1.44	9.44	986.48	-13.64	-12.44	-9.96	-1.32	-0.56	-3.44	-0.44	1	1.44	-0.56
-9.08	-1.04	-2.176	-1.392	1.904	913.53	-10.176	-11.824	-18.568	3.432	-3.392	-6	-2.784	-2	-1	-2.608
-8.872	6.376	-2.624	-0.624	-5.592	902.94	-5.592	-22.616	-30.592	3.192	-3.28	-5.28	-2.28	-1.28	0.032	-1.968
-7.296	2	-0.592	0.408	-8	693.79	-34.488	-82.008	-16.736	1.072	-0.888	-4.592	-0.888	0.408	-0.296	-0.592
-1	-0.544	-1.752	-0.752	-9.752	236.01	-41.992	-89.472	-17.264	1.752	-1.752	-5.752	-2.504	-0.752	0.248	-1.752
-17.8	8.2	-2	-0.6	3.6	-244	-42.8	-89	-5.2	-7.4	-1.8	-3.8	-1.8	-0.6	0.4	-1
-25.544	2.608	-2.456	-0.304	-6.24	-635.73	-26.912	-65.496	-17.96	-5.608	-2.304	-5.152	-2.152	-1.152	0	-2
-15.376	-1	-3.584	-1.688	-9.48	-878.41	-3.832	-31.872	-16.104	-23.504	-2.792	-5.688	-2.792	-1.688	-0.792	-1.896
-2.392	6.448	0.832	0.944	-4.944	-929.66	-15.496	-16.168	-26.488	-24.272	-1	-4	-1.056	0.056	0	-1
3.856	6.936	-2.008	-1	-3.056	-844.38	-0.064	6	-15.92	-22.056	-2.008	-5.008	-2.008	-1	-1	-2.992
-9.88	8.48	-1	0.92	-16.48	-732.32	0.96	11.12	-2.52	-11.4	-1.08	-3.08	-1.04	-0.04	0.96	-0.04
-22.296	-2.856	0.088	1.088	2.648	-595.4	-0.264	8.408	-5.176	-7	-0.824	-2.912	0	0.176	-0.648	-2.648
-2	0.36	-2.456	-1.592	-6.184	-430.66	3.36	24.032	-3.824	-16.048	-2.728	-6.456	-2.728	-0.728	-0.728	-1.864
1.816	17.976	-1.368	0.816	-4.608	-221.01	31.344	84.816	9.92	-1.552	-1.184	-2.552	-1.368	0.816	1.816	-0.264
6.464	13.144	-1.84	-0.536	2.144	100.64	35.144	79.464	2.712	-4.768	-1.768	-4.768	-2	-0.768	-0.768	-1.232
-1.16	19.72	-1.56	-1.56	1.76	343.52	30.76	71.8	14.84	0.68	-3.28	-6	-3.28	-1	-1	-2
3.376	15.392	0.016	2.016	21.048	437.14	28.56	63.44	19.8	-11.736	0.016	-2.312	0.688	1.688	2.016	0.016
-8.12	18.12	-0.872	-0.872	19.384	488.38	5.232	30.472	11	2.248	-1.872	-4.872	-2.496	-0.248	0.752	-0.12
2.336	19.248	-1.696	-0.696	1.072	432.05	2	14.152	4.36	1.424	-2.696	-5.696	-2.696	-0.848	-1.424	-2.272
1.36	20.032	0.416	1.472	-11.56	240.6	6.528	-2.752	-1	1.416	-0.056	-3.056	-0.056	1.472	2	0.056
-3.56	4.44	-2.48	-1.48	-11	96.32	-4.84	-2.12	-1.96	-6.88	-2.48	-5.48	-2.48	-1	-0.48	-1.96
-4.432	14.864	-0.272	0.728	-3.432	-33.88	-9.248	-3.088	-5.32	-9.864	-0.704	-3.136	-1.136	0.864	2	-1
1	13.544	-1	0.848	-2.992	-129.03	-10.16	-29.856	-2.92	-4.456	-0.384	-3.768	-1.768	0.232	0.616	-0.768
-8.28	1	-1.656	-0.656	1.696	-252.79	-34.96	-88.968	-4.336	5.064	-1.992	-4.992	-1.328	0.008	0.672	-0.328
-13.712	-4.104	-1	1.288	-10.456	-457.17	-39.288	-91.184	8.152	5.288	-0.712	-3	-0.712	0.288	0.712	-1.152
-7.92	3.32	-1	-1	-18.56	-638.48	-37.28	-92.48	8.72	7.16	-2.24	-4.24	-2.24	-0.24	0	-1
-4.192	-4.312	-0.424	0.576	-3.96	-890.19	-28.424	-80.728	15.312	-4.848	-0.616	-3.616	-0.616	0.384	1.192	-0.616
-13.56	0.568	-0.712	1	-10.712	-1084.8	-24.864	-35.72	20	-1.016	-1	-3.856	-0.144	0	0.288	-1.712
-21.808	-3.808	-1.096	-0.904	3.656	-1070.6	-14.232	-11.384	2.712	-6.712	-2.192	-4.192	-1.192	-0.288	-0.904	-2
-9.192	10.808	1.76	-0.048	2.048	-920.22	-6.096	32.224	6.904	-2	-2	-5	-2.048	-1	-1	-2
-8	15	-2	0	1	-701	-9	12	29	8	-1	-4	-2	-1	-1	-1
0.24	12.48	-2	-1.856	-5.568	-491.1	0.48	23.52	17.144	-0.944	-2.904	-4.904	-2.904	-0.904	0.048	-1
-2.152	15.04	-0.192	0.808	-1.52	-315.99	5.768	15.168	22.52	-0.04	-1.192	-3.288	-1.192	-0.192	-0.096	-1.096
-7.424	16.424	-2.424	-1.424	0.872	-192.58	17.736	72.032	14.568	7.72	-3.424	-5.424	-3.424	-1.424	-2.28	-2.568
-6.768	4.384	-1.576	-0.384	5.04	67	30.192	88.656	7.08	19.544	-2.192	-4.384	-2.192	-0.192	1.424	-2
1.68	-0.12	-1	0.76	3.48	337.4	29.48	94.52	5.6	22.88	-1	-4	-1	0.76	0	-1
-5	6.12	-2.424	-0.712	10.288	597.34	21.016	70.984	3.984	17.968	-1.712	-4.712	-2	-0.712	1	-1
6.296	11.672	-0.008	0.328	-0.632	772.86	20.272	26.608	-7.312	8.688	-1.008	-3.672	-1.008	0.992	1.328	-0.336
-2.92	5.616	-1	-0.384	7.232	847.75	8.16	14.544	13.464	11.312	-1.616	-5	-2	-1	-0.384	-1.384
-7.136	5.272	-1.432	-1	2.184	928.76	13.728	-6.52	2.224	15.976	-2	-5.432	-2.432	-0.432	0	-1
4.16	23.48	-0.52	-0.04	-0.36	761.24	5.04	-19.08	1.4	12.44	-1	-4.04	-1.04	-0.52	0.44	0.44
-9.728	-1.224	-2.056	-1	-13.144	713.94	-13.36	-25.944	-15.528	15.112	-2.528	-5	-2.528	-1.528	-0.056	-1.528
-0.24	3.208	-2.576	-1.152	-4	681.3	-9.032	-36.672	6.184	-0.456	-2.152	-5.152	-2.576	-0.576	1.576	-0.424
3.872	7.752	-0.128	1.248	-3.24	501.27	-31.136	-89.24	7.752	11.856	0.248	-2.752	-0.752	0.872	1.248	0
-6.328	1.344	-2	-1.984	-10.064	135.62	-38.576	-91.312	8	26.832	-3.328	-6.656	-3.328	-1.656	-1.328	-1.656
-5.4	3.48	-1	0	-7.32	-252.6	-25.52	-80.56	16.2	17.24	-1	-4	-1.28	0	0.28	-1.28
-13.304	-2.552	-1.928	0.072	0.696	-500.32	-24.176	-82.304	-6.928	5.216	-1.928	-4.464	-2.464	-0.464	0.304	-1.464
-9.24	-7.528	-2.448	-1.448	-0.032	-624.61	-25.368	-55.736	6.736	6.288	-2.448	-4.816	-3.264	-0.632	-0.264	-1.264
-2.272	-4.68	0.136	2	10.864	-599.58	-7.816	-25.136	-0.272	5.272	0.864	-2	-0.136	1.864	3.728	0
-1.088	-20.416	-1.352	-1.088	-11.152	-502.84	-10.176	-12.472	-5.264	-6.176	-3.088	-6.088	-2.176	-1.088	-1	-1.736
-13.16	4.76	-0.96	0.08	-17.84	-372.84	2.92	12.12	6.88	1.6	-1	-3.96	-1	0.96	0.96	-0.04
-7.952	-4.016	1.984	2.976	-1.952	-240.52	3.968	14.976	-5.016	6.976	1.968	-1.024	0.976	2.976	2.976	0.976
-4.056	2.448	-2.832	-2.776	-1.992	-125.7	1.392	17.008	-18.552	-7.616	-4.776	-6.776	-4.776	-1.776	-1.776	-3.832
4.648	-3.896	-0.52	-0.208	3.48	43.888	34.544	75.352	-21.352	8.688	-0.416	-4.208	-0.416	-0.208	-0.104	-0.104
-4.872	-3.024	-1.544	-0.544	4.76	408.6	26.696	86.848	-11.176	-4.544	-2.544	-5.392	-2.544	-0.544	-0.392	-1.848
7	-0.4	-1	1	14	764	29.4	82.4	8	7	-1	-3	-1.2	0.8	1.2	-0.8
12.504	11.76	-2	1.008	-0.232	1033.5	22	59.776	-5.248	14.008	-1.496	-3.992	-1.496	-0.248	0.504	-1.248
0.48	7	-0.704	-0.112	-3.408	1197.1	10.888	40.52	-1.96	15.448	-1.112	-3.408	-1.704	-0.112	1.296	-1
0.784	-5.28	0.624	-0.032	-9.536	1200	2.72	22.248	-15.72	4.032	-2.032	-4.032	-1.376	-0.032	0.312	-1.032
6.824	11.744	-0.392	0	-3.432	1065.4	7.432	2.12	-20.04	4.176	-1.608	-4.216	-2.216	0.392	1	0.824
-8.72	-7.36	-3	-1.56	-2.12	884.4	-17.92	-28.64	-4.92	2.12	-3.12	-5.68	-3.12	-1.12	-1.12	-1.56
5.248	-0.56	-0.464	0.024	5	702.86	-5	-13.56	-13.688	6.464	-1.976	-3.976	-1.976	-1	0.024	-0.464
0.144	9.504	0.144	1.144	4.288	538.69	-7.68	-26.072	-5.672	0	-0.856	-3.32	-0.856	1.144	1.072	-0.392
-1.168	-2.672	-2.336	-1.168	-18.84	307.49	-36.912	-77.848	-1.504	8.336	-2.168	-5.752	-2.752	-1.168	0.248	-1.168
-2.256	1.208	-0.632	1.368	-2.896	-92.512	-31.16	-93	0.48	-0.32	-0.632	-3.368	-0.632	1	1.368	-0.632
-5.08	-1.44	-2.32	-1.32	-10.32	-485.92	-39.28	-75.24	-5.96	1.6	-2.32	-5	-2.32	-1	-0.68	-2.36
-9.912	2.904	-2.456	-1.184	19.008	-811.36	-36.264	-79.352	-18.464	6	-2.456	-5.184	-2.456	-0.456	-0.456	-1
-5.792	15.104	2.208	4.104	7.96	-856.36	-5.36	-34.136	-3.448	0.328	1.328	-1.448	1.328	3.328	2.552	0.224
2.296	-9.592	-2.176	-2.176	-31.696	-795.16	4.712	-15.344	-5	-6.824	-3.824	-6	-4	-1.824	-0.824	-1.352
-4.256	-4.72	-1	1.128	3.952	-689.32	-5.64	14.264	-0.048	-2.024	-0.872	-3	-1	1	1	-1
-6.52	-10.12	1.44	1.76	2	-579.68	-3.08	2.84	-9.4	-13.6	0.68	-3.24	-0.24	1.76	1.76	-0.16
-14.744	14.128	-2.84	-0.872	-0.776	-473.95	-9.68	12.352	-2.608	3.968	-1.968	-5.904	-1.968	-0.904	0.064	-0.968
-6.032	-4.16	-1	-0.968	-1	-375.9	0.208	7.432	-7.064	5.856	-1.984	-4.968	-2.968	-0.968	-0.968	-1.984
-6.04	-2.488	-3.744	-1.808	20.808	-208.59	22.936	74.536	-19.744	1.128	-2.872	-5.808	-2.936	-1.808	-2	-2.256
2.336	3.448	-2.224	-1.888	4.56	133.38	29.992	98.888	-24.992	-1.784	-2.888	-5.888	-3.776	-1.888	0.112	-1.888
1.2	1.28	-1	1	3.16	492	23.76	86.68	-3.44	-14.28	-1	-3.16	-0.16	1	1	-1
1.872	11.088	-3.584	-1.584	5.376	779.3	19.376	78.248	-3.496	-5.584	-2.792	-6.376	-3.792	-1	-1	-2
-7.44	2.208	-1.024	0.976	-9.88	944.45	18.064	42.184	-18.672	3.184	-1.024	-4.024	-1.024	0.232	0.488	-1
1.216	-9.224	-1.784	0.696	-0.528	955.32	-5.256	1.008	-7.44	-9.44	-1.696	-4.696	-2	-1	0	-1.696
-5.48	-1.48	-3.648	-1.648	-9.944	833.84	-12.816	-8.24	-8.056	-9.424	-2.648	-5.296	-2.648	-0.648	0.056	-1.648
5.2	-0.4	-0.6	1.2	-3	671.6	-7.4	-19.8	3.2	2.2	0	-2.8	-1.4	0.6	0	-2.4
-3.896	3.416	-2.104	-1.552	-7.968	545.85	-2.928	-23.584	-3.656	-4.136	-2.104	-5.552	-2.552	-1	-1	-1.552
-11.496	-9.512	-1.496	-1.496	-7.48	406.73	-19.992	-32.92	3.496	5.08	-1.992	-4.992	-2.992	-0.496	-0.496	-1.992
-2.632	-17.528	-1.824	0.088	-6.984	203.77	-43.176	-80.232	-1.544	5.192	-1.368	-3.368	-1.368	0.088	0.632	-0.912
3.144	-4.856	-1	-1	-10.408	-157.4	-36.632	-96.264	-12.408	5.936	-2.184	-5	-2.592	-1	-0.592	-1.816
-14.68	-6.12	-0.28	1	-4.08	-538.76	-35.32	-84	-1.36	-6.72	-1.28	-3.64	-1	-0.28	1	-1
-6.136	-6.616	-1.312	0.064	5.072	-851.26	-33.056	-86.616	8.312	-3.184	-1.624	-4.624	-1.624	-0.624	-1.312	-1
-12.68	7.056	-0.208	0.056	-4.68	-1035.9	-12.488	-36.96	17.984	1.528	-1.944	-4.208	-1.944	0.056	-0.208	-0.472
-10.216	-10.136	-0.864	1.352	-9.864	-1055	-7.08	-1.344	10.512	0.568	-1.216	-3.648	-1.432	0.568	0.568	-1.216
4.808	5.496	-1.168	-1.168	-0.176	-952.91	-1.992	3.648	12.672	-20.992	-2.336	-4.336	-2.168	-1	-0.168	-2
-4.4	14.52	-0.88	1.12	-2.84	-792.8	-1.16	16.2	-2.36	-10.12	-0.88	-3	-0.88	1.12	2	1.76
-5.424	9.072	-3.144	-1.072	-3	-649.54	-0.568	24.064	-4.432	-6.936	-2.144	-5.144	-2.144	-1.072	-1.072	-3
0.976	14.688	-3.928	-2	-9.664	-506.68	-1.856	9.312	-1.88	-3.688	-3.952	-6.976	-2.976	-0.976	-0.976	-3.952
13.616	12.592	-0.048	1.904	13.952	-332.99	24.976	66.216	16.24	9.168	-0.072	-3.072	-0.096	1.904	1.928	-0.048
4.856	4.496	-1.856	1	3.144	47.688	25.072	92.992	16.288	15.072	-1	-3.072	-1.928	0.928	1	-1
2.24	-7.08	0.12	0.12	9.2	468.92	26.4	89.64	10.52	14.96	-1	-4	-1.12	0	1	-0.12
20.328	1.352	-1	0.832	5	824.64	12.664	78.984	12.68	9.52	-1.168	-3.168	-1.168	1	1	-1
-2.536	2.136	-2.136	-1.352	-17	951.57	4.512	42.464	28.352	6.024	-2.568	-6.136	-3.352	-1.568	-0.568	-1.784
-11.792	-2.264	-2.792	-1.528	-8	926.61	-4.32	13.776	31.832	16.472	-2.528	-5.264	-2.528	-1.264	-1.792	-1.792
-3.744	-1.872	0	1	0.376	811.79	2.504	-16.248	9.688	17.064	-1.312	-3.312	-1.312	0	-0.688	-1.312
-5.36	0.68	-2.28	-1.28	-1.44	658.76	-0.56	-3.48	25.72	2.96	-3.28	-5.28	-3.28	-1.28	-0.64	-1
-7.552	-1.816	0.96	1.184	1.224	480.03	-13.184	-21.896	10.104	3.064	-0.632	-3.224	-0.632	1.184	1.184	-0.408
3.736	4.104	0.456	1.368	-6.456	297.66	-13.808	-18.192	10.44	-2.16	-0.632	-3.632	-1.088	0.912	0.912	-0.544
-8.456	3	-3	-1.504	-5.544	71.912	-37.056	-76.6	-3.08	6.488	-3.504	-6.008	-2.504	-1.008	-1.496	-2.992
-9.448	1.96	1.448	1	1.176	-292.81	-32.896	-99.136	6.52	3.104	-1	-3	-1	1	1	-0.448
-5.4	10.8	-0.4	1.4	-2.4	-619.2	-39.8	-91.4	2.6	4.2	-0.6	-3	-0.6	1.4	1	-1.4
-4.184	8.24	-2.24	-0.592	5.128	-916.98	-49.016	-83.128	-1.648	13.296	-2.592	-3.944	-1.944	0.056	0.704	-1.296
-1.168	1.088	-1	0.696	-4.088	-1092.5	-23.12	-57.296	1.912	-1.872	-1.304	-3.608	-0.608	0.392	0.392	-1
-11.416	5.792	-1.744	0	-23.744	-1096.6	21.416	12.968	6.232	-0.28	-1.744	-4	-2	-0.488	1.256	1.256
-3.12	-6.584	-1.96	-1.584	-7.16	-964.72	9.544	7.24	-11.928	-10.84	-3.376	-5.584	-2.584	-1.792	-1.584	-2
-4.44	11.44	-1.32	1.36	12.24	-792	2.6	2.28	-7	-26.8	-1.48	-3.64	-1.32	0.52	1.52	-1
-23.32	6	-3.664	-2.552	-6.544	-643.51	-0.216	16.784	-11.448	-22.44	-4.552	-6.664	-4.552	-2.664	-1.552	-2.664
-2.448	5.064	-1.936	1	0	-497.35	6.552	22.448	-1.384	-4.088	-1	-3.064	-1	0	0	-0.936
-11.856	0.712	-2.048	-1	4.016	-295.78	25.808	67.744	-22.856	-17.824	-2.984	-5.984	-3	-1	-1	-1.984
-2.032	-0.936	-3	-0.032	0.904	78.952	27.456	100.94	-26.648	-12.616	-2	-5	-2	-1	-0.032	-1
3.04	-6.28	-1.08	0	-5.24	443.6	28.24	87.76	-19	9.36	-1	-4	-1.84	0.08	0.08	-1.76
-2.952	-9.336	-3.104	-1.488	1.024	771.02	29.488	69.488	-12.128	4.128	-3.36	-6.232	-3.488	-1.488	0.256	-1.616
-0.824	-3	0.296	1.648	0.472	986.09	12.416	43.312	-4.112	7.544	-1.176	-3.176	-0.824	1.648	0	-0.824
-2.864	0.328	-1.104	2.224	-1.12	1052.9	7.744	19.552	-9.864	-14.208	-0.552	-3.552	-1.328	0.672	1.224	-0.552
-9.72	9.736	-2.272	-1.728	-0.656	979.42	-10.464	-23.632	5.448	-19.728	-3.456	-5.728	-3.456	-1.728	0	-2.456
-5.92	7.6	0.04	1.04	17.76	821.92	-16.32	-24.88	-2.44	-19.88	-0.64	-2.96	-0.28	1.04	1.36	-0.64
-16.32	10.896	-0.896	-0.528	13.104	690.18	-6.112	-25.008	-2.792	-13.32	-2.528	-4.896	-2.896	-0.896	0.472	-2.264
-10.496	13.744	-1.832	0.168	-6.984	556.38	-1.264	-4.184	-12.248	-16.336	-1.248	-3.832	-1.664	-0.248	0.752	-1.248
-4.496	3	-1.536	1	-19.432	361.33	-25.816	-60.632	-15.104	-15.896	-1	-3.536	-1	-0.072	1.464	1.392
-6.928	1.952	-1.976	-1.976	1.12	6.088	-51.976	-99.632	-6.952	-10.344	-2.488	-6	-3	-1.488	-1.488	-2
-2.12	-13.64	-0.8	-0.24	-1.16	-392.2	-41.44	-90	-13.88	2	-1.56	-4.24	-2.12	0.32	0.32	-1.56
-5.352	-1.136	-1	0.216	5.24	-717.02	-43.176	-85.448	-1.608	-3.432	-1.392	-3.784	-1.784	-0.392	0.216	-1
-3.656	5.184	-1.968	-0.312	-2.344	-918.05	-29.808	-43.912	-7.72	5.288	-1.656	-3.656	-1.656	-0.312	1.344	-1
-1.744	13.56	1	1	-10.784	-999.6	-7.92	-20.512	-10.968	-0.52	-1	-3.296	-1.296	0	1	0.408
-6.76	8.776	-1.496	-1.248	-7.272	-927.89	1	4.784	-13.264	5.76	-1.744	-5.248	-1.496	-1	-1	-2
5.2	-8.2	-0.4	0.4	-4.2	-759.6	0.6	2	-9.4	5.8	-2.4	-5.4	-2.4	-0.6	-1	-2.2
-7.936	3.176	0.696	2.544	-7.672	-584.16	3.152	26.216	-16.024	17.96	0.696	-1.456	0.544	2.544	2.696	0.848
-5.208	-5.832	-2	0	6.272	-448.41	6.416	19.272	7.92	19.168	-1.896	-4.104	-2	0	0	-1.792
-1	1.72	-0.888	1.056	7.72	-327.09	21.328	82.816	6.616	13.88	-1	-2.944	-1	1.056	1	-1
10.944	4.952	-1.008	1.984	5.12	-46.2	29.032	104.94	2.032	6.92	-1.008	-2.024	-1.016	0.992	1.984	-0.008
1.76	-4.12	-3	-1.04	14.56	233.92	22.08	76.36	1.04	12.04	-3	-5.04	-2.08	-1.04	0.92	-1
-3.472	5.912	0.736	1.824	9.528	353.9	27.472	89.416	15.648	15.824	-0.176	-2.176	-0.912	1.824	1.912	-0.912
-6.728	-1.96	-2.592	-0.864	-7.824	463.39	-1.544	36.776	16.232	-1.456	-2.592	-5	-2.864	-0.864	-0.864	-2.136
-3	0.712	-2.736	-1.368	-12.816	534.37	-0.792	20.928	-9	-12	-3.368	-6.184	-3.368	-1.184	-1	-3
-7.768	2.376	-2	1.536	6.448	507.74	2.912	-6.336	-4.216	-6.16	0	-2.464	0	0.768	0.768	-0.464
4.56	-3.84	-3.88	-0.72	-10.92	399.88	-12.12	-19.8	-2.56	-5.2	-2.44	-4.72	-2	-0.72	0.28	-2.44
5.752	-0.312	-0.968	0.36	-8.92	262.57	-15.936	-27.904	-4.592	1.816	-0.64	-3.984	-1.312	0.688	1.016	-0.984
-7.864	-2.136	-2.376	-0.248	-8.88	181.82	-14.736	-26.752	1.872	-6.608	-1.248	-4.248	-1.872	-0.248	0.128	-1.872
-2.696	-0.12	-4.424	-1.424	-11.664	60.992	-29.664	-57.08	0.272	0.424	-3.424	-6.424	-4.424	-1.424	-0.272	-0.12
1.112	-1.664	-1.056	-0.056	-13.528	-188.11	-37.72	-92.472	-8	-1.112	-1	-3.584	-1.056	-0.056	-0.056	-1.528
-5.52	-2.68	-1	0.04	-8.52	-444.36	-30.28	-88.72	-17.68	6.48	-1.48	-3.96	-1.48	-0.48	0.04	-1
-12.68	-0.68	-2.84	-1.84	6.16	-693.44	-38.296	-74.408	-21.456	-13.68	-3.408	-5.84	-2.272	-1.272	-0.704	-2.84
-5.312	7.384	-0.384	0.848	18.384	-820.26	-32.384	-48.536	-7.528	-7.848	-1	-3.384	-1.384	0.232	1.232	-1
5.336	2.672	-3.328	-1	-3.288	-815.72	-16.696	-6.696	-31.352	-3.704	-2	-5.664	-2.664	-1	-1	0.992
6.968	0.728	-0.136	1.288	-2.184	-709.75	-7.864	-5.848	-8.712	-1.456	-1	-3.712	-1	0.424	0.424	-1
-9.64	1.72	-0.2	2.04	6.36	-535.4	-15.6	19.76	-6	-10.36	0.28	-2.96	0.04	1.28	2.04	0.52
-1.08	-2.696	-2.616	-1.232	9.576	-379.17	-4.232	5.152	-4	0.424	-2.616	-5.424	-3.424	-0.616	0.384	-0.808
-1.72	-6.28	-1	0.856	-13.28	-223.09	19.12	45.976	-7.016	8.28	-1.144	-4	-2	1.712	0	-1
-9.888	-1.616	-2.904	0.808	-3.44	-31.272	35.368	79.12	-10.656	-1.408	-1.096	-4.192	-1.096	0.808	0.904	-1
2.568	2.384	-4.712	-1.712	-8.712	342.16	36.904	97.76	2.096	5.336	-3.712	-5.76	-1.856	-0.76	0.144	-1.904
14	-5	1	2	7	695	34	87	2	8	0	-3	0	1	1	0
-1.144	2.048	-2.904	-1.904	5.056	1002.1	23.472	80.664	1.856	1.096	-2.904	-4.904	-2.952	-1	-0.952	-1
10.464	9.752	-0.288	0.616	8.464	1214.8	24.672	59.12	8.808	8.48	-1.288	-3.384	-0.384	1.52	0.808	-0.096
-1.144	4.552	-1.856	1.144	-1.84	1271.2	9.264	33.136	15.424	8.136	-0.856	-3.712	-0.712	1	1.144	-0.856
-10.192	-1.192	-2.808	-2.616	16.728	1166	-13.112	0.504	-3	-3	-3.808	-6.616	-3.808	-2.616	-1	-2.808
-1.96	3.96	1.56	2.8	8.4	1016.2	-7.28	-5.16	-5.4	6	0.8	-2.2	0.8	2.04	3.04	1.52
-7.168	-5.576	-2.136	-1.424	-1.56	868.94	-3.68	-13.048	5.12	18.88	-2.136	-5.424	-1.712	-1.424	-0.712	-2
-2.648	-6.336	-0.672	-1.008	7.312	714.5	-14.696	-30.04	1.344	11.672	-2.672	-5.672	-2.336	-0.672	0	-2
-1.08	-0.384	-1.384	1.616	-7.848	507.26	-22.384	-68.128	10.16	3.376	-1	-3.384	-0.384	1.616	0.616	-1.616
-14.296	-7.064	-4.136	-2	-19.184	125.3	-31.864	-98	-2.888	0.384	-3	-6	-3.136	-1.432	-1	-2.432
-16.6	-4.84	0.52	0.52	-15.28	-240.16	-39.44	-92.08	1.32	-2	-0.48	-4	-0.48	1.52	0.96	-0.04
-12.696	-0.888	-1.888	0.584	-0.584	-561.34	-27.552	-79.608	31.336	11.224	-0.416	-3.416	-1.944	0.056	0.056	-1.472
-15.64	9.424	-3	-1	-20.424	-813.93	-17.088	-51.448	13.72	-4.456	-2	-5	-2	-1	-1.272	-2.272
-0.144	9.256	-1	1.624	3.36	-904.49	-16.512	-21.512	4.64	-12.36	-1	-2.376	-1	1.624	1.624	-1
-1.672	9.392	-1.656	-1.328	-12.688	-831.73	-13.392	-1.984	-4.936	-8.264	-2.328	-5.328	-3	-1	-1	-2
-12.96	-7.04	-4.88	-2.16	-13.84	-721.48	-10.6	4.28	-23.16	-9.84	-4.16	-6.16	-3.44	-2.16	-0.72	-2.72
-11.624	3.536	-0.16	0.304	-14.304	-616.74	-2.232	12.608	-9.408	-5.552	-1.696	-3.928	-1.928	0.072	1.072	-1.464
-10.504	-0.92	-2	-1.184	1.448	-492.04	3.896	22.368	-2.688	-4.32	-2.368	-5.184	-2.184	-1	-0.184	0.264
-10.136	-6.6	-1.864	0.272	10.776	-363.56	13.544	62.24	7.728	-5.272	-1.864	-3.864	-1	-0.728	1.864	1.592
0.616	-2.176	-2.912	-1	41.416	-29.368	30.736	86.944	12.416	-7	-2.088	-5.088	-2.912	-1	-1	-2
-3.92	7.96	-1.96	-1.88	-12.88	341.72	24.96	83.76	-4.64	-9.28	-3.88	-5.88	-3.88	-1.84	-0.92	-2.92
7.912	4.84	-0.032	-0.016	-2.016	656.06	48.016	79.904	2.976	13.936	-0.032	-4.024	-1.016	-0.016	0.984	-1.008
2.664	-13.496	-3.888	-1.888	-7.216	882.3	27.104	50.768	11.328	0.504	-3.888	-5.888	-3.888	-1.944	-0.888	-1.944
3.896	-10.168	-1.104	0	9.544	943.34	19.608	25.088	15.312	11	-1.104	-3.208	-1	1	0.896	0
-6.696	-9.584	1.392	1.696	16.784	856.36	3.24	-4.672	3.544	9.088	-0.304	-3.304	-1.304	0.848	-1.152	-1.912
-5.8	-17.6	-2.8	-2.2	-7.8	721.2	-18.4	-10.8	4.6	-3.6	-3.4	-6.2	-3.4	-1.4	0.2	-0.2
7.256	-9.768	-0.992	0.512	-1.208	567.11	-20.512	-25.48	-12.536	7.48	-1.24	-3.24	-1.24	0.76	1.256	-1.496
1.376	2.52	-1.408	0.296	-2.376	454.42	-7.408	-17.296	6.144	-1.888	-0.704	-4	-1.408	-0.704	0	-1
4.216	3.592	-2	-1	-12	345.01	-31.784	-64.168	13.184	-15.968	-2	-5.656	-2.344	-0.344	-0.656	-1.688
-3.608	-2.824	0.824	2.216	3.12	77.296	-37.08	-89.904	9.528	3	0.216	-2.176	0.216	2.216	2.608	0.216
-14.2	9.48	-4.56	-1.56	-6.28	-207.96	-36.6	-78.24	9.96	-2	-2.56	-5.56	-3.44	-1	-1	-1
-24.44	-5	-1.488	0.024	-4.144	-496.34	-23.392	-66.512	5.168	-11.272	-1.488	-3.976	-1.488	0	1.024	-1
-20.68	-6.112	-1.536	-0.536	-0.784	-681.88	-33.816	-49.928	6.072	-19.68	-2.536	-4.536	-3.072	-0.072	-0.072	-2.072
-6.248	-4.496	-1.832	0	5.672	-762.6	-19.08	-32.568	2.08	-18.256	-1.416	-4.416	-2	0	0.416	-0.168
0.104	-6.216	0	0.736	1.472	-768.2	-3.992	12.896	-4.848	-12.952	-0.632	-3.632	-1.264	0.104	0.736	-0.632
-13.04	-11.24	-1	0.36	-5.32	-732.92	-6.68	9.32	-1.84	-1	-1.32	-4.64	-1.96	-0.64	0.68	-1.32
-10.008	-1.728	-2.184	-1.368	5.088	-701.26	-6.92	11.272	-8.912	-11.28	-3.368	-6.368	-3.368	-1.368	-0.64	-1.912
-10.656	1.88	-1.224	0.776	-2.176	-622.75	-8	11.312	3.864	-4.704	-1	-3.224	-1.224	0.776	1	-0.672
10.776	7.952	-2.352	-1	-2.24	-503.86	18.24	66.968	10.472	-11.648	-1.352	-4.176	-2.176	-1	-0.824	-1
-2.152	6.28	-2.744	-1.488	-4.488	-270.43	27.232	86.128	0.232	-23	-3.616	-6.488	-2.744	-1.616	-0.744	-2.744
-10.8	-6.28	-1	2.68	9.32	13.88	31.72	85.32	1.4	-2.16	0.68	-1.4	0.68	1.76	2.68	0.76
-6.68	3	-4.872	-2.904	0	227.44	19.672	74.808	-7.872	-13.52	-3.936	-7.872	-3.936	-2.904	-0.84	-2.968
11.76	2.84	2.872	1.92	-5.144	337.13	7.856	35.744	-9.128	-9.776	0.92	-2.08	-0.08	1.92	1.952	0.016
13.768	10.552	-2.872	-0.872	-9.104	310.25	17.04	4.936	-1.192	-10.192	-1.936	-4.936	-1.936	-1	-1	-1
-11.44	-3.888	-1.112	-0.112	-5.32	231.73	-7.232	-6.232	9.456	-16.888	-1.112	-4.112	-1.112	-0.112	0.888	-1.112
3.72	8.96	-1	0.68	0.16	118.88	-0.28	-16.64	-11.88	-10.16	-0.16	-4.16	-1	0.68	-0.16	-1
5.248	-7.088	-1.96	-0.376	-1.288	5.192	-7.288	-15	-9.92	-22.832	-2.376	-5.168	-2.584	-0.376	-0.376	-1.584
-2.864	9.72	-1.512	0.232	-5.048	-124.36	-2.512	-25.072	5.392	-13.488	-1.768	-4.024	-1.768	0.232	0.976	-0.512
4.824	-4.832	-0.392	0	-1.088	-281.97	-28.048	-61.208	-13.128	-6.128	-1	-4.696	-1	-0.392	-0.392	-2.392
5.256	-4.888	-1.704	-1.352	0.112	-491.94	-25.112	-92.28	-16.464	-0.688	-3	-5.352	-2.352	-1	0.944	-1.704
-4	6.6	-1.4	-1	0.6	-736.6	-25.4	-80	-25.6	-10.6	-1.4	-4.4	-1.4	-0.4	0.4	-0.4
-10.448	9.24	-0.208	-0.104	1.968	-927.05	-25.072	-73.104	-19.24	-3.208	-1	-4.104	-1.552	-0.104	0.448	-1
-1.528	4.488	-1.496	-0.504	14.032	-997.46	-27.048	-50.576	-23.488	-1.008	-2.504	-6	-2	-1	-0.504	-1.504
-3.368	6.704	-1	1.456	4.984	-961.26	-1.296	-24.576	-20.088	-13.72	-0.088	-3.088	-1.544	0.368	1.456	-2.088
-1	7.672	-1.408	0.776	7	-823.6	3.488	-7.448	-23.592	-3.752	-1.408	-3.816	-1	0.184	1.592	-1
-7.24	0.16	-4	-2.92	-12.68	-690.48	1.24	15.4	-20.96	0.2	-4.28	-6.64	-4.28	-2.28	-2.64	-4.28
-10.056	3.056	-1.624	1	-7.12	-586.23	16.064	17.68	-18.496	-3.376	-1	-3.312	-1	0.312	1	-0.688
-9.888	-1.248	-2.736	-1.472	-22.136	-423.78	1.6	17.016	-18.736	-12.776	-2.736	-6.208	-3.472	-1.472	-0.736	-1
-7.784	-6.704	-1.136	-1.136	1.272	-287.29	21.784	49.576	-10.864	-11.352	-2.568	-5.136	-3.352	-1.352	-0.352	-2.568
-1.336	1.808	-1.336	-1.336	-6.504	-68.008	27.992	93.152	-11.52	-8.664	-2.336	-4.504	-3.168	-1.168	-1.168	-3
-0.52	-9.32	-1.76	-1.64	-9.64	154.84	25.72	89.24	-0.88	5.12	-2.76	-6.64	-3.64	-0.76	-0.52	-1
-0.208	8.208	1.784	1.928	-6.072	309.32	43.208	76.792	-0.504	2.64	-0.072	-3	-1	0.928	1.928	0
-7.568	-6.024	-1.048	0.928	19.568	416.94	25.12	57.192	4.784	-6.808	-1.072	-4.072	-1.072	-1.024	-1.024	-1
3.64	0	-2.976	-2.976	3.856	405.23	1	20.592	-5.072	2.736	-4.952	-6.976	-3.976	-2.952	-1.976	-2.976
-13	2.288	-0.144	0.928	1.008	306.1	-11	-2.224	-7.496	-14.144	-2	-4	-2	-0.928	0	-2
-6.2	3.52	-2.52	-1.64	20.16	170.4	-11.36	-25	2.64	-5.72	-2.76	-4.76	-1.88	0.24	0.12	-1
1.992	-0.328	-0.672	1.496	7.48	50.104	2.136	-13.328	18.832	-8.68	-0.336	-2.672	-0.336	1.496	1.496	-1
-3.648	2.92	-1.136	-0.352	-3.352	-61.096	-12.136	-11.128	21.216	-10.408	-1.352	-5.136	-2.136	-1.136	-0.568	-1.784
3.096	1	-3	-0.528	-13.96	-160.33	-29.128	-61.392	4.584	-19.4	-3	-6	-2.264	-1	-1.472	-4.416
-5.624	6.88	-1.312	1.376	-23.064	-348.08	-37	-89.936	9.376	-8.064	-1.248	-3.248	-0.936	1.376	0.688	-1.312
-6.12	-3.36	-1.64	0.08	-4.72	-549.12	-39.28	-85.84	-1.48	-3.56	-1.92	-3.92	-2.28	0.08	0.08	-1.28
-8.88	1.328	-1.224	0	-4.368	-703.81	-39.184	-79.552	-17.88	-5.856	-1.224	-4.816	-1.224	0	0.592	-0.408
-12.28	2.456	0.368	-0.088	-1.912	-747.35	-14.44	-39.424	-3.824	-5.176	-1	-4	-1.544	-0.544	-0.544	-1.456
-11.504	2.472	-6.008	-2.504	-14.504	-722.5	-7.032	-13.032	-19.04	-3.488	-4.504	-7.504	-4.504	-2.008	-1.504	-2.504
-8.728	-2.656	-1	0.448	-10.592	-718.3	-3.624	-3.24	-31.208	-1.312	-1.552	-4	-1.552	-0.448	1.448	-1
-2.8	-4.2	-0.4	1.6	9.4	-571.6	2	9.2	-21	-4.8	-1	-3.4	-1	0.4	1	-0.2
-4.632	-4.76	-1.944	-1.296	2.704	-433.18	-4.776	9.888	-27.832	-1.408	-2.648	-5.296	-2.296	-0.648	0	-1.648
1.48	0.04	1	0.696	10.832	-308.98	-20.048	-7.872	-14.688	1	-1	-3.304	-1	0	1.392	-1
-14.232	-2.792	-1.768	0.488	21.304	-146.74	-0.704	32.016	-19.976	4.72	-1.512	-4.256	-2	-0.256	0	-1.744
-2	3.584	-2.96	-1.168	-4.672	133.93	50.256	103.8	-27.88	9.128	-2.376	-5.168	-2.376	-0.584	-0.168	-1.792
0.52	-1.04	1.2	2.36	-11.6	399.8	45.36	90.16	-6.68	9	0.52	-1.64	0.52	2.36	1.52	-1
9.544	3.544	-2.776	-1.664	-7.888	629.9	29.792	93.792	-4.552	6.336	-2.776	-5.776	-2.776	-0.776	0.112	-1.776
5.448	5.064	-1.128	-0.064	1.448	796.78	9.68	61.536	0.296	6.744	-2	-4.936	-2	-0.064	0	-1.064
8.888	13.776	-1.032	0.968	0.92	821.29	4.936	14.416	-4.712	3.208	-1.016	-3.032	-1.032	-0.016	0.968	-1.016
-8.808	-6.872	-2.936	-1.936	-17.52	699.25	8.296	5	-2.744	-12.072	-2.968	-5	-2.936	-1	-0.936	-1
-4.96	7.04	0.6	2.6	-2.6	553.64	-14.28	-2.36	-10.68	15.08	0.68	-2.32	1.6	2.68	2.68	0.76
-7.464	8.64	-1.488	-0.744	8.872	504.98	-6.128	-20.72	4.872	3.384	-1.616	-5.488	-2.488	-0.616	-0.36	-1.232
4.536	13.296	-1.352	-0.352	-9.288	426.26	-4.12	-8.936	-2.36	7.704	-2.176	-3.528	-2.176	-1.176	-0.824	-1
1.104	4.12	-0.776	1.224	-3.12	306.82	-13.792	-47.184	11.824	6.552	-0.776	-3.552	-0.552	-0.328	2	0.224
-8.904	4.824	-3.184	-0.456	-16.096	39.768	-28.632	-108.38	18.728	-3.088	-1.728	-4.456	-1.728	-0.728	1	-1
-8.4	0.4	-1.92	-0.64	-8.68	-319.44	-47.56	-93.4	21.6	-5.88	-1.64	-5	-2	0	0.64	-2
-8.16	-2.896	-1.528	1.736	-13.424	-607.31	-25.104	-76.944	32.368	-7.896	-0.264	-3.264	-0.896	0.104	2	-1.264
-6.832	-7.744	-2	-1.832	-17.672	-790.97	-12	-51.088	12.336	-4.328	-2.416	-5.416	-2.416	-1	-0.168	-1.416
-0.144	4.856	-1.928	0.536	-3.752	-836.43	-7.504	-15.216	28.464	-13.568	-1.464	-4	-2	-0.536	0	-1.072
-1.512	2.416	-1	-1	8.56	-744.65	-5	7.536	9.192	-15	-2.488	-5.488	-2	-1	-0.512	-2.024
-9.92	4.64	-1.24	-0.24	6.68	-572.04	-6.8	9.64	10.4	-9.8	-2.24	-4.68	-1.68	-0.12	0.88	-0.56
5.08	-7.176	-2.608	-0.392	-9.136	-429.52	-6.528	7.216	-2.864	-2.216	-2	-5.608	-2	-0.784	-0.392	-2
-2.376	-0.032	-1.688	-0.344	-11.688	-290.02	-0.504	19.216	-9.408	-3.472	-1.688	-4.688	-1.688	-1	1.968	0.936
-2.072	0	-1.408	-0.408	2.224	-144.16	14.336	54.304	-10.776	-9.704	-1.408	-4.408	-1.704	-0.408	-0.408	-1.704
9.272	-5.504	-1.744	1.256	5.728	146.86	42.776	97.008	-7.48	-12.024	-0.744	-3.496	-0.496	0.504	1.008	-1.744
-3.4	-1.6	-2.6	-1.8	0.2	520	18.4	76.8	-6.8	2.2	-2.8	-5	-2.8	-1	-0.2	-1
-3.304	3.328	-1.848	-0.152	11.48	805	23.304	85.72	-16.088	8.632	-0.152	-4	-1.152	-0.152	0.696	-1
2.312	-2.688	-2.104	-0.104	-8.752	989.45	0.496	49.848	-2.04	1.792	-1.104	-5	-2.896	0	0	-0.896
-2.936	-12.496	-1.944	-0.944	-7.768	1055.4	14.664	-5.264	9.712	18.216	-2.888	-5.888	-3	-1	-0.888	-1
-14.896	-12.96	-1	-0.008	-6.912	981.5	-9.896	-5.96	16.936	5.136	-2.008	-5	-2.008	-1	-1	-1.992
-3.16	4.76	-0.88	-0.88	30.36	839.8	-15.48	-17.96	2.96	8.48	-1.96	-4.92	-1.96	-0.92	1.88	3.8
-2.44	-15.384	1.56	2.472	6.568	688.28	-11.472	-22.056	6.416	10.856	-0.352	-2.44	-0.264	1.736	1.56	0.472
-5.272	7.864	-1	-0.728	-25.28	544.48	-1.952	-22.448	-8.408	6.728	-2.728	-4.728	-1.864	-0.728	-0.864	-1.864
-7.104	-2.128	-2	-1	-0.896	405.47	-30.76	-67.888	-9.344	11.472	-1.816	-5	-2.816	-1	-1	-0.184
-4.304	1.624	-0.768	1.536	-8.448	103.79	-35.072	-107.39	10.68	10.52	0.304	-2.464	-1.232	1.536	1.536	-0.464
-6.84	17.24	-1.72	0.28	-7.12	-256.12	-38.72	-93.92	14.12	11.16	-1	-3.72	-1.72	0.28	1	-1
-4.64	1.28	-1.656	-0.984	-16	-574.02	-21.784	-69.376	15.328	6.936	-1.312	-4.984	-1.984	0.016	1.344	-1.64
-4.896	7.008	0.248	1.248	-13.88	-794.2	-2.264	-47.6	20.48	5.264	-0.376	-3.376	-0.376	0.624	1.248	-0.376
-10.816	0.272	-3	-0.576	-8.88	-861.27	-11.912	-22.968	-14.512	5.968	-1.576	-5	-2	-1	-0.576	-1.152
-8	2.392	-0.416	1.056	0.248	-801.3	-10.72	1.552	-5.944	6.888	-1.416	-3.944	-1.416	1.056	1.056	0
-13.12	2.44	-2.44	0.56	0.08	-653.36	2.88	5	-4.84	19.32	-1.48	-3.44	-0.96	0.04	0.04	-2.04
2.088	6.384	-0.704	0.136	-4.456	-529.19	-9	2.48	6.36	12.864	-1.432	-3.864	-1.432	0.136	1	-0.432
-6.848	-4.08	-0.768	0.616	-5.616	-416.73	-10.928	13.384	-13.304	12.76	-1	-4	-2	-0.384	0	-0.152
-2.384	-3.304	-0.016	0.656	-0.984	-265.86	20.208	52.904	-14.648	8.984	-1.672	-4.008	-1.672	0.328	1.328	-1
10.288	3.696	-4.848	-1.712	-7.56	-15.248	38.544	101.14	-17.456	12.848	-3.712	-6.712	-3.712	-1.712	-1	-2.288
-5.6	-1.32	-1.48	1.28	-5.36	302.32	29.68	89.4	-2.16	7.72	-0.48	-2.72	-0.48	1.28	0.52	-1
-6.736	11.232	-3.424	-1	15.888	523.72	17.416	84.728	-19.08	-9.08	-2.808	-6.616	-2.808	-1	-0.808	-4.232
10.136	5.44	1.144	1.144	10.728	662.94	17.584	57.72	-15.128	-14.432	-0.712	-2.856	-0.568	0.288	1.144	0.288
5.576	8.176	-2.096	0.808	4.192	723.33	3.176	6.44	-3.728	-26.616	-1.096	-3.192	-1.192	1.712	1.712	-1
-1.952	-10.136	-3.808	-3.808	-0.376	664.68	-20.184	-8.04	-6.664	-32.48	-4.856	-6.904	-4.856	-2.856	0.048	-3
-4	9	1	2	6	535	-25	-12	-15	2	1	-2	-1	1	2	-1
2.28	10.424	-1.856	-0.808	6.72	459.08	-4.576	-11.096	-20.568	-38.992	-1.808	-4.856	-1.856	-0.808	-0.808	-0.904
-3.768	-5.48	-1.288	-0.288	4.384	393.2	-2.576	-16.384	-19.656	-7.192	-2.192	-5.288	-1.288	-0.384	0.616	-1.192
-2.136	4.856	1	1.144	-13.136	270.46	-16.608	-50.328	5.448	2.304	-0.856	-3	-0.856	1.144	1.144	-0.856
-9.424	14.384	-2.616	-0.616	-11.808	5.56	-49.576	-105.19	20.112	-2.496	-2.616	-5.616	-2.808	-1	-0.808	-1
-14.08	1.04	0.28	2.28	0.8	-297.56	-43.96	-98.32	25.4	-6.16	-0.48	-2.72	0.04	1.28	1.28	1.8
-9.376	-4.136	-1.136	-0.424	-9.984	-326.86	-31.848	-82.696	19.984	-11.832	-2.424	-5.424	-2.424	-0.424	-0.424	-1.712
-1.664	-1.696	-2.328	0	-17.336	-237.22	-20.992	-44.608	7.008	-12.016	-1.664	-4.664	-2	0	0.664	1.328
-10.24	-10.392	-1	0.616	-2.544	83.544	-14.24	-12.088	6.304	-18.848	-1.384	-3.384	-1	0	0.384	-1
1.84	-4.408	-2.136	-0.568	-7.112	148.56	16.048	26.912	-7.048	-7.16	-1.568	-4.568	-1.432	-0.568	1.136	-1.432
-1.28	2.24	-1.44	0.08	-2.96	46.72	4.04	13.8	-6.28	1.04	-1.44	-4.92	-1.44	0.08	1.08	0.04
-3.472	1.28	0.056	1.528	4.192	-31.616	7.64	17.056	2.224	-1.28	-1.472	-3.472	-1	0.528	0.472	-2.584
-10.456	1.544	-1.424	-0.576	2.576	-10.632	12.608	20.968	0.968	13.968	-2	-5.424	-3	-0.576	0.576	1.152
-10.872	-9.12	-1	0.752	14.624	58.944	24.864	50.456	6.256	8.128	-1.248	-4.248	-1.248	0.376	1.376	-1
-5.968	0.328	-3	0.344	25.608	272.77	29.656	106.98	10.376	12.36	-0.656	-3.656	-0.656	0.344	1	-1
5.32	2.6	-3.88	-1.16	11.04	565.16	32.08	91.88	15.68	4.56	-3.16	-5.88	-3.16	-1.88	-1.88	-2.44
1.392	6.928	-1.696	-1	10.216	828.07	28.232	83.464	23.84	-17.768	-1.768	-5	-2.232	-1	1	-1.768
-5.816	0.024	-3.632	-1	-1.16	1037.6	20.024	59.888	18.552	-4.576	-3	-5.816	-3	-1.816	-0.184	-1
7.728	7.592	-1.864	-0.864	-1.144	1097.7	3.088	16.04	22.544	-1.088	-1.864	-5	-2	-0.136	0.728	-0.136
-12.736	3.088	-2	0.824	-1.384	1027.3	-3.792	-12	28.648	-5.704	-0.264	-3.176	-0.264	0.824	0.912	-1
-5.84	15.84	-1.04	-0.04	2.36	879.08	-6.36	-16.36	31.36	-10.28	-2.04	-4.08	-2.04	-0.04	0.96	-0.08
1.952	4.04	-1.016	0.984	-11.008	691.34	-1.008	-16.08	28.928	-20.816	-1.008	-3.016	-0.016	1.984	0.016	-0.016
-11.008	4.944	-0.944	0	-7.552	508.29	4.72	-22.944	36.328	-1.112	-1	-4	-1.056	0.944	0.944	-1.056
15.104	8.896	-3	-1	-20.896	326.42	-11.352	-58.16	32.816	-5.088	-2.792	-5	-2	-1	0.104	-1
-5.672	-1.064	1.392	2.392	-16.304	1.816	-26.216	-98.304	18.304	11.152	1.392	-1.608	0.544	2.544	2.544	0.696
-7.4	5.6	-1.8	1	-7	-397.2	-27.8	-97	36.2	0.4	-1	-3.8	-1	0.2	0.8	-0.2
-6.496	-2.776	-3.744	0.008	-11.272	-770.46	-35.512	-81.256	33.28	1.296	-1.496	-4.744	-1.744	-0.496	0.504	-1.496
0.408	9.448	-0.704	1	-1.44	-1031.5	-17.448	-55.744	24.816	-12.184	-1	-3.296	-1.408	-0.408	1.888	-1
0.904	-1	-1	-0.312	4.752	-1123.1	-10.032	-28.808	28.248	-10.84	-1.656	-4.312	-1.656	-0.312	1	-0.656
-1.392	-5.864	-0.568	1.04	-2.16	-1088.6	-2.88	-3.528	15.376	7.176	-0.96	-2.96	-0.96	0.432	0.432	-1.784
-9.56	-0.08	-1.68	1	9.88	-937.2	0.12	4.16	24.92	12.12	-0.56	-4.12	-1.56	-0.12	-1.56	-1.56
-3.048	-1.44	-2.512	-1	6.024	-781.42	3.392	-2.072	17.688	4.44	-2.488	-5.488	-2	-1	0	-1
-3.64	3.112	-1	0.072	4.032	-638.26	7.176	16.896	18.536	2.216	-1.464	-4.464	-1.464	0.072	0.072	-1.464
0.248	-5.328	-1.584	0.168	-0.992	-464.27	24.344	43.192	23.84	7.336	-1.832	-4.416	-1.832	0.168	0	-1.584
2.32	3.048	-2.528	-1.896	2.264	-159.23	31.264	92.736	23.576	0.424	-3.264	-5.264	-3.264	-1.264	-0.528	-1.632
-3	12.4	-1	0.32	12.96	243.44	25.64	78.56	15.92	-4.44	-1	-3.32	-2	0	-0.68	-1
-2.36	-3.272	-3	-1.272	-5.64	601.3	28.536	69.456	11.456	-0.368	-3	-6	-3.728	-1	0	-2.728
5.208	7	-1.776	0.224	-8	858.58	23.344	55.104	20.432	14.64	-1	-3.224	-1	1	1.776	-0.776
-16.768	11	-1.352	0.648	7.944	978.6	11.064	22.232	15.584	6.168	-2.176	-4.176	-1.352	-0.176	-0.176	-1
-16.952	-2.024	-3.616	-2.232	-7.232	948.48	-17.824	-5.312	12.64	7.664	-3.36	-6.232	-3.36	-1.488	-1.488	-1.616
-6.08	10.72	0.84	1.84	14.28	783.12	-9.56	-7	26	2.28	0.84	-2.16	0.76	2.76	1	0.84
-2.776	-4.936	-2.032	-1	2.84	630.59	-10.352	-27.648	18.064	5.968	-2.032	-5	-3	-1	-0.936	-1
-2.064	5.92	-3.016	-2	-15.064	482.83	4.872	-22	-9.76	14.712	-3	-6	-3.984	-1.984	-1	-1.016
-7.168	3.064	-0.128	1.872	-7.344	316.06	-35.872	-32.624	10.976	3.744	-0.128	-4.064	-0.192	0.872	0	-1.064
-3.344	-2.224	-1.888	-1.664	-16.112	5.808	-36.456	-96.44	13.88	4.32	-3.664	-6.552	-3.664	-1.664	-0.776	-1.888
-7.72	-3.68	-0.64	1.04	-4.56	-443.4	-34.44	-88	-4.44	-1.2	-0.8	-3.64	-1.64	0.36	0.36	-0.48
-14.92	-8.416	-0.792	-0.792	-5.96	-835.48	-44.376	-85.088	3.168	-1.872	-1.584	-4.792	-2	-0.792	0	-2
-4.352	-13.648	-4.488	-2.744	-12.416	-1126.3	-33.672	-62.304	-1.024	0.208	-4.744	-7	-4.744	-2.744	-1.744	-3
-5.304	9.744	1.392	2.392	-7.224	-1267.5	-7.56	-19.48	14.392	-0.568	0.392	-1.912	0.696	2.392	3	0.392
-4.648	2.688	-0.944	-0.24	-5.816	-1214.4	-2.928	-10.816	-2	-21.664	-1.592	-4.592	-2.24	-0.592	0.704	-0.944
4.4	-6.8	-1	-1	0.2	-1042.6	-2.4	-3.4	3.4	-10.2	-1	-4.4	-1.4	-1	1	-1
-2.864	-7.208	0.792	1.792	-4.792	-875.3	0.104	16.512	-0.104	-11.656	0.344	-3.208	-0.208	0.792	1.792	0.344
-2.504	-0.04	-2	-1.504	-4.976	-712.3	4.504	13.472	-5.008	-18.496	-2	-4.504	-3	-1	0	-1.504
-2.528	-4.264	-0.632	0.912	5.688	-533.62	10.088	49.336	-2.912	-9.896	-1.544	-3.088	-1.544	0.456	1.912	-0.456
-0.304	-2.528	-1.224	0.184	8.368	-211.38	37.672	99.632	-2.408	-4.672	-1.816	-4.816	-2.816	-0.816	-0.408	-1.408
-0.32	-9.92	-2.2	-0.92	15.96	213.92	27.84	77.32	0.96	-17.16	-1.92	-4.92	-1.92	-0.28	0.08	0.16
-0.752	-3.248	-2.688	0	2.504	613.9	21.056	69.872	-3.696	-8.992	-1.688	-5	-2.688	-1	-0.688	-1
7.04	5.056	-1.528	0.68	-0.736	926	25.376	58.544	-14.472	-0.736	-1.792	-4.32	-1.792	-0.056	1.208	-1.264
1.296	5.24	-2.704	-0.136	8.784	1066.9	15.92	23.24	-13.84	15.08	-2.136	-4.136	-1.352	-0.352	0.648	-1
9.312	6.504	0.664	0.664	-4.672	1041.1	2	-6.304	-14.68	2.176	-1.168	-4.168	-0.336	-0.168	0.664	-1.336
-9.2	8.28	-1.88	-1	-19.8	907.24	-10.68	-22.56	-3.24	-2.32	-2.88	-5	-2	-1	-0.88	-1
-1.928	3.144	-0.928	-0.784	-6.64	737.62	-17.856	-18.144	0.72	3.92	-2.784	-4.856	-2.784	-0.856	-1.856	-4.712
-4.072	-7	-1.048	-0.024	-2.336	589.9	-12.024	-17.88	7.024	-5	-1.048	-4.048	-1.072	-1.024	0	-1.024
-4.88	3.904	-2.976	-1.952	-6.808	421.12	-24.312	-50.792	17.808	-1.736	-3.952	-5.976	-3.952	-1.976	0	-2
-9.216	1.352	-0.072	-0.072	4.072	95.104	-35.144	-97.36	15.576	0.64	-1.144	-4.072	-2.072	-0.072	0	-1.928
-7.36	1.36	-2.76	-0.64	4.92	-330.96	-56.28	-83.2	25.88	-28.68	-1.88	-4.64	-2.52	-0.64	-0.64	-0.88
-15.488	3.352	-1.168	-0.336	24.832	-758.55	-73.648	-98.664	20.992	-14.152	-2.168	-5	-2.832	-1	0.832	-1.168
-13.568	9.352	-0.784	0.784	14	-1059.4	-53	-70.976	19.32	-4.76	-1.216	-4.216	-1.216	0.568	1.568	-0.432
-17.304	2.752	-1.736	-1.68	-13.32	-1186.1	-4.36	-30.136	22.376	-10.04	-3.208	-5.944	-2.944	-0.944	0.528	0.264
-0.632	-1.12	-2.312	-0.624	-12.32	-1165	2.752	1.104	27.816	3.376	-1.624	-4.312	-1.312	-0.312	0	-1
-8.52	2.2	-1.64	-0.92	-18.16	-999.56	12.48	12.6	12.4	2.76	-2.28	-4.28	-2.28	-0.28	-0.64	-1.64
-1.672	11.368	-1.408	-0.408	-9.408	-820.32	4.224	28.592	10.448	7.512	-2	-5	-2	-0.408	0.592	-2.408
-11.544	8.352	-0.456	0.456	-7.296	-649.59	9.104	33.944	-7.704	-3.72	-1	-4.544	-1	0.456	0.544	-1.632
-4.016	1.544	-1.992	1.008	1.088	-447.11	10.024	57.544	7.496	6.44	-0.992	-3.992	-0.992	0.008	0.504	-1
-12.416	7.032	-0.208	0.24	12.584	-151.26	25.344	98.416	9	-0.76	-1.104	-3.656	-0.656	0.344	1.344	0.448
-5.2	6.8	0.4	1	16.4	254.8	28.8	90	19.8	-6.4	-0.4	-3	-0.4	1	1.6	-0.4
1.336	2.24	-2.296	-2.296	48.256	632.16	17.28	72.224	-2.608	-8.888	-3.944	-7.296	-4.296	-2.296	-0.648	-1
-13.088	-1.656	-2.392	-1.392	-4.232	925.61	23.656	52.736	-3.912	-15.384	-2.696	-5	-2.696	-1	-1	-4.088
-14.904	13.024	-0.744	0.744	-24.232	1067.6	14	20.328	7.136	-7.44	-1.256	-4.256	-2	0	1.256	-1.256
-16.416	9.376	-2.376	-1.584	-14.04	1059.6	5.952	10.744	-4.584	-6.08	-2.584	-6.376	-2.584	-0.792	0.208	-1
-14.8	1.92	0.52	1.68	-4.68	914.44	-4.36	9.48	1.6	6.12	-0.32	-4.16	-0.32	0.84	1.68	-0.48
-8.328	-0.888	-1.224	0.776	4.224	754.74	-11.448	-17.76	8.664	2.552	-1.112	-4.112	-1.112	-1	0	-1
-1	6.488	-1	-0.872	-16.888	586.84	-17.936	-11.808	15.04	-7.808	-1.936	-4	-2	-1	-0.064	-1
-1.16	-5.68	2.92	2.92	0.84	404.63	-19.568	-32.776	4.872	-6.08	1.92	-1.08	0.936	2.936	1.952	0.952
-12.904	1.64	-1.968	-0.936	-3.808	70.768	-39.192	-105.1	-1.712	-8.424	-2.936	-5.936	-2.936	-0.936	-0.936	-1
-4.04	2	-1.32	1.68	6.36	-363.44	-39.76	-91.4	-1.52	-22.52	-0.24	-2.4	0.6	1.76	1.68	0.44
-5.336	4.712	-1.488	-1.232	20.44	-717.89	-46.128	-105.85	25.592	-5.848	-2.488	-5.36	-2.488	-1.36	-3.104	-5.976
-16.888	-8.176	-2.648	-1.472	16.24	-999.66	-41.184	-80.128	11.24	-11.592	-2.648	-5.472	-2.648	-1.472	-0.472	-1.824
-6.688	3.312	0.552	2.104	2.432	-1133.4	-22.776	-35.864	-2.552	3.448	0.104	-1.896	0.104	1.328	1.328	-0.448
-1.184	0.08	-2.184	-0.184	-6	-1095.9	-10.192	-12.104	-0.184	0.088	-2.184	-5.184	-2.184	-1.184	-0.184	-1.184
-9.32	1	-2.32	-0.96	-0.4	-941.16	7.88	21.48	13.96	15.88	-2.64	-4.96	-1.96	0.04	0.36	-1.64
-15.736	-4.8	-1.368	0.632	-2.048	-779.77	4.16	13.528	18.792	21.944	-1.368	-4.368	-1.368	0.264	0.264	-0.104
-4.168	2.328	-3.168	-1.584	-6.416	-616.3	6.08	19.336	11.16	3.088	-3	-5.584	-3.168	-1	0.584	-0.832
-5.816	15.784	-2.928	-0.928	0.928	-468.24	11.464	33.704	1.64	7.928	-1.928	-4.928	-2.928	-0.464	-0.464	-0.928
-0.344	9.704	-0.464	0.048	9.488	-207.89	32.216	96.216	-4.536	-0.368	-1.952	-4.44	-2.44	0.048	0.536	-1.464
-3.44	10.24	-0.88	0.56	-4.52	190.2	29.48	109.36	-12.88	-1.28	-0.44	-4	-1.44	0.56	1.56	-0.44
5.392	-6.176	-1.608	1	-9.04	547.32	40.136	88.608	-6.728	-0.744	-1.608	-4.608	-1.608	-0.392	0.608	-0.392
5.624	6.216	-2.032	-0.688	-17.72	841.78	24.472	61.352	-19.904	-7.72	-1.688	-4.688	-1.688	-1	-0.344	-1
-2.632	-5.336	-3.52	-0.816	-10	974.75	13.776	28.552	-22.08	-4.48	-2.816	-5.52	-2.816	-0.816	-1.52	-3.112
-0.736	3.744	-0.496	0.504	-18.504	941.91	11.496	9.704	-3.696	3.264	-1.248	-4.496	-2	0	-0.248	-1
-17	-2.6	-3.2	-1.8	-17.4	828.4	9.4	4	-1.6	-5.2	-3	-5.2	-3.2	-0.8	-0.8	-2
-9.608	-0.632	-2.696	-0.392	7.696	679.58	-3.632	-20.48	-8.176	-5.896	-0.696	-4.544	-1.696	-0.544	-0.544	-0.848
-1.456	-2.792	0.48	0.688	4.104	547.86	-11.144	-20.272	-8.832	-5.832	-0.312	-3.312	-0.312	0.688	1.688	-0.208
2.832	5.888	-2.832	-0.832	-7.112	406.64	-35.488	-47.712	-7.112	-6.672	-2.832	-4.832	-1.832	-0.832	0.112	-0.832
-3.04	-0.08	-0.04	1.976	-3.04	117.39	-44.048	-94	-6.08	1.944	-0.016	-3.016	-0.016	1.976	1.976	-0.016
-4.24	1.56	-1.92	-0.88	-19.28	-265.76	-34.12	-90.56	-17.76	-6.52	-2.88	-4.88	-1.88	-0.88	-0.92	-0.96
-9.736	-8.296	-2.176	-0.176	-17.648	-629.34	-26.472	-77.944	-18.088	-23.472	-2.088	-5.088	-2.088	-0.088	-0.088	-1
-5.64	-3.544	0.592	0.728	-9.912	-945.6	-20.688	-50.28	-23.232	-4.632	-1.136	-3.272	-1.272	-1	-0.136	-1.136
-24.792	6.264	-2.816	-1.816	-6.656	-1080	-11.896	-21.872	-24.24	-31.264	-3.632	-5.632	-4.448	-1.816	-1	-2.184
-7.088	-5.144	-2.232	-0.232	-6.784	-1071.2	-0.928	-7.752	-9.624	-12.928	-2.232	-4.232	-2.232	-0.232	0.536	-1
-1.84	-2.04	-0.72	1.56	-4.96	-922	-9.64	-2.28	-8.2	-13.96	-1	-2.72	-1	1.28	2	-1
-11.36	1.672	-3.672	-2	-1.032	-757.42	-4.376	16.608	-17.392	1.064	-3.672	-6.344	-4.344	-1.672	-2.688	-4.688
-0.864	6.632	0.248	2	-10.368	-621.68	-3.256	9.872	7.472	-2.872	0	-2	0	2	2	1
-5.12	5.36	-1.304	-0.304	-2.792	-468.38	-1.88	22.504	-11.296	-5.12	-1.728	-4.728	-2.728	-0.728	0.848	-1.576
1.64	3	-2.416	-2	16.304	-198.38	23.72	69.08	-22.224	3.584	-3.944	-5.472	-3.472	-1.472	-1	-3
0.2	-1.16	0.08	0.04	9.96	214.04	29.44	79.04	-14.68	-0.16	-1.96	-3.96	-1.96	-1	0	-2
-5.976	-5.272	-1.568	-1.568	10.184	608.13	27.272	69.136	-17.432	5.816	-2.568	-5.568	-3.568	-1	-1	-3
4.232	-7.616	-1.232	0.384	12.08	918.31	6.68	53.992	-17.152	24.768	-1.616	-4.616	-1.232	0	1.384	-0.616
6.296	0.696	-0.008	1.992	6.632	1075.2	6.64	37.728	-7.024	7.016	-0.68	-3.68	-0.68	1.328	1.992	0.664
9.016	-2.56	-1.712	-0.712	0.016	1091.2	-9.832	-0.528	-11.848	18.592	-2	-4.712	-1.712	-0.712	0.712	-1
-2.88	-4	-1	1.76	2.36	963.72	-15.28	-15.16	-17.8	18.76	0.52	-2.24	-1	1.76	2.76	-0.24
-3.96	-1.808	-1.384	0.616	-3.464	806.13	-12.576	-21.616	-7.728	12.08	-1.384	-3.576	-1.192	-0.384	1.424	-1.192
-11.144	-0.152	-2.424	-0.712	-4.864	641.07	-18.136	-15.856	-15.144	16.712	-2.712	-5.712	-1.856	0.144	0.144	-1
1.52	4.192	1.616	2.616	-8.288	472.83	-14.424	-31.272	-8.384	-1.232	0.808	-1.384	0.808	1.712	2.808	-0.808
-13.184	-0.952	-2.952	-1.952	-15.952	184.26	-42.336	-107.46	-11.576	8.424	-3.952	-6.904	-3.952	-1.904	-0.952	-1.904
-4	-21	0	-1	-14	-260	-39	-89	6	5	-2	-5	-2	-1	-1	-2
13.136	3	-1	2	-0.856	-635.07	-30.856	-79.904	6.328	10.424	0.904	-3	0.904	1.952	1.952	0.904
-4.096	7.136	-3.808	-1.904	9.192	-961.98	-32.04	-57.984	-6.904	-1.056	-3.808	-5.904	-3.808	-1.904	-1	-2.808
-11.272	-5.552	0.568	1.568	-20.128	-1120.7	-14.136	-34.544	2.288	-4.152	0.568	-2.432	-0.288	1.568	2.568	0.712
-8.696	6.04	-0.232	-0.616	-8.04	-1100.9	-1.968	-7.888	-15.384	1	-1.616	-4.616	-1.808	-0.616	-0.808	-1.616
5.56	2.16	-2.76	-1	0.16	-961.2	-1.72	-2.56	-14.4	4.72	-2	-4.48	-2	-0.76	-0.76	-0.76
3.712	-7.712	-0.136	2	8.104	-783.23	2.576	25.728	-18.392	10.728	-1	-3	-1	0.288	2	-0.288
-2.008	-2.304	-3.656	-1.328	-21.944	-612.49	4.68	18.96	-16.024	13.304	-3.328	-5.992	-3.328	-1.664	-0.664	-2.664
-2.616	-5.608	-0.152	-0.384	6.224	-467.29	5.68	21.368	-19.464	21.168	-1.384	-4.384	-1.384	-0.384	0.232	-1
1.112	-0.36	-0.136	-0.136	23.296	-206.4	18.912	78.64	-18.136	18.272	-1.136	-4.136	-1.568	0.432	1	-0.568
-9.72	-7.96	-1.48	-1	14.84	198.96	27.96	81.36	-11.88	18.48	-2.48	-5	-3.48	-1	0.04	-0.96
12.192	1.92	0.056	0.528	11.944	583.51	30.328	71.168	16.2	21.416	-1	-4	-0.944	0.056	-0.416	-3.36
-1.792	9.512	-1.848	-0.696	1.608	905.88	18.608	47.056	20.12	23.88	-2.272	-5.272	-2.848	-0.848	-0.272	-1.848
-3.256	-1.36	-2.248	-1.624	3.88	1070.4	5.632	23.528	25.984	24.736	-2.624	-5.624	-2.624	-1	-0.376	-1.376
-6.936	4	-0.328	0.672	-8.392	1065.8	-2.296	-8.08	7.048	17.096	-0.656	-4	-0.656	-0.328	0.672	-0.328
-1.56	-6.16	-2	-0.72	-12.08	948.56	-7.44	-0.24	-2.48	4.88	-2	-5.72	-3	-0.72	-0.88	-1.72
0.608	1.216	-0.536	-0.536	15.216	780.94	-18.056	-7.288	5.984	17.288	-1.768	-4.536	-3.304	-0.536	-0.536	-1
-3.184	-1.392	1.528	1.896	2.736	631.62	-19.712	-25.264	-11.872	21.448	0.08	-2.92	-0.104	1.264	1.448	0.448
-7.912	2.864	-1.592	-0.728	10.68	482.25	-17.96	-48.28	-5.816	13.32	-0.864	-3.728	-1.592	-0.456	1.272	0.136
-16.8	-3.944	-1.912	-0.088	-8.824	178.81	-26.672	-88.856	7.504	12.176	-1	-4	-1	0.824	0.824	-1
-16.52	13.56	-1.12	0.92	25.84	-259.84	-34.36	-93.36	-10.96	-1.12	-1.04	-4.04	-1.04	0.96	1.96	-1
-7.128	5.96	-1.016	-0.008	3.816	-649.34	-30.984	-68.072	-12.016	-4.816	-2.008	-5	-1.992	-0.008	0.984	-2.984
-10.168	7.384	-1.944	0.056	-28.936	-981.54	-34.888	-75.712	-17.824	6.552	-0.056	-3.944	-0.056	0	1.056	-1
-9.48	2.376	-4.792	-1.688	8.064	-1120.5	-23.544	-31.608	-12.336	-6.664	-3.688	-6.688	-3.688	-2.688	-2.792	-1.896
-4.608	6.304	-0.304	0	-9.2	-1084.8	0.696	-0.96	-2.872	-17.304	-2	-4.152	-0.304	0	0	-0.152
-2.4	-1	-1	0.8	13	-927.8	-1.819e-11	-1.6	-4.2	0.8	-1	-4.8	-1.2	-0.8	-0.8	-1
-1.248	0.736	-3	-1.504	-6.512	-742.18	-6.984	11.008	-0.296	-7.496	-3.256	-5.504	-3.256	-1.752	-0.504	-2.504
-2.296	15.256	1.112	3.112	11.704	-569.02	-1.296	28.336	10.56	-1.888	0.408	-1.592	0.408	2.704	2.704	2
-14.184	11.312	-0.656	0.344	8.064	-416.17	12.568	37.288	0.376	-16.56	-1	-3.656	-1.656	1	1	0
1.136	-1.136	-2.176	-0.176	18.312	-157.3	20.336	86.488	2.92	-8.96	-1.176	-4.176	-1.176	-0.176	1.216	-1.176
2.92	8.52	-2	0.56	26.52	254.32	7.48	67.6	7.28	-10	-1	-3.56	-1	0	0.44	-1
19.56	6.632	-2.536	-0.024	5.776	644.47	19.856	62.024	7.56	-12.752	-2.024	-5.024	-1.512	-0.512	1	-1
-12.072	9.856	-1.68	1.32	4.28	955.61	30.04	47.032	4.464	3.176	-0.608	-3.144	-0.68	0.856	0.856	-0.072
4.584	2.584	-1.832	0.752	-21.512	1110.4	11.08	27.496	17.76	1.096	-1.416	-4.416	-1.832	0.168	0.584	-1
-11.584	-3.208	-0.264	0	-23.944	1124.1	-6.904	16.056	-1.792	-10.104	-2	-4.368	-2	0.368	0.264	-0.368
-8.2	4.36	-3.04	0.32	2.08	1016.5	-6.88	-4.92	5.16	-14.08	-1.36	-4.68	-1.68	-0.68	0.32	-1
-4.904	8.736	-1.816	0.64	6.728	879.48	-7.36	-22.08	8.456	-13.008	-1.088	-3.632	-1.816	0.64	-1.544	-1
0.88	11.104	-3	-2.328	2.12	675.7	-18.104	-24.104	12.76	-3.312	-3.552	-6.328	-3.552	-1.552	-1.776	-2.776
3	6.296	-0.528	1.472	0.408	530.79	-40.768	-44.536	11.768	-12.888	-0.528	-3.528	-0.528	0.648	1.472	-0.352
-3.592	3.976	-3.872	-1	-12.512	339.38	-54.616	-95.592	5.152	-11.848	-2.872	-4.872	-2.872	-0.872	0	-1.872
1.6	3.64	0.84	1.16	-22.36	-16	-21.92	-88.48	9.44	-3.48	-0.84	-2.92	-1.76	-0.76	2	-1.68
-0.744	-6.616	-1.032	0.936	-21.936	-324.36	-19.776	-71	9.384	1.128	-1.032	-3.064	-1.064	0.936	0.936	-1
-13.048	-4.048	-2.968	-1.952	-3.856	-518.22	-35.648	-55.728	9.16	7.856	-2.968	-5.952	-3.952	-0.968	0.016	-1.952
1.744	-9.192	0.808	2.744	8.192	-647.06	-11.872	-24.848	22.744	5.208	0.744	-2.192	1.68	2.744	2.808	1.808
-21.208	-0.888	-2.664	-0.776	-1.552	-633.86	4.12	-1.992	4.888	-7.808	-1.776	-3.776	-1.776	-0.776	-0.888	-0.888
4.6	-0.2	-2.32	-1.16	-2.16	-555.4	-5.92	0.36	7	-29.8	-2.32	-5.16	-2.32	-1.16	-1	-2.16
-1.208	10.336	1.584	1.792	-2.784	-480.81	3.336	12.744	-0.12	-32.088	0.584	-3	-1	1	1	1.792
-5.488	6.464	-4.232	-2.232	-16.72	-366.41	-15.368	9.792	-6.376	-36.928	-3.488	-7.232	-3.488	-1.744	-0.744	-2
-8.736	-3.48	-0.608	0.088	-5.952	-255.46	0.648	50.552	-13.568	-27.56	-1.608	-4.608	-1.608	-1	-0.304	-1.304
-4.96	6.888	-0.648	-0.296	10	-94.296	27.408	132.02	-3.24	-17.592	-1.296	-3.648	-1.296	-0.296	1	0
-5.2	-8.8	-1.4	-0.2	-5.4	199.2	28.8	163	8.2	-21.8	-1.8	-4.4	-1.8	-0.2	0.8	0.4
-1.48	-3	1	0.552	3.52	418.63	12.72	143.86	2.24	-13.448	-1	-4	-0.552	0	0.448	-0.552
-5.024	-0.528	-2.008	-1.016	7.448	551.79	8.464	128.18	10.944	-16.552	-2.512	-5.512	-3.512	-1.008	-1.008	-2.496
-0.664	-5.808	0.368	-0.544	4.84	632.69	7.456	88.944	8.12	-9.248	-1.544	-4	-1.544	-0.088	1	-1
1.04	3.224	1.184	2.368	6.448	611.69	-3.856	63.344	5.84	1.616	-0.224	-2.224	0.368	2.184	2.184	-0.592
-14.24	-4.44	-2.64	-1	-8.88	516.88	-11.6	49.6	7.28	12.08	-2.64	-5.28	-2.28	-0.64	0.72	0
1.44	15	-1	0.312	-5.816	393.78	-13.688	32.736	8.128	2.744	-1	-4	-1.688	0	1.688	0.376
-1.904	6.208	-1.792	0.944	0.624	269.26	-16.696	20.568	14.152	11.208	-1.528	-3.792	-1.792	0.208	0.472	-0.736
-1.376	-5.056	-2.352	-1.568	-8.512	195.83	-16.544	13.296	9	14.704	-3.352	-5.568	-3.352	-2.352	0.216	-1.784
-0.336	6.992	2.664	3.496	-16.168	18.168	-34.984	-41.656	34.296	18.64	0.664	-2.336	0.664	2.664	3.664	0.664
4.24	-3.56	-2.12	-1.12	-7.32	-299.88	-35.44	-42.24	28.24	-0.52	-2.24	-5.12	-3	-1.12	-1	-1.12
-6.856	4.352	-1	0	-7.728	-604.43	-45.344	-30.504	10.736	0.792	-1.072	-4.072	-2	-0.072	-1	-0.856
-4.88	-1.12	1.928	1.952	2.784	-859.98	-27.576	-25.168	12.408	-5.952	-0.024	-2.072	-0.024	1.976	1.952	0
3.856	-3.832	-1	-0.952	-17.544	-978.9	-19.096	13.928	21.832	-7.048	-1.976	-4.952	-1.976	-0.952	-0.976	-1
-10.352	0.288	-2.072	-2.072	0.072	-937.03	-3.504	23.008	8.784	-36.912	-3	-6	-3.072	-1.072	-1.072	-2.928
-14.2	-7.28	-0.4	-0.76	19.4	-791.24	-6.68	34.84	-2.6	-18.72	-1.88	-4.76	-2.64	-0.64	-0.64	-1
-3.176	1.152	-0.672	0.664	24.152	-632.41	-8.824	35.488	2.312	-16.184	-2.168	-3.336	-2.168	-0.168	0.664	-0.336
-1.864	1.136	1.92	1.568	-0.4	-486.72	-7.568	44.432	0.84	-4.16	-0.432	-3.432	-0.432	0	0	-4.704
-4.376	-12.04	-1.472	-0.472	-7.36	-342.22	9.696	54.128	-9.848	1.472	-2.472	-5.472	-3.208	-0.736	-0.736	-2
-10.44	5.872	-2.624	-0.624	-5.568	-145.95	30.552	117.94	-21.056	-3.248	-2.312	-5.312	-3	-0.624	-0.312	-1.312
11.84	-1.4552e-11	-2	0	-10.56	184.24	47.08	130.28	-7.44	2.4	-1.36	-4	-0.64	-0.64	0.64	-1
-5.04	0.776	-2.776	-0.776	-3.552	479.33	35.304	103.47	-4.84	2.488	-2.776	-5.184	-2.776	-1.184	-0.592	-1.184
0.28	-0.104	-1.912	-0.368	-0.104	686.67	35.808	97.688	-7.28	-7.632	-1.912	-4.368	-1.912	0.088	0.544	-1
9.624	3.064	-1.992	1.016	-12.408	790.56	16.408	54.016	-2.04	-8.504	-0.992	-3.488	-1.496	0.504	1	-2.008
-7.552	-2.208	-3.104	-0.552	-9.52	767.16	-6.032	12.272	-0.136	-7.824	-2.552	-5.552	-3.104	-1.104	0	-0.552
-6.2	5.4	-1.4	0.4	-19	627	4	21.2	-3.6	-4	-1	-4.4	-1.4	-0.4	-0.4	-0.8
5.816	11.48	-2.408	-0.056	-12.576	489.7	-6.184	6.688	-17.44	10.664	-2.352	-5.352	-2.352	-1	-0.352	-1.704
-3.048	2.304	-2.696	-1.392	0.352	362.68	-20.52	-4.824	-9.872	-4.264	-3	-6	-3	-2.392	-1	-3
-6.28	1.392	-1	2.488	4.816	240.1	-15.232	-21.88	-5.072	-7.696	0.488	-1.512	0.488	2.488	2.488	1
-5.712	-9.248	-2	-1	-3.248	65	-42.712	-74.384	0.584	6	-2.792	-5.792	-3.584	-1	-1	-1.208
-11.84	5.28	-1.2	1.48	-5.24	-275.16	-35.48	-76.8	-5.12	2.6	-0.52	-2.68	0.32	1.32	2.16	1.84
-4.56	-2	-0.224	1.664	8.984	-581.54	-48.32	-63.792	-4.232	-1.216	-0.224	-2.336	-0.336	1.664	1.664	-0.112
-24.72	-14.592	-3.68	-1.744	-5.808	-827.54	-31.512	-49.128	-26.872	-20.208	-3.68	-6.68	-3.68	-1.744	0.128	-1.872
-0.304	2.92	0.968	2.936	-4.936	-963.25	-13.016	-6.704	-31.888	3.064	0.952	-2.048	0.936	1.952	1.952	1.952
-4.584	-17.712	-2.872	-0.904	14	-921.24	-10.064	-11.136	-46.456	-7.968	-2.872	-5.872	-3.872	-0.904	-0.936	-0.968
-16.12	-4.52	-1.92	-0.08	5.28	-775.36	-10.32	9.76	-22.56	-6.48	-2.84	-4.92	-2.92	-0.08	0	-0.24
2.256	5.72	-1.128	1.744	0.488	-623.02	-4.464	34.848	-31.128	-9.384	-1.256	-3.256	-1.256	0.744	1.744	0.616
-6.12	-14.056	-2.472	-1.296	0.592	-456.68	1.288	26.76	-4.464	-9.408	-3.472	-5.472	-2.472	-1.472	-0.472	-1.648
-10.88	4.584	-1	0.552	-8.864	-319.3	13.136	40.256	-16.568	-14.104	-1.224	-4.224	-1.224	-0.224	0	-1
-6.896	0.824	-0.456	1.272	7.824	-101.39	37.912	96.264	-25.28	-21.2	-0.456	-2.728	-0.456	-0.456	1.272	-0.456
-3.8	-3.04	-3.32	-0.32	-0.44	286.32	31.88	100.24	-18.64	-5.88	-3	-5.68	-2	-1	0.68	-1
4.152	0.792	0.528	1.264	-2.104	669.56	19.632	86.64	-22.104	-6.424	-0.472	-3.104	-1.104	0.896	0.632	-0.632
4.912	3.736	-0.752	0.416	0.928	988.66	23.848	80.512	-13.592	-0.584	-1.168	-3.584	-1.584	0.416	1.584	2.336
89.2	-19.84	-3	-1	-11.928	1174.8	13.36	33.04	-20.672	26.192	-3	-5.464	-3	-1	-1	-2.536
-24.528	11.8	-0.976	0	2.536	1186.5	8.144	14	4.368	-34.264	-1.488	-4	-2	0	0	-1.488
-40.72	14.36	-1.44	-1	-15.16	1069.3	-0.24	-4.6	1	-29.4	-2.44	-4.56	-2.44	-1	0.88	-1.56
-28.744	11.824	-0.04	0.568	1.96	922.74	-10.728	-27.512	14.432	-13.768	-0.824	-4.04	-0.432	1.176	2.176	0.96
-11.344	-2.44	-1.688	-0.344	-1.528	763.58	-17.56	-25.872	16.248	-6.472	-2.344	-5.344	-1.688	-1	-1	-2
-7.08	3.816	-3.224	-1.112	9.624	614.61	-7.448	-23.816	10.848	2.256	-2.816	-5.816	-3.52	-1.52	-1.52	-4.632
-0.24	3.256	-0.496	0.496	-3.52	365.93	-37.016	-75.024	-3.256	-4.776	-1.752	-4.504	-1.504	0.248	0.248	-0.752
-0.8	-3.8	-1.4	0.6	-0.6	-21	-35.4	-93	-1.4	16.8	-1.2	-3.4	-1.4	0.8	0.8	-0.8
-5	-7.848	-1.544	0.304	-3.872	-437.4	-52.328	-89.76	-15.088	10.304	-2.544	-5.544	-2.544	-0.696	0.304	-0.696
-1.04	8.608	-0.312	0.792	-4.752	-783.05	-26.352	-77.728	-13.792	-9.48	-1.104	-4.208	-3	-0.104	-0.104	-2.896
1.384	1.664	-1	-0.944	-9.272	-960.64	-16.392	-40.344	-16.664	6.552	-2.888	-5	-1.944	-0.888	0.056	-1
-3.928	4.984	-0.984	0.016	3.808	-973.15	-2.064	-1.136	-14.984	18.92	-0.984	-4.976	-1.984	0.016	-1.968	-1.976
5.4	7.2	-0.96	0.04	5.2	-841.2	10.2	12.96	-26.52	-2.04	-1	-4.04	-2	0	0	-2
-9.032	-8.856	-4.648	-2.824	-3.232	-685.4	15.912	16.44	-1.32	-8.504	-3.824	-6.824	-3.824	-2.824	-1.912	-2.912
-3	1.04	-1.272	1.456	-8.728	-534.44	13.368	17.272	-8.504	7.04	-1.408	-3.408	-1.408	1.456	1.728	-1.272
1.792	2.792	-3.448	-1.08	-7.136	-366.2	1.76	31.232	-6.056	-5.608	-3.08	-6.08	-2.896	-1.08	-0.448	-3.712
-8.144	-6.376	-1.232	-0.232	26.8	-139.47	15.304	83.336	15.608	-0.624	-1.464	-4.232	-2	-0.232	0.536	-0.232
-2	8.32	-1.28	0	8.76	253.44	32.08	95.12	4.44	6.12	-1.28	-4	-1	-1	1.28	-1
-0.968	8.936	-4.344	-2.344	-18.016	645.38	35	81.688	11.984	1.736	-4.344	-6.672	-3.328	-2.672	-0.656	-4
1.872	7.632	-0.632	0.496	-0.872	967.63	21.24	73.616	16.368	3.52	-2.128	-4.504	-1.504	-0.504	0.496	-1.752
-6.12	3.152	-2.88	-0.304	1.696	1165.9	4.48	32.552	10.968	10.272	-2.152	-4.88	-2.304	-0.728	-0.152	-2.152
-8.248	7.44	-2.944	-1	7.888	1216	-1.496	5.664	5.416	5.56	-3	-6	-3	-1.528	-0.472	-2
-7.84	4.24	-0.6	1	-8.64	1094.5	-1.6	-9.52	-6.36	19.52	-1	-4	-1	1	1	1.08
-1.728	6.384	-2.296	-0.864	10.224	940.56	-8.272	-6.64	3.52	9.616	-2.296	-4.864	-2.864	-1.432	-0.432	-1.432
-6.224	16.544	-0.616	0.152	14.392	779.11	-6.624	-3.296	1.376	-0.472	-2.232	-4.232	-1.848	-0.232	-1	-1.384
-10.016	5.328	4.328	2.992	14.376	603.92	-6.616	-12.328	11.952	0.696	0.992	-1.672	0.328	2.328	2.328	1.328
-6.272	1.576	-1.288	-1	-24.136	364.37	-35.544	-85.648	7.152	4.288	-2	-5	-2	-1	0.288	-1
-12.08	-0.8	0.24	1	11.48	-66.56	-31.48	-94.68	7.56	3.12	-1.76	-4.76	-1.52	0	0.76	-0.24
-10.504	11.616	-1.768	-0.384	10.656	-500.53	-36.96	-79.456	15.576	9.544	-1.384	-4.576	-2.384	-0.384	-0.384	-2
-3.296	-6.552	-0.856	-2.424	-9.68	-851.98	-44.56	-68.008	19.144	6.872	-3.568	-6.424	-4.28	-2.424	-0.568	-2.424
-15.424	-10.328	-1	1.096	-23.328	-1088.9	-4.248	-24.44	18.48	25.328	-1	-3.904	-1	1.096	0.288	-1.904
1.712	3.52	-2.048	-1.048	-14.672	-1123	-8.328	20.328	25.952	6.144	-3	-6	-3.048	-2	-0.952	-2
-1	1	-2	0	-7	-986	-11	5	16	8	-2	-4	-1	0	1	0
-16.76	5.144	-0.144	0.952	11.136	-831.87	-14.28	12.952	24.376	-12.616	-1.096	-4.096	-2.096	-0.096	0	-2
-12.616	-6.752	-4.424	-2.424	0.92	-657.03	-3.712	20.752	20.904	-10.424	-3.52	-6.616	-4.424	-1.616	-2.424	-2.616
-10.848	3.44	1.28	1.28	9.848	-483.9	-3.984	19.744	7.432	-16.136	-0.576	-3.576	-1.432	0.568	1.424	-0.576
-12.504	15.728	1	1.192	3.616	-253.21	31.92	81.032	9.392	-8.848	-1	-3.808	-1.616	-0.616	-1.232	-1.808
-3.56	-2.24	-2.76	-3.04	-3.68	157.04	21.64	102.88	3.84	-7.48	-4.04	-7.04	-3.8	-2.28	-1.52	0
5.408	7.528	1.136	1.136	5.136	590.31	29.032	83.32	-1.456	7.984	-0.576	-2.864	-0.576	0.424	1.712	-0.576
1.008	-3.296	-1.992	-0.656	6.664	945.7	22.32	74.296	-7.264	19.664	-1.656	-4.656	-2.656	-0.328	-0.328	-1.328
5.928	0.008	-1.384	-0.768	3.784	1165.3	12.856	35.248	-11.68	8.384	-1.152	-4.152	-0.768	0.616	0.616	-0.768
9.184	1.16	0	0.864	1.84	1225.4	4.84	-2	-17.912	-1.32	-1	-3.136	-0.136	1.432	1.432	-0.568
-0.04	3.44	-2.52	-0.04	-1.64	1136.6	1.08	-9.08	-4.68	-5.68	-1.52	-4	-1.52	0.48	1.44	-1
-2.528	-5.752	-1.64	-0.168	4.36	970.04	-14.224	-28.504	9	-5.248	-1.64	-4.112	-1.64	-0.112	0.36	-1.112
1.936	-6.272	-0.848	0.728	3.368	801.16	-20	-40.696	1.032	-2.848	-0.272	-3.272	-0.848	0.728	0.728	0.152
-6.992	11.104	-3.752	-1.376	-6.64	632.08	-27.752	-25.872	7.248	-5.496	-2.752	-5.376	-2.376	-1.376	-0.376	-1.376
-7.328	-3.312	-0.672	1.328	-6.376	374.09	-33.72	-82.408	9.736	9.392	-0.344	-3.344	-0.672	1.328	1.328	-0.344
-18.6	-2.84	-3.44	-0.72	-16.84	-47.52	-39.48	-87.72	-5.8	-17.04	-2.44	-4.72	-2.44	-0.44	-0.44	-0.88
-4.552	-4.288	-3.072	-1.304	-5.912	-521.98	-26.072	-71.624	1.912	-4.608	-2.536	-5.304	-3.304	-1.304	-0.536	-1.768
-11.368	3.184	1.448	1.632	-15.584	-918.78	-20.816	-65.976	1.264	-12.056	-1.184	-2.552	-1.184	1.632	-0.632	-0.448
-14.504	-8.504	-3.728	-3.592	-1.04	-1148.2	-26.912	-33.36	-1.864	-16.184	-3.728	-6.728	-4.592	-2.728	-1.592	-2.728
-2	-5.032	-2.736	-1.736	6.264	-1210.3	-19.088	-6.088	-14.712	-1.792	-2.736	-4.824	-2.736	-0.824	-0.736	-1.912
-11.12	-2.96	-1.08	2.8	1.32	-1083	-2.12	9.56	-8.88	2.8	-1.08	-2.16	-0.12	1.88	1.88	-1.2
-3.032	-7.864	-2.984	-0.984	-7.944	-902.33	-17.912	18.008	-11	-25.88	-2.984	-5.976	-3.976	-1.992	-1.976	-1.992
-0.504	-4	-0.168	1.888	-5.44	-740.96	6.496	27.496	-17.384	0.272	-0.112	-2.112	0.944	1.944	1.944	0.944
-1.728	-9.104	-2.792	-0.896	9.832	-561.47	-6.712	16.6	-11.96	-8	-3	-5	-3	-1.792	-0.896	-2.688
-8	-7.872	-2.848	-1.848	22.808	-330.34	14.432	78.408	-3.088	5.632	-2.848	-4.848	-2.848	-1	0	-1.848
7.8	11.6	-1	0.8	7.4	95	18.4	99	-2.6	-3.4	-1	-3.8	-1	0.8	0.8	-1
5.992	-3.96	-3.008	-0.256	11.76	542.83	36.496	84.752	-4.048	-6.024	-1.504	-4.504	-1.504	-0.504	1	-0.752
5.52	-3.816	0.408	0.408	19.112	927.77	20.184	77.816	12.672	-4.56	-1.296	-4.296	-1	0.408	1	-2.408
-1	7.096	-1.936	0.376	4.784	1170	7.496	40.744	15.184	-1.808	-0.968	-3.968	-0.968	0.376	0.032	-0.312
-4.528	-1.352	-1	0.392	-1.744	1246.6	2.216	7.296	0.664	-10.552	-1.608	-5.216	-1.608	0.392	-0.824	-2.432
-9.16	6.32	-1.44	0.56	-5.12	1150.5	-2.24	-10.52	7.2	1.12	-1.44	-4.44	-1.44	0	0	-1
-2.808	5.144	-3.048	-0.536	-0.048	1006.4	-13.144	-25.832	1.216	0.488	-2.024	-5.024	-2.536	-1.512	-0.512	-1.512
2.712	-7.824	-0.216	-0.144	-2.392	859.7	-7.68	-22.328	-9	5.032	-1.608	-3.68	-1.144	0.392	0.856	-0.072
13.408	12.504	1.168	2	17.168	694.52	-30.184	-33.336	-17.584	4	0	-2.832	0.584	2.168	2.168	1.168
5.896	-4.16	-1	-1.368	-17.016	470.41	-46.152	-90.952	-5.472	5.104	-1.736	-5.368	-1.736	-1	-1	-1
1.8	-4.08	-0.72	0.64	-33.24	46.6	-6.44	-62.84	1.12	6.88	-2.04	-4.72	-2.04	0.32	0.64	0
-9.904	-2.816	-0.088	1.912	-3.912	-383.98	-27.368	-80.64	-16.192	14.92	-0.088	-2.816	-0.088	1.184	1.184	0.184
-2.568	-3.016	-2	-1.224	6.344	-756.83	-43.984	-69.032	-12.568	31.968	-3	-5.224	-2.224	-1	0.552	-1.224
-4.992	4.176	-0.176	0	-10.416	-999.34	-19.64	-40.168	-10.88	-3.48	-1.824	-4	-2	-0.176	0	-1.824
-6.152	1.848	-3.256	-1.256	-2.384	-1042.1	-4.2	-17.024	-21.232	-2.024	-2.384	-5.256	-2.384	-1.128	-0.256	-1.128
7.76	2	-0.84	-0.84	-9.4	-935.48	6.6	10.88	-29.36	9.32	-1	-3.92	-1	0	0.92	0.84
-6.968	9.584	-1.032	0.936	1.584	-782.34	4.616	3.968	-19	-4.032	-1.032	-3.064	-1.032	0.936	-0.032	-1.032
5.84	-11.952	-0.952	-0.952	-13.792	-602.94	7	9.256	-20.016	0.968	-1.984	-5.952	-2.968	0.016	0.032	0
-9.192	-11.616	-1.192	0.808	3.552	-457.98	10.192	32.92	-43.592	1.936	-1.192	-4.128	-1.192	-1.064	-0.064	-1.064
-13.336	0.008	-1.776	-0.664	13.992	-231.74	22.464	80.128	-32.776	-13.2	-1.776	-4.664	-1.776	-0.776	-0.664	-1.776
5.72	3.28	-3	-2.52	8.64	166.56	30.48	99.96	-38.2	-3.16	-3.68	-6.52	-3.68	-1.84	-0.68	-3
13.792	-0.168	0.168	2.168	9.584	596.39	38.712	86.504	-25.128	-7	-1.416	-2.248	1.168	2.168	2.168	0.584
-2.536	3.928	-0.976	-0.488	12.464	969.12	36.024	83.6	-15.672	-3.464	-1.744	-4.744	-1.744	-0.256	-0.256	-1
-9.608	12.44	-0.52	-0.216	14.704	1203.6	18.176	31.36	-8.568	8.4	-1.912	-4.216	-0.912	-0.608	0.392	-1.304
3.256	-0.648	-1	0.296	-2.464	1259.3	2.464	1.24	9.368	-12.056	-1.352	-3.704	-1.352	-0.352	0.296	-1.352
-3.6	0.8	-2.8	-1.8	1.4552e-11	1173.6	-1.4552e-11	-14.6	6	-6.2	-3.4	-6.2	-3.2	-1.6	-0.2	-1.4
5.76	-1.552	-3.344	-1.448	-8.416	997.85	-3.344	-3.48	6.104	0.176	-2.896	-5.896	-2.896	-1	-1	-3.344
2.04	2.008	-1.008	0.488	5.976	816.38	-15.96	-32.976	10.472	9.408	-1.512	-3.512	-1.008	-0.008	-0.008	-1.008
-0.72	-0.616	-1.632	-0.544	-11.824	651.3	-15.648	-19.56	5.88	4.456	-2	-5	-2.544	-0.544	0	-1
-4.696	-6.656	0.04	1.224	-20.92	399.28	-19.024	-69.984	6.408	10.856	-1.368	-4.368	-1.368	0.04	1.632	-1.96
-10.28	-5.4	-1.8	-0.72	-21.2	-8.32	-37.08	-91.96	13.12	5.12	-2.72	-5.08	-2.72	-0.72	-0.36	-2
-13.504	-2.072	-2.376	-2.064	-4.752	-459.47	-33.624	-81.56	13.68	3.312	-3.064	-6.376	-3.376	-1.688	-0.688	-2.688
-6.488	-10.584	-0.264	1.208	1.248	-861.78	-32.888	-76.056	23.152	6.512	-0.264	-2.528	0.472	1.208	1.736	0.472
-8.136	-1.216	-2.216	-1	2.864	-1111	-5.24	-29.56	14.432	-11.976	-2	-5.784	-2	-0.216	0.568	-1
-8.472	-14	-2.664	-0.496	3.184	-1168.3	-0.664	1.816	11.48	-15.984	-1.832	-3.664	-1.664	0.336	0.168	-1
-1.72	-3.48	0.52	0.64	-6.6	-1072.3	-2.36	6.2	-1.64	-7.4	-0.24	-3.24	-0.24	-0.12	-2	-4.88
-3.992	1.216	-3.568	-1.712	-6.64	-896.34	5.36	-2.136	-6.424	-5.424	-3.712	-6.64	-3.712	-1.712	-1.64	-1.928
6.024	2.76	-0.976	-1	-0.976	-741.78	14.808	28.184	-1.904	4.976	-1.024	-4.024	-1.048	-1	-1	-1.024
8.664	7	-2.904	-0.952	-6.856	-590.06	14.784	24.168	0.688	5.592	-1.976	-4.952	-1.976	-0.952	-0.928	-1.976
6.784	-7.92	-1	-1	0.28	-372.18	8.656	52.736	-12.584	-13.928	-1.928	-5	-2.928	-1	-0.928	-1.072
9.92	1.32	0.16	1.4	-9.52	26.68	29.72	87.52	-14.32	-0.04	-0.48	-2.6	-0.48	0.52	0.64	0.52
-0.16	1.184	-2.328	-1.992	0.52	454.58	22.688	83	-3.664	-0.664	-2.664	-5.496	-2.664	-0.664	0.336	-1.832
1.24	3.216	0.92	0.92	20.272	810.18	31.272	71.624	-21.136	13.056	-0.864	-3.864	-0.864	0.352	1.136	0.352
7.624	3.264	0	1.264	-1.528	1046.9	12.208	38.4	-5.792	2.416	-0.736	-3	-0.736	1.264	1	0
14	12.064	-3.064	-1.064	-6.624	1104	-9.448	10.128	-14.128	-3.936	-3.752	-5.752	-3.064	-1.064	-0.376	-2.752
-4.08	2.36	0.2	1.92	9.92	1034	-4.6	-7.64	-24.56	11.32	-0.44	-3.08	-1.08	0.64	0.92	-0.72
-0.856	1.448	-0.184	0.224	10.024	914.73	-10.184	-5.568	-21.248	-1.288	-2.184	-3.776	-2.184	-0.184	0.224	-1
-7.472	7.016	-1	0.088	-8.84	760.45	-14.264	-20.648	-25.648	6.192	-1.912	-4.456	-1.456	0.088	0.088	-1
-10.424	5.008	1.512	2	-16.44	598.66	-11.504	-19.008	-29.96	-3.96	0.504	-2.496	0.008	1.504	2.008	0.512
-9.96	3.928	-0.896	0.104	10.968	382.99	-33.752	-79.904	-13.76	2.824	-1.448	-4.896	-1.448	0.104	0.552	-0.448
-8.6	-2.6	-1.0914e-11	-1.0914e-11	-23	-17.6	-17.8	-75.4	-9.8	4.6	-1.4	-3.8	-1.4	0.6	0.2	-1.2
-9.296	-0.464	0.296	1.944	-12.28	-440.02	-27.536	-76.184	-14.688	-18.904	-0.056	-3.352	-1.704	0.944	1.296	0
-24.56	-6.216	-1	-1.304	-0.432	-811.14	-24.52	-73.696	-15	-12	-2.304	-5	-2.696	-1	0.608	-1.304
-8.952	-5	2.024	2.512	13.816	-1071	-17.28	-39.608	-5.84	-9.696	-0.232	-1.744	1.256	2.256	3	1.256
-9.92	6.712	-0.208	1.376	18.456	-1121.2	-0.16	-7.704	-6.368	-10.256	-1	-3.208	-1	0.792	2	-0.208
-17	16.6	-2.36	-0.68	-7.8	-1023.6	-11.28	14.2	-21.8	-11.96	-2.84	-4.84	-1.84	-0.68	-0.16	-1.32
-4.56	19.768	-1.112	0.776	-1.008	-863.51	-4.344	5.904	-14.464	-1.672	-0.336	-4.224	-1.112	-0.112	0.776	-0.336
-10.552	7.872	-3.064	-1.064	2.704	-686.25	-5.256	4.192	-16.128	-1.832	-3	-5.064	-3	-1	-0.064	-1
3.096	6.888	0	-0.984	-5.968	-536.26	-9.904	16.064	-12.128	-10.872	-1.984	-4	-2.984	0	0	-1
-1.128	10.648	0.936	1.968	-2.608	-315.34	23.16	65.056	-14.68	-10.712	-1	-3.032	-1	1	0.968	-1
-9.12	-4.72	-3.76	-2.68	-34.12	81.8	25.52	95.12	-3.12	-3.52	-4.68	-7.68	-4.68	-2.68	-4.6	-7.44
-3.128	-10.848	0.616	1.488	33.464	493.68	35.72	94.976	-10.872	-1.72	-0.512	-3.384	-0.512	1.616	1.616	-0.256
-2.232	-7.472	-2.296	-1.824	32.888	842.11	19.24	86.064	-15.296	13.296	-1.824	-5.648	-1.824	-0.648	-0.824	-1.824
1.296	-2.88	-1.448	-2	13.432	1071.9	-3.12	29.88	-9.416	-0.296	-3	-6.224	-3.224	-1.224	-1.224	-2
-12.544	0	0.456	1.184	17	1118.2	-4.912	14.736	-3.192	13.456	-0.544	-3.816	-0.816	0.456	1.456	-0.544
-23	-8.32	-4.4	-2.08	16.12	1018.7	-9.36	-2.28	-1	-1.64	-4.08	-6.76	-4.4	-2.4	-1.4	-1.72
-9.84	-2.792	-0.84	0.16	-9.776	859.71	4.896	-5.96	-0.944	-8.528	-2.472	-4.472	-1.84	0.16	1.792	-0.84
-13.752	0.664	-0.336	0.832	-32.912	695.56	5.256	-2.912	8.16	-7.264	-2.168	-4.168	-1.168	0.416	0.416	-0.416
-10.68	-1.504	-4.464	-2.464	-11.144	536.63	-21.424	-18.424	15.744	-3.216	-4	-6.928	-3.928	-1.464	-0.928	-2
-1.264	-6.512	-1.56	0.488	-6.44	314.78	-33.952	-75.064	34.464	-4.488	-2.024	-4.024	-2.024	-0.488	0.488	0.536
-4.08	1.2	-2.32	-1.88	-10.44	-80.92	-39.16	-100.08	39.28	-10.16	-2.32	-5.32	-2.88	-1.44	-1.44	-2.56
-6.688	-13.216	-3.432	-1.04	9.824	-512.87	-35.12	-84.824	46.472	-14.512	-2.824	-5.432	-2.824	-0.824	0.568	-1.608
-6.688	6.936	0	0.344	16.688	-891.08	-41	-73.664	38.88	-14.624	-1.312	-3.656	-1.968	0	-0.968	-1.968
-10	2.776	-1.592	0.408	12.336	-1133.4	-21.368	-46.736	41.376	4.184	-1	-3.296	-2	-0.704	1	-1
-10.744	-1.024	-1	-0.504	-10.784	-1186.4	3.024	-21.264	43.544	5.032	-1.752	-5.504	-1.752	-1.504	-0.752	-2.504
-4.2	-0.2	1.4	3	6	-1052.6	3.638e-12	7.4	42.4	8.6	1	-1.8	1	2.2	2.2	1.2
-1.96	-2.872	-3.544	-3.088	-14.304	-842.74	1.608	5.088	9.016	20.176	-4.24	-6.392	-4.24	-2.24	-1.24	-3.936
-7.712	0.312	-0.208	0.896	1.624	-656.94	12.48	9.52	6.208	-8.024	-0.208	-3.104	-1	0	1.104	-0.208
-6.944	-13.16	-2.168	-0.168	-0.616	-497.09	-12.272	11.496	-8.712	-15.832	-1.168	-5.112	-3.056	-1.112	-0.112	-1.056
-8.048	-1.984	-1.984	-0.992	13.68	-318.86	18.856	61.728	20.904	-9.016	-1.984	-4.992	-2	-0.984	-0.976	-0.976
15	3.68	0.92	0.88	19.84	39.4	27.88	88.4	19.48	-13.04	-1.08	-4.08	-2.04	-0.04	-0.04	-1.96
14.296	10.68	-1.824	-0.736	-6	442.49	37.912	88.352	-8.472	-3.472	-2.648	-5.648	-2.736	-0.736	-0.736	-0.912
-7	-4.232	0.592	1.456	5.912	781.41	35.232	74.552	1.728	-10.232	-1.408	-2.68	-0.544	1.456	1.456	0.592
6.552	1.736	-1.816	0	3.104	992.83	5.104	39.976	-6.608	-4.504	-1.184	-4	-2	0	0	-1.816
9	6.856	-2.072	-3.072	-11.072	1041.7	-8.608	8.288	0.176	-3.232	-4.072	-6.072	-3.304	-1.304	-0.304	0.232
-3.32	-4.24	-0.56	1	-22.76	932.68	-5.8	-11.84	0.56	-5.6	-1	-3.72	-0.72	0.28	0.84	-2.6
3	-0.376	-3.016	-0.672	0.408	769.17	-14.624	-8.64	3.624	5.064	-1.672	-4	-2	-1	-1	-1.328
-0.36	2.632	-1.752	-0.752	-22.384	606.18	-20.52	-10.768	10.872	-6.376	-2.128	-5.752	-2.752	-0.752	-0.128	-1.376
5.848	9.208	-0.576	-0.152	-3.216	446.5	-22.76	-28.968	14.304	2.664	-1	-4	-1	1	-0.152	-0.576
-4.496	-3.416	-2.472	-1	-9.752	243.9	-35.496	-66.824	6.472	13.888	-2.056	-5	-2.528	-1	0.056	-0.528
-12.64	-6.64	-0.56	-1.08	-7.96	-151.04	-27.76	-108.92	3.16	12.36	-3.08	-5.08	-3.08	-1.08	-0.04	-0.56
-14.888	-11.296	-1.296	-0.864	16.136	-582.26	-30.616	-94.776	-6.52	8.384	-2.432	-4.864	-3	-1	-0.568	-1.568
-14.688	1.384	0.08	0.232	9.224	-939.33	-18.616	-66.84	-15.704	-0.152	-1.384	-4.384	-1.384	-0.616	0.616	-0.616
-6.032	-1.672	-1	-0.664	17.984	-1185.8	-22.672	-36.408	-17.336	10.672	-2	-5.336	-2.336	-1	0.328	-2.336
-12.576	-12.016	-0.152	1.424	28.544	-1226.4	-14.456	-4.304	-5.864	10.44	-1.288	-2.864	-1.288	1.136	1.712	1.136
-3.52	-10.48	-4.28	-2.28	4.4	-1122.6	0.64	-19.16	-20.96	3.4	-4.52	-6.76	-3.76	-2.52	-2.52	-3
-2	-20.504	-0.384	1.808	-7.384	-956.02	-8.496	6.696	-14.032	15.424	-0.192	-3.384	-0.192	0.616	1.424	-0.192
-4.16	-19.848	-3.288	-1.288	3.68	-782.38	5.712	-7.432	-13.472	-4.816	-2.432	-5.288	-3.144	-1.144	-1.856	-3
-2.056	4.752	-0.808	-0.616	12.52	-633.58	3.984	6.632	-13.656	6.288	-0.808	-4.712	-1.712	-0.712	1.192	-0.808
-1.288	-1.472	-1.048	-1	6.904	-454.61	14.048	67.512	-26.52	30.904	-2	-5	-2.048	-1	-0.952	-1.952
-1	3	-1	1	13	-69	33	98	9	14	-1	-4	-2	0	0	-1
2.952	2.472	-0.048	-0.048	3.616	356.02	30.76	84.712	0.328	20.664	-1.144	-4.096	-1.096	0.904	0.904	-1.048
-3.752	7.712	0	0.192	-1.848	714.82	33.616	84.712	-3.96	20	-0.808	-4.712	-0.904	0.288	1.192	-0.808
0.848	-5.416	0	0	-9.28	968.21	20.864	42.84	-2.88	23	-1.856	-4.712	-1.856	0.144	1.432	-0.712
-8.192	3.576	-0.576	-1.384	-12	1027.1	12.888	26.816	-5.96	31.888	-1.768	-4.576	-1.768	-1.384	-0.384	-2.192
-1.8	-2.92	-1.28	-1.04	-2.08	961.48	4.84	-6.68	-1.76	12.08	-2.52	-4.28	-2.04	-0.28	0.48	-0.52
-4.272	-4.304	-1.152	-0.576	0.696	810.99	-9.712	-21.424	8.576	8.12	-1.576	-3.864	-1.576	-0.288	0	-0.288
-8.672	-3.328	0.008	1.008	-2	657.79	-13.336	-30.304	-3.32	8.048	-0.992	-3.656	-1.32	0.008	0.68	0.016
-10.84	-12.536	-2.384	-1	-6.76	525.66	-15.456	-16.832	-4.848	2.072	-2	-5.616	-2	-1.616	0.232	-1.384
-2.752	-1.816	-1.864	-0.432	-4.592	342	-40.136	-73.256	-0.816	12.112	-1.864	-4.432	-2	-0.432	-0.432	-2
-3.52	-10.24	-1.52	-0.56	0.2	-33.88	-57.12	-106.84	-2.12	-1	-2.04	-5.04	-2.52	-1.04	-1.08	-3.6
-19.944	-6.168	-0.528	0.944	-17.728	-458.26	-29.968	-89.776	-7.696	4.664	-1.056	-4.056	-1.056	0.416	0.944	-0.056
-16.328	-2.968	0.576	1.424	0.552	-844.95	-14.336	-62.88	-0.152	-4.24	-1	-3.576	-1.152	0.424	0.424	-0.576
-8.736	2.864	-1.128	0.496	-13.36	-1098.2	-8.264	-39.768	-4.76	-2.128	-2.128	-4.128	-2.752	-0.128	0.496	-0.752
-10.656	6.312	-3.688	-1.36	-22.832	-1165.9	-3.888	-23.36	-14.408	-7.016	-3.36	-5.36	-1.688	-0.016	-0.016	-0.016
1.24	-0.2	-0.56	0.72	-8.88	-1086.4	6.36	4.36	2.76	-3	0.16	-2.84	-1.56	1.44	1.44	0.44
-9.536	2.36	-2.768	-1.536	-6.232	-922.56	3.448	-2.984	-19.056	-6.392	-2.536	-5.768	-2.536	-0.768	-0.072	-1.536
-6.184	-17.608	-0.448	1.184	1.608	-756.38	9.24	9.472	-9.16	-11.952	-1	-3.632	-1.632	0.368	0.368	-0.816
-4.184	-3.496	0.456	1.456	6.64	-597.38	3.592	8.952	16.456	-17.184	-1.408	-3.544	-1.408	0.592	1.456	-0.272
-8.472	-10.648	-7.208	-3.56	-4.472	-410.12	12.352	71.04	1.056	-4.912	-4.648	-7.56	-5.56	-4.56	-2.648	-3.912
-6.92	-3.2	-2.96	-0.04	10.04	-32.04	14.68	102.04	19.96	-6.04	-2.04	-5	-2	-1	-1	-2.92
8.032	4.936	-2.984	-0.984	-0.872	407.51	6.112	79.992	12.024	21.984	-1.992	-4.984	-2.984	-0.984	-0.984	-1
9.888	-2.392	-1.056	0.776	9.264	782.4	10.944	69.488	1.888	18.328	-1.168	-4.224	-2.112	0	-1.056	-2.112
18.92	-5.208	-0.792	1	-8.104	1045.3	16.248	44.024	-10.896	8.792	-1	-4	-1.104	0.896	1	-1
-16.264	-2.304	-2.848	-1.848	-15.24	1143	8.328	4.088	-34.568	-12.632	-2.848	-6	-3	-1	-1	-2
-20.4	-0.2	-0.4	0	-0.8	1056.8	-6	-13.6	-19.2	-5.2	-1.2	-4.2	-2	0.8	0.8	0
0.48	10.016	-0.504	0.496	7	915.67	-13.032	-33.064	-13.48	-8.512	-1.504	-4.256	-1.752	0.744	0.496	-0.256
-1.664	-0.56	-3	-1.296	15.184	766.58	-19.296	-21.448	-10.256	-3.296	-3	-5.296	-2.296	-0.296	-0.296	-1
-6.44	14.344	0	1	21.872	603.23	-13.528	-29.28	-16.12	1.064	-1.656	-3.656	-1.656	0.688	1.376	-0.968
-4.08	15.352	-1.608	0.392	-28.232	416.06	-1.704	-67.72	-3.096	-4.744	-1	-4	-1.608	0	0.608	-0.392
-2.6	0	-1.32	0.24	-5.56	25.68	-27.04	-95.24	4	-5.76	-1.88	-4.76	-1.32	0.12	0.56	-0.88
-7.928	1.024	0	1.488	7.464	-407.99	-32.76	-88.12	0.728	-2.976	-0.512	-3	-0.512	1.488	0.488	-1
-3.608	12.536	-3	-2	2.928	-757.54	-37.968	-78.144	-9.64	0.144	-4	-6	-4	-2	-2.536	-2.536
-1.496	5.168	-2.168	0.832	3.664	-1012.7	-21.408	-40.984	8.92	-2.752	-0.752	-4.752	-1.336	0.248	1.832	1.416
-5.736	14.584	-1.736	0.528	-11.472	-1075.5	2.472	-13.208	-3.464	5.472	-1.368	-4.104	-1.104	0.264	1.264	-0.368
-1	1.48	-3.72	-1.04	-6.08	-967.24	1.84	-1	-3.56	-1.6	-3.04	-5.72	-3.04	-1.72	-0.72	-0.4
-0.552	-10.648	-0.728	2	-6.912	-806.67	-0.904	13.184	-0.184	-1	-1	-3	-1	1.728	1	-0.728
-10.776	9.952	-2.224	-1.224	-1.328	-638.02	-3.896	30.776	2.088	-1	-2.224	-5.448	-2.224	-1.224	-1	-1.224
-4.416	-8.416	-4.592	-1.944	2.416	-474.84	10.648	40	-15.072	-3.816	-3.296	-6.12	-3.12	-0.296	-1.296	-1.824
-1.872	5.16	1.104	0.744	16.336	-316.88	20.464	85.904	-11.128	-7.408	-0.384	-4.256	-1.256	-0.128	-0.128	-1.616
1.36	-0.76	-3.76	-1.92	9.68	28.56	39.64	105.6	14.64	-4.84	-3	-5.92	-2.92	-1	0	-1.08
0.936	-11.616	1	1.032	12.064	409.24	14.064	77.576	7.288	-2.648	-0.936	-3.968	-1.904	0.064	0.096	-1.904
-8.712	-7.92	-0.984	-0.952	-12.664	726.9	36.952	83.792	16.048	9.064	-0.984	-2.984	-0.968	-0.968	0.032	-0.984
5.552	-0.64	-3.936	-2	14.616	938.11	10.616	43.424	13.128	-0.616	-3.064	-6.064	-3.064	-1.064	-1.064	-2
5	-1.664	-1.224	0.664	15.112	960.19	-1.672	20.32	11.328	-9.432	-1.336	-3.336	-1.336	0.664	0.776	-1.224
1.64	-7.88	-2.68	-1.52	9.12	844.28	6.2	-14.68	7.48	-2.44	-2.68	-5.52	-2.68	-0.68	0.16	-2.68
2.792	0.128	-2.832	-0.416	-25.296	669.57	13.84	-9.248	-8.128	0.752	-1.832	-4.624	-2.624	-0.624	0.376	-1.416
-0.232	-4.864	0.488	0.744	4.464	499.01	-9.696	-3.952	4.208	0.392	-1	-4	-1	0	0.744	0.488
2.216	-1.48	-3	-2.696	-2.52	361.81	-11.48	-7.04	-1.48	2.864	-4.392	-6.696	-4	-2.392	-1.696	-1.608
0.704	-7.648	-2.112	-1.056	-10.224	198.1	-27.464	-54.912	4.664	14.904	-1.408	-5.408	-1.76	-1.056	-0.704	-1.056
0.4	10.4	-1	0.4	-9	-104.6	-30.6	-101	-5.2	2.6	-1.6	-4.2	-2.2	-0.2	0	-1
-9.624	-5.968	-1.896	0.104	-19.928	-459.23	-30.824	-93.312	4.688	-12.344	-1.896	-4.896	-1.344	-0.896	0.656	-0.896
12.016	-2.48	0.504	1.504	-8.528	-763.98	-26.48	-73.992	1.536	-5.448	-0.496	-2.496	-0.496	1.504	2.504	0.008
-6.456	-6.824	-3.912	-2.368	-3.264	-962.26	-24.648	-50.192	-6.576	-20.088	-3.824	-7.368	-3.824	-2.368	-2.456	-3.456
-2.856	-9.448	-1.184	-1.368	-3.408	-1018.2	-15.632	-31	-8.432	-19.144	-2.184	-5.776	-1.776	-0.592	-1.184	-1.184
-7.36	12.92	0.28	1.64	14.64	-922.4	-7.16	11.76	8	-17.52	-0.08	-2.44	-0.08	1.28	1.92	0.64
4.256	1.624	-2.936	-1.936	4.176	-764.46	0.32	15.064	0.88	-7.304	-2.936	-5.936	-2.936	-0.936	-0.624	-0.936
8.056	3.848	-0.264	1.264	6.056	-626.48	-1.792	14.32	3.488	-5.152	-1	-3.736	-1	1	1	-1
6.84	7.08	-1.432	-1.216	2.92	-484.26	-12.056	9.432	4.944	-19.216	-1.648	-4.432	-1.432	-1	-1	-1.216
-13.16	4.984	-3.664	-2.664	1.512	-340.95	1.976	56.776	4.496	-36.992	-3.664	-6.664	-4.496	-2.664	-0.664	-2.328
-12.16	-0.52	2.4	3.4	14.44	-42.16	20.36	98.44	9.96	-14.76	0.52	-1.48	1.4	2.52	3.52	2
-7.208	0.72	-0.072	-1	-12.136	297.91	28.504	88.784	-11.992	-19	-2	-5	-2	-1	0	-1
-10.688	-0.12	-1.976	0.024	0.904	573.95	28.144	86.904	-0.048	-8.072	-2.952	-4.952	-2.952	-0.024	0.024	-1
2.928	-0.928	-0.976	1.024	9.76	756.18	27.352	57.472	-15.144	-23.208	-0.952	-2.976	-0.928	-0.928	-0.88	-0.88
-5.144	-5.504	-2	-1	-14.432	816.92	-1.864	2.28	-29.936	-17.92	-2.928	-5.928	-2.072	-1	-0.928	-1
-3.48	11.36	0.64	1.52	-3.76	763.2	4.08	-9.92	-24.32	2.44	-0.36	-2.48	-0.48	1.52	1.76	0
-18.472	4.328	-3.16	-1.16	-9.664	665.78	1.024	-1.808	-11.816	-14.168	-2.328	-6.16	-3.16	-1.328	-1.16	-1
6.056	9.272	-1.648	-1	4.136	571.47	-9.024	-13.08	-17.6	-4	-2.216	-5.216	-3.216	-1	-0.216	-1.216
0.888	2.528	0.472	0.472	0.848	453.01	-8.432	-10.264	-1.096	-5.416	-1.264	-3.528	-1.264	0.472	0.736	-1
-7.688	1.624	-3.752	-1.752	-15.44	310.44	-23.432	-73.856	9.808	8.56	-3.064	-6.064	-3.064	-0.688	-1.064	-1.688
0.72	3.48	-2.08	0.56	-6.04	-15.72	-43.56	-99.32	13.68	17.56	-0.8	-3.8	-0.44	0.28	0.92	0.92
-5.592	-5.92	-0.184	1	-18.384	-390.62	-27.04	-91.184	23.408	18.776	-1	-4	-1.408	-0.592	-0.592	-1
-6.368	1.44	-2	-3.088	-12.984	-702.75	-33	-84.984	8.088	17.016	-4.088	-6.632	-4.544	-1.544	-1.544	-3
1.016	1.536	-2.016	-0.512	12.048	-915.2	-32.568	-51.392	15.928	13.48	-2.512	-4.512	-2.016	-0.512	-0.008	-1.512
-8.344	0.104	0.312	1.208	-4.04	-974.66	-15.208	-11.784	20.312	-1.48	0.208	-3.24	-0.24	0.76	1.656	0.656
3.4	-3.2	-2.8	-2.6	-11	-872.4	14.8	11.4	-3	10.2	-2.6	-6.6	-3.6	-2	-1	-2.6
-4.944	-9.536	-0.648	0.352	12.72	-708.99	-1.128	1.52	15	1.704	-1	-3.648	-1.648	-0.648	-0.648	-2.296
-6.608	-0.48	-2.696	-1	5.264	-551.37	-1.992	3.088	16.392	-13.176	-1.696	-4.696	-2.392	-0.392	-0.392	-1.088
-10.928	-6.304	-3.232	-1	3.208	-420.97	-4.024	9.952	17.328	-12.696	-2	-5.488	-2.488	-1	-1.744	-3.232
-9.416	9.088	-0.624	0.584	6.032	-267.85	23.216	48.768	24.664	-8.376	-1.208	-3.416	-1.416	-0.208	0.792	-1
-19.92	-6.56	-5.2	-2.68	5	52.08	19.92	96.32	12.2	-3.48	-3.84	-6.68	-3.84	-1.84	-1	-2.84
-4.008	8.648	-2	-0.776	7.56	404.42	32.768	78.656	3.456	-4.456	-1	-4	-1.112	0.888	0.888	-1
6.616	-12	-1.064	0.872	11.872	672.45	19.384	72.68	6.744	-3.512	-1.064	-4.064	-1.064	-1	0.872	-1
11.936	-7.128	-2.968	-1.968	-0.76	854.72	4.16	36.416	13.824	0.792	-3.968	-6.968	-3.968	-1.984	-1.936	-2
18.392	-7.424	0.936	0.936	-3.544	870.17	-11.488	23.52	5.192	0.648	-1.032	-3.064	-1	0.936	1.064	-0.936
-11.28	4.52	-0.84	-0.84	-0.84	762.68	-6.12	6.84	11.04	-0.2	-1.84	-4.84	-1.92	-0.84	0.08	-0.08
1.72	-3.768	-2.128	-0.384	7.616	583.42	-8	-9.816	11.848	-9.488	-2.256	-5.256	-3.128	-0.256	-0.128	-1.128
3.936	-14.176	-0.472	2	1.416	436.56	-1.296	-19.584	-2.008	1.464	0.176	-2.824	-0.824	2	1	0.176
-8.552	1.016	-3.552	-0.552	-20.208	324.11	-3.76	-34.344	4.672	3.776	-2.552	-5.552	-2.552	-0.552	-0.552	-1.776
-5.728	-5.28	-2	0.184	-15.176	169.43	-30.088	-69.704	5.64	-2.544	-1.544	-4.544	-1.544	0.456	0.456	-1.544
-8.48	-2.44	-0.36	1.96	-16.92	-112.6	-46.12	-98.12	5.72	-21.16	-0.36	-2.68	-0.36	1.32	1.64	1
-7.312	-7.952	-3.368	-2.368	-12	-437.99	-31	-103.86	7.264	6.944	-3.368	-6.736	-3.368	-1.736	-1.368	-0.104
-1.832	-7.408	0.752	0.752	-6.416	-716.67	-38.664	-70	6.072	6.664	-1.248	-3.832	-0.664	0.752	0.168	-1.416
-4.96	-8.288	-1.144	0.32	-11.72	-902.09	-26.112	-45.216	-0.464	-4.36	-1.144	-4.68	-1.68	-0.144	0.856	-0.216
-8.096	-0.512	-0.512	-0.024	-9.072	-958.2	-9.536	-5.736	-2.752	2.856	-1.024	-4.024	-1.024	-0.512	1.488	-0.512
9.72	2.04	0.12	1.56	8.92	-862.28	2.6	10.4	1.76	11.08	-0.44	-2.44	-0.44	2	2	0
8.136	0.176	-2.176	-1.392	2	-685.06	-9.056	13.96	-8.688	-3	-2.784	-5.392	-2.392	-1	-0.392	-1
5.248	-0.032	-0.312	-1.312	-3.528	-597.29	-6.904	4.472	-12.656	5.312	-2.312	-4.656	-2.656	0	-2.312	-4.624
-9.816	-0.52	1.52	1.408	-6.072	-549.7	-1.552	21.184	-17.04	14.736	-0.592	-2.888	-0.592	1.408	1.704	0.704
2.264	1.784	0.248	-0.752	-15.744	-506.72	17.016	62.064	-6.976	12.984	-1.752	-4	-2	0	1	-0.248
7.8	6.8	-0.2	1.8	25.4	-365.6	31.4	91.2	-5.2	25.2	0.6	-1.4	0.8	1.8	2.6	0.8
12.456	-2.368	-0.304	-1	14.304	-199.55	32.872	77.216	-3.544	33.368	-1.304	-4.304	-2.152	-1	0	-2.696
10.248	8.52	-0.688	-0.584	-3.816	-62.072	17.768	76.728	-13.816	30.024	-2.584	-4.584	-2.48	-0.584	-0.584	-0.792
-2.72	-2.888	-1.056	-1	-1.944	-10.672	4.008	60.56	-11.552	17.88	-1.112	-5	-2.056	-1	-0.888	-0.888
-0.952	7.032	-1.984	-2.976	-1.12	4.992	9	17.112	-40.896	9.08	-3.984	-6.984	-3.984	-1.992	-0.992	-2.992
-0.04	-0.8	-2.12	-0.12	6.56	-0.08	11.56	-8.48	-52.84	-9.48	-3.08	-5.08	-2.12	-0.08	-0.08	-2
-3.736	-2.032	-1.088	1.736	0.672	-9.616	-10.792	-11.496	-33.328	-1	-1.088	-2.264	-1.088	1.736	1.824	-1.088
-5.728	2.552	-3.728	-2.728	36.64	9.664	-29.776	-22.544	-19.592	-7.592	-4.592	-6.592	-4.592	-1.864	-1.728	-1.864
-8.264	4.712	0.632	0.816	-2.072	73.208	-1.528	-27.792	-9.632	-3.584	-0.184	-3.184	-1	1	1	0.816
-10.968	1.624	-3.304	-1.072	0.536	68.024	-16.104	-63.656	-8.144	9.336	-2.536	-5.304	-2.304	-0.536	-0.536	-1.768
-16.28	8.32	-1.12	0.88	-12.04	-42.64	-28.28	-108.12	-4.68	12	-0.84	-3.12	-0.12	1.16	1.16	0.44
-13.456	-0.688	-0.016	0.656	-14.72	-151.78	-32.656	-80.016	-17.392	16.64	-0.672	-3.344	-1.344	0.656	0.656	-0.344
-8.136	-2.272	-3	0	-13.12	-201.26	-23.264	-91.376	-1.64	12.504	-2	-4.376	-1.376	0	-0.624	-0.376
-4.392	-6.48	0.152	1.304	15.48	-197.25	-28.664	-74.76	-23.64	12.672	-1.848	-3.696	-1.272	0.728	1.728	0.152
-4.832	-5.392	-1.056	0.416	24.168	-148.48	-27.056	-28.808	-18.92	3.528	-0.584	-3.584	-0.584	-0.056	2	-1.056
-3.88	-2.92	-2.08	-1.04	-5.52	-82.6	23.04	3.52	-3.76	-1.48	-2.56	-4.52	-2.04	-0.52	0.44	-1.04
-8.816	-10.728	0.864	1.296	-5	-15.824	7.888	18.504	-12.792	7.112	0.296	-2.704	0.296	1.16	2.592	1.728
-4.68	-2.696	0.232	0.848	7.392	34.016	-8.16	16.24	-10.16	5	-1.768	-3.768	-1.384	0.232	1.464	0.08
-6.344	3	-1.664	0.008	-3.648	84.88	12.952	25.648	-14.944	3.968	-1.664	-4.328	-1.656	0.672	1.008	-1.664
-5.56	3.12	-0.136	1	-6.728	181.58	10.696	69.888	-8.44	-10.576	-1	-4	-2	-0.712	-0.712	-1
-5.16	1.44	-2.76	-1.76	5.04	353.84	18.84	91.6	-1.32	-16.92	-2.76	-5.76	-3.52	-1.76	-1	-1
-1.536	-2.88	-1	0.192	5.496	512.22	18.536	82.848	2.848	-17.312	-1.808	-3.808	-1	0.808	0.808	-1
-2.576	8.568	-1.144	1.568	1.008	613.81	22	74.44	15.552	-32.016	-0.288	-2.432	-1.144	0	-0.856	-1.712
-3.944	9.096	-3.712	-0.808	-10.368	680.41	24.904	46.688	12.712	-32.808	-2.808	-5.712	-2.904	-0.904	-0.096	-1
-4.192	-9.184	-0.144	1.856	-8.856	669.67	14.384	21.576	10.144	-32.24	-0.096	-3.096	-0.096	1.856	1.856	-0.096
-3	7	-2	-1	-26	627	-12	-1	10	-33	-3	-6	-4	-2	-1	-2
-3.192	-0.52	0.904	0.952	-12.712	578.31	-7.896	-9.904	21.232	-33.472	-1	-3.048	-1.048	1.856	2	3.808
-12.368	6.192	-0.192	2.616	-15.424	458.93	-0.328	-7.576	20.52	-32.52	0.808	-2.288	-0.192	1.712	1.712	0.808
-4.568	8.696	-2.144	-1	-8.704	388.66	-3.864	-5.744	7.28	-13.864	-3	-5.856	-3	-1	0.712	-0.288
-0.616	6.88	-2.192	0.424	10.92	285.83	-26.8	-65.792	4.152	0.928	-1.576	-3.768	-1.384	-1.192	0.616	-1.192
-11.52	12.28	-1	-0.52	16	102.76	-57.04	-100.72	9.48	-6.48	-1.76	-4.52	-1.76	-0.52	-0.52	-1
-14.44	9.24	-1.576	-1.288	9.864	-66.328	-46.304	-99.424	2.832	-5.608	-3.288	-5.576	-3.288	-1.288	-0.576	-2.152
-11.032	1.664	0.328	0.992	-3.384	-220.14	-38	-81.984	-15.696	-12.688	-1.672	-3.344	-0.672	0.992	0.992	-1.336
-20.232	-1.696	-0.848	0.152	-0.688	-279.69	-12.776	-54.552	0.384	-22.312	-1.232	-3.848	-1.232	0.768	1.384	-0.384
-9.408	-8.072	-1.864	0.136	5.456	-294.16	-7.592	-26.52	-11.728	-11.296	-1.864	-4.296	-1.864	0.136	-0.728	-1.864
-14	2.68	0.52	2.48	-16.64	-260	-8.4	-9.76	2.08	-13.52	0.48	-2	0.48	2	2	1
-7.248	2.336	-2.944	-1.944	-18.776	-147.79	4.112	0	-9	-13.832	-2.944	-5.944	-2.944	-1.472	-0.944	-1.944
-14.88	-1.456	-0.576	-0.728	-26.608	-113.48	10.608	12.544	-7.936	-19.76	-2.304	-5.728	-3.152	-0.728	0.424	-1.728
-6.008	7.104	-1.504	0.248	-29.496	-97.504	0.376	25.248	13.472	-9.632	-1.128	-4.752	-1.128	-0.752	-0.376	-3.496
-15.64	3.064	-2	-1	-7.952	-64.232	-4.968	48.272	-0.608	-1.232	-3	-5	-2.328	-1	0	-1.328
-1.24	10.36	-1	-0.44	14.2	47.72	15.72	94.64	15.24	0.48	-1	-3.72	-1.72	-0.44	0.72	-1
-1.088	4.536	-2.232	-1.232	35.68	193.62	24.304	79.856	15.752	-12.752	-2.232	-5.464	-2.464	-1	-0.304	-1.304
-5.184	-2.688	-2.896	-2.08	8.704	282.09	28.392	73.68	12.976	1.632	-3.08	-6.896	-3.264	-1.448	-0.448	-2.448
-4.272	11.96	2.32	1	0.64	341.01	16.04	60.768	9	7.096	-0.136	-3.136	-0.136	0.864	1	-0.136
-1	0.616	-1	0	-8.088	359.62	11.616	17.88	0.528	-3.44	-1.088	-4.912	-1.912	0	1	-0.088
-12.44	-0.4	0.92	0.04	-0.04	303.12	-0.04	6.24	2.76	1.32	-1	-4	-1.96	0	1	-1
-8.072	5.968	2.968	1.008	2.04	220.41	-4.024	-24.968	1.984	14.92	-0.992	-2.992	-0.984	2	1.984	-1.008
-10.496	-1.168	-3.832	-1	11	74.024	-1.336	-19.888	-17.656	-2.456	-3	-5.944	-3.944	-1.944	-2.832	-5.72
-13.208	3.52	-1.208	-1.104	2.896	-28.04	6.48	-19.688	-9.728	-6.728	-1.312	-5.208	-2.208	-1.104	-1.104	-2
-4.344	-0.672	-1.848	-0.696	-4.456	-78.552	-12.344	-50.536	-17.456	3.304	-1.696	-5.544	-2.696	-0.696	0.152	-1.696
-23.4	-1.8	-2.4	-1.2	-2	-262.8	-23.6	-112.4	-17.4	-9.2	-3.4	-5.6	-2.4	-1.4	-1.4	-2.4
-6.768	13.264	-0.504	1	-1.488	-444.28	-47.032	-95.528	-8.48	-7.52	-0.752	-4	-0.752	1	1	0.248
-29.224	4.152	-0.704	-1.112	-12.704	-617.52	-32.112	-79.928	-8.744	10.072	-2.408	-5.408	-2.408	-0.408	-0.408	-1.704
-17.496	-7	-1.688	-0.688	-22.464	-643.44	-21.84	-47.08	-11.528	-8.688	-2.344	-5.688	-3	-0.344	-1	-1.656
-20.488	9.528	0.176	0.784	-11.12	-650.9	-10.784	0	-11.432	-2.96	-1.216	-3.608	-1.216	-0.216	0.392	-1
-12.92	6.44	-2.88	-1.88	-10.76	-544.92	-12.8	-3.84	-20.44	-18.88	-4.44	-6.88	-3.88	-1.88	-1.44	-1.88
-13.68	8.656	-0.512	0.512	4.56	-366.08	0.12	-2.264	-15.048	-11.072	-1.488	-3.488	-1.488	-0.512	0.512	-1
-2.536	3.824	0.072	1.144	4.392	-213.77	-0.32	13.144	-12.32	-19.072	-0.856	-3.856	-2.392	0.68	2.072	0.608
-1.672	-1.832	-2.168	-1.752	-6.672	-95.792	6.664	10.08	0.416	-19.256	-2.752	-5.336	-3.168	-1.168	-1.168	-2.168
2.792	-0.576	0.896	2.528	8.16	-11.4	31.112	46.648	-0.528	-18.896	0.528	-2.472	0.16	2.16	3.16	3.424
-4.04	-5	-2.32	-1.32	-0.6	291.64	29.96	98.68	1.12	-14.72	-3	-6	-3	-2	-1	-2
-0.56	7.536	-3.912	-1.184	1.728	748.59	26.528	84.632	5.016	-3.456	-3.184	-5.456	-3.184	-1.456	-0.728	0.456
-8.76	9.296	-0.12	1.328	8.104	1062.4	23.224	91.88	6.76	-9.568	-1.448	-3.672	-0.672	0.552	0.552	-1
-6.76	4.88	-2.472	0.352	-12.416	1313.5	28.768	61.056	14.408	-1.056	-1.824	-3.824	-1.824	-0.472	0.352	0
-5.536	-5.464	0	1	8.208	1353.4	-2.232	13.664	1.176	2.92	-0.872	-3.872	-0.872	0.128	1	-0.744
8.84	-11.64	-1.08	-1.08	-0.2	1226.2	-7.4	-2.24	24.32	6.52	-3	-5.08	-2.92	-1	-0.92	-1.92
-14.744	0.616	-1.968	0.032	3.552	1014.5	-6.968	-3.352	27.68	15.648	-1.968	-4	-2	0	-0.064	-1.064
-3.92	-0.064	-0.016	0.968	7.92	1028.1	-18.888	-7.144	8.128	9.92	-0.048	-3.032	-0.032	0.968	-0.016	-0.016
-4.744	-9.424	-2.872	-1.936	1.32	903.1	-25.384	-26	17.808	-5.168	-3.808	-5.936	-2.936	-1.936	-1	-1.064
-21.096	-6.664	1.328	0.664	-8.112	787.54	-22.248	-45.152	16.336	23.328	-0.336	-3.336	-0.336	0.776	1.664	-0.112
-7.72	-1.2	-0.52	-0.2	-1.84	416.32	-41.04	-89.12	19.44	23.6	-1.36	-4.36	-1.36	-0.36	-1.04	-1.36
-3	-14.96	-1	0	-8.792	143.5	-43.04	-88.752	16.744	1.712	-2	-5	-2	-0.208	1	-0.208
-9.816	1.624	0.976	2.232	-16.464	-99.552	-30.184	-85.368	18.512	6.976	0.232	-1.768	-1.256	1.488	1.488	0.744
-10.832	7.912	-1.784	0.216	-9.696	-271.67	-28.96	-44.912	22.392	6.088	-1.088	-4.088	-1.48	0.216	-0.088	-0.392
-4.632	-5.056	-0.352	-2	-19.464	-297.9	-18.816	-22	16.352	6.904	-2.704	-5.352	-3.352	-1.352	-1	-1.352
-10.2	-6.2	-1	0.2	-15.6	-279.4	-9.2	-2.8	4.4	-12.6	-1.4	-4.4	-2	-1	-1	-1
-12.76	2.032	-2.552	-2.104	-5.208	-229	-5.416	6.584	7	-20.344	-3.104	-6.656	-4.208	-2.656	-2.104	-2.104
-13.448	8.52	-1.984	-0.488	18.984	-141.66	8.512	19.528	15.488	-7.952	-1.992	-3.984	-1.488	0.504	0.008	-2
-17.984	3.896	-1	1.088	54.544	-239.89	-16.648	18.896	14.44	-13.16	-1	-3.912	-0.912	0.544	-0.368	-1.456
-5.08	-12.408	-1.368	-0.776	16.952	-302.5	4.616	45.152	6.696	-8.224	-2.184	-5.184	-2.184	-0.184	0.408	-1.592
-4.04	2.48	-0.28	1	-16.52	-236.16	40.84	98.28	20.2	-11.52	-1	-3	-1	1	1.36	-1
-6.312	-4.12	-0.56	0.752	8.384	-134.06	15.568	82.184	5.248	-3.184	-1.624	-3.936	-1.312	0.376	0.688	-1
1.776	-7.624	-0.208	-0.208	-1.624	-173.43	27.056	87.32	26.776	-12.264	-1.472	-4.472	-1	-0.208	2	-0.472
-3.296	-2.296	2.136	2.136	-8.84	-111.3	25.272	56.104	19.896	-11.08	0.136	-2.864	0.136	2.136	2.136	1.352
-2.16	-1.504	-3	-0.168	-2.84	-155.29	21.168	31.016	20.976	-18.664	-2.168	-4.168	-2.168	-0.168	0.832	-1
12.32	-4.08	-1.76	0.12	-5.84	-238.24	13.88	-7.08	17.4	-5.4	-2.64	-4.88	-2.64	0.12	0	-1.76
3.504	-1	-1.072	1.784	2.856	-294.69	12.216	-1.928	5.224	-0.648	-1.072	-3.144	-1.144	1.784	1.856	-1
[truncated: 219,939 more rows]
