# Supplementary material for: Quality parameters for a multimodal EEG/EMG/kinematic brain-computer interface (BCI) aiming to suppress neurological tremor in upper limbs
Source: F1000Res. 2014 Apr 30;2:282. Originally published 2013 Dec 20. [Version 2] doi: 10.12688/f1000research.2-282.v2 (PMC4193395; doi:10.12688/f1000research.2-282.v2)
Supplement: EEG, EMG, accelerometer and gyroscope data for a FES-mediated brain-computer interface (BCI) aiming to suppress neurological tremor — 001FN03.mat_EEG.csv EEG data of patient 001FN03. 15 EEG channels (Fs: 1000Hz) : FC3, FCz, FC4, C5, C3, C1, CZ, C2, C4, C6, CP3, CPZ, and CP4 (POz: ground; linked ear-lobes: reference). Each column represents the above channels in the cited order. 001FN03.mat_IMU.acce.csv Accelerometer data of patient 001FN03. 3 channels (Fs: 1000Hz) : x, y, z. Those data are presented here as complementary information. Scroll down sheet to view values. 001FN03.mat_IMU.gyro.csv Gyroscope data of patient 001FN03. 3 channels (Fs: 1000Hz) : x, y, z. This is used for the kinematic module. The first second (more or less 1000 records) is silent and corresponds to the difference in time made while turning on the different acquisition devices. Scroll down sheet to view values. 001FN03.mat_sEMG.biceps.csv Biceps EMG data of patient 001FN03. 15 channels (Fs: 1000Hz) : Resampled EMG data. This is used in the cortico-muscular module. Crossed with EEG data, cortico-muscular coherence has been computed for all possible couples of EEG-EMG data. 001FN03.mat_sEMG.extensors.csv Extensors EMG data of patient 001FN03. 15 channels (Fs: 1000Hz) : Resampled EMG data. This is used in the cortico-muscular module. Crossed with EEG data, cortico-muscular coherence has been computed for all possible couples of EEG-EMG data. 001FN03.mat_sEMG.flexors.csv Flexors EMG data of patient 001FN03. 15 channels (Fs: 1000Hz) : Resampled EMG data. This is used in the cortico-muscular module. Crossed with EEG data, cortico-muscular coherence has been computed for all possible couples of EEG-EMG data. 001FN03.mat_sEMG.triceps.csv Triceps EMG data of patient 001FN03. 15 channels (Fs: 1000Hz) : Resampled EMG data. This is used in the cortico-muscular module. Crossed with EEG data, cortico-muscular coherence has been computed for all possible couples of EEG-EMG data. QPs.csv Quality paramter vs threshold numerical values (simple ratio). This is to find exact values corresponding to what is observed on the (corresponding) figure [file f1000research-2-4274-s0000.tgz › 001FN03.mat_sEMG.flexors.csv]

-8.784	3.192	-2.976	-0.976	-12.88	-6.832	-9.192	15.16	-8.88	-5.048	-3	-3.976	-2	-1	-0.976	-2
-5.072	12.168	-0.072	2.88	-5.952	8	-14.664	3.64	-22.976	2.616	-1.096	-0.096	-0.096	0.904	1.928	0.904
1.56	-1.28	0.072	3.856	-21.992	-5.64	38.552	-17.216	-12.072	-3.144	-0.144	-0.072	0.856	1.856	1.928	0.856
-4.04	-4.4	-3.64	-0.76	-6.08	-2.68	22.56	-14.56	-10.76	1.28	-4.76	-4.76	-3.76	-1.88	-0.88	-2.64
-2.496	2.824	0.328	2.664	4.824	-6.824	7.64	-19.152	-9.144	0.672	-0.504	-0.504	0.664	0.664	2	0.336
-2.704	2.296	-2.92	0.08	-3.544	-1.92	-11.864	-1.408	-0.216	-0.272	-2.92	-2.92	-1.92	-0.92	0.864	-0.352
-6.36	2.848	-1.528	0.736	13.888	-4.848	-12.152	10.944	-9.208	0.64	-3	-3	-2.736	-1	1.528	-0.208
-11	4.496	1.064	3.376	4.568	-6.448	-15.496	18.992	-9.632	2.688	-1.312	-1	-1	1.688	2.688	1.064
-10.64	-2.84	-2.28	0.72	0.24	-0.2	-8.48	24.24	-18.64	6.96	-3.28	-3.28	-2.28	-1.64	0.36	-1
-15	-5.488	-1.816	1.368	-0.304	-12.552	6.28	3.824	-17.512	7.672	-2.632	-2.632	-1.632	-1.224	0.184	-1.224
-4.544	-8.088	0.368	2.368	7.104	-4.192	13.632	0.648	2.544	10.208	-1.176	-1.632	-0.176	0.368	2.368	1.28
-0.936	-8.568	-1.496	1.008	-5	-8.44	20.024	-5.008	-10.008	10.032	-2.992	-2.992	-1.496	-1.496	1	-1
-3.032	-4.968	-1	2.448	-3.792	0.656	-1.76	7.28	-17.584	18.064	-1.552	-1	-0.104	0.448	1.448	-1
3.2	-11.6	-1.6	-0.6	-1.6	-4	-11	2.8	-19.2	16.8	-3.6	-4.2	-2	-1.6	-1.6	-3.4
1.224	-11.704	-2.24	0.704	5.24	-2.224	-11.776	-1.408	-6.776	15.368	-3.592	-3.592	-2.944	-1.944	0.704	-1.296
1.912	3.312	1.784	2.696	6.48	2.136	-22.656	18.52	4.088	-0.872	-1.304	-1	0.392	0.696	2	-0.304
-6	-7.416	-1.256	-0.256	-9.44	-6.392	-3.488	2.304	5.56	-10.048	-3.256	-3	-2.744	-1	0	-1
-0.664	-7	-0.376	2.624	1	-4.92	9.912	-15	17.92	-16.752	-0.584	-0.584	-0.584	1.416	3.208	1.208
-6.32	1.84	-0.48	1.52	-6.68	9.88	12.24	-38.12	7.16	-15.68	-1.48	-1.64	-1.16	-0.32	2.36	0.36
-0.664	-2.984	-3.552	0.112	-14.104	10.776	25.328	-38.888	8.888	0.432	-3.776	-3.776	-2.664	-0.888	0.336	-0.776
6.32	0.128	-0.192	1	-0.576	-7.784	-25.016	3.696	22.128	-8.128	-2	-2	-1	-1	0	-1.872
13.856	5.792	-1.032	1.952	-9.064	1.032	-13.272	-1.68	-0.968	3.808	-1.048	-1.064	-0.048	-0.032	1.952	-0.032
-2.488	-2.968	-1.096	1.968	7.68	4.68	-26.064	10.32	1.256	-0.776	-2.032	-1.064	-1.032	0.936	1.904	1.904
-9.12	-7.28	1.68	3.6	-8.96	7.44	-3.28	10.64	0.44	11.76	-1.16	-1.24	0.68	0.84	3.76	0.84
-14.208	-17.872	-2.744	1.256	-6.592	-2	26.88	-15.696	-3.952	7	-2.616	-2.744	-0.872	-0.744	1.128	0
7.184	-17.296	-0.176	2.472	-6.76	-5.408	12.408	-12.824	4.768	3.352	-1.352	-1.528	-0.352	-0.176	1.824	0.648
7.88	-8.552	0.224	3	1.552	7.984	13.328	0.688	5.584	2.24	-1	-1	0	1	2	0
-0.36	-2.824	-1.816	0	4.352	0.544	-11.536	6.992	6.272	12.104	-3.728	-4.456	-2.728	-1.728	-0.272	-2.184
-2.56	-3.04	1	3.36	8.32	9.72	-5.04	19.08	6	0.08	-1	-1	1	1	2.68	0.68
-6.952	-9.784	-1	0.736	2.056	-0.472	-26.208	42.64	11.208	-4.632	-2.264	-3.264	-1.264	0	0.736	-1.368
-9.672	-3.832	-2.08	0.752	-4.584	-2.08	-10.76	28.664	7.848	0.576	-3.248	-2.248	-0.832	-0.248	0.752	-0.416
-9.32	-9.856	-2.928	1.072	-12.896	-9.464	21.24	-9.416	6.424	0.104	-1.928	-1.928	-1.464	-0.464	2	-0.928
-11.88	-14.464	-1.976	2.048	2.024	2.024	16.096	-5.416	9.56	0.168	-1.976	-1.464	-0.464	0.024	2.024	1.024
-11.2	-11.28	-1.12	1.76	-5.96	1.6	22.96	-18.68	0.92	10.24	-1.68	-1.68	-1.12	-0.12	1.44	-0.56
-2.192	-4.04	0.216	2.216	-6.568	6.312	5.88	-16.408	1.08	1.608	-1.392	-1.784	-0.392	0.216	1.216	-0.784
-12.72	-0.656	-1.688	1.312	-7.624	3.656	-18.656	10.28	2.72	11.592	-2.688	-2.688	-1.688	-0.688	2.624	1.936
-0.48	-2.592	0	2.592	8.408	-5.704	-15.408	16.152	-2	-0.152	-1.408	-1.704	0.296	0.592	2.296	0.296
-8.76	-9.504	-1.744	1.008	-0.736	0.984	-21.208	8.264	-6	11.792	-2.24	-1.992	-1.744	-0.744	0.752	-1.248
-16	1.2	-0.2	0.4	-9.2	6.8	-0.6	-26	0.2	7.6	-3.6	-3.6	-2.4	0	-0.4	-2.8
0.264	5.176	-0.304	1.152	-0.52	7.696	6.56	-25.648	7.76	9	-2	-3	-0.152	0	1	-1
-0.144	-5.896	-2.896	0	-11.584	2.96	15.376	-25.168	6.128	-12.376	-3.896	-4	-2.896	-1.896	0	-1.896
0.496	-4.552	-1	2	1.44	7.664	0.616	-23.28	7.888	-4.552	-2	-1.944	0	0	1.944	-0.056
-4.936	-4.904	-1	2.984	3.008	14.784	-25.784	10.872	-5.888	7.04	-1.016	-1.016	-1	-1	1.008	-0.992
-6.04	2.4	-2.84	-0.8	-9.76	-8.84	-18.96	11.28	-7.36	7.12	-4.84	-4.8	-2.88	-2.84	0.08	-1.84
7.768	2.384	0.56	2.736	-6.384	-3.144	-8.32	19.032	-5.88	17	-1.176	-1.176	0.648	0.824	1.824	-1
-9.776	-3.912	0.136	0.408	-0.816	-7.456	-0.912	-7.136	0.224	38.416	-2.728	-1.864	-1.728	0.136	1.136	0
-9.736	0.344	-4.448	1	1.264	-8.816	16.344	-20.952	2.184	22.816	-3	-3.816	-2	-1.184	0	-1
-5.928	2.056	-0.464	1.304	11.304	-9.144	15.536	-16.944	14	16.696	-1.464	-2.232	-0.464	-0.232	1.536	0.232
-3.76	-10.4	-1.44	0.56	6.96	-3.08	13.24	-7.28	0.88	8.52	-3.16	-3.16	-1.44	-1.44	2.28	-0.44
9.096	-10.752	-2.984	-0.312	8.016	-4.264	-0.056	16.464	2.264	10.44	-3.312	-3.312	-1.64	-1.312	0.344	-1.656
-4.128	-12.744	-1.624	0.376	4.752	1	-17.112	32.24	12.128	3.616	-2.624	-3	-2	-1	1.248	0
-2.608	-2.184	-1.576	0.848	9.848	-0.336	-10.064	28.392	9	-3.456	-3.152	-2.728	-1.152	-1.576	0.848	-0.576
-1.552	-3.44	0.112	1.056	5.528	-5.528	-6.92	12.56	3.088	16.168	-1.416	-1.944	-0.416	-0.472	1.056	-0.944
1.08	-2	0.04	2.04	4.8	2.16	11.76	-20.24	3.44	2.12	-1.48	-1	-0.48	0.04	1.52	0
-5.84	-2.84	-2.272	-0.136	-3.432	-0.048	7.224	-12.024	5.136	8	-4.136	-3.136	-1.136	-1.136	2.296	-0.568
-2.92	-6.536	-0.384	1.616	-2.232	8.08	22.92	-23	-10.936	11.304	-2	-2.384	-1	-1	0.616	-1
2.616	-3.672	-1.336	0.328	-8.664	-13.304	-6.952	-11.712	-6.328	9.624	-3	-3.664	-2	-1.664	-1	-1
6.136	-2.016	-2.712	0.288	2.544	-2.064	-19.032	0.728	-19.864	32.984	-3.424	-3.424	-2	-1	-0.288	-2
3.12	4.04	-0.48	1.76	-1.4	-2.16	-27.32	13.44	-13.72	16.8	-1.24	-1.24	-0.48	0.76	1	-1
8.192	7.112	-0.808	0.192	-12.536	-0.848	-27.616	-3.848	-2.304	11.92	-3.616	-3.616	-1.616	-0.808	0.192	-0.808
6.424	9.288	-1	2	-8.28	9.416	9.28	-18.544	-1.16	8.288	-1.144	-1	-0.856	-0.856	1.856	-0.856
6.904	17.08	2.328	3.424	-10.88	7.424	14.304	-31.4	-23.944	2.328	0.328	-0.576	1.424	1.424	3.424	1.616
-7.76	2.144	-3.712	-1.712	-18.136	-7.328	5.864	-29	-5.336	6.76	-4.712	-4.76	-3.712	-2.712	-0.76	-2.76
-14	10	2	5	0	-16	12	-2	-4	4	1	1	2	3	4	3
0.384	-8.184	-2.904	1.144	-3.904	-9.48	-10.952	18.328	-1.616	2.336	-1.952	-1.952	-0.904	-0.856	1.096	0.048
2.848	-2.944	-2.904	0.096	4.192	-12.656	-17.808	20.904	3.904	-9.616	-2.904	-2.904	-1.904	-0.096	0.192	0.096
-0.848	-0.416	0.856	3.568	-3.152	3.136	-20.552	27.976	1.992	5.712	-0.288	-0.432	0.856	1.712	3.568	0.856
-3.344	-8.504	-4.848	-0.424	0.536	-13.08	-0.232	-10.928	5.424	-4.616	-4.424	-4.424	-1.616	-0.808	-0.424	-2.232
2.4	-8.56	-0.48	2.28	6.92	-3.56	3.28	-6.6	-1.92	-5.84	-1.72	-1.96	-0.72	0.28	1.28	-0.72
-10.272	-6.272	-1	0.864	16.016	-2.256	11.728	7.408	-8.288	0.392	-2.424	-2.712	-1.712	0	0.576	-1
-16.968	-2.384	-4	-0.336	2.032	2.656	-4.368	-12.288	-3.344	2.392	-4	-4	-2	-2	-1	-1.664
-14.08	-1.768	-0.616	3.232	10.536	4.768	-24.136	27.44	-2.92	14.768	-1.152	-1.768	1.232	1.232	2.616	1
-12.656	7.704	-2.272	1.296	3.112	-5.728	-16.728	23.496	8.112	19.728	-2.272	-2.136	-1.136	-0.136	0.864	0
-2.84	-8.2	-0.92	0.04	10.04	5.24	-18.12	6.32	-7.68	16.4	-2.96	-2.48	-0.96	0.04	1.52	-1.52
-1.28	2.92	0.584	2.056	-16.888	-8.168	6.312	3.056	8.776	9.584	-1.472	-1.472	0.056	0.056	2.056	-0.472
1.488	-6.392	-1.728	0.576	-14.152	-1	16.664	-14.728	10.576	2.216	-2.848	-3.424	-2	-1.424	-0.152	0.696
-1.872	-19.12	-2.496	-0.12	-3.632	-2.872	19.984	-11.864	15.872	5.88	-3.12	-3.12	-2.12	-2.12	0.128	-1.872
-1.984	-11.56	-3	1.016	-8.392	-9	24.392	-23.032	6.424	-13.032	-2.328	-1.984	-1.656	-0.656	1	-0.016
-6.96	-8.08	-2.88	-1.16	-3.64	-7.72	-2.12	-23.48	9.56	-17.72	-4.16	-4.44	-3.16	-1.88	-0.72	-1.72
0.536	3.056	0.536	3.768	8.392	4.84	-14.64	-9.128	1.304	-13.536	-1	-0.232	1.536	2	2.464	1.768
19.712	3.608	-1.184	0.632	-0.448	7.208	-21.632	-10.976	9.712	-8.368	-2.184	-2	-1	-1	1	-1
-1	8.496	-0.728	2.272	-3.584	-1.96	-25.728	16.68	-1.456	-10.32	-2.456	-1.592	-0.592	-0.456	1.408	-0.592
1.704	10.824	-0.176	3.736	-13.648	-1.616	11.888	-7.648	-7.24	0.68	-1.176	-1.176	-0.088	0.912	1.824	1.088
1.96	-6.24	-4.92	-1.92	2.56	-2.08	4.96	-25.84	1.48	-1.36	-5.92	-4.92	-3.92	-2.88	-0.96	-1.92
11.912	-0.992	-1.016	1.976	2.032	-10.976	15.968	-15.96	16.008	-16.032	-2.024	-1.032	-0.024	0.976	1.976	0.984
-10.224	-4.888	-2.832	0.056	-5.832	6.824	-11.224	-6.552	8.224	-4.328	-2.944	-3	-2.832	-0.944	1	-2.776
-10.376	-11.752	-4.584	-0.584	5.96	1	-12.584	9.832	4.752	2.832	-4.688	-3.688	-1.896	-1.896	-0.688	-3.48
-11.416	-3.128	1.392	2.544	7.304	-5.544	-8.976	17.52	-21.392	2.456	-0.456	-1.304	-1.152	0.848	0.848	0.696
-7	0.2	-0.6	1.6	-3.6	-13.4	-17	18.4	-21.2	-9.6	-1.8	-2.6	-1.4	-0.2	1.4	-0.6
-10.488	-12.984	0.504	1	3.512	-10.752	-6.568	22.072	-23.688	-12.504	-2	-2	-1	-0.248	1.248	0.248
-17.296	-1.032	1.408	3.408	1.144	9.928	22.192	-15.896	-21.256	-7.632	-0.592	-0.592	0.704	1.112	2.704	0.408
-5.064	7.688	-1.656	-0.312	-8.936	-1.624	22.192	-11.968	-35.624	-13.624	-3.968	-3.312	-2.312	-2.312	0.032	-3.968
-11.784	-3.664	-0.784	2.824	0.392	-2.08	7.256	-7.392	-27.296	-15.352	-1.784	-1.568	0.216	0.824	2.216	0.608
1.16	0	-0.24	2.76	-6.32	1.2	-24.84	3.44	-23.52	-11.12	-0.8	-1.24	0.32	0.76	2.32	0.44
7.536	-2.88	-3.024	-0.488	-3.216	-2.392	-5.856	-0.072	-15.76	-16.904	-4	-3.488	-2	-1	0	-0.488
-2.072	5.608	-0.464	3	2.608	-1.824	-12.792	14.712	-12.464	1.288	-1	-1	0.072	0.072	1.536	-0.464
-0.336	3.328	-1.664	0.752	4.184	1.424	-2.152	-3.256	-8.984	2.344	-3.248	-3.664	-2.248	-1.248	0.168	-0.832
11.424	-2.952	-1.632	1.368	-3.368	1.792	18.944	-15.584	-13.48	-7.056	-2	-2	-0.368	-0.368	1.368	1
2.92	6.6	-1.04	2	-0.64	5.12	25.56	-20.04	-12.04	0.2	-0.32	-1	0.32	1	2	0.64
0.36	5.088	-2	-0.272	-3.272	-2.728	23.816	-50.272	4.64	-9.448	-3.272	-4	-3	-2	-1	-1.544
-1.76	7.688	-0.552	2.672	-4.312	-9.328	-3.176	-11.12	9.568	-1.312	-1.104	-1.328	-0.104	-0.104	1.896	0.344
9.416	18.776	-2.352	2.648	-4.168	5.472	-22.224	6.224	8.176	5.24	-1.352	-1.352	0.472	0.648	1.824	0.176
-2.104	2.896	-2.128	0	-9.616	2.104	-16.976	8.744	3.104	-4	-4	-4	-2.872	-2	-0.128	-0.256
-1.04	-2.24	-0.08	3.84	-4.68	-5.76	-2.24	13.24	5.28	-7.44	-0.16	-0.08	1.76	0.92	3.76	0.84
-1.416	11.744	-0.032	1.936	-2.416	-8.192	10.2	-18.232	-3.584	-13.16	-2.064	-2.064	-0.064	-0.032	2.904	0
-14.696	-1.968	-1.032	0.984	-8.92	-11.808	3.096	-11.968	0.144	-8.824	-3	-3.016	-1.032	-1.016	0.984	-0.032
-1.32	10.68	-0.936	2.936	-0.528	7.832	16.616	-23.848	13.064	-9.256	-1	-1	-1	1	-0.808	-2.872
-13.56	9.656	-1.44	0.448	6.784	-2.104	3.208	-5.432	6.328	-6.776	-3.44	-2.664	-1.552	-0.664	0.336	-1.664
-10.8	-2.44	-2.32	1.52	0.68	2.88	-18.76	19.4	16.12	3.52	-2.32	-1.48	-0.32	-0.32	1.52	-0.32
-15.88	-3.04	-3.792	0.416	9.704	-8.672	-26.336	29.296	-0.792	11.296	-3.168	-2.792	-2.376	-1.584	0.208	-1.584
-9.232	-9.72	-1.256	1	4.16	0.744	-18.28	29.72	11.648	0.28	-2	-2.256	-1.256	-0.256	1.488	0.976
-14.784	-5.392	-2.52	2.088	5.92	0.824	10.168	9.704	9.52	10.568	-1.912	-1.608	0.088	1.088	2.088	0.392
-6.704	-6.184	-0.944	3	5.072	-5.648	27.904	-6.888	-1	6.944	-1	-1	-0.352	1	3.296	1.592
-16	-2.2	-1.4	1	1.8	-2.4	15.4	-12	4.2	14.2	-3	-2.4	-1.4	-0.4	1	-0.4
-4.168	9.856	0.104	2.448	-14.616	-7.208	5.416	-0.968	7.896	16.136	-1.448	-1	-0.552	1	1.448	-0.552
0.984	-5.504	-2.008	0.984	-20.04	-10.024	-10.512	12.424	6.512	12	-3.512	-3.512	-2.008	-1.504	-0.008	-1.504
-7.16	0.632	-2.176	1.28	-10.384	-7.44	0.032	3.176	1.896	9.824	-2.632	-2.176	-0.176	-0.176	2.368	-1.176
1.736	1.368	-1.224	1.184	-0.96	-5.672	-16.528	17	-16.104	-0.408	-1.224	-1.224	-0.816	-0.408	0.184	-0.408
-10.48	-3.12	-4	0	-3.52	-0.28	3.28	-2.04	-21.44	-11.56	-4	-4	-1.28	-1.28	-0.64	-1.92
2.56	-0.872	-1.688	0.624	-4.048	0.064	17.816	-46.248	-15.248	-12.752	-2.688	-2.688	-1.376	-0.688	0	-1
3.208	9.888	-0.528	1.208	-20.096	1.152	10.152	-28.904	-20.096	-19.512	-1.528	-1.792	0.208	0.208	1.472	-0.264
1.296	9.32	-3.92	-0.136	-9.056	-8.384	25.648	-26.192	-14.728	-26.328	-4.136	-3.92	-3.136	-1.352	-0.136	-1.136
2.328	2.008	-2.336	1.168	1.824	4.16	-14.32	-9.856	-23.336	-31.496	-2.832	-3	-1	-1	-0.832	-4.16
-4.04	8.28	-1.88	-1	-7.08	-1.56	-24.8	5.4	-18.84	-34.56	-4.12	-4	-3	-1.12	-1	-1.12
4.72	5.856	-2.712	1.144	-2.784	-3.144	-22.064	21.992	-8.792	-14.648	-2.856	-2.856	-1.856	-0.928	1.072	-0.928
2.688	1.048	-1.096	2.904	10.976	7.616	-10.288	1.384	-7.192	-10.216	-1.072	-1.048	0.928	0.952	2	-0.024
-4.12	-3.928	-4.904	-0.952	-1.904	11.88	12.664	-23.64	-5.384	-20.952	-4.928	-4.928	-3.952	-1.976	0	-1.976
0.208	-2.28	-1.072	0.928	6.64	8.208	2.224	-10.08	-2.512	-15.856	-3	-3	-1	-1	-0.856	-1.928
2.6	4.36	-2.52	2.12	2.28	-10.8	10.56	-10.44	-18.92	-4.32	-1.88	-1	-1	0.24	2.24	-0.12
-2.832	-11	0.16	1.664	14.304	-15	10.472	18.496	1.312	-3.824	-1.504	-2.336	-0.504	-0.336	2.496	0.496
-0.648	-11.68	-0.216	3	10.568	-3	-22.6	45.112	-15.08	-2.376	-0.216	-1	0	0	1.784	0
-14.432	-17.08	-3.944	-0.208	3.224	8.68	-22.152	21.096	-9.68	7.568	-3.472	-3.208	-3.208	-2.472	-1.68	-5.416
-3.064	-14.12	-2.624	0.376	4.384	1.568	-13.624	14.816	-1.688	-8.56	-3.624	-3.624	-1.936	-1.624	-0.312	-1.312
-6.72	1.88	1.72	3.72	-3.76	3	12.12	-4.56	13.28	3.44	0.08	-0.28	1.08	2.08	3.08	1.72
-4.224	-8.92	-1.408	1	3.144	-0.632	16.104	-18.816	-1.96	-10.384	-2	-2.592	-1.408	-1	0.592	-1
1.736	7.912	-0.912	2.088	-4.528	1.632	11.752	-28.472	1.616	0.632	-2.456	-2.456	-0.456	-1	1	-0.088
1.056	1.024	-0.992	1.512	-5.544	-10.04	5.416	-25.392	12.048	-5.072	-1.984	-1.984	-0.992	-0.992	0	-0.496
-1.208	-1.552	-2.656	-1	-5.584	-5.968	-11.688	2.416	7.24	-11.384	-4	-3.552	-3	-2	-1	-1.448
6.2	2.8	-1.2	2.4	6	3.2	-17.2	5.6	11.6	-12.4	-1.6	-0.4	0.4	0.4	1.8	0.4
11.128	6	-2.296	1	-8.296	1.536	-26.648	10.168	16.816	-14.224	-2.352	-2.648	-1	-0.648	1.352	-0.648
2	1.736	-3.088	0.216	-6.568	-11.44	-10	-16.616	19.688	-11.392	-2.784	-2.784	-1.784	-0.784	0.216	-1.48
0.256	-0.256	-1	1.232	-7.048	-1	9.68	-25.168	8.256	-14.28	-1.512	-1.512	-0.256	-0.256	1.232	0.72
-10.296	-8.544	-4.376	0.208	-6.544	1.872	12.328	-21.168	-9.288	2.208	-3	-3.584	-2.584	-1.792	-0.584	-1.792
-0.36	3.64	1.52	3	7.8	0.76	9.6	-12.92	-1.04	5.68	-1	-1	1.84	1.84	3	-0.68
0.088	2.344	1.664	2.776	2.448	-2.336	-15.544	17.76	3.888	15.104	-1.224	-1.112	0.776	0.888	2.888	0
-1.256	-5.448	-4.744	-0.872	-3.808	-1.256	-24.488	15.616	-18.04	-1.128	-4.872	-4.808	-3.872	-2.872	0	-2
-18.728	-7.808	-0.016	2	17.824	-17.776	-13.968	23.952	-22.936	6.112	-1	-1	0.968	0	1.016	-1.952
-2.584	-1.616	0.064	2.096	7	2.808	-10.424	1.064	-13.744	3.616	-1.904	-0.968	-0.872	0.096	2.096	0.064
-2.72	2.56	-2.92	1	-12.36	3.68	25.96	-19.76	-13.16	-3.88	-2.08	-2.08	-2	-1	1	-0.08
-2.128	-11.72	2	4	9.024	2.256	21.744	-7.128	-1.256	-5.92	-0.872	-0.872	0	1	2	0.256
-11.768	-9.352	-4.296	-1.296	2.76	-5.472	11.472	-11.352	-2.696	-19.824	-5.12	-5.296	-3.472	-2.472	-0.648	-1.648
-17.88	2.312	-1.448	3.328	7.432	1.104	-7.912	7.704	-6.12	-19.88	0.328	-0.672	1.328	1.552	3.552	1.328
3.264	-15	-0.728	1.272	3.352	-8.28	-32.928	26.2	-1	-11.456	-2.456	-2.456	-1.456	-0.728	0.272	-1
-9.68	3.16	-3.64	-0.32	-9.84	-5.4	-29.24	11.44	-0.84	-22.68	-4	-3.32	-2	-1.32	0.36	-1.32
3.888	-4.528	-0.368	2.632	-7.36	-3.056	-9.216	5.312	-10.736	-20.84	-1	-1	-0.368	0.368	2	0.368
1.832	-1.168	-2.584	-0.168	-7.24	-1.256	3.568	-13.984	-33.408	-6	-2.168	-3.168	-2.168	-1.584	-0.584	-0.584
-1.64	4.248	-0.464	1.072	-0.392	-0.392	9.712	-2.784	-17.68	-4.896	-1.392	-1.392	-0.928	-0.928	0.464	-1.144
-11.512	0.952	0.976	4.512	6.536	8.144	19.44	-20.12	-9.488	6.32	0.024	-0.488	1.512	1.512	3.024	1.512
-9.76	-0.92	-2	0.12	0.04	0.56	6.4	-20.48	4.08	-8	-3.32	-2.88	-1.88	-0.88	0.56	-0.44
-6.744	0.96	-0.392	1.784	3.192	-2.824	-21.296	6.272	-11.432	-4.352	-2.824	-1.608	-1.216	0	0.392	-0.392
1.464	6.312	-0.344	2.312	1.28	-10.528	-9.688	-1.816	10.248	-18.968	-1.688	-1.688	-0.032	0.312	2.312	-0.376
-6.888	6.52	-1.112	1.592	-15.072	-1.296	-25.56	1.184	2.664	-4.368	-2.408	-2.408	-1.112	-0.704	0.592	-0.296
5.504	12.048	-0.248	3	-6.504	0.248	2.264	-12.784	-6.008	-9.784	-0.248	-0.248	0	1	1.504	-0.248
1.8	-10.2	-2.8	0	-7.2	8.8	10.6	-18.8	-14.4	-3.2	-3.2	-3.2	-2	-1	0	-1.8
3.304	-0.848	-3.392	0.456	-2.064	0.888	17.328	-27.392	-6.064	-0.504	-2.696	-3.544	-1.696	-0.848	0.152	-0.848
3.168	6.584	0.688	1.896	-0.792	-6.416	10.144	-1.352	-1.376	15.584	-1.104	-1.208	-1.104	-0.104	1.896	-1
0.776	-7.888	-2.944	-0.888	15.336	-10.056	-6	8.712	20.216	3.28	-3	-2	-1.944	-1	-0.832	-1.944
3.008	3.856	-1.976	2.008	14.976	-8.952	-8.976	8.064	12	24.936	-1.992	-1.992	-0.984	0.016	2.008	0.008
3.76	4.44	-1.08	2.96	4	7.48	-16.84	27.08	12	14.76	-1.04	-1.04	0.92	1.88	4.84	3.84
5.68	-24.208	-5.56	-1.648	9.384	0.856	-10.12	33.12	5.592	11.232	-4.736	-4.648	-3.648	-1.824	-0.736	-1.824
6.408	-3.728	1.592	2.456	0.088	-1.864	37.88	-24.696	11.504	28.728	-1.408	-1.272	-0.408	-0.272	1.592	-1
0.16	-3.448	-1.264	1.552	6	-1.368	11.288	-5.528	-0.976	26.528	-1.448	-0.632	-1.264	-0.448	1.552	-0.264
-6.176	-5.856	-2.232	0.768	-10	-8.768	8	-14.928	11.072	4.52	-2.464	-2.464	-0.464	-0.464	1.536	-0.232
-2.4	-2.08	-1.56	2.88	1.88	-4.32	-0.44	13.44	-1.28	14.28	-0.56	-1.28	1.44	1.44	2.44	0.44
-3.704	-7.704	-3.672	0.328	-19.376	-5.312	-16.032	15.752	2.36	-5.624	-3	-3.344	-2.328	-1	-0.984	-2.64
-8.136	-1.752	-0.752	2.248	-18.24	6.752	-19.752	17.752	-0.992	0	-1.752	-1.752	-0.752	0	2	0
-3.848	-4.032	-2.152	1.848	-18.696	0.544	-8.848	7.152	-0.944	16.24	-1.576	-2.152	-1.576	-0.152	1.424	-1
-1.696	-9.168	-2.528	0.472	-9.832	2.608	15.608	-7.776	7.752	5.08	-3.528	-2.528	-2	-1.528	0.472	-1
-3.52	4.4	-1	3.48	-0.48	1.08	19.8	-15.48	10.88	1.76	-0.52	-1	0.48	1.48	2.44	1
-4.456	-6.704	-0.296	1.84	3.248	7.592	24.16	-43.568	22.024	6.384	-1.864	-1.864	0.136	0.136	2.136	0.136
-5.24	-3.232	-3.08	-0.08	-5.384	-3.536	8.912	-36.912	4.84	-4.312	-3.464	-3.464	-2.464	-2.08	-0.08	-0.232
-9.352	-1	-1.336	2.328	4.336	7.344	-34.704	15.96	18.648	-13.936	-1.336	-2	-0.672	0.328	1.664	-1
-3.88	-7.848	-3.288	-1	-6.136	-8.168	-20.408	6.24	14.44	-5.032	-3.576	-4	-3	-2	-1	-2
-5.08	-4.72	-1	1.76	-0.12	-9.2	-22.08	27.6	-3.12	-0.04	-1.76	-1.24	-1	-0.24	1.76	-1
-2.344	-7.224	-1.768	2.232	-4.112	-2.808	6.584	3.768	3	4.04	-1.768	-1.768	-0.768	0.232	1.424	-0.384
-16.128	-7.984	-0.712	-0.568	-11.416	-13.12	6.6	-5.16	-4.84	9.576	-3.568	-3.712	-2.568	-1.424	-0.568	-1
-6.672	-20.272	-0.096	4	-0.192	0.616	15.232	-11	6.368	3.576	-0.096	0	1	1.904	2.904	1
-6.336	-3.192	-2	1	7.712	-18.28	4.912	-17.568	-16.664	3.616	-2.048	-2.952	-1	-0.952	1	-0.048
-10	-21	-3	0	18	16	-20	25	-23	2	-4	-4	-3	-1	0	-2
-13.048	-5.616	3.808	4.808	7.528	-11.616	-14.856	40.568	-2.384	2.48	0.856	0.808	1.856	2.808	3.856	1.904
-10.232	-12.288	-2.808	-0.616	4.136	-3.424	-10.152	35.52	-10	-1	-2.808	-2.808	-1.808	-0.904	-0.52	-0.52
-12.576	-15.128	-1.432	1.712	11.848	9.992	0.584	25.4	-11.008	0.128	-1.576	-1.576	-1.432	0.568	1.712	-0.856
-9.192	0.688	-1	1	-3.544	-2.96	28.896	-19.544	-16.808	-0.232	-3	-3	-2	-1.192	-0.192	-1.192
0.08	-10	-4.04	-0.28	-4.6	2.08	4.84	-17.48	-0.96	-1.68	-4.04	-3.52	-3.28	-1.76	-1.76	-1.76
-2.424	-6.152	-0.288	2.424	2.44	11.12	16.8	-21.832	-11.424	14.544	-1.288	-1.288	-0.288	0.424	2	0
3.664	2.68	-0.656	1.68	19.328	3.36	-8.4	3.376	-9.664	15.696	-2.32	-2.656	-0.656	0.008	1.344	-0.328
2.696	-4.696	-2.384	0.232	12	7.776	-2.384	-2.384	-5.624	7.144	-3	-3	-1.768	-0.384	0.232	-1.384
3.408	0.544	1	3.136	8.68	0.04	-25.68	18.864	-1.432	6.024	-0.432	-0.432	2	2	2.568	1.136
-0.64	-1.28	-2.56	0.44	1.72	-5.08	-14.28	9.44	-11.4	9.48	-3.56	-3.04	-1.56	-1.04	0.44	-1.04
-8.976	-8.168	-3.64	-0.584	-22.92	-0.808	18.256	-37.12	-2.608	21.44	-4.64	-4.112	-3.64	-2.584	-0.64	-3.112
-3.848	-6.576	-1.272	1.728	-17.664	-12.88	8.032	-24.032	3.304	20.728	-2.272	-1.848	-0.272	0.576	1.152	-0.576
-11.136	3.48	-1	1.376	-13.4	-14.128	7	-24.64	3.368	13.12	-2	-2	-1	-0.376	1.624	-0.376
-3.032	-4.36	-0.328	2	-5.968	-10.608	6	-9.936	-0.624	3.688	-1.672	-2	-1	-1	1	-1
-4.16	-5.32	-1	0.44	-0.52	-12.12	-27.48	21.36	1.32	2.08	-2.28	-2.28	-1.28	-1	1	-1
-15.624	-10.128	-1.232	-0.536	-2.52	-16.84	-20.36	20.072	-5.072	-1	-3.536	-2.536	-1.768	-1	1	-1
3.976	-21.92	1.448	2.632	-11	-2.08	-15.312	19.264	1.528	-3	-1.184	-1.184	-1	0.632	1.816	0.632
-7.136	-4.728	-2.136	0	5.6	-6.456	1.872	-5.688	-14.232	-13.048	-3	-4	-3	-2	-0.136	-2.136
-4.736	-1.56	-1.912	0.176	-1.944	-3.68	8.472	2.504	2.648	-18.384	-2.824	-2.824	-0.912	-0.824	0.176	-1
-4.84	-0.32	0.92	2.88	11.36	-3	15.28	-14.64	4.76	-9.52	-1.12	-1.12	-0.08	0.92	1.96	-1
-16.968	-10.032	-4.968	-1.968	1.104	-8.944	14.928	-1.936	-12.816	-11.976	-4.976	-4.976	-4.968	-2.984	-1.968	-4.968
-15.608	1.832	0.72	3.776	19.72	-4.328	-30.328	53.432	11.944	-10.448	0.72	-0.224	2.72	1.776	2.832	0.888
-12.128	9.44	-2.272	1.312	1.832	-7.856	-16.352	17.456	-6.232	-3.896	-1.688	-2.688	-1.584	-0.584	0.52	-0.792
-5.216	-1.304	0.696	0	11.088	1.72	-18.632	19.76	2	-18.544	-3.152	-3.152	-2	-1	0.848	-0.152
12	4.2	-3.638e-12	2.6	-10.2	5	-1	5.4	10.6	-7	-1.6	-1.4	-0.4	0.4	1.6	-0.2
0.504	-7.744	-2.76	0.992	-14.52	0.504	11.24	-22.784	4.976	-16.008	-2.504	-3.256	-1.256	-0.504	0.496	-0.752
6.08	-1.216	-1.184	2.112	-12.672	6.56	31.776	-29.376	13.816	2.816	-1.888	-0.888	-0.184	1.112	2.816	0.704
-3.376	2.848	-0.312	3.344	-6.28	-3.28	9.904	-23.904	18.28	0.752	-1	-0.656	1	1.688	3	-0.312
0.04	-13.352	-2.216	0.176	2.056	2.216	-6.408	0.92	13.744	-2.392	-3.216	-3.216	-2.216	-1.608	0.784	-1
1.52	-3.4	0.48	2.8	3.12	7.2	-8.72	0.16	26.6	6.96	-0.2	-0.76	1.36	1.24	3.48	3.48
-11.56	5.192	-2.512	-0.024	-4.096	-2	-21.88	3.952	29.536	0.12	-2.512	-2.512	-1.512	-1	-0.512	-1.488
-0.504	4	-0.072	1.464	-9.712	-4.536	-5.32	0.464	5.928	-2.464	-2	-2.536	-1	-1	1.464	-1
-1.088	-2.416	0.416	3.416	-10.336	3.424	20.344	-34.256	1.84	14.752	-0.416	-1	0.416	1	2.416	0.832
-4.096	7.952	-1.472	1.792	-15.312	-2.424	15.264	-24.528	15.368	11.104	-1.84	-1.84	-1.472	0.528	0.528	-0.736
-1	-0.44	-1.72	0.6	-6.48	-9	28.36	-33.08	1.52	0.28	-3.72	-2.72	-1.72	-0.72	0.96	-0.36
-5.544	-6.632	-1.544	2.456	-3.456	0.28	-10.384	3.736	4.736	20.832	-1.544	-1.544	-1.272	0.456	0	-3.184
-9.656	-0.464	-1.776	1.224	-3.968	-4.776	-19.36	4.584	-1.88	3.032	-2.552	-2.552	-0.776	-0.552	1.224	0.448
-1.232	-0.936	-1	1.176	-1.824	-0.704	-14.528	9.824	-6.296	-2.648	-2.824	-2	-1.824	-0.824	0.176	-1
-10.824	-1.048	-1.256	2.488	-1.128	-3.384	-10.664	17.848	-9.384	8.568	-1.384	-1.384	0.616	0.744	2.616	0.744
10.88	-1.32	-1.92	1.08	-7.04	0.76	12.92	-5.48	18.32	2.56	-2.92	-2.84	-0.92	-0.92	1	0
4.552	-13.52	2.968	4.904	5.968	3.584	14.16	5.648	12.424	30.36	0.936	0.936	1.904	2.936	3.968	1.968
-14.856	-21.872	-3.92	-0.92	10.984	-15.808	7.096	-10.68	4.096	16.968	-4.92	-4.904	-4.904	-2.92	-1.92	1
-7.768	-14.488	-1.128	1.872	10.104	-3	11.104	-8.528	9.424	6.256	-2.064	-2	-1.064	-0.064	1.936	-1.936
-0.216	0.328	-0.448	3.664	-0.896	0.552	-30.984	35.872	10.776	19.888	-0.336	-0.336	1.664	1.664	2.776	0.776
-3.52	-6.84	-1	2	4.48	-1.84	-15.96	17.84	-0.12	10.76	-1.84	-1.84	-1	0.16	1.84	0.84
0.376	-2.624	1.96	3.752	0.504	-0.792	-14.712	14.632	5.128	10.504	-1.04	-0.248	1.168	1.96	2.792	1.168
5.024	4.56	-1	2.744	-8.208	-1.256	4.096	4.928	8.536	11.208	-1	-1	0.744	0.744	2.488	0.488
5.96	-7.048	-1.304	1.392	-5.648	-1.824	11.344	-16	-2.352	17	-2.304	-1.912	-0.912	-0.608	1.088	-0.216
1.464	-8.056	-0.352	1.648	-12.48	3.168	21.464	-16.224	7	13.536	-1.352	-2	-0.352	-0.352	0.648	-0.352
2.6	10.4	-3.8	-0.8	-3.2	-4.2	3	-19	2.4	10.8	-4.4	-3.8	-2.6	-1.2	-0.6	-2
0.936	0.448	-3.448	0.208	-0.688	-3.032	-11.408	-10.248	11.656	6.24	-3.344	-2.792	-2.896	-1.896	0.104	-1
13.976	7.096	0.984	2.992	-3.008	4.992	-2.928	-12.152	1.504	0.96	-1.008	-1.008	0.992	1.984	2.992	0.496
0.824	-1	-1.912	0.088	8.456	3.352	-26.664	-1.928	-1.176	8.72	-3.456	-3.456	-2	-1	0.456	-1
-6.328	-4.064	-1.368	1.04	4.12	-2.88	-15.552	2.488	5.04	5.448	-2.96	-2.776	-1.96	-1.368	0.632	-1.184
-5.68	3.6	-2.36	0.92	-11	-6.92	16	-16.68	1.48	15.64	-2.36	-2.36	-1.36	-1	0.08	-0.2
-3.696	0.304	-1	1.312	-8.56	-5.2	15.072	-12.88	-1.688	17.376	-2.688	-2	-1.688	-0.688	2	-1
-13.568	-7.072	-0.264	3.736	1.416	5.528	11.32	-16.112	11.152	18.64	-0.264	-0.264	1	1	2.736	0.472
1.328	-1.648	-2	0.568	14.216	-6.136	-8.056	8.408	11.272	0.728	-2.216	-2.432	-1.216	-1	-0.216	-1.216
7.32	-0.656	-2.664	1.504	-4.984	-5.992	-15.344	-0.304	11.664	18.824	-2.496	-2.664	-0.496	-0.496	2.336	-1.328
-2.88	-0.32	-2	2.64	-3.52	6.68	-29.8	16.92	10.36	3.44	-1.24	-1.36	-0.24	0	1.76	0
-25.056	-7	-2.856	0.072	-2.208	-3.712	-12.432	26.856	13.776	19.216	-3.928	-4.784	-2.856	-1.856	-0.784	-3.712
8.52	-14.928	-2.928	2.024	12.808	0.144	26.16	-7.04	13.096	8.288	-1.976	-1.976	0	1	1	-2.928
-19.048	1.072	-1	2.024	5.832	-13.832	11.312	-5.192	8.928	15.192	-1	-1	-1	1	1.976	0
-8.928	-9.568	-1.928	-0.928	3.992	-16	12.72	-6.432	23.504	33.576	-4.928	-4.856	-2.928	-2	-0.928	-1.928
-0.36	-11.84	0.52	3.52	-5.64	-9.56	2.6	-11.24	21.4	29.36	-0.36	-0.36	0.76	0.76	1	0.76
4.84	-2.848	-1.496	2.336	-0.664	4.136	-23.304	21.656	18.84	28.816	-0.664	-1.832	-0.496	-0.496	2.168	1
-3.84	-2.592	-3.216	0	4.216	-1.728	-5.808	6.432	15.568	23.568	-3	-3.784	-0.432	-1.784	0	-0.216
-9.304	11.888	-1.528	2.472	-2.32	-0.472	-2.136	13.248	18.584	24.08	-1.264	-0.528	0.472	0.472	1.736	-0.264
-6.44	13.624	-2.064	0.624	0.688	-1.752	7.936	-6.312	14.184	0.368	-3.376	-3.064	-2.064	0	0.312	-1.376
3.12	-0.28	-3.08	1.2	-1.32	3.2	16.12	-23.76	23.24	0.04	-2.44	-2.08	-0.8	-0.08	0.28	-1.36
-7.96	11.224	-2.368	1.632	-15.776	0.752	20.896	-41.84	16.448	1.184	-1.776	-1.776	-0.368	0.224	1.816	-0.184
-6	8.368	-1.456	0	-2.704	3.6	-1.016	-23.808	-4.528	-3.912	-3	-3.544	-2	-1	0.544	-1.912
-8.016	13.016	-0.504	1.992	10.008	-5.432	-20.136	5.096	24.992	-19.088	-1.008	-1.008	0.496	0.496	0.984	-0.016
-4.48	15.832	-2.344	2.104	7.864	9.728	-17.448	3.344	2.584	-12.176	-1.344	-1.896	-0.448	0.552	1.552	-0.448
-3.6	10	-4.2	-1.8	1.8	-9.2	-27.8	2.4	-4.6	-34.8	-4.8	-4.8	-3.2	-2.2	-1.2	-2.6
-0.648	-10.688	0	2.944	3.296	3.296	-2.504	8.704	1.888	-14.76	-0.704	-0.704	0.944	1.296	2.296	0.296
-4.176	0.824	-1.696	1.696	-5.608	1.912	20.696	-8.128	0.088	-34.92	-2.304	-1.304	-1	-0.696	1	-1.304
-6.976	-4.512	-2.208	1.768	-6.464	4.72	9.232	-21.44	-2.696	-23.672	-1.232	-1.232	-0.976	0.768	2.28	0.512
3.96	-4.496	-0.208	3.376	-3.416	3.12	6.328	-18.752	2	0.584	0.376	-0.624	0.584	1.584	3.376	0.792
-5.72	-7	-0.68	0.64	0.4	-6.04	-9.8	-1.96	-7.76	-14.44	-2.52	-2.52	-2.2	-0.52	-0.04	-0.04
-17.656	-21.424	-1.888	2.112	6.336	-6.888	-12.344	38.992	-1.672	-2.44	-1.888	-1.888	-1	-0.112	0.224	-1
-20.168	-12.896	-2.192	1.808	8.256	-3.552	-23.36	42.296	-2.128	-13.256	-2.064	-2.064	-1.064	-0.064	0.128	-3.808
-22.728	-24.728	-3.936	-0.936	9.792	-10.952	-11.304	18.288	-5.936	-17.92	-4.936	-3.968	-2.952	-1.968	0.016	-2.952
7.904	-17.552	1.936	2.904	-4.552	-0.256	27.424	-15.872	16.36	-6.776	-1.064	-1.064	-0.064	-0.032	2.904	0.936
2.4	-8.16	-2.84	-0.76	-7	-5.44	16.76	-9.92	-1.64	-3.76	-4.76	-3.84	-2.84	-1.92	-0.92	-1.92
11.256	-3.616	-0.256	0.744	-2.384	-2.616	2.128	-24.512	1.28	15	-3.128	-3.128	-2	-0.256	-1.744	-5.36
8.12	-2.36	-0.648	1.352	2.536	-7	-2.936	-1.768	-3.768	14.824	-1.824	-1.824	-0.648	-0.824	1.176	-0.648
9.968	-4.12	-2	0.224	-17.76	2.88	-17.656	15.848	-12.88	10.552	-3.776	-3.776	-2.552	-1.776	0.224	-1.776
6.28	3.632	-1.272	2.184	4.632	3.824	-20	10.904	-21.912	8.648	-1.272	-1.544	-0.544	0.456	1.728	-1
-8.92	4.2	-3.04	0.28	7.88	5.84	-18.36	-1.08	-18.84	-5.6	-3.04	-3.04	-1.72	-1.72	-1.08	-1.72
-1.528	11.68	-2	1.632	-10.168	-1.056	12.04	-24.248	-2.48	-13.528	-2	-2	-0.632	0	0.632	-0.368
2.496	7.752	-0.832	1	-6.344	4.912	9.672	-29.432	-4.072	-10.08	-2	-1.416	-0.416	-0.416	0	-0.832
-13.968	-1.928	-1.536	0.928	-1.144	4.36	25.536	-37.784	-20.608	-4.928	-3.072	-3.072	-2.072	-1.536	-0.072	-1.536
-0.12	7.144	-0.024	1.464	1.12	-5.488	10.88	-23.224	-15.608	-9.512	-1.536	-2.048	-0.536	-0.024	1.976	-0.024
3.2	7.88	-1.32	2.68	19.16	8	-21.04	17.76	-12.04	-3.88	-1.32	-1.32	-0.32	0.68	2.12	0.12
-8.92	-1	-1	1	7.88	-5.704	-14.12	4.12	-2.176	0.512	-2	-2	-1.608	-0.608	2	-1
-2.656	0.688	-0.624	2.376	-5.688	-0.312	-12.904	21.752	3.368	-0.248	-1.624	-2.312	-0.624	0.376	1.72	-0.312
-10.296	-6.776	-2.296	1.112	-1.52	4.856	-3.592	6.856	-15.856	7.448	-1.888	-1.592	-0.592	0.408	1.408	-0.592
-0.248	-4.744	-2.256	0.744	-7.528	-20.032	4.472	-4.736	-8.264	-8.784	-4.008	-3.256	-2.008	-1.256	0.744	-1.256
-6.2	-8.2	2.6	2.8	2.8	4.6	14.2	-28.2	-8.6	11.2	0.6	-0.2	0.6	1.8	2.8	1
-4.544	-2.04	-2	1.696	-4.672	-4.176	21.152	8.368	-22.672	9.936	-2.304	-2.304	-1.152	-0.304	0.696	-0.456
-0.792	-8.92	1.104	2.208	-1.416	-18.44	-3.88	19.376	-9.208	20.856	-1.688	-1.792	-0.688	-0.688	3.896	-0.792
-8.104	-3.944	-1.112	3.776	-5.776	-13.784	-18.568	24.456	-0.832	6.056	-1.168	-1.112	0.832	0.888	1.944	-0.056
-22.92	-21.928	-2.984	-0.968	8.96	-6.944	-24.928	20.088	4.872	-3.952	-5.96	-4.968	-3.968	-1.976	-0.976	-1.984
-2.04	-1.32	0.88	3.92	-1.16	5.6	-8.48	23.44	-18.32	18.32	-0.04	-0.08	1.88	1.92	2.96	-0.96
-0.88	-3.592	-1.912	1.088	-10.12	-7.768	30.184	-16.616	-10.408	15.384	-2	-2.912	-0.912	-1	0	-1.912
0.136	-0.408	-2	0.136	-7.272	4	14.912	-18.272	-31.552	4.408	-3	-2.272	-2	-0.136	0.864	-0.272
-5.92	-8.264	0.816	3.816	-2.552	0.632	22.712	-16.184	-22.92	-0.792	-0.368	-0.184	1	1.816	3	1.184
-20.736	-7.072	-2.304	1.232	2.928	1.016	5.36	-1.216	-6.232	11.52	-1.536	-2.536	-1.536	-0.536	0.464	0
-12.04	-8.84	-0.84	2.16	-1.52	-1.12	-13.2	14.28	-3.36	7.92	-1.4	-1.12	-0.84	0.16	1.44	0.16
1.952	-16.128	-1.672	2.328	-1.984	0.672	-28.032	2.016	-0.016	19.936	-1.344	-1.344	-1.344	-0.344	0.656	-1.688
2.12	-12.392	-0.376	0.752	-1.384	0.88	-18.752	-3	2.632	13.504	-3	-2.624	-2	0	1	-0.376
13.664	-5.272	-2.272	1.728	-8.024	0.032	10.264	-22.96	-1.664	17.664	-2.272	-1.848	-0.272	0.152	1.728	-1
12.776	-13.832	-2.056	2.944	-14.112	1.552	25.28	-21.584	6.144	18.664	-1.056	-0.528	-0.056	1	2.944	0.528
4.56	-14.2	-3.08	1.4	-1	6.76	9.72	-15	2.84	18.56	-2.56	-3.08	-1.56	-0.04	-0.04	-0.04
-0.864	-13	-0.432	2.568	15.272	-11.568	5.84	2.184	4.752	24.704	-1	-1.432	-0.432	0.432	2	-0.432
4.08	-8.536	-0.768	1.848	12.392	2.384	-25	15.456	4.928	27.24	-1.768	-2.152	-0.536	-0.152	0.848	0
7.968	-6.008	-2.32	0.344	18.664	1.68	-12.28	8	14.024	17.984	-2.992	-2.992	-0.992	-0.328	0.672	-1.328
1.664	-9.528	-0.864	2.848	10.544	-3.816	-20.424	14.136	8.136	12.848	-1.152	-1.864	0.136	0.424	1.424	-0.576
-6.76	-11.08	-2.76	-0.76	-13.2	0.08	-4.72	1.72	11.4	16.16	-4.52	-3.76	-2.76	-2.52	-0.76	-2.76
14.888	-15.312	1.424	3.616	6.192	-17.08	14.88	11.28	-1	19.04	-1	-1	1.616	2.232	2	1.424
3.72	5.832	-1.288	1.712	8.424	-3.88	16.584	-13.704	-4.008	13.304	-1.288	-1.288	-1.144	-1	1.712	-1.144
-2.096	-5.328	-0.904	1.288	3.904	-6.808	23.712	3.56	4.424	2.248	-2.808	-1.808	-0.712	0.192	4	0.192
-4.424	1.376	-2.048	1.952	6.856	0.664	-9.096	17.232	-2.52	-5.616	-1.096	-2.048	-0.096	0.904	1	0
-1	-15	-3	1	8	-3	-15	9	-4	3	-3	-3	-2	-1	0	-1
0.048	-3.664	-2.096	-0.048	3.848	-0.48	-18.384	20.848	10.048	3.24	-4.048	-4.048	-2.048	-2	0	-0.096
-4.864	-2.464	-1.808	2.096	-6.576	-10.56	0.672	10.504	2.288	11.328	-1.904	-2	0	0	3.904	-0.096
-5.72	7.136	-5.568	-0.856	-7.28	4.984	9.704	-25.984	6.704	-15.584	-3.712	-3.856	-3.712	-1.856	0	-1.856
-6.344	1.12	-0.576	2.232	2.888	2.344	7.264	-20.344	2.456	-21.808	-0.96	-0.96	-0.768	1.232	1.04	-0.96
0.44	6.72	-0.28	1.72	7	1.4	19.2	-17.32	3.2	-38.32	-1.52	-1.76	-0.76	-0.52	-0.28	-0.52
2.288	-5.288	-1.288	1.848	-10.352	7.544	7.952	-20.016	13.272	-23.408	-2.576	-1.576	-1.288	0.424	1.712	1.712
18.664	12.304	1	3	-4.656	-0.296	-27.248	9.632	4.336	-17.32	-1	-1	1	1.336	2.664	0
4.768	0.464	-2.232	0.92	-0.696	-6.544	-25.232	1.064	7.304	-15.232	-2.232	-2.232	-1.464	0.536	1.536	0.152
0.616	4.864	-1.16	2.272	-4.48	-1.32	-17.112	12.704	18.544	-30.544	-1.728	-1.728	-0.16	0.704	1.136	-0.864
-3.68	2.28	-0.52	2.48	-9.56	-3.48	17.08	-11.56	-1.4	-16.4	-1.52	-1.52	-0.52	0	2.48	0
-0.528	-7.024	-1.528	0.528	-5.472	1.136	6.032	-17.968	-3.36	-16.08	-2.944	-2.472	-1.472	-1.472	1.056	0.584
4.608	-5.576	1.424	3.848	-9.032	-7	13.696	-11.968	7.456	-11.304	0.424	0.424	1.424	1.424	3.424	1.848
-3.512	-18.256	-0.88	1.496	13.232	-2.248	3.008	-5.76	8.136	-14	-2.128	-1.752	-0.128	0.248	0.872	-1
-6.608	-5	-4.344	-0.672	2.016	-12	-13.064	11	-5.44	-16.656	-4.672	-4.672	-2.328	-2	0	-2
7	-4.48	-0.28	1.72	7.32	-4.56	-21.68	10.48	-6.6	1.68	-2.28	-2.28	-0.56	-0.56	0.44	-0.84
-15.448	-9.768	-1.464	1.768	11.664	-3.072	-26.304	39.68	-4	2.536	-1.464	-1.232	-0.768	0.768	1.768	0.536
-13.056	-12.896	-1.632	1.368	11.792	-1	-2.944	24.784	-2.16	8.656	-2.632	-2.632	-1.264	-0.448	1	-0.184
-17.864	-10.36	0.592	2.456	-6.184	5.768	25.624	-1.664	-3.136	5.912	-1.408	-1.272	1.456	1.456	2.728	0.728
-11.648	-17.736	-0.912	1.264	2.12	0.32	13.144	-7.736	-13.12	8.472	-1.912	-1.912	-0.824	0.088	2.088	1
-9.16	-16.56	-1	2.96	7.08	6.72	2.08	-12.36	15.24	-1.64	-1	-1	0.96	0.96	2	0.96
-4.016	-4.968	0	2.984	-0.048	-11.984	-14.056	9.984	9.04	-9.032	-1.008	-1.008	-0.992	0	1.984	1.968
-9.384	2.832	-3.888	0.944	-9.776	4.272	-20.552	13.728	14.168	-17.16	-3.056	-3	-1.056	-1.056	0.056	-1.888
-5.872	5.024	0.792	2.688	-0.648	2.896	-13.416	22.856	5.064	12.4	-0.416	-1.312	0.584	1.688	4.376	1.584
-12.176	-18.568	-3.24	-0.392	-8.784	-11.088	4.52	-0.912	-5.656	-1.24	-4.392	-4.392	-3.24	-1.544	-0.544	-1.696
2.8	-3	-1.2	1.6	-5.4	-3.6	16.6	-20.2	10.2	0.6	-2.2	-1.4	-0.4	-0.2	0.8	-0.2
0.032	-0.28	-1.504	0.744	-22.032	-2.264	15.216	-20.696	14.776	4.496	-2	-2.752	-1.504	-0.504	0.496	-1.256
-0.072	5.552	0.112	1.296	-8.776	2.296	21.52	-35.04	10.112	1.816	-2	-2.408	-1.704	-1	2	-0.592
-0.624	-1.152	-0.688	1.656	6.16	10.84	-10.88	-8.12	15.128	-3.44	-1.032	-0.688	0.656	0.312	2	-0.344
1.08	8.296	-3.216	1.392	7.16	-2.096	-23.648	3.2	8.272	-7.728	-2.608	-2.392	-1.392	-1	0.432	-2.96
-8.88	2.16	-2.88	0.56	-0.16	-5.64	-30.28	9.16	-1.6	-5.44	-2.88	-2.88	-1.88	-0.88	0.12	-1.32
-5.248	1.192	-2.488	1.536	0.608	3.344	-16.488	2.904	10.144	5.464	-1.952	-1.952	-0.464	0.024	1.024	-0.464
4.856	6.328	-2.784	0.68	-0.32	1.536	21.752	-4.904	-1.392	9.432	-3.32	-2.856	-1.32	-0.856	0.072	-1.392
-9.752	8.912	-1.336	1.08	-10.336	-4.176	15.176	-11.68	8.576	13.824	-2.92	-2.336	-1.336	-1.336	1.08	-0.168
-3.056	6.048	-0.736	1.632	1.792	-7	4.36	-12.576	9.104	13.368	-1.368	-1.736	-0.368	-0.368	1.632	-1
2.84	-5.16	-4.68	-0.68	0.72	-11.28	-5.92	-2.28	4.68	17.16	-4.36	-5.36	-4.36	-2.36	-2.04	-2.36
-3.384	7.92	-1.64	1.816	10.184	-9.912	-8.904	30.28	-2.192	16.096	-1.456	-1.456	0.272	0.544	1.544	0.272
-6.672	-17.088	1.656	2.656	6.416	-9.672	-19.776	27.12	0.104	6.432	-2.12	-2.12	-0.12	0.88	2.104	0.104
-4.944	-10.584	-1.648	-0.472	1.288	16.888	-7.648	31.416	12.36	1.296	-2.824	-2.472	-1.648	-0.824	0.176	-0.824
-13.72	-4.128	-1.256	1.744	-3.024	-6.256	10.288	0.408	8.872	-5.592	-1.384	-2.256	-1.256	-0.256	1.744	-1.128
-0.16	-10.44	-1.16	1.68	6.28	-8.64	20.96	-19.84	15.96	-6.04	-2.24	-2.16	-1.08	-0.16	0.76	0.76
-5.488	-10.616	-1	0.096	-1.84	6.84	-6.944	-29.648	-8.648	-6.096	-3.904	-3.904	-3.872	-1.936	1	0.936
6.032	2.096	-1.016	2.984	1.872	0.856	12.776	-16.696	9.968	-19.76	-1.016	-1.016	0.952	0.968	1.984	-0.016
-7.296	-1.512	-3.808	-1.744	-13.528	-15.424	-21.296	5.128	17.872	-18.208	-3.808	-3.872	-3.808	-1.872	-0.872	-1.936
-1.664	-4.328	-0.448	0.888	-3.776	4.328	-17.344	4.888	7.096	1.768	-3.112	-2.224	-0.224	-0.112	0.888	-1.112
-8.56	-7.12	-0.52	2.32	9.88	-6.4	-22.32	20.56	4.44	-4.52	-1	-1.84	-0.84	1.16	2.32	-0.84
-11.92	-6.552	-3.584	-0.208	-21.256	8.416	-1.84	-20.288	12.672	13.128	-4.584	-4	-2	-2	0	-2.792
8.696	-3.768	-0.024	2.232	-4.584	5.696	30.136	-43.88	-0.976	15.44	-1.768	-1.768	-0.512	0.488	1.232	-1.256
0.384	0.784	-1.784	1.216	-6.656	2.784	20.088	-31.568	8.872	-1.656	-2.784	-3.088	-2.48	-0.784	-1.176	-3.872
13.352	3.76	-1.056	0.296	0.016	-5.224	8.184	-29.536	-7.704	5.944	-3.352	-3.352	-2	-1.352	-0.352	-1.648
17.4	12.8	-0.2	3.2	-6.4	-2.2	-16.2	0.2	-4	17.8	-0.8	-0.8	0.2	0.2	1.8	-0.2
5.24	-0.656	-4.208	0.448	-1.552	1.76	-18.688	14	-4.552	0.928	-3.656	-3.656	-2.656	-1.552	-0.104	-1.552
12.056	-8.48	0.008	1.512	-1.448	-4.52	-26.448	24.008	-9.52	-2.512	-1.992	-1.992	-0.488	0.008	1.016	-1
-5	-6.56	-1.368	1.632	-4.808	-5.544	-7.576	5.736	-9.44	-3	-1.912	-1.912	-0.456	-0.456	1	-0.456
5.2	-9.816	-2.408	-0.592	-3.408	5.92	9.448	-15.104	-21.632	-6.776	-4.592	-4.592	-3.592	-3	-1	-1.592
-2.28	-4.76	-3.28	0.36	-12.92	12	23.72	-3.92	-18	-6.4	-3.28	-3.64	-2	-1	0	-1.28
0.504	-7.56	-1.936	0.752	2.312	0.32	17.44	-8.936	-14.936	-2	-2.936	-3.248	-2.248	-1.936	0.688	-0.064
-10.512	-5.792	-0.736	0.056	-0.208	-13.36	7.904	2.68	-12.208	-5	-3.944	-3.208	-1.944	-1.208	0.056	-1.472
7.032	-3.08	0.704	3.704	20.976	-2.808	-12.752	45.192	-6.536	-1.624	0.136	0.136	1.136	2.704	2.92	0.352
-10.976	4.32	-2.496	0	0.504	-6.52	-20.984	27.008	-14.984	-20.32	-4	-4	-2	-1.664	0.168	-1.832
-4.76	2.72	-1.64	1.24	-2.68	-10.04	-11.68	12.2	-19.44	-12.84	-1.76	-2.76	-1.76	0.12	-1.52	-1.76
0.208	-1.504	1.568	4.496	-10.072	6.064	17.416	-18.704	-15.36	-16.072	0.496	0.496	1.568	2.496	3.568	0.784
-18.184	-6.904	-0.952	-0.928	-1.096	-12.072	10.48	-2.672	-9.192	-11.928	-4.904	-3.928	-1.952	-0.952	0.048	-0.976
-8	-4.928	-1.024	1.952	-5.856	-19.832	11.048	-27.832	-15.048	-13.096	-1.072	-1.072	-1.048	-0.048	0.976	-1.024
-2.352	-3.28	-2.928	0.216	-3.848	9.416	-0.08	-11.2	-7.136	0.64	-3.784	-3.784	-2.712	-1.784	0.144	-1
0.88	-0.84	-1.24	1.64	3.96	-0.28	-28.48	19	2.72	-5.36	-2.36	-2.24	-0.36	-0.24	1.76	-1.12
-9.656	19.16	-0.168	3.664	4.816	11.832	-8.36	-0.32	6.496	-21.16	-1.168	-1	0.832	1	4	1.168
-7.488	13.216	-2	1.432	-2.136	0.648	-23.568	0.296	-1.512	-6.896	-2.568	-1.784	-1.568	-0.784	2	0
-10.096	-2.928	-1.056	1.472	-4.376	6.264	-7.024	-11.808	-2.792	-4.168	-1.32	-1.056	-0.792	-0.528	0.736	-0.528
-12.624	7.624	-1	2.624	-10.688	5.76	16.824	-35.072	-8.368	-5.128	-1.064	-1.376	-0.064	-0.064	1.624	-0.376
-7.6	5.12	-3.28	0	-6.48	6	18.4	-17.44	-18.24	-12.52	-4.64	-4	-3.28	-2.64	-0.36	-1.28
-12.96	-4.672	-1	1.592	2.592	-5.424	-0.04	-11.552	-14.512	4.656	-1.408	-1.408	-0.408	-0.592	1	-1
-5	-2.576	-1.632	1.368	2.104	-4.632	-13.944	9.472	-15.44	-2.792	-2.632	-2.088	-1.176	-0.088	-0.088	-0.544
-3.032	-6.992	-3.504	-0.512	-1.568	-17.992	-6.008	19	-11.992	1.984	-4.008	-4.008	-2.512	-2.008	-1.496	-3.992
-8.624	-0.928	-0.552	1.448	2.312	-3.032	-29.416	21.856	-12.48	1.688	-1.552	-2	-0.552	-0.552	1.448	-0.552
-10.8	-12.4	-1.8	0.8	-9.2	-9.2	-8.4	8.2	-19	7	-2.8	-3.2	-2.2	-1.4	0.6	-0.4
2.24	-13.368	-1.296	1.352	-0.536	-3.296	17.832	-3.776	-8.016	1.464	-1.648	-2.296	-0.296	0.352	1.352	-0.648
-10.392	-16.256	-1.304	2.088	-2.088	2.48	13.52	2.304	-17.264	7.616	-1.608	-1.608	-0.304	0.392	0	-0.304
0.488	-26	-2.72	0.024	-8.464	0.072	15.232	-0.208	8.16	-7.256	-3.232	-3.232	-1.976	-1.232	0.024	-1.232
-11.376	-17.496	-0.792	2	0.704	-3.872	0.248	8.92	6.208	-18.168	-1.208	-1.208	-1	-0.792	1.416	-0.792
-6.48	-14	-1.16	1.68	-6.28	0.08	-15.04	32.76	-3.2	-19.84	-2.16	-2.16	-1.16	-0.16	1.16	-1.16
-2.112	5.432	-1.888	-0.552	-3.992	9.888	-23.432	13.224	5	-13.224	-2.776	-3.664	-1.776	-1.664	-0.664	-1.888
-7.616	9.848	-1	2.872	-8.872	-7.872	-15.32	12.192	3.256	-8.872	-1.128	-1.128	-1	0.872	1.936	-1
-6.096	-13.84	-2.016	-0.984	2.776	-0.08	15.664	-9.664	14.856	-13.968	-4.984	-4.968	-2	-2	-1.968	-2
-10.872	-10.904	-1	1.936	-1.968	-12.712	14.448	-15.032	26.712	-4.968	-2.032	-2	-1	-0.968	1.032	-0.968
-5.36	-9.32	1.76	3	-14.68	6.32	28.56	-12.96	15.4	15.64	-1	-1	1	2.84	3.84	-0.92
-7.64	-1.512	-1	0.128	8.72	0.616	7.768	-26.64	18.488	0.616	-3.744	-3.744	-1.744	-0.872	0.872	-1
-8.352	17.592	-2.648	1.824	7.6	0.704	-45.656	13.24	17.472	-1	-1.176	-1.176	-0.176	0	1.176	-0.648
-4.104	-2.536	-3.88	-0.328	-4.328	-8.968	-16.136	-12.536	18.208	-0.776	-4.328	-4.328	-3.328	-2.328	-0.776	-2.776
-0.736	4.728	0.184	0.728	3.64	-7.536	-18.912	-1.816	16.728	-0.728	-3.544	-2.544	-2.272	-0.272	0.728	-1.272
16.28	6.04	-1	2.36	-7.96	2.92	13.52	0.64	1.04	1.56	-1.32	-1.64	-0.64	1.04	2.36	0.36
-2.152	-3.528	-3.528	-0.16	-6.056	-3.104	15.112	-15.848	-8.584	-10.792	-3.528	-4.16	-2.528	-1.528	0.84	-0.056
-1.08	0.592	-1.912	0.504	-6.496	2.336	17.496	-17.24	-5.92	-10.328	-2.664	-3.08	-2.248	-1.08	0.336	-0.664
3.392	-7.496	-0.072	1.928	-6.504	-7.536	1.824	-10.648	-5.216	-1.216	-1.536	-2.072	-0.536	-0.072	0.928	-1
0.952	-12.488	-1.024	0.512	1.952	-3.168	-11.12	9.68	-9.536	-1.272	-3.512	-3.488	-2	-1	-0.512	-1
1.88	-23.16	-1.56	1	-2.4	0.88	-11.6	5.12	-8.16	13.96	-2	-2	-0.44	-0.44	0	-0.88
4.376	-1.664	-2.176	1.648	4.688	-4.528	-24.568	37.648	-9.568	18.688	-2.568	-2.96	-0.96	-0.352	1.824	0.04
-4.064	-10.808	-1	1.032	11.656	-5.528	-16.224	21.072	-8.496	10.592	-2.312	-2.312	-0.968	0.032	0.688	-0.656
-10.816	-13.592	1.816	2.704	2.184	-15.56	25.408	-17.296	-13.44	19	-1	-1.296	-0.296	0.408	1.112	-1.888
-6.736	-5.248	0.256	0.504	1.248	3.504	11.528	-14.52	4.232	13.512	-2.496	-2.496	-0.496	-1	0.752	-0.248
-1.6	4.2	-1.8	0.8	1	9	12	-3.6	-12	-5	-3.2	-2.4	-1.4	-0.4	0.4	-1.6
-6.088	5.112	0.544	3.392	0.416	5.088	-0.216	-6	15.872	4.696	-1.456	-1.456	0.392	0.544	1.696	-1.152
-13.44	14.44	-0.896	1.208	-8.752	9.376	-9.04	4.08	11.976	-0.544	-2.792	-1.896	-1.792	-0.688	0.416	0
1.448	-0.328	-0.888	3.112	-3.832	9.44	-25.048	14.776	17	1.168	-0.944	-0.944	1.056	2.056	3.056	1.056
-8.064	8.88	-3	-1	3.008	-8.856	-17.928	-3.864	20	-3.992	-3.008	-4	-2	-1.992	-1.984	-4.968
-1.36	3.76	-1.08	0	-6.68	-5.2	20.16	-10	-5.68	4.36	-3.04	-3.04	-2.08	-1.04	1.92	1.84
6.472	0	0	1.824	13.56	0.944	14.144	-22.704	16.648	12.76	-1.176	-1.176	-0.176	-0.088	0.912	-1.088
-4.408	10.136	-1.32	-0.184	-8.776	0.224	12	-28.408	29.232	20	-3.32	-3.32	-1.32	-0.32	-0.32	-0.592
-3.896	8.896	0.632	3.448	-15.32	5.736	5.32	-14.264	10.472	19.24	-1.368	-1.368	0.632	0.632	1	1
11.088	2.84	0.232	1.464	-4.072	-3.592	-33.04	20.576	9.448	20.696	-1.768	-1.768	0.232	0.232	1.464	-0.536
6.32	2.24	-2.72	0.28	-7.8	-1.16	-19	0.36	3.52	20.48	-3.72	-3.72	-2.44	-1	0.56	2
0.624	-0.312	0.016	2.016	13.048	1.048	-20.392	15.328	3.752	29.784	-1.984	-1.656	-0.656	0.016	1.344	-0.656
-15	-1.36	-3.12	2.128	12.128	-3.36	5.28	5.728	-7.984	18.496	-2.248	-2.248	-0.872	-0.248	1.128	-0.624
-8.544	-6.512	-2.848	0.576	11.76	3.76	8.456	-18.336	-4.696	12	-3.424	-4	-2.424	-1.424	0	-2
-3.192	-5.448	0.584	3	4.696	-0.944	12.224	-23.168	9.304	7	-1	-1	1.056	1.056	2	1.056
-1.32	-7	-2.48	1.04	-11.64	-6.52	15.28	-4.96	-4.64	4.6	-2.48	-2.96	-1.48	-0.96	1	-1
-12.544	-10.336	-0.272	2.16	-10.912	-19.496	-11.064	21.952	-4.184	1.16	-1.272	-0.84	-0.272	0.728	1.728	-0.272
-6.376	-8.528	-0.152	1.848	7.376	-8.92	-6.536	29.152	-2.072	5.848	-1.768	-1.768	-0.768	0.616	1.616	-0.616
-16.968	-8.392	-2	-0.328	5.024	0.008	-24.992	29.68	-16.64	-1.656	-3	-3	-2	-1	0	-1.336
-12.304	-4.304	-1	2.288	-8.832	-1.288	0.304	14.184	-15.984	5.88	-1	-1	-0.288	-0.424	1.288	-1
-5.2	-7.36	-1.72	1.04	-4.64	3	16.92	-26.52	7.72	8.52	-1.96	-2.96	-0.96	-0.72	0.76	-1
-6.808	2.384	-5.232	-0.616	-8.888	-4.04	11.264	-27.544	5.272	-6.464	-4.616	-3.616	-3.424	-2.424	-0.616	-1.808
-1.568	-1.304	0.28	3.424	5.832	3.416	6.584	-20.728	16.856	-0.992	-0.432	-0.576	0.568	1.424	1.712	-0.288
-5	-2.328	-2.808	0.192	-5.344	3.904	-0.272	-4.672	14.48	-11.232	-3.808	-2.904	-2	-0.904	0	-2.096
-12.472	-8.8	-0.904	0.144	-7.288	3.904	3.136	-0.568	12.712	-14.808	-3.856	-2.904	-1.856	-0.904	0.096	-0.952
-3	-5	0	3	-9	-20	-15	25	5	-7	-1	-1	0	2	1	0
-6.568	-2.616	-2.048	1	-9.048	11.28	-12.712	6.56	12.952	-13.808	-3	-3	-1	-1	0	-2
7.08	14.04	-0.384	3.52	-8.192	9.848	27.08	-34.864	14.792	9.232	-0.384	0.424	1.52	1.712	1.712	-0.096
-3.136	20.56	-4.28	-0.28	-9.264	-10.848	7.448	-22.296	5.72	-6.712	-4.136	-3.568	-2.28	-1.28	-0.28	-1.424
-2.456	-2.888	-2.192	-0.192	-17.232	-7.96	15.424	-32.04	7.888	-16.656	-4	-4	-3	-2	0	-3.232
-6.52	7.76	2.04	2.52	-8.2	-0.28	0.28	-11.68	-0.4	-3.16	-1.48	-1.48	-1.24	0.52	2	1
-6.152	2.44	-4.848	-1.848	3.152	-10.744	-22.104	17.848	10.744	0.624	-4.848	-5.136	-4.136	-3.136	-1.136	-2.424
-10.32	-3	-2.336	0.664	-4.632	-12.016	-24.664	21.368	15.352	3	-2.672	-2.672	-1.336	-0.336	0.664	-1.336
-6.008	-9.992	-2.232	2.152	1.616	1.768	-16.776	6.696	8.32	10.384	-1.848	-1.232	-0.848	0.536	1.768	-1.464
-13.408	-5.024	-3.432	-0.432	-6.048	-4.704	16.344	-8.728	2.704	5.976	-4	-2.432	-2.432	-1	-0.432	-1
-1.12	-3.16	-0.48	2.04	-0.08	2.6	7.8	-6.12	6.6	-1.36	-0.96	-1.48	0	0.48	0.48	-0.56
-11.056	-6.944	-1.944	1.056	4.224	-7.36	17.808	-7.136	8.336	1.248	-2.472	-1.944	-1.472	-1	0.528	-1
-1.848	-17.336	-2.88	0.272	8.488	1.304	13.328	12.728	17.816	-2.488	-3.728	-3.728	-2.152	-1.152	-0.152	-1.576
-2.24	-4.504	-0.752	2.872	-2.128	-7.752	-41.344	26.352	31.352	10.872	-1.128	-1.128	0.496	0.872	1.872	-0.128
-19	-11.656	-2.656	1.344	8.376	-11	-25.312	34.296	13.216	-2.576	-2.656	-2.984	-1.656	-1.328	1.344	-0.296
-1.2	-4.52	-3.16	0.56	-0.92	1.88	-24.4	20.8	11.48	3.8	-3.44	-2.72	-1.72	-1	0.28	-1
-4.304	-10.304	0.536	2.304	-3.608	-5.16	2.664	-4.984	9	-6.984	-2.232	-1.464	-1	-0.232	2.768	-1.232
0.528	-16.136	-2.632	-1.264	1.736	1.288	11.808	-15.448	6.712	-17.816	-5.264	-4.448	-2.632	-2.448	-0.448	-2.448
4.272	-0.088	-0.272	2.136	0.368	3.312	10.04	-25.816	17	-6.536	-1	-1	0.136	0.136	1	0.136
0.208	10.648	-1.176	0.824	5.56	-2.56	10.144	-23.144	4.384	-24.88	-3.088	-3.088	-2.088	-1	-1	-1.912
2.2	7.96	-3.88	0.12	-1.84	-6.56	-11.52	-3.88	0.32	-17.16	-3.88	-2.92	-1.88	-0.92	3.92	3.84
1.92	-0.976	-2.008	1.992	-16.936	3.008	-4.248	-21.816	14.024	-11.088	-2.008	-2.008	-0.992	0	1	-1.992
-8.608	1.776	-1.72	1.168	-17.328	4.672	-22.608	0.168	21.944	-9.832	-1.888	-1.888	-1.832	-0.888	0.056	-0.056
-3.312	10.248	-0.416	1.792	0.856	-14.272	-9.584	3.816	12.232	-5.376	-1.312	-1.312	-0.312	0.688	1.792	-1.104
-7.152	1.76	-1.544	2	-17.152	-2.24	20.936	-38.352	9.456	-8.656	-1.152	-1.848	-0.848	0	1.152	-1
1.8	5.4	-3.6	-0.6	-13.4	-8.8	13.6	-16.4	1.4552e-11	1.8	-4.6	-4.6	-3.6	-1.8	-0.6	-2.2
5.008	4.232	0.504	3.256	9.264	15.016	8.496	-18	6.256	14.28	0.256	0.504	1.256	2.008	2.752	1.256
-8.744	-6.152	-2.408	1.184	4.672	-3.112	-11.624	2.368	5.296	11.072	-2.408	-3.112	-2.224	-1.112	0.592	-1.112
-7.312	4.624	-1	2.656	-8.312	-12.248	-13.592	17.968	3	9	-1.344	-1.344	0.312	1	2.656	1
0.176	1.312	1.216	2.216	1.824	4.784	-16.96	19.216	-10.528	22.12	-1.392	-1.392	-0.608	0.608	0.608	-0.608
-10.36	-3.24	-4.24	-1.56	-2.24	-1.52	-13.84	5.12	-21.72	5.36	-5.12	-5.12	-3.12	-3.12	-1.56	-2.56
-4.096	-5.536	-0.928	2.048	7.512	7.144	2.616	-4.296	-8.024	3.312	-2.464	-2.464	-0.464	0.048	1.024	-1
-1.784	-5.104	0.072	2.144	-3.784	-12.256	20.536	4.32	-5.784	-0.424	-1.392	-1.392	0.144	0.144	2.144	0.072
-14.328	-8.832	-2.168	0.832	-10.496	-25.416	11.672	-6.504	0.16	1.424	-3	-2.584	-1.584	-0.584	1	-1.832
-15.848	-1.312	-0.368	1.736	0.944	-3.048	10.784	-4.728	8.368	0.368	-2.264	-2.264	-1.264	0.368	0.736	-0.264
-5.04	-3.72	-2.32	1.72	11.48	1.4	-28.36	31.96	-5.16	9.24	-2.28	-2.96	-1.28	-1.64	0.04	-1
-6.288	-6.184	-1.912	1.544	9.176	-1.736	-7.552	17.456	7.72	4.456	-2.456	-2.456	-1.456	-0.456	1.272	-1
3.536	-8.984	-0.448	2.776	1.568	11.296	-15.464	17	-1.24	7.224	-0.448	-0.448	1.328	1.328	2.776	0.552
-7.176	6.12	-2.648	0	-10.064	0.112	3.472	1.408	-23.536	0.704	-3.176	-3.176	-2	-0.824	0	-0.824
7.72	1.104	1.256	2.512	7.256	13.872	1.944	-15.536	-16.768	-2.312	-0.488	-0.616	1.256	2.128	2.128	2.128
-1.48	-10.6	-1.24	1.68	7.52	-12.08	20.56	-7.8	-24.36	2.8	-3.08	-1.32	-1.08	-1.08	0.92	-1.08
-7.712	8.744	-0.968	0.064	-13.648	-0.904	-1.488	-24.904	-7.128	-17.488	-2.936	-2.904	-0.968	-0.968	2.968	0.968
0.632	2.064	-0.032	1.968	-2.096	9.68	-16.208	-10.472	0.904	5.984	-1.048	-1.048	-0.048	0.952	1.968	-0.032
-6.36	7.808	-1	2.064	4.744	-1.68	-15.064	-2.32	-12.616	8.68	-1.936	-1	-1	0	1	-0.064
-6.568	11.888	-3	0	-3.344	3.984	-18	-10.992	2.888	0.656	-3.776	-3.888	-2	-1	1.776	-0.112
3.84	0	-0.16	3.52	-10.88	-3.44	2.28	-3.2	2.8	-1.68	-1.32	-0.48	0.52	0.84	3.52	3.2
0.704	2.752	-2.792	-0.584	-5.416	-2.336	20.048	-28.72	0.704	1.456	-3.584	-4.376	-2.584	-1.792	-0.584	-1.792
1.72	8.744	-2.512	0.488	1.232	-2.464	12.696	-9.304	4.024	9.928	-2.512	-2.024	-1.768	-1.256	-0.512	-2.512
-1.08	5.872	-1.392	1.304	-0.656	3.352	10.568	-16.48	-1.128	17.52	-2.696	-1.696	-0.696	-0.696	-0.088	-1
-5	13.944	-3	-0.648	0.76	-6.128	-12	2.632	-9.648	11.648	-4	-4.296	-2.296	-1.648	-1	-3.352
0	5.6	-1	1.6	5	-1.6	-15.2	7.6	2.8	22	-2.4	-2	0	0	0.6	0
8.448	4.624	-1	1.344	3	-8.448	-18.344	29.304	-2.304	15.584	-2.104	-2.104	-1.104	-0.104	0.896	-1
-7.504	-4.048	-0.976	1.016	5.024	-16.04	-17.416	42.048	7.512	7.512	-1.992	-2.488	-0.984	0.008	1.008	-0.496
-11.808	-5.648	-0.544	2.368	3.824	-5.72	23.848	-9.744	2.72	7.808	-2.088	-1.544	0.456	0.912	1.912	-0.632
4.328	-3.592	-3.224	0.96	-12.736	-0.568	14.368	-2.528	0.656	4.368	-3.04	-2.632	-2.04	-1.224	-0.224	-1.04
-3.56	-1.6	-0.64	1.72	-5.52	-2.36	27.08	-12.84	5.92	0.72	-1.28	-2.28	-1.28	-0.28	1	-0.64
-2.56	7.64	0.376	4.064	-7.752	10.696	6.68	-7.496	-10.312	16.76	0.064	0.064	1.752	2.376	3.376	1.376
8.456	-5.848	-2.264	-0.736	6.512	1.472	-19.736	9.056	3	6.624	-3	-3	-1.264	-1	0.736	-1.264
-13.112	-0.024	0.216	4	3.704	-6.136	-11.304	17.704	5	5.184	-1	-0.784	1	1	3	1
-8.328	-9.672	-3	0.664	-5.32	-7.336	-9.688	14.808	5.176	-3.336	-2.336	-3	-2	-1	-0.168	-2
-6.2	-10.52	-2.76	0.12	-0.76	-5.36	-0.52	-7	-7.88	-1.32	-3.88	-3.88	-2	-1	-0.88	-1
-8.28	-0.648	-0.144	2.928	5.632	8.496	1.872	-20.144	-2.568	1.64	-0.072	-0.072	0.928	1.928	2	0
2	6	-2	1.976	-19.88	3.952	23.24	-42.76	-2.712	0.952	-2.024	-2	-1	-0.024	1	-1
-7.64	-0.072	-2.024	0.976	0.976	9.072	12.712	-31.424	-14.072	3.312	-3.024	-2.024	-0.072	0	0	0
1.28	10.424	1.784	4.784	-7.144	-14.416	-9.504	20.352	-2.296	25.92	0.856	0.856	2.784	2.856	5.64	1.856
2.44	-8.44	-1	0.36	-1.16	-4.68	-22.48	19.72	-19.48	23.68	-2.76	-3.64	-1.76	-1.64	2.88	0.88
-11.808	7.32	-0.504	4.328	9.336	-2.68	-24.984	22.824	-1.856	28.32	0.328	0.328	2.328	3.16	5.16	4.16
-3.296	2.568	-2.352	-0.136	-7.704	-6.192	-9.112	2.864	-9.024	11.376	-2.568	-2.568	-1.568	-0.568	0.432	-0.784
-11.416	1.208	-1.528	0.472	-5.984	2.248	7.72	-15.304	-12.568	12.584	-3	-2.264	-1.264	-1	0.472	-1
4.696	-10.688	-0.312	3.376	-2.312	6.496	13.68	-10.496	-7.744	12.376	-0.624	-0.936	1.064	1.752	2.376	1.688
-3.8	-3.6	-3.28	-0.56	-4.88	-0.64	12.48	-17.68	-20.08	15.8	-3.92	-3.28	-1.92	-2.28	-0.64	-2
-3.816	-10.96	-2.224	0.776	5.776	-1.896	-12.832	14.752	-13	9.064	-2.632	-2.632	-1.816	-0.224	0.776	-1.408
-9.456	-8.616	-0.088	1.912	-0.208	-4.616	-22.864	31	-24.984	9.824	-1.088	-1.544	-0.088	-0.088	2	-1.456
-4.496	-9.48	-2.504	0.496	-1.952	-13.968	-21.504	29.032	-18.496	8.52	-3.008	-3.008	-1.512	-1.008	0.992	-1.008
0.544	2.032	-1	1.896	-4.48	-0.76	-9.304	18.448	-7.512	22.448	-2.104	-2.104	-0.104	0.448	2.448	-0.104
0.2	0.2	-1.2	2.2	-0.4	5.8	22.4	-15.8	0.4	12.6	-1.2	-1.2	0.2	0.8	2.2	0.6
-5.832	-15.2	-2.888	1.056	4.576	-10.944	14.592	-14.96	2.576	16	-2.592	-2.592	-2.592	-0.944	1.408	-1.944
-2.824	-2.52	0.088	3	-6.696	-9.568	26.744	-33.872	0.008	3.176	-0.304	-0.304	1	1	2.304	0.304
-4.392	-2.72	-3.256	-0.512	-1.72	-20	0.768	-18.304	1.232	5.648	-3.512	-3.512	-3	-2	-1.744	-2.744
-9.376	1.296	-0.416	1.208	7.416	-10.504	-11	1.664	26.96	10.912	-2.792	-2.584	-0.792	0	1	-0.208
4.44	-1.84	-0.32	1.84	7.36	-0.52	-23	16.64	9.76	15.64	-1.32	-2.16	-1.16	-0.16	1	-0.16
3.112	2.44	-2.552	-0.552	-13.192	-4.344	-26.768	6.016	16.888	11.568	-4.552	-4.552	-3.44	-2.552	-0.552	-2.664
18.272	8.296	-0.128	1.936	-0.024	13.68	3.72	-22.064	12.192	35.68	-2.064	-2.128	-0.128	0.808	0.872	-0.128
-11.632	-10.032	-2	1.968	-9.08	14.952	10.24	-21.608	1.92	29	-2.016	-2.016	-0.032	-0.016	1	-0.016
3.032	11.232	-3.936	0.064	-6.352	-7.744	7.32	-20.968	-11.256	25.968	-4.904	-4.904	-3.872	-1.936	0.096	1.096
4.96	-2.2	1.68	2.76	-1.48	-2.12	8.8	-19.32	-20.56	9.24	-1.16	-1.16	0.92	0.92	1.84	-0.16
-0.08	2.488	-3.488	1.256	10.848	1.128	-22.72	21.592	-3.848	1.976	-1.872	-1.872	-1	-0.744	1.872	-0.128
3.592	-0.176	-0.176	1.472	8.888	-2.464	3.248	18.288	-3.592	-4.576	-2.176	-1.352	-0.352	-0.176	0.824	-0.176
0.448	-9.552	0	4	-2.896	0	-13.464	8.64	-8.552	-21.12	0	0	1.552	1.776	4	1.672
-2.728	-10.992	-2.728	-0.728	1.464	2.912	-3.184	3.096	-5.088	-9.088	-3.728	-3.728	-2	-1.728	0.728	-1.912
-5.2	-7.6	0.36	3.72	-0.2	2.2	16.08	-13.96	-6.96	-12.84	0.04	-1.32	1.04	2.04	2.36	0.36
-5.056	-5.368	-2.528	1.104	2.048	3.632	12.68	-18.056	-11.264	-3.736	-3.16	-2.528	-2.528	-1.528	-1.424	-3.424
-4.408	-16.152	-2.664	-0.08	3.168	-10.664	17.176	-11.832	-0.24	-12.832	-3.664	-3.248	-2.248	-1.248	-0.248	-1.832
-7.216	-14.464	2.536	3.464	11.176	3.392	-21.632	28.776	4	-14.008	-0.536	-0.536	-0.072	2	3	0.392
-13.856	-9.928	-1.976	0.536	1.928	-8.56	-13.44	24.344	-2.096	-23.488	-2.976	-2.976	-1.976	-1.488	0	-1
-13.44	-11.8	-1.24	1.64	13.32	-15.36	-18.04	17.52	-13.52	-13.8	-2.36	-1.8	-0.92	0.2	1.76	-0.24
1.904	-2.04	-1.568	1.432	-1.296	-2	-6.704	8.84	-19.864	-4.648	-2.568	-3.176	-0.568	-1.176	0.824	-1.176
4.808	-6.312	-2.344	1.312	-3.752	9.184	15.528	-14.656	-16.752	-1.128	-2.344	-2.688	-1.344	-1	1.344	-0.656
-5.376	-8.664	1.704	2.296	-16.152	-0.776	12.152	-5.224	-5.072	-19.224	-1.704	-1	-0.704	0	2	-0.704
8.536	-7.752	-1.248	3.008	0.992	-9.256	22.248	-32.288	1.496	-3.216	-1.992	-0.24	0.008	1.008	1.76	-0.736
-3	-1.6	-2.8	-0.2	3.8	1.4	4.4	-7.2	8.8	-7.2	-4.2	-4.2	-3	-1.4	0.4	-1.6
3.176	7.48	1.24	3.24	-16.504	13.352	-7.52	3.368	1.848	0.696	-0.456	0.088	1.24	1.392	1.544	0.544
-6.752	14.152	-1.104	0.896	-6.48	0.688	-32.232	-4.936	-6.52	-9.688	-2.312	-2.208	-0.312	-0.104	0.104	-0.104
5	1.552	-0.944	1.112	-5.552	4.608	-13.392	8.496	-11.56	-5.272	-2.888	-1.944	-0.944	-0.888	1.056	-1.888
9.92	6.024	-0.024	1.976	-8.984	14.888	7.92	-12.016	-24.976	1.936	-1.024	-2.016	-1.024	-0.016	1.984	-0.024
-2	4.52	-3.88	-0.84	-7.88	5.36	1.68	-28.28	-20.56	8.84	-3.88	-3.88	-2.92	-1.84	0.12	-1.88
4.032	2.912	-0.352	2.648	5.384	1	14.768	-22.032	-13.032	-1.736	-1.352	-1.352	0.648	0.736	1.736	-1
-2.136	-0.592	-1.456	1.272	-0.32	-1.408	-1.592	0.68	1.328	7	-1.864	-2.728	-1	-0.728	1.272	-1
-3.344	-10.896	-3	0.368	-9	-8.896	-19.056	15.872	7.392	6	-3.632	-3.632	-1.816	-0.816	0.368	-0.816
-11.464	-15.624	-0.928	3.072	0.84	0.304	-6.392	8	18.504	8.68	-1.696	-1.696	-0.696	0.304	0.304	-0.928
-13.28	-7.16	-1.6	1.12	2.84	0.88	-18.32	18.24	9.28	13.36	-2.44	-2.16	-1.16	-0.16	0.12	-0.16
-1.064	-8.312	-0.328	0.344	-0.688	-6.704	4.968	8.72	-4.64	12.608	-2.328	-3	-1.328	-1	0	-1.672
7.616	-8.992	-0.248	1.752	0.136	-4.616	16.472	1.76	-7.36	18.624	-2.248	-2.248	-1.248	-0.248	0.752	-1.248
-5.152	-12.368	-2.576	1.424	3.576	-3.848	6.752	2.064	1.544	13.848	-2.152	-2.152	-1.576	0	1.424	-0.424
-11.664	5.752	0.112	2.112	11.056	-7.36	17.032	-6.472	8.304	20.336	-1.888	-1.416	-0.416	0.584	1.056	0
5.04	-10.28	-1	2.04	-10.88	-11.96	-22.2	21.48	9.8	3.32	-1.96	-1.96	-0.52	0.52	1.04	-1
-11.024	-10.024	-2	0.432	-2.16	-7.296	-21.248	0.912	14.16	3.408	-4.136	-3.136	-2.704	-1.568	-0.864	-2.16
-3.768	4	0	1	-0.224	-11.232	-16.616	22.08	14.544	10.848	-1	-1.384	-0.616	0	1	-0.616
0.632	0.616	-1.336	1.328	-2.68	-0.632	-10.664	-3.312	-3.032	1.336	-2.008	-2.008	-1.672	-0.672	0.664	-0.672
5.44	1.576	-0.136	1.576	-8.272	-5.104	15.392	-21.088	13.8	5.592	-1.424	-1.712	-0.424	0.288	1.288	-0.288
-1.8	1.24	0.28	2.28	-2.32	0.52	22.68	-23.16	-5.28	7.48	-1.48	-1.24	0.52	0.52	2.52	0.52
-5.848	-1.768	-3.192	-0.808	-10.352	-2.312	13.496	-30.152	2.384	-5	-4	-3.808	-2.808	-2	-0.808	-1
-10.992	23.712	-1.568	2.288	-1.704	2.288	16.856	-41.416	-1.568	-4.992	0	-0.144	0.144	0.288	1.432	0.432
7.848	3.288	-1.384	1.616	6.712	-14.888	-16.88	-7.408	-11.288	-4.848	-1.384	-1.384	-1.288	0.616	1.712	-0.192
-7.712	15.568	-4.808	-0.808	-6.376	5.136	-21.52	10.568	-11.24	-2.856	-4.808	-4.808	-3.808	-2.856	-0.856	0
3	8	-1	2	-14	8	-13	-10	3	-8	-2	-2	-1	0	1	-1
-7.664	3.904	-1.952	-0.76	-4.328	9.424	14.048	-14.576	9.472	0.336	-3.856	-2.904	-1.952	-1.856	2.048	-1
-3.328	-3.96	-1.904	1	-10.096	-5.712	4.248	-14	4.768	-2.52	-2.096	-3	-0.096	-0.096	0.096	-0.904
-4.128	-1.576	-1	1.144	-7.848	1.28	20.712	-27.968	10.296	-2.408	-2	-2	-1	-0.856	0.144	-1.712
1.968	-12.392	-2.808	-0.616	6.312	-11.152	-15.464	0.92	10.808	-6.456	-3	-3	-2	-1	0.616	-0.616
-9.64	-3.68	0.04	3.04	6.84	-5.8	-16.8	22.68	2.84	-10.92	-0.2	-0.96	0.8	2.04	3.04	1.28
-6.136	-14.136	-0.712	1.288	2.288	-7.272	-28.576	25.032	13.256	-3.032	-1.712	-1.712	-0.712	-0.424	1.288	-0.712
-0.976	-9.608	-3.328	0.672	0.648	-8.344	-23.608	41	10	1.36	-2.992	-2.992	-2.328	0.336	1.008	-0.656
8.152	-14.776	0.536	2	-13.088	-3.152	2.056	16.872	3.464	0	-1.616	-1.384	-0.384	0	1.768	0
-8.84	-9.024	-4	0	-9.408	3.248	25.064	-22.84	7.32	0.248	-3.568	-4	-2	-2	-0.432	-1.864
0.92	-21.92	-1.48	0.52	7.2	-5.64	24.72	-7.6	12.64	5.8	-2.48	-2.48	-1.48	-0.52	-0.04	-0.52
6.808	3.448	-0.36	2.584	-3.416	4.08	5.832	-14.584	6.832	1.808	-0.944	-1.472	0.056	0.584	2.056	0.528
-0.968	-0.12	-2	-0.576	-1.88	-0.368	-11.912	1.52	-7.816	1.392	-4.424	-4.424	-3.424	-2.424	-0.576	-2.424
5	-5.384	-2.248	0.88	4.368	-2.224	-5.352	4.872	8.776	13.624	-2.496	-2.496	-0.872	-0.496	0.128	-0.872
7.752	-7.592	-1.312	0.016	3.608	-1.704	-19.688	11.984	4.328	6.624	-2.984	-3.656	-1.64	-0.984	0	0
1.64	-4.24	-3	-0.44	1.56	-0.24	0.12	4.24	7.96	18.76	-2.72	-2.72	-1.72	-0.72	1.72	-1
-0.608	11.288	0.536	2.768	3.552	2.928	11.536	-24.056	6.84	11.376	-1	-1.232	-0.232	0.536	1.536	-0.464
-1.264	3.184	-0.552	1.632	-13.792	6.792	19.792	-47.608	11.84	23.264	-2.368	-2.368	-1.368	-0.368	1.448	-0.184
1.592	4.952	-2.184	0.68	-9.28	4.912	18.272	-35.816	5.04	1.632	-4.184	-4.184	-3.048	-2.184	-0.32	-2.456
8.12	0.408	-1.088	2	1.824	0.944	-15.536	-5.848	5.176	4.384	-1.088	-1.088	-0.176	0.824	3.736	-0.088
8.8	-3.04	-3.04	-0.96	-11.2	-4.08	-22.88	15.56	11.36	-8.64	-4	-4	-2	-1.04	0.96	-1.08
3.032	-1	-0.008	2.984	2.928	0.944	-22.016	15.048	14.8	-9.048	-1.008	-1.008	-0.016	1.976	2.968	0.992
2.72	-2.776	-0.944	1.112	-9.048	-5.056	-8.104	13.496	-3.72	-22.16	-2.888	-2.888	-0.888	-0.832	-0.832	-0.944
8.376	-6.168	-2	0.104	-5.232	-7.608	9.688	-7.144	5.896	0.792	-2.896	-2.896	-1.896	-0.896	1	0.792
8.784	-11.72	0.392	2.392	-6.24	1.368	9.912	-8.584	7.024	2.696	-1.456	-1.456	-0.456	0.544	1.544	-0.304
1.2	5	-2.6	3.638e-12	-0.2	7.4	21.4	-19.6	11	-2.6	-3.4	-3.4	-1.4	-0.6	0.6	-0.6
7.512	-4.736	-2.744	-0.496	-6.528	-1.496	3.528	1.224	16.248	14.76	-3.744	-3.496	-1.744	-1.496	1.256	-2.248
3.816	-10.888	-0.704	1.704	-2.704	-9.816	-31.784	43.008	0.816	0.4	-2.296	-2	-1.296	-0.296	1	-1
3.376	-4.216	-3.656	0.344	-2.4	-16.84	-9.312	24.096	0.248	2.496	-3.312	-3.656	-2.312	-1	0.312	0.312
-2.864	-7.92	0.04	1.432	8.296	-7.608	-16.392	24.392	6.608	15.432	-1.784	-1.784	-0.392	0.216	1.824	-0.784
3.44	3.4	-1.8	2.32	-6.4	1.24	5.96	-6.56	-2.16	12.12	-1.56	-1.68	-0.68	0.76	0.76	-0.12
4.44	-3.904	-2	1.512	-4.392	-2.512	16.216	-13.56	1.464	20.12	-2	-2	-0.488	-0.488	2	-0.488
4.36	-6.32	-1.536	2.928	-2.784	-2.784	15.144	-14.712	9.824	26.072	-1.536	-1	0	0.928	2.392	1.32
8.76	8.912	-2.248	1.752	-8.256	1.512	6.168	-7.24	-0.504	12.496	-2.248	-1.832	-1.416	0.168	1.168	0.168
-5.216	13.16	-2.632	-0.896	-5	-4.424	-21.536	2.688	-7.472	18.368	-3.896	-3.896	-2.896	-1.896	-1.896	-4.528
5.32	7.28	-1.64	1	-1.88	-6.44	-23.84	1.88	-5.48	11.2	-1.64	-1.32	-1	-0.32	0.32	-1.32
1.176	11.824	-1	0	1.176	-9.544	-24.648	-3.384	-2.264	7.176	-3.272	-3	-2	-1	0.728	-1
-0.432	10.776	-1.328	0.896	-5.776	2.848	-9.688	-7.76	9.328	-11.432	-2.88	-2.104	-2.104	-0.88	0.672	-1.328
-3.528	8.232	-1	1.648	-9.76	4.648	28.232	-35.056	5.184	-13.768	-2.352	-1.528	-1.352	-0.352	2	-1
-2.768	-9.056	-2.744	0.128	-17.08	-14.056	14.72	-24.256	1.152	-17.896	-4.616	-4.616	-3.744	-1.872	0	-2.256
-3.28	1.64	0.84	2.92	2.56	-6.36	20.84	-21.04	-14.72	2.92	-1.08	-1.08	0	0.92	2.92	0.92
-7	-2.52	-1.032	0	3.552	-7.032	-17.488	-8.648	-8.904	-7.672	-3.032	-3	-2	-1.032	0	-0.064
-6.144	-7.08	-2.032	0.952	2.08	-3.24	-9.08	4.064	-22.128	-19.744	-2.064	-2.064	-1.048	-0.064	0.952	-0.08
-4.192	-8.552	0	3.808	2.064	-4.064	-24.936	22.744	-8	9.36	-0.128	-0.128	0.936	1.872	1.936	0.936
-5.784	-7.216	-4.664	-0.776	-5.896	2.664	-6.672	3.896	-17.992	10.552	-3.664	-4.776	-2	-2	-1	-1
5.32	3	1.2	2.36	-6.08	0.76	22.96	-7.08	-9.6	1.72	-0.48	-0.64	0.36	1.52	2.52	0.68
3.208	-0.04	-0.792	2.208	-7.92	2.584	6.128	-1.584	-14.128	-6.752	-1	-1.792	-0.584	0.208	0.792	-0.208
-7	-12	-1.744	-1.976	-5.208	-14.648	20.208	-3.952	-6.072	-4.44	-4.232	-4.488	-3.488	-1.488	0.256	-2.232
-12.912	-0.52	0.696	3.088	7.568	-9.96	5.096	5.256	-3.392	7.784	-0.216	-0.216	0.784	1.088	3.088	2
-14.776	-8.776	-1.352	1.352	6.056	-3.648	-29.664	34.552	-12.464	10.816	-2.648	-2	-1	-1	0.648	-1.352
-6.4	-13.8	-3.2	0.4	0.4	3.6	-17.6	19.6	-0.4	7.6	-3.6	-3.6	-1.2	-1.2	0.2	-2.6
-6.624	-5.896	0.552	2.448	8.728	3.792	-16.104	12.592	-8.792	10.832	-1	-1	-0.104	-0.104	2	1.104
3.04	1.472	-3.512	-0.008	-17.504	0.496	11.344	-18.408	-11.512	4.04	-4.008	-4.008	-2.504	-2	-0.008	-1.504
-4.648	0.104	-1.544	2.368	-3.456	1.176	11.824	-14.632	-5	2.28	-1.176	-1.632	-0.72	0.368	2.192	0.648
-3.96	2	-0.408	2.184	-5.264	7.592	19.472	-18.304	1.856	-4.552	-1.408	-1.816	-1	0.184	1.592	-0.592
-0.4	4.72	0.36	1.36	-3.64	2.92	10.4	-11.92	-1.44	4	-2.28	-2.28	-0.64	0.36	1.72	0
-0.312	-2.256	-0.688	3	3.184	0.192	-16.2	2.376	11.504	1.552	-0.688	-0.688	0.688	1.688	2.688	0
-15.36	-0.68	-1.528	1	-0.416	-4.472	-25.096	2.192	19.528	5.68	-2.264	-2	-1.736	-1	0.528	-1.472
-10.568	2.032	-0.568	1.216	-13.76	10.328	-24.272	0.352	-0.408	7.648	-2	-2	-1	-0.216	1.784	0.352
3.32	-2.984	-0.168	2.496	-0.528	-7.488	-2.184	-9.488	-9.32	11.984	-1.336	-1.336	-1.168	0.664	-0.664	-3.496
-3.84	-1.88	-2.76	0	-18.88	-1.44	-2.2	-28.08	7.48	6.04	-4	-3.88	-2.88	-1.88	0.12	-1.76
-11.208	-11.992	0.856	2.072	9.352	12.488	13.792	-34.208	12	10.08	-1.928	-1	-0.928	0.072	1.072	-1
-12.856	-8.904	-1.024	2.928	6.928	-5.88	14.808	-6.096	6.952	15.904	-1.072	-1.072	-0.048	0.952	1.952	-0.024
-2.024	-8.904	-5.88	-2.88	-6.856	-5.096	-20.88	-8.448	7.192	8.528	-5.88	-5.904	-4.88	-2.928	-1.904	-3.904
-7.432	-1.432	0.712	2.784	-8.136	2.496	-11.424	3.936	6.28	18.36	-0.288	-0.288	0.712	0.784	2.784	-0.072
-16	-3.6	-1	0.24	4.72	5.48	-22.04	21.6	11.2	8.04	-3.64	-3.76	-1.88	-1	1.88	-0.12
-18.992	3.464	-3.664	-1	6.992	6.656	-8.824	10.344	4.64	4.504	-4.168	-4	-3	-2	-0.168	-2
-10.784	0.976	-0.568	3.216	7.512	-5.056	31.896	-7.248	2.544	-0.512	-0.784	-0.784	0.216	1.216	2.216	0.216
-17.096	-11.528	-3.208	0.528	-4.208	-10.248	21.792	1.944	3.056	-0.04	-3.472	-2.472	-1.736	-0.736	0.264	-0.264
-15.936	-8.128	-2.56	1.752	-1.624	-6.992	17.76	3.192	0.496	-3.496	-1.936	-1.936	-1.936	0.44	2.44	-0.248
-8.72	-15.28	-1.56	0.72	-4.6	-13.76	-9.12	-1.6	7.72	-6.56	-1.92	-3.28	-1.92	-0.64	1	-0.64
-1.672	-8.696	-1.816	1.592	3.104	-8.632	-21	21.84	2.552	-7.264	-2.408	-1.816	-1.408	-1	0.776	-0.816
-2.44	-8	-0.912	2.176	-4.544	-12.472	-11.456	8.384	10.88	-5.088	-1.824	-1.824	0.176	0.544	1.632	0.632
-11.504	4.472	-2.488	1.024	6.528	-5.496	-12.408	9.488	-8.96	-1.472	-1.976	-2.984	-0.976	-0.976	1.016	-0.488
-10.032	-4.416	-0.104	1.792	-2.76	-0.896	13.936	-22.456	-5.24	-5.552	-1.656	-1.656	-0.208	0.344	2.344	-0.104
7.2	3	-0.2	1.8	3.6	-1.2	7.6	-19	-7	-5	-0.8	-1.8	-0.2	0.6	1.6	0.6
-10.944	-7.888	-1.648	0.648	-8.648	0.592	23.648	-23.592	2.76	-2	-2.352	-2.648	-1.648	-1	1.352	0.056
-13.392	7.264	0	2.304	-7.392	-4.872	5.744	-27.432	-7.44	-0.696	-1.392	-2.088	0	0.304	2	0
-7.768	6.672	-1.768	1.488	-6.72	1	-30.952	9.44	4.232	-13.816	-2.024	-1.768	-1.768	-1.512	-0.488	0.536
-8.168	15.952	-3	-0.792	-5.208	-11.296	-11.704	-5.584	5.92	-13.96	-3.792	-4.208	-2	-1.792	0.792	-1.208
-9.28	-2.32	-1.84	1.16	-8.32	-4.32	-22.68	17.76	4.32	-7.32	-1.84	-1.84	0	0	1	-0.16
-5.224	5.432	-2.224	1.552	1.432	-1.336	10.648	3.664	15.432	-2.776	-2.224	-1.448	-1.336	-0.336	0.776	-1.112
-5.256	7.104	-1.936	1.128	-5.256	-15.104	-1.016	-20.512	7.448	0.68	-2.872	-2.872	-1.872	0	0.128	0
-13.968	-8.984	-0.984	1.984	-10.032	-5.144	23.952	-21.984	6.112	-10.808	-1.032	-2	-0.032	0	1.984	0
-25.904	-7.32	-3.904	-0.904	-3.776	0.392	10.424	-22.424	-0.488	-6	-3.904	-3.904	-2.904	-1.936	-0.904	-2.904
-1.08	-5.36	-1.08	0	-3.36	-9.6	-4.92	4.24	0.92	0.4	-3.08	-3	-2	-1	0.08	-1.92
-13.648	-9.208	-0.616	3.128	4.792	-0.72	-14.72	14.712	-2.488	11.616	-0.872	-0.872	1	1.128	3	1
-4.584	-5.352	-1.176	1	-10.128	2.472	-28.944	40.128	-6.184	1.592	-2.824	-2.176	-1	0	0.176	-2.648
-17.568	-3.24	1.328	2.104	-8.104	-3.224	-5.328	23.536	0.984	-8.776	-1.448	-1.672	1.104	1.328	2.552	0.776
1.448	-15.64	-1.184	2.088	-12.008	7.184	30.104	-20.488	-7.096	3.184	-1.184	-1.184	0.088	0.088	2.544	0.544
-2.52	-13.76	0.36	2.36	11.92	9.52	12.56	-10.92	-0.72	18.36	-1.32	-1.32	0.36	0.68	1.32	-0.36
2.056	1.368	-0.264	2.632	3.416	-4.472	8.96	-7.944	12.264	4.632	-1.368	-1.368	0.632	1.264	2.264	0.632
-33.016	-77.792	-3	1	3.248	1.08	-6.576	-0.096	119.8	-43.688	-2.584	-2.584	-1.584	-1	1.168	-1.416
23	31.536	-1.928	0.608	0.072	8.68	-9.968	0.576	-52.68	25.68	-1.928	-2.464	0.072	-0.464	1.072	-0.928
24.952	18.56	-0.464	2.536	0.048	9.192	-9.68	13.12	-15.808	19.928	-0.952	-1.976	0.536	0.536	1.024	0.536
-0.72	-3.24	-3.44	0	1.12	-13.6	-10.84	2.52	-13.36	18.08	-4	-4	-2.88	-2	-0.44	-2
7.352	2.04	-2	0.784	-5.864	-6.216	14.024	-16.688	4.216	8.784	-3.216	-3.216	-1.608	-1	1	-2.216
-5.904	11.992	0.312	1.624	-5.128	8.216	22.088	-37.032	14.312	6.936	-2.032	-1.688	-0.032	0.312	1.968	0.656
-3	-0.776	-2.704	0.296	-10.816	0	16.448	-37.592	7.856	2.776	-3.408	-3.704	-2	-1	0.296	-0.408
-3.752	-0.512	-2.248	1	-14.024	-0.76	2.464	-20.712	15.52	11.992	-2	-2.248	-1	-1	1	-1.248
-7.4	1.8	-1.4	-0.2	-7.2	-3.2	-27.6	16	6.4	16.2	-3.4	-4	-2.2	-1.2	-0.2	-1.2
-6.632	5.632	0.152	1.456	-5.568	-2.456	-14.568	16.936	12.696	6.912	-2.544	-1.696	0.304	0.456	1.304	0.304
-8.688	7.856	-2.208	0.688	-7.208	7.544	-16.456	14.52	-10.792	-1	-2.312	-2.416	-1.416	-1.208	0.792	-1.208
-7.608	-13.664	-3.056	0	-9.112	-5.104	-0.728	8.168	-7.048	2.384	-3.944	-3.944	-2.832	-1.888	-0.888	-1.832
11.768	-10.92	2.976	4.976	4.952	-0.016	-4.824	1.968	-3.92	0.944	0.984	1.976	1.976	1.984	3.984	1.992
-9.76	-17.44	-1.88	0.08	-13.68	-2.76	13.36	-25.56	-8.56	-5.96	-2.92	-2.96	-1.92	-0.96	0.04	-1
-5.736	-8.352	-3.912	0	4.232	8.472	7.824	-16.8	-8.912	0.176	-3.912	-3	-2	-1.912	0.176	-1.824
-2.496	-24.464	-1.272	1.864	22.144	2.232	-31.28	34.272	-13.776	-6.272	-1.136	-1.136	-1	0	0.136	-1.864
-11.688	-13.32	-1.816	-0.448	6.104	1.24	-5.736	23.576	-8.552	-7.08	-3.448	-3.448	-1.632	-1.632	1.184	-0.816
2.072	-16.232	0.768	2.536	6.376	-3.84	-19.752	29.376	-2.16	5.48	-1.464	-1.232	-0.768	1	1	-2.072
-4.16	-3.04	-1	2	5.08	-8.6	-17.08	8.88	-5.76	9.92	-1.72	-2	-0.72	0.28	1.28	0
-8.376	0.36	-3	-1.016	-5.016	-7.36	10.784	-17.344	-1.456	3.232	-4.344	-4.344	-3.344	-2.344	-0.672	-1.672
1.112	0.008	-1.376	1.872	1.232	-0.992	11.888	-18.752	5.848	-10.88	-1.128	-1.504	-0.504	-0.128	1.624	0.376
-1	-9.88	-2.304	1.272	-0.368	-9.88	18.696	-25.912	4.752	-11.248	-2.728	-3.304	-1.304	-1.304	1.272	-1.152
-14.112	-3.36	-3.888	-1.472	-1.696	-4.752	-10.216	-5.92	-12.056	4.304	-4.416	-3.944	-2.944	-1.944	-1	-1.944
-4.04	-6.8	0	2.04	4.56	-5.56	-4.64	5.92	-5.96	1.24	-1.48	-1.96	-0.48	0.04	1.52	0.52
-5.432	-1.048	-2.432	1.136	7.224	-9.408	-13.248	7.704	-8.544	12.84	-2.296	-2.296	-1.296	-0.296	1.136	-0.432
3.552	8.304	-1.384	0.768	-18.384	-2.304	-10.616	-6.008	-11.688	10.16	-2.232	-1.616	-1.232	-0.232	1.384	-2.232
10	8.96	0.656	2.656	-10.632	13.288	25.576	-41.24	-4.72	6.304	-0.344	-1.008	0.656	0.992	1.656	0.656
10.44	10.832	-1.424	0.288	-5.424	2	15.984	-21.712	-3.376	15.848	-2.712	-2.712	-1.424	-1.424	2	-0.712
-4.56	3.96	0.24	3	1.24	9.08	21.76	-29.2	-12.2	13.28	-1	-1	1	1.76	3	1
-3.768	-3.928	-3.616	0.616	0.656	-11.848	2.96	-10.688	-9	25.656	-1.384	-2.192	-1.192	-0.192	1	-1.808
-13.28	4	-2.712	-0.424	-6.832	-7.136	-24.864	18.72	-3.152	6.712	-4.28	-4.28	-2.424	-1.568	-0.424	-1.712
5.52	-8.136	0.808	3.808	2.52	-9.616	-20.04	21.136	-0.808	29.464	-1	-1.096	-1	1	2.096	1.904
-11.528	-7.336	-2.904	1	-8.616	-6.096	-12.624	15.712	-6.472	17.144	-2.952	-2.952	-2.904	-1	0.048	-0.952
-8	-9	-1	1	-12	-2	10	-4	-4	9	-3	-3	-2	-1	0	-1
-5.952	-1.768	-1	2.856	-1.096	-3.616	7.528	4.52	-2.568	10	-1.096	-1.096	0.856	0.856	2.856	-0.096
7.288	-9	-3.904	-0.712	-0.808	8.808	29.232	-10.656	-10.192	4.672	-4.712	-3.904	-3.712	-2.712	-0.096	-1.384
-0.744	-1.88	-2	1.568	0.576	-11.992	-7.432	-1.296	-20.848	9.992	-2.432	-2.288	-0.432	-0.432	0.712	-0.288
-4.96	-8.656	-1.424	1.192	8.04	-7	-29.544	30.656	3.112	14.464	-3.424	-2.616	-1.424	-1.424	0.192	-1
-15.56	-22.44	-1.72	-0.24	9.92	-4.12	-10.12	18.32	-5.28	-1.56	-2.72	-2.72	-1.48	-1.24	0.52	-0.48
-5.728	10.832	-0.152	2.424	2.152	-8.608	-17.816	28.696	3.064	-4.424	-1.864	-0.864	-0.576	0.424	0.424	-0.288
-5.664	-1.976	-2.992	0.008	-0.68	-5.688	3.392	-5.328	2.664	5.336	-3.656	-3.656	-1.992	-1.992	-0.328	-1.328
-4.912	1.544	-1.92	1.232	-11.24	-2.536	9.696	-18.464	-15.544	-5.232	-3.152	-2.768	-2.152	-0.768	0.616	-0.616
-6.408	1.752	0.568	3.432	4	-1.432	20.296	-14.32	-0.704	5.592	-0.568	-0.568	-0.136	1.432	3	-0.568
-7.24	-1.52	-2	1	-8.4	1.96	16.36	-22.64	7.52	-6.36	-2.52	-2.52	-1.48	-1	1	-0.52
0.056	9	-2.696	1.888	3.808	0	-23.84	-3.304	-3.616	-4.448	-2.112	-2.056	-1.112	-0.584	0.944	-1.056
3.272	0.424	-1.848	0.728	-4.152	3.032	-16.392	-0.272	-3.52	6.88	-2.848	-3.424	-1.848	-1.424	0.576	-1.424
-6.616	1.024	-1.872	0.128	-3.264	-4.752	-21.12	5.016	-14.24	-3.496	-3.496	-2.872	-2.248	-1.872	0.752	-0.624
-5.704	5.952	0.312	2.328	-10.472	-2.656	-11.984	-3.032	-3.656	0.328	-1.672	-1.672	-0.344	0.328	1.328	-0.672
-5.2	-4.8	-1.28	0.72	-9.08	-1.52	24.44	-35.96	-2	-1.36	-3.56	-3.56	-2.28	-1.56	-1.28	-1.84
-1	6.912	-1.768	0.696	-6.304	-6.552	14.68	-19.36	-17.928	-10.84	-2.536	-2.536	-1.536	-0.536	1.232	-1
-1.264	-5.16	1.264	3.448	4.632	3.584	20.632	-29.288	-14.344	-8.976	-0.552	0.264	1.264	1.264	2.632	0.816
-4.144	-5.456	-2.592	-0.864	-1.408	-10.96	-3.096	-8	-8.912	-11.456	-3.728	-3.864	-2.728	-2.592	0	-0.272
-1.44	4.352	-2.824	2.912	-4.088	1.352	-13.352	7.616	-4.056	-4.232	-1	-1	-0.912	1	2	-0.912
0.4	-6.84	-2	-0.96	-7.56	-1.76	-19.36	17.12	8.4	-21.68	-4	-4.96	-3	-1.96	-0.96	-1.92
-1.944	2.968	-0.032	1.976	-0.024	-2.056	-21.88	18.984	10.984	-17.992	-3.024	-2.024	-1.024	-1.016	2.968	3.944
6.768	-4.448	0.944	1.888	3.384	6.664	14.672	18.32	5.44	-18.504	-1.112	-2.056	-0.056	0.888	0.944	-1
-6.208	-19.96	-1.896	1.312	-3.336	-5	12.624	-0.04	1.624	-18.832	-2.792	-1.896	-0.896	-0.792	1.104	-1
-11.064	-5.392	-1.456	1.544	0.24	-11.544	12.216	-0.152	4.696	-28.872	-2.304	-2.304	-0.456	-0.152	0.848	-0.152
0.6	-4.8	-2.2	1.6	6.8	0.4	4.8	-0.4	8.2	-15.2	-1.8	-1.6	-1.2	-0.4	0.4	-1.4
1.184	-16.232	-2.504	-1.256	2.776	-6.264	-33.304	18.288	8.024	-3.032	-4.256	-4.504	-3.504	-2.504	0	-2.504
4.04	-1.112	-1.48	2.224	-2.184	6.704	-16.368	11.664	6.376	3	-1.776	-1.776	-0.072	0.224	-0.072	-1.664
-0.4	-10.904	-2.968	0.032	-1.44	5.096	-8.936	1.376	12.12	-0.312	-3.968	-3.968	-2.312	-1.968	0.688	-1
6.296	-14.04	-1.784	1.608	-10.376	3	7.272	9.256	19.648	-4.312	-1.784	-1.784	-0.784	-0.392	1.216	-1
4.36	-3.08	-0.56	2.56	0.24	-2.4	18.04	-10.32	10.76	7.52	-1	-1.44	0	0.56	1.56	0
-1.072	-7.24	-1.512	0.488	8.12	-0.752	13.952	-31.608	9.024	-5.464	-3.024	-3.512	-1.512	-0.512	0.488	-1
3.752	-0.432	-1.608	1.464	6.216	-0.432	12.112	-39.216	7.64	-0.32	-2.072	-2.072	-1.072	-1.072	1	0
3.752	4.424	-2.832	2.168	2.248	9.84	-27.2	-3.296	18.08	-4.08	-1.832	-1.416	-0.248	0.168	2.168	0.168
-3.32	-3.264	-2	0	5.784	0.312	-23.624	4	-4.688	3.792	-4	-3	-2	-1.632	0	-1.104
0.64	0.16	-1.36	1.96	-9.8	-17.44	-15.24	11.36	-8.64	5.56	-1.04	-2.04	-0.72	-0.04	1.64	-0.04
-11.168	0.28	-1.088	1.456	-4.904	-3.904	-10.544	6.088	-19.096	-11.92	-1.816	-2.816	-1.544	-0.816	0.728	-1.272
-7.192	6.656	-5.208	-1.88	-12.296	13.968	15.24	-19.416	-23.224	-22	-4.656	-4.656	-3.104	-2.328	-1.328	-2.328
3.824	-4	0	3	4.352	-0.408	15.128	-3.24	-22.232	-15.36	-1	-1	0.824	1.824	2.648	1
4.744	-12.056	-1.384	0.744	-6.232	-13.976	6.128	-0.664	-18.64	-2.304	-3.128	-3.128	-2	-1.128	-0.128	-1
3.68	-9.44	-1	0.08	-1.24	-13.08	0.6	5.2	-15.68	-17.8	-3.92	-3	-2	-2	-1.08	-2.08
-2.904	-3.936	-2	1.968	-15.872	-12.256	-7.384	12.032	-16.224	5.904	-1.032	-1.032	-0.032	0	2	0
2.048	-10.872	-3.984	-0.968	2.144	-12.696	-34.128	32.016	-21.08	6.048	-3.984	-3.984	-2.984	-1.984	0.984	1.936
-13.296	-18.424	0.808	1.808	0.168	-7.512	-14.232	33.168	-18.064	8.232	-1.192	-1.192	-0.192	0.808	1.808	-0.32
-7.664	4.208	-3.44	-0.328	-10.552	0.12	21.896	-7.792	-23.56	-3.656	-2.44	-2.44	-0.552	-0.552	2.336	-1.44
-7.72	-9	-0.8	0.52	-7.4	-1.28	14.48	0.4	-31.76	-21.16	-3.32	-3.32	-2.32	-0.48	0.84	-0.48
-2.624	-10.912	0.168	2.376	-0.168	-9.544	10.912	-10.08	-17.04	-17.496	-1.416	-1.416	-0.624	0.376	3.168	2.376
4.584	-12.928	-2.488	0.024	4.976	-0.488	9.648	-17.44	-4.488	-10.256	-3.232	-3.232	-1.976	-1.976	-0.488	-0.744
6.176	-5.608	-2.216	1.088	5.872	-2.088	-17.872	0.264	-12.96	-9.48	-2.216	-2.216	-1.608	0.088	1.088	-0.608
7.424	-3.816	0.408	3.648	-0.72	2	-10.704	14.408	-18.368	-1.744	-1	-1	1	1.648	2.648	1
-1	-3.6	-2.6	1.4	-1.2	3.6	-3	15.6	0.4	-14.6	-2	-2	-1	-0.6	3.6	-0.2
-6.448	-2.104	-2	1.448	-0.312	-1.656	3.928	-13.584	-9.28	-15.76	-2	-2	-1	-0.552	1.448	-0.552
-7.496	-2.544	-3.016	0.992	-5.008	4.504	13.976	-38.488	5.448	-9.984	-2.512	-2.512	-1.512	-1.008	-0.504	-3.488
0.192	0.912	-1.544	-0.088	-5.808	12.648	20.104	-30.72	-6.424	-14.896	-3.544	-3.544	-2.456	-1	-0.456	-1
-4.96	-6.632	-0.408	2.408	-7.632	4.528	16.224	-24	-8.264	-7.08	-1	-1.592	-0.184	1	1.408	-0.592
2.96	6.48	-0.64	0.64	-1.88	0.64	-28.56	13.92	-5.28	-9.04	-1.72	-2	-0.64	0	1.28	0
-9.264	-1.808	-3.376	-0.064	-1.752	2.248	-19.944	12.624	-14.192	-4.504	-2.752	-2.752	-2.064	-1.376	0.312	-1.376
1.304	2.264	-0.264	1	2.168	-1.112	-16.64	18.848	-3.32	-0.168	-2.264	-2.264	-0.528	-0.264	0.736	-1.264
-3.376	-10.192	-4.704	-0.352	-9.352	-12.408	7.872	-5.568	-4.512	4	-4.352	-4.352	-2.568	-2.352	0.432	-1.568
-4.16	1.504	-0.168	1.832	6.656	3.816	6.36	-16.336	-1.184	3.32	-2	-2.168	-0.336	0.664	0.832	-0.84
6.24	3.2	1.52	3.4	-3.44	3.88	16.2	-12.8	6.68	16.6	-1.48	-1.36	0.52	1.52	2.52	0.64
-8.648	-1.36	-1.928	-0.784	-11.696	-5	23.856	-18.504	-10.632	-4.424	-3.784	-3.784	-2.784	-1.784	0.216	-1.928
-1	10.808	0.928	3.928	12.736	3.312	4.048	11.688	-13.88	6.856	0.904	-0.072	1.904	1.928	3.904	-0.024
-30.688	9.096	-2.88	2.048	5.024	-6.832	-20.784	24.88	-9.952	13	-2.928	-1.952	-0.928	-0.952	1.048	1
-19.208	-0.784	-0.504	2.568	13.568	-9.784	-18.432	24.432	5.856	10.704	-1.432	-1.432	-0.432	0.568	1.496	-0.36
-10.8	4.24	-0.88	2.76	3.52	-6.96	-5.28	13.04	2.4	-5.96	-1.12	-1.12	-0.12	0.76	1	-0.12
-20.144	5.496	-4.328	0.168	4.336	6.824	15.824	-16.504	2.84	-5.992	-4.664	-4.496	-2.664	-2.664	0	-2
10.216	-7.624	-0.864	1.568	-4.432	-7.944	16.376	-11.512	1.296	-1.944	-1.648	-1.648	-0.648	0.352	1.568	-0.648
8.32	10.848	-0.68	0.792	1.208	-4.32	15.32	-23.472	4.944	-2.512	-2.472	-3.208	-1.472	-0.208	0.528	-0.208
-0.688	-2.192	-1.56	1.064	-2.872	4.128	-8.184	3.56	-2.632	4.752	-2.624	-2.624	-1.312	-0.624	1.376	1.064
6	6.16	-1.72	1.28	-6.56	-0.56	-15.88	11.4	14.28	4.56	-2.08	-2.72	-1.36	-1.36	0.64	-1.36
-1.08	-6.776	-5.368	-1.776	-5.568	1.856	-21	7.264	0.632	3.408	-4.592	-5.184	-4.592	-3	0	-3.592
-11.44	-1.664	-1.456	0.632	4.632	3.088	-11.44	3.736	-5.352	13.528	-1.912	-2.368	-0.912	-0.456	1.088	-0.368
-0.992	0.56	-1.496	2	-11.504	-1.504	11.136	-13.112	-1	7.968	-1.496	-1	-0.496	1	1	-0.504
0.552	2.552	-2.448	0	-5.52	-5.896	14.408	-31.72	-15.76	-1.136	-4	-3.552	-2	-1.552	0	-1.552
2.6	2.8	-0.2	2.8	-8.8	2	8.2	-25	-8.6	18.2	-0.6	-1.6	0.8	1.4	3.4	2.2
-7.536	5.464	-2.408	0.296	5.072	2.536	6.96	-26.76	-17.888	12.76	-2.704	-3.056	-1.352	-0.704	0	-1.352
-7.432	-5.48	-0.392	1.216	9.304	3.088	-21.832	25.792	-14.392	8.736	-2.392	-3.088	-1.088	-0.088	0.216	-2.568
1.512	-3.768	-1.512	2.488	0.952	5.304	-15.952	9.952	-9.28	18.024	-1.512	-1.256	0	0	0.744	-0.744
2.872	-0.08	-1.208	1.792	0.544	2.416	-18.664	25.296	-14.96	23.624	-1.208	-1.208	-0.208	-0.208	2.792	0.792
-9.12	-9.4	-2.36	-0.04	11.52	-6	1.52	-12.32	-3.04	7.04	-4.04	-4.36	-3.04	-1.36	-0.36	-2.36
-7	0.768	-1.336	3.44	-3.336	-3.992	9.336	-9.68	4.768	27.872	-1.336	-1.336	0.552	0.664	2.664	1.552
-18.488	8	-3.808	-1.744	1.68	-20.912	0.576	6.576	4.704	2.936	-5.744	-4.808	-3.744	-2.808	-0.808	-2.808
2.84	-5.904	-0.032	3	6.032	-8.84	17.84	1.984	3	7.968	-1	-1	0.984	0.984	2.984	1.968
-0.256	-9.936	-1.936	2	12.84	-15.328	-16.416	10.832	-9.648	-2.064	-1.936	-1.968	-0.968	0	1	0
-18.28	-1	-4	-0.08	4.8	-5.72	-25.32	21.12	20.12	1.6	-4.92	-4.92	-3.92	-2.92	0	-2
-5.768	-5.36	-2.744	2	2.488	-1.952	-6.56	13.536	3.048	-15.488	-1	-1.128	-0.128	0	1.128	-1
-20.832	-13.472	-1	1.176	-0.12	-6.176	-5	0.944	19.712	-21.296	-2.648	-2.648	-1.824	-0.648	2	0.352
-4.224	-2.104	0.328	2.552	0.12	-3.64	17.328	-22.552	11.672	-3.52	-1.448	-1.448	0.328	1.328	2.552	0.552
-0.36	-9.096	-3.912	0.544	-9.56	3.904	20.08	-22.816	7.456	-4.176	-3.184	-4.184	-2.184	-1.184	0.816	-1.368
-3.08	-9.8	-4.68	-1.04	-3.92	-1.44	9.32	-18.16	-6.72	-7.96	-4.04	-4.04	-2.68	-2.36	-0.36	-1.68
-0.896	1.48	-0.84	2.528	1.8	3.576	0.528	-11.792	23.16	-2.368	-1.472	-1.472	0.528	0.528	1.896	0.632
0.752	4.84	-1.584	0.664	-8.088	10.328	-17.912	6.584	4.072	-20.92	-2.752	-2.752	-0.752	-0.752	0.832	-0.584
0.68	3.216	-2.856	0.072	-0.68	4.104	-21.464	5.176	-8.72	-17.248	-3.928	-3.464	-2	-1.464	0	-2
2.072	0.296	-1.512	2	-6.632	4.072	-18.368	5.536	11.512	-2.392	-1	-1.488	-1	0.024	1.488	-1.488
2.96	-0.28	-1.88	1.56	-10.68	6.24	15.44	-24.6	5	-4.56	-1.88	-1.88	-0.44	0.56	1.56	0
-11.12	0.96	-3.608	-0.216	6.256	1.136	4.432	-10.92	9.864	-11.08	-4.216	-4.216	-3.216	-1.608	-0.784	-2.352
3.56	-6.344	-0.376	2.28	4.656	2.752	12.248	-7.848	-2.968	-5.192	-1.688	-1.688	0.312	0.312	1.312	-0.72
0.152	9.56	-2.408	-0.408	-3.816	0.184	-2.776	-13.816	2.52	-4.928	-3.408	-3.704	-2.408	-1.704	-0.408	-2
1.512	6.28	-0.504	2.248	5.016	-0.504	-12.744	15.536	-3.48	0.528	-1.752	-1	-0.248	0.504	3.256	0.504
-8.6	-0.2	-1.6	1.4	-5.6	-13.6	-14.4	15	2.8	-0.6	-1.6	-1.6	-3.638e-12	0.4	2.4	-1.4
-11.24	0.544	-2.152	1	-4.544	-11.848	-18.456	11.976	13.96	1.76	-3	-3	-1.848	-0.848	0.848	-1.152
-3.56	2.064	-0.104	1.896	-2.792	-12.792	-1.872	20	-0.584	-9.688	-1.104	-1.208	-0.208	0.792	0.792	-1.208
-9.112	-26.768	-4	-1	-24.216	-6.056	16.12	-20.552	-2.608	-5.944	-3.056	-3.056	-3	-1	0	-1.056
-21.888	-2.16	-2.984	0.016	-9.048	-5.032	19.92	7.96	-4.896	-18.024	-3.992	-3.984	-2.976	-1.984	-0.992	-2.992
-11.68	-6.04	1.96	4.88	-8.48	-1.12	25.48	-6.64	-2.28	5.76	0.88	0.92	1.92	2.88	3.92	1.92
-7.44	-0.144	-2.736	0.088	-2.352	-5.352	-17.112	11.464	16.064	7.296	-3	-3	-1.088	-1.088	1.824	1.56
0.232	-15.048	-3	-0.136	-5.088	-7.456	-25.04	-10.776	4.048	1.824	-3.272	-3.272	-2.136	-2	0	-2.592
3.632	-6.112	-0.448	1.552	-3	-3.344	-12.344	20.104	-3.448	4	-0.632	-1.632	-0.632	0.368	4.816	2.632
4.984	3.072	-3.464	-1.768	-2.928	-6.912	-2.304	3.216	-4.016	8.536	-4.232	-4.768	-3.232	-2.232	0	-2
5.4	3.72	-0.12	2.88	9.76	-0.72	14.72	-9.6	-18.92	7.8	-1.84	-1.84	0.72	0.16	2.16	-0.56
-7.672	0.264	-2.344	1.312	12.392	0.704	14.656	-21.952	-16.704	3.296	-2.016	-3.016	-0.688	-0.016	1.312	-0.36
-4.376	2.488	-3.752	0.248	-9.248	-3.488	19.496	-42.248	-22.248	10.736	-3.752	-3.376	-2	-1.376	0.376	-2.248
-5.304	2.392	-2.152	2.272	-9.52	-2.576	-4.024	-19.92	-36.152	6.24	-2.152	-2.152	-0.152	0.272	1.424	0.424
-13.056	-7.112	-1	-0.528	0.56	-8.112	-25.92	6.976	-30.808	0.36	-3	-3	-3	-1.528	-0.528	0.416
-1.08	8.48	-0.52	1.92	1.24	0.44	-15.72	3.04	-21.56	0.64	-2.04	-1.56	-1.04	0.44	1.48	-0.52
1	3.024	-1.864	1.84	-2.16	0.496	-13.184	4.912	-21.208	5.224	-1.296	-1.728	-0.296	0.136	1.704	-0.296
-2.848	-5.68	-2	-0.616	-6.856	4.16	14.4	-23.544	-14.392	6.928	-3.616	-4	-2.384	-1.384	0	-0.616
-2.288	-2.296	-1.336	3	-4.656	-8.992	13.344	-7.328	-6.344	5.664	-1	-1	1.336	2	3.664	-0.328
-3.608	-12.544	-4.576	-0.288	-15.832	-14	22.696	-23.592	0.864	3.696	-3.576	-3.288	-3	-1.288	0.288	-1.712
-10	-14.64	-1.28	0.96	1.08	-11.32	-3.48	-13.28	1.68	0.32	-2.28	-2.28	-1.28	0.48	0.72	0.24
2.696	4.776	1.848	4.424	-12.16	2.152	-18.504	13.504	2.264	-0.272	0.424	0.424	1.232	2.424	3.232	-1.192
-5.856	-20.992	-3.568	-2.28	6.272	1	-16.984	32.272	-6.56	-4.712	-5.424	-5.28	-4.28	-3.424	-1.568	-2.568
-3.96	-1.384	1	3	4.576	-7.384	-27.712	40.808	-1.904	-2.944	-1	-1	0.808	1.904	2.904	0.808
-7.336	-14.328	-2	0.904	1.664	0.856	-15.528	7.96	4.52	5.28	-3.048	-2.144	-1.144	-1.048	-0.952	-1.048
-1	-5	-2	0	-2	-3	-2	-15	-4	7	-4	-4	-2	-2	1	-1
-3.096	-26.472	-0.048	2.904	2.384	0.808	16.904	-10.48	4.624	-12.992	-1.048	-1.096	0.856	0.904	2.808	-1
-3.904	-14.696	-2	-0.712	2.656	3.424	6.52	-20.616	17.712	6.384	-3.808	-4.712	-3.712	-2.808	-3.616	-5.616
2.272	0.424	-2	2.424	3.28	-4.136	-15.728	18.128	17.704	15.432	-1.432	-1.432	-0.432	0.568	2.424	0.712
-5.344	9.072	-1.192	3.616	8.08	-7.576	-8.112	11.424	-0.08	5.496	-1	-1	0.808	1	2.616	-1
1.64	2.32	-4.24	0	11.16	5.76	-15.2	8.56	-4.84	8.52	-3.76	-3.76	-2.76	-1	-0.24	-0.48
-7.864	-0.408	0	2.424	-2.456	1.528	-9.136	9.12	2.68	7.032	-0.576	-1.576	0.136	0.424	2.712	1.288
2.64	-3.984	-1.328	2.008	-3.016	-4.32	23.304	-41.672	2.024	1.64	-2.328	-2.328	-0.992	-0.328	1.336	-0.328
4.608	0.392	-2.848	0.384	-10.064	-1.008	16.608	-37.152	5.08	1.92	-3.232	-3.616	-2.232	-0.384	1	-1.616
-0.344	-2.952	-1	2.568	2.272	4.16	12.952	-33.84	-13.16	8.656	-1.432	-1.432	0	0	1	0
-11.4	1.48	-2.04	0.48	2.28	1.28	-11.32	-17.12	-27.76	2.44	-3.56	-4.08	-2.56	-2.04	0	-1.52
0.032	0.752	-1.168	-0.112	2.36	3.192	-21.08	15.024	-19.944	1.752	-3.112	-3.64	-1.64	-1.584	0.416	-1.584
-3.208	-7.696	-0.696	1.576	-2.424	-16.336	-17.152	10.424	-15.632	0.152	-1.848	-1.848	-0.848	-0.424	2	0.424
-19.128	-6.112	-1	-0.248	-13.48	-7.24	-10.264	9.128	-21.736	1.008	-3.248	-3.248	-1.872	-0.624	1.128	-0.872
-3.392	-15	-2.344	0.984	-0.032	3.296	14.096	-18.456	-8.984	-6.36	-3.016	-2.344	0	0.328	0.656	-2.016
-7.64	-11.08	-1.84	0.88	-1.52	-0.68	8.32	-13.48	-9.48	-20.04	-2.56	-2.84	-1.84	-1.56	0.72	-0.56
-18.84	-12.536	-2.84	0.16	0.552	-8.84	12.768	-27.608	-13.056	-2.912	-3.072	-3.608	-2.608	-0.84	-0.072	-1.072
-17.16	-6.368	-1	2	3.392	-5.056	10.264	-1.184	-7.104	-13.976	-1	-1	-0.184	0.184	1.184	-0.816
-13.632	-8.272	-3.272	0.728	3.864	-0.272	-19.456	38.824	-14.496	2.784	-2.408	-3.272	-1.272	-1.272	0.864	-0.272
-5.736	4.264	-0.736	1.264	3.944	-5.208	-4.648	22.792	6.416	4.88	-1.824	-1.736	-0.736	-0.648	1.176	0.176
-2.8	-5.16	-2.04	0.92	0.24	3.88	-21.56	30.92	-8.16	20.04	-2.16	-3.08	-2.08	-0.16	0.92	-1.08
-6.024	-12.984	-2.984	0.024	10.92	0	2.184	2.736	-1.016	-12.992	-3.976	-3.976	-1.976	-0.984	-0.976	-4.96
-13.104	9.992	-0.168	2.832	12.272	1.112	7.56	-4.448	-4.832	-23.664	-1.168	-1.168	0.832	1.776	1.888	-0.056
-4.272	-6.752	-0.792	2.104	-2.104	-2	16.024	-18.896	-1.208	-12.728	-1.896	-1.896	0.104	0.104	1.104	0
-3.76	-6	-5	-2.544	-7.392	-6.696	3.936	-7.088	1.352	-8.784	-5.696	-4.848	-3.848	-3.696	-1.848	-2.848
-0.6	5	0.2	3.2	9.6	9	-3	9	-3.2	-0.2	-0.8	-0.8	1	1.2	1.6	-0.4
0.504	-9.28	-2.76	-0.256	-14.512	-2.736	-11.496	2.48	-17.504	-1.528	-3.256	-4.008	-2.504	-2.008	0.496	-1.752
4.56	-4.032	-3	-2	-7.56	-7.592	-25.448	3.704	-18.448	7.744	-5	-5	-4.704	-3	-2.112	-4.224
4.432	-1.528	0.344	2	5.248	-6.968	-10.4	-2.752	-20.28	-0.032	-1	-1.656	0	0.344	2	-0.344
-16.512	3.528	-3.216	-0.216	0.216	-1.04	25.456	-49.28	-25.864	9.352	-3.824	-3.216	-2.216	-1.216	-0.216	-1.216
-4.12	-7.04	-0.88	1.12	-4.88	1.84	9.2	-28.08	-22.08	6.76	-2.88	-2.32	-0.88	-0.44	0.56	-1.44
4.904	-6.152	-2.024	0.488	-4.392	4.464	11.416	-22.168	-20.584	11.56	-3.024	-3.024	-1.512	-1	1	-2.024
-5.784	2.64	-2.536	0.464	-0.752	2.392	-14.08	5.504	-21	-2.576	-4.608	-4.608	-2.608	-1.608	0	-1.608
-10.088	1.92	-0.416	2.584	-3.336	-3.248	-9.088	19.92	-9.336	-5.248	-0.832	-0.832	0.168	0.168	1.336	0.168
1.32	-2.16	-2.472	1.16	-1.52	8.952	-19.792	19.84	-4.312	-6.944	-2.472	-2.84	-0.84	-0.472	1.896	-0.472
-5.16	-5.28	-2.36	0.96	-1	0.16	-10.6	0.72	-9.76	-6.28	-3.04	-2.36	-1.04	-0.68	0.96	-0.68
-14.632	6.464	0.184	1.912	-16.368	-12.632	15.016	-7.456	-10	4.736	-1.088	-1.088	-0.088	0.184	1.456	-0.272
-15.776	-10.984	-1.552	0.776	-3.016	-13.672	19.848	1.552	-20.192	-4.984	-3.224	-2.448	-1.672	-1.224	1.552	1.328
-10.176	-9.232	-1.824	1.824	-3.184	-20.24	29	-11.12	-12.248	-15.12	-2	-2	0	0	1.824	0
-12.024	-10.896	-1.512	1.616	9.208	-0.256	5.768	2.232	-7.976	-22.664	-1.384	-1.384	-0.256	0.616	3.616	1.616
-3.2	-12.4	-1.76	0.32	7.44	-9.08	-14.16	23.44	-0.52	-21.64	-2.68	-2.84	-0.84	-0.76	1.16	-0.84
-0.712	3.424	0.904	2.904	-2.256	1.616	-9.256	25.808	-1.16	-3.352	-1.064	-1.064	0.904	0.936	2.904	-1
-0.032	-10.016	-2.936	0.032	-5.92	-9.792	-5.904	7.936	-2.84	-22.872	-1.984	-1.984	-1.968	-0.984	1.984	0.984
0.512	0.04	-1.064	0	5.912	-3.36	9.96	-12.024	9.256	-10.488	-3.936	-3.064	-2	-1.936	0.064	-1.936
-0.784	-1.328	-0.888	2	-6.104	-3.12	14	-1.792	-1.096	3.224	-1	-1.888	0	1	2	0
-0.64	-8.24	-1.16	0.32	-6.88	6.92	15.84	-18.32	-8.72	11.68	-2.84	-2.84	-1.84	-1.84	-0.32	-0.48
-6.544	3.664	0.584	3.584	4.336	-4.792	7.336	-14.456	3.128	1.456	-0.416	-1.208	1.376	1.584	2.792	-0.792
-1.768	7.56	-1	1.256	-4.976	-2.952	-10.256	-6.416	5.536	17.488	-2.488	-1.744	0	0	2	0
-0.176	-1.296	-5	-2	-16.392	1.648	-12.608	-8.48	4.392	7.824	-5.304	-5.304	-4	-3	-1.304	-3
-4.24	5.536	1.592	3.944	-11.648	5.424	-18.184	1.464	-0.408	1.464	0.296	0.296	0.944	1.592	2.648	0.944
-5	2.4	-2.2	2	-9.8	-0.2	0.8	-12.4	18.2	10.8	-2.2	-1.4	-0.4	0.6	1.6	-0.4
7.104	-6.24	-3.344	0.656	-6.688	-1.032	10.832	-17.144	7.52	9.48	-3.344	-2.896	-1.448	-1	1.552	-1.896
1	2.944	-0.504	1	-8.024	-0.08	10.544	-24.024	11.024	20.512	-2.504	-2	-1.008	-0.504	1	-0.504
-4.248	1.472	-1.912	-0.456	0.44	-1	4.456	-16.84	16.296	13.456	-3.912	-2.912	-1.456	-1.456	0.088	-0.912
-5.88	2.224	-1.592	1.224	10.408	3	-9.128	-0.264	5.288	13.328	-2.184	-1.592	-0.776	-0.184	0.816	-0.592
11.16	-3.4	-1	2.28	14.56	-6	-9.6	7	6.72	0.44	-1.36	-1.72	-1	-0.36	1.64	-1
-2.008	-1.688	-1.688	0.312	5.624	-3.312	-35.256	21.2	4.064	-1.696	-3	-2.688	-1.688	-1	1	-0.248
-5.68	2.528	-0.528	2	14	2	-11.768	24	5.848	7.944	-0.528	-0.264	0	0	1	0
-13.136	-20.624	-2.784	0.568	7.512	-1.728	23.848	-6.304	10.784	-5.136	-2.432	-1.648	-0.432	-0.432	1.352	-0.432
-9.32	-14.176	-1.832	0.336	3.488	-2.016	19.984	1.512	1.336	1.168	-2.664	-2.664	-1.664	-0.832	0.336	-0.832
-2.68	-15.76	-0.24	2.64	7	-3.52	12.92	-7.24	-2.28	-14.64	-1.24	-2.12	-1.12	0.64	0.88	-1
-20.208	2.568	-3.784	-0.856	2.28	-22.28	4.072	6.496	8.56	-13.856	-3.928	-3.928	-3.856	-1.856	0.072	0.712
10.304	-3.976	0.952	1.048	5.24	-12.736	-1.576	9.336	2	-1.856	-1.976	-1	-0.952	1	2.024	-1
-9.976	-12.76	-0.976	2	-8.52	4.928	-19.928	16.312	8.024	4.688	-1.952	-2	-0.976	0	1.024	-0.976
3.64	-2.072	-1.928	1.928	7.632	-5.784	-14.416	2.496	12.496	-9.864	-1.144	-1.072	0.856	-0.072	4.568	4.568
-0.28	-2.64	1.76	2.64	-4.88	-9.6	6.96	-11.28	3.88	-3.76	-1.24	-1.24	-0.24	0.88	1.76	0.88
-10.832	1.848	-3.328	0.504	-6	4.832	15.352	-13.512	-2.496	-5.176	-3.328	-3.328	-1.664	-1.496	0.168	-1.664
-1.296	-10.976	-1.864	1.136	-8.784	1.512	22.16	-49.296	2.84	-7.512	-2.648	-2.648	-1.08	0.352	1.352	0.352
-6	4.624	0.264	3.472	-7.416	4.904	20.4	-39.36	-5.624	4.056	-1	-1	-0.264	1.472	2	-0.264
-6.376	-1.064	-4.44	-0.752	-1.24	3.248	-33.512	6.312	-14.072	-6.256	-3.752	-3.752	-3.064	-2.376	0.624	-1.688
-11.68	3.48	-1.36	2.28	-4.24	-0.84	-20.24	1.16	7.16	-1	-1.72	-1.72	-1.08	0.28	0.28	-2.08
-1.552	1.08	0.632	3.224	1	1.16	-21.84	8.816	17	9	-0.776	-0.776	1.224	2.224	2.816	0.816
-4.264	-17.104	-1.912	0.544	3.88	-7.912	-3.928	3.192	12.352	17.72	-3	-3.456	-1.544	-1	-0.088	-1
-14.024	-3.48	-0.512	2.496	-2.488	3.488	5.968	-9.96	12.064	0.944	-1.504	-1.504	-0.504	-0.008	1.496	-0.504
0.552	-7.968	-0.896	1.76	-2.624	-10.552	3.624	-15.864	-2.104	-8.448	-1.792	-1.792	-0.792	-0.344	0.104	0.208
-12.6	-1.4	-1.6	-0.2	-2.4	-10.6	-1.4	-10.6	10.6	-5.6	-2.2	-2.6	-1.2	-0.2	1	-1
-1.888	-9.368	-1.352	2.648	3.48	-6.816	-16.184	14.072	-1	4.888	-1.352	-1.352	-0.352	-0.352	1.648	0.648
-13.528	-1.688	-2.304	-0.304	1.176	-7.088	-2.04	37.744	-1.04	6.656	-3	-2.696	-1.696	-1	0.304	-0.608
-15.44	-21.44	-0.512	1	8.768	-20.696	-23.28	39.864	11.208	14.72	-2.744	-2.744	-1.488	-0.744	0.744	-2
-3.04	-26.208	-1.624	-0.208	0	-11.544	-11.664	17.328	-0.96	13.376	-3.416	-4.208	-3	-2	0	-2.792
0.2	-11.36	-2.36	0.48	-3.56	-0.92	24	-13.72	8.8	6.12	-3.52	-2.68	-2.52	-0.68	0.32	-0.68
-0.8	-22.2	-2	2	-6.44	4.872	19	-0.664	30.216	2.456	-2	-1.112	-0.112	0.224	1.112	-0.664
-14.72	-1.152	-1.064	0.936	23.464	11.296	12.872	-21	27.256	-2.808	-2.128	-2.128	-1.064	-0.064	1.872	-0.128
1.904	-11.824	-0.984	1.032	-4.808	3	-4.664	-20.096	17	19.728	-2.952	-2.952	-0.968	-0.968	1	-0.016
-1.616	-0.064	0	2.968	7.776	6.256	-2.48	3.352	10.128	-1.552	-1.968	-0.968	0.032	0.032	1.032	0
4.12	-6.12	-3.6	-1.52	-1.48	0.48	-18.16	9.84	-10.2	-12.96	-5.52	-4.6	-4.52	-2.6	0.24	-1.76
-1.512	-1.384	-1	1.744	-6.872	9.336	-0.464	9.208	-6.048	2.488	-2.128	-2.128	-1.128	-0.128	0.128	-1
-7.592	-11.656	-2.824	1.824	-5.936	3.696	15.408	-28.464	-13.416	-8	-2	-1.824	-1.648	0	1.824	0.824
5.968	-4	-2.552	1	-1.688	-2.88	9.328	-32.224	-15.136	-1.36	-2.776	-2	-0.224	-0.224	1.552	-0.224
2.824	1.808	0.456	3.184	-10.728	-0.72	12.728	-26.928	-15.096	-17.28	-0.544	-0.816	0.456	0.728	0.272	-3.184
-6.44	3.88	-0.72	2.28	-2.48	4.36	4.8	-10.24	0.72	-11.32	-1.04	-1.4	-0.4	0.28	2.64	0.64
-3.68	4.416	-2.736	0.632	-1.792	-0.312	-40.168	8.64	-8.368	8.952	-3.368	-3.368	-2	-0.736	0	-1.632
9	6.168	-1.584	1.832	-4.16	4.584	-11.648	11.568	8.248	4.76	-1.584	-2.168	-0.752	-0.168	0.832	-0.168
-4.176	-1.784	-3.144	-0.072	3.464	-8.36	-26.36	21.432	-1.536	-6.424	-3.536	-3.536	-2.072	-1	0	-1.464
-9.928	-8.168	-1.048	1.464	1.416	-3.392	-2.072	-8.656	9.296	4.416	-2.536	-2.536	-1.024	-0.024	1.464	-0.536
-1.72	-14.04	-1.64	0.8	-13.16	-14.08	0.84	-22	3.04	-8.68	-2.32	-2.76	-2.32	-1.44	0.56	-1
-12.648	-4.92	-5.824	-0.608	-3.216	4.16	12.704	-26.472	-0.256	-2.568	-4	-4	-3	-2	-0.608	-1.216
4.152	-6.248	-1	3	-0.032	-9.216	17.688	-0.128	-16.496	-3.624	-0.344	-0.344	0.344	1	2	-0.344
-1.368	-10.672	-2.184	0.112	2.112	-3.072	-27.568	36.312	-6.96	-1	-2.888	-3.592	-1.888	-1.592	0.408	-1.296
-4.248	-13.264	-0.504	1.744	0.48	-1.488	-3.984	27.24	-3	4	-2.008	-1.504	-1.008	-0.256	1.744	0.248
-1.8	3.8	0.6	3.4	6.2	-11.4	-4.6	26	3.6	9.2	-0.6	0.2	1.4	2.2	3.4	0.6
-16.152	-14.328	-1.152	-0.848	-7.936	-6.368	0.848	5.8	9.68	-3.456	-3	-3.696	-2.848	-1.696	-1.544	-1.848
-11.96	-13.728	-1.792	1	2.376	-6.792	18.792	-28.752	3.272	-8.232	-1.896	-2.896	-1	-1	0.792	-1
-1	-6.616	-1.056	-0.056	-5.168	-0.832	20.832	-24.664	-9.608	0.832	-3.056	-3.056	-2	-1	0.056	-1.944
2.992	0.952	-1.992	-0.984	-3.976	1.976	28.96	-17.888	-4.936	5.064	-2.992	-3.984	-1.984	-1.984	-0.984	-1
-0.72	-3.08	-1	1.04	-0.92	-4.84	-0.72	-12.68	6.72	6.36	-2	-2.96	-1	-1	1.04	-4.72
-9.352	6.736	-0.824	2.088	5.856	17.824	-9.88	5.44	-9.44	6.088	-1	-1	-0.824	-0.912	3	1.088
1.912	4.68	-1.544	0.864	4.096	12.504	-20.264	2.912	-3.632	3.232	-3.136	-2.272	-1.272	-1.136	2	-0.456
7.32	-9.08	0.448	2.632	1.424	9.792	-11.656	8.632	-3.976	1.608	-1.184	-1.184	-0.816	0	1.816	-0.184
-1.52	-10.68	-5.536	-0.536	-20.448	-11.36	12.088	-30.496	-11.696	-14.48	-4.304	-4.536	-3.536	-2.536	-0.768	-2
-2.72	-4.68	-3.56	0.88	-2.68	-2.04	7.24	-14.04	-21.32	-2.16	-2.12	-2.84	-1.4	-1.56	0.72	-0.72
-8.376	5.328	-2.016	0.656	0.64	1.296	26.112	-21.968	-11.624	-10.736	-2.672	-2.672	-1.672	-1.672	0	-2.328
-7.008	-10.112	-2.624	-0.624	-6.496	-4.496	1.6	0.264	-19.64	3.76	-4.248	-3.624	-2.624	-2.248	-0.248	-2.248
1.4	-0.24	-1.272	1.728	3.696	-1	-19.16	18.944	-17.272	3.336	-2.272	-2.272	-1.272	-0.848	0.152	-1.272
3.472	-4.448	-1.056	0.416	2.888	7.976	-18.472	14.16	-17.472	-2.832	-2.584	-3.056	-1.584	-1.056	-0.112	-3.168
6.4	7.08	-3.56	-1.04	-12.28	-0.28	-19.28	-0.32	-7.48	-3.28	-4.04	-3.04	-2.08	-1.56	0	-1.04
5.16	-0.384	-1.296	0.568	-4.912	-4.544	6.52	2.296	-9.52	-6.248	-2.432	-2.432	-0.864	-0.432	0.568	-2.296
4.232	-9.688	-3	0	5	-10.616	-2.536	10.776	-17.224	-8.616	-3	-2.616	-1.384	-1	0.384	-1
-5.648	-4.992	-0.664	2.008	6.04	-0.992	14.976	0.672	2.656	2.688	-1.328	-1.328	0.672	0.672	2	0.672
-4.728	-5.272	-0.576	1.424	0.424	1.696	0.184	-2.168	2.88	-5.56	-1.576	-2.288	-0.288	-0.288	0.712	-0.288
-17.04	-6.72	-5	-0.52	5.48	-5.32	-27.96	34.04	3.28	-6.96	-3.76	-3.76	-2.52	-1.76	-0.28	-1.76
-18	-17.768	-1	0.192	12.816	-8.112	-12.424	12.496	19.424	0.464	-3.808	-2.808	-1.808	-0.808	0.192	-0.808
-7.848	7.696	-2.144	1.712	-5.432	1.416	-25.72	29.416	16.576	3.992	-1.288	-1.432	-1.144	0.712	1.712	0.856
3	-10.944	-3.424	-1.52	-15.576	-11.56	0.368	-2.904	13.344	-5.848	-5.52	-5.52	-4.424	-2.616	-1.52	-2.616
3.76	-7.568	-0.144	3.856	-3.856	11.52	11.856	-9.528	2.576	4.424	-0.144	-0.144	1.808	1.856	0.952	0.904
-17	-16	-3	-1	-4	-1	24	-26	-2	10	-5	-4	-3	-2	-1	-1
-13.048	4.664	-0.24	1.76	-3.76	1.144	20.136	-17.568	0.904	18.568	-2.24	-2.192	-0.24	-0.192	0	-2.856
7.768	6.096	-1.808	2	-4.384	8.944	-8.072	-11.984	7.712	18.672	-1	-1.904	0	0.096	2	-0.096
-1.568	6.968	-2	-0.856	-4.592	3.704	-9.864	-16	-23.128	11.136	-4	-4	-2	-1.144	0	-1
-8.12	-1.272	-1.576	3.424	7.192	-2.504	-23.344	3.464	-9.344	9.312	-0.384	-0.384	1.424	1.616	2.808	0.616
5.04	6.52	-2.28	1.2	-3.88	-4.24	-7.88	-4.04	-12.6	12.16	-1.28	-2.04	-1.04	-0.28	1.24	-3.32
6.408	5.12	-3	0.712	-8.256	5.576	25.952	-20.56	-9.136	10.56	-1.152	-0.864	-0.864	-0.288	1.424	-0.576
2.664	10.336	-2	1.336	-3.656	2.376	10.352	-10.024	-7.008	7.008	-2	-2	-0.336	0.336	1.672	-0.992
7	9.32	-1.616	0.152	-13.16	-2.384	12.384	-10.072	-7.544	6.072	-3.232	-3.232	-1.616	-1.616	0.152	0
-8.728	-8.16	0.136	3.136	-1.432	-6.568	-0.592	-4.408	-8.112	7	-0.864	-0.432	0.704	1.568	2.568	1
-3.36	1.84	-1.56	1.4	-3.08	5.04	-18.68	23.32	-9.04	3.76	-1.56	-2.08	-1.08	-0.52	0.96	-0.52
4	3.584	-3.056	0	-4.72	-1.528	-20.696	20.696	-9.416	0.944	-3.528	-3.056	-1.528	-1.056	0	-1.528
-9.368	-6.304	-0.728	2.848	-3.936	3.152	-11.664	31.152	-12	2.336	-0.424	-1.576	0.848	0.848	1.848	-0.152
-6.504	-14.12	-2.376	0.248	5.376	-10.984	8.472	3.288	-9.368	1.376	-3.376	-3.376	-2	-2	-0.248	-1.624
-1.048	-9.376	-2.36	0.328	15.048	-10.328	18.936	-6.248	-9.08	0.016	-3.344	-3.016	-1.672	-1.344	-0.328	-2.312
-1.6	3.92	-1	2	10.2	-12.84	18.16	-7.96	0.52	5.92	-2	-2	-1	-1	1	-0.72
1.536	-7.144	-3.304	-1	-5.232	-5.768	13.928	-2.944	7.536	7.448	-3.768	-3.768	-2.768	-1.768	0	-1.768
8.896	3.184	-0.632	2.184	17.056	2.472	-20.24	22.136	5	7.104	-1	-1	-0.816	0.368	2	-0.184
-1.048	-5	-2.272	0.592	-5.592	5.864	-3.632	12.504	-0.816	6.68	-3.272	-2.408	-2.136	-0.408	-0.136	-2
13.56	-3.032	0.176	1.176	3.56	-5.088	-12.792	16.176	-9.208	18.912	-1	-2.824	-0.824	0.176	2.088	1.088
-1.04	0.72	0.04	2.96	-9.44	1.12	-9.56	-15.12	-6.44	15.6	-0.04	-1	0.96	1	1.08	-0.92
-2.024	3	-1	2.008	-1.016	-8.048	11.976	-25.912	-9.08	11.056	-1.992	-1	-0.992	0.008	2	-0.008
-0.944	16.168	-1.056	1	6.16	4.664	25.944	-43.832	-13.608	9.384	-1.112	-2.056	-1.056	-1	1	-1
5.856	15.856	-0.104	2.896	-11.92	11.712	22.92	-35.896	-1.248	7.064	-0.208	-0.208	0.896	0.896	3.104	0
-1	22.088	-2.696	-0.696	-11.72	-1	-12.776	-10.744	-3.304	15.824	-3.848	-3.848	-2.696	-1	0.152	-2.696
3	19	0.6	2.4	3	-1.4	-7.8	-1.8	-13.2	20.2	-1.6	-1.6	0.2	0.4	1.8	0.4
2.24	5.48	-2.256	0.992	-2.512	-1.008	-26.512	22.032	-18.736	21.504	-2.256	-2.256	-1.008	-0.504	0.744	0
3.592	3.552	-3.296	0.408	-8	2.52	-15.968	4.52	-13.184	22.336	-3.296	-2.592	-1.184	-0.592	0.408	-0.592
-5.72	-3.472	-0.344	2.312	2.152	-2.376	16.744	-22.312	-10.84	16.216	-1.688	-2.032	-0.688	0.312	1.312	-0.344
-7.688	-3.648	-1.608	1	-7.608	-6.096	17.84	-18.784	-24.096	7.784	-2.608	-2.608	-1.608	-0.608	0.608	-1
-7.36	-0.8	-0.88	0.56	-9.28	-10.08	7.12	-16.96	-20.56	14.92	-2.88	-3.88	-1.32	-0.88	0.88	-1.44
-5.928	1.512	-1	2.512	13.168	-7.536	7.12	5.928	-7.096	14.44	-1.488	-1	-0.488	0.512	2	-1
2.248	-2.608	-2.536	-1	-3.392	-1.96	-5.536	29.392	-17.248	18.792	-3	-3	-2	-1	1.536	-1
-20.832	-8.16	0	1.832	12.16	-6.408	-11.408	29.256	-14.832	7.744	-1.584	-1.584	0	0.416	2	0
-5.944	-1	-2.736	1.528	-6.264	-14.84	-10.776	31.104	-13.16	24.312	-1.736	-1.736	-1.368	-0.104	0.632	-1
-7.16	-0.04	-1.32	1	-4.08	-2.68	17.36	-12.4	-16.52	20.08	-2.68	-2.68	-0.68	-0.36	1	-0.32
-9.64	-2.904	-1	2	-4.632	-1.552	6.36	-4.176	-3	6.264	-1.272	-2	-1	-0.728	3.184	-1
2.104	-16.984	-1.896	1.328	-9.896	0.744	19.656	-24.64	-11.896	-1.896	-1.896	-2.672	-1.448	0.328	0.552	-0.224
-3.584	-6.64	-2.648	0.528	-1.824	-4	2.936	-8.648	-14.12	-4.056	-3.472	-3.472	-1.648	-1.472	-0.648	-0.824
-3.128	-2.384	1.36	2.616	-7.128	4.872	-19.744	14.848	-1.152	-0.872	-1.256	-2.256	0.616	0.616	1.488	-1.128
-7.92	-11.88	-3.92	0	-3.08	-2.72	-22.56	19.44	1.36	-13.28	-3	-2.92	-1.92	-0.92	0	-0.92
-9.904	3.52	-1	1.096	-11.424	1.032	-19.128	9.192	2.776	-14.192	-2.872	-2.904	-0.904	-0.872	1.064	-1.872
-14.824	-8.68	-1	1.016	-5.064	-8.824	9.336	-15.336	7.064	-5.288	-1.984	-1.984	-0.984	-1	1.016	-1
-2.872	11.552	-3.808	-0.808	-11.424	-0.064	-6.784	-48.4	14.832	-29.592	-4.744	-3.808	-2.808	-1.872	0.128	-1.872
0.552	5	3.44	3.776	3.776	8.544	20.896	-23.12	-0.664	4.44	-0.224	-0.224	1.776	1.888	3.776	1.888
-0.2	-3.72	-0.84	-0.68	-3.56	-3.44	8.04	-27.52	-0.88	-10.72	-3.68	-3.68	-2.52	-0.84	-1.52	-4.2
-9.968	-2.168	-2.792	-1.584	-1.92	-7.248	-26.832	2.912	-11.624	-16.128	-4.584	-4.584	-3.584	-3.376	-1.584	-2.792
0.976	-0.256	0.256	3.488	14.184	-4.304	-8.024	2.208	-6.048	12.72	-0.256	-0.512	0.744	0.744	2	0
-1.824	-7.784	-3.784	-0.088	1.736	-8.696	-35.568	19.048	-1.776	-2.608	-3.784	-3.088	-2.392	-1.784	-0.088	-0.696
-0.648	2.112	-0.408	1.944	4.536	-5.352	-2.408	3.776	-17.816	0.24	-2.408	-2.056	-0.408	0.296	1.592	0.592
-2.4	-7.276e-12	-1	2.6	-9	-6.4	8	-11.2	-4.4	-5.8	-2.2	-1.6	0.2	0.2	1.8	0.2
-12.688	-0.384	-3	0.448	-3.52	7.552	10.584	-21.344	-10.376	0.48	-3.104	-3.104	-1.552	-1.552	1.448	-1
-4.96	-12.496	0.504	3.016	-8	3.488	23	-6.992	-2.488	-8.44	-0.992	-0.992	1.008	1.008	2.008	1.512
-14.648	-2.632	-2.824	1.088	0.928	-3.736	-2.496	15.264	-5.176	0.248	-1.912	-1.912	-0.912	-0.456	1.088	-0.456
-17.736	-13.672	-2.592	1	5.12	-0.552	-20.712	31.12	12.736	12.264	-3	-2	-1	-1	0.592	0.184
-2.72	-6.36	-0.08	2.92	13.72	-9.96	-17.36	26.04	0.84	14.28	-1.36	-1.36	0.92	0.92	1.28	0.92
-10.504	-3.808	-3	0	10.128	-2.44	-11.376	18.68	8.944	18.432	-3.688	-3.688	-2.688	-1.376	0	-1.376
2.624	-2.944	-2.416	0.32	-2.36	-0.944	24.624	-26.912	11.568	18.112	-3.944	-3.68	-1.68	-0.944	0.792	-2.416
-1	5.944	-2	1.568	1.296	1.92	15.408	-12.376	3.592	11.352	-1.216	-1.432	-0.216	-0.216	1	-0.784
2	1.168	-3.496	-1.664	-7.664	-5.168	3.2	-28.336	1.824	1	-4.664	-4.496	-2.832	-1.664	-0.832	-1.832
-3.52	5.96	-0.12	2.12	3.44	-6.44	-3.04	-7.8	11.52	1.32	-0.12	-0.12	0.12	0.12	3	0
2.928	5.28	-1	1	-10.848	-1.36	3.28	4.648	17.208	-2	-2	-1.928	-0.928	-0.928	0.144	-0.928
2.688	4.928	-0.976	1.048	-0.952	3.76	-23.832	-3.928	15.976	-0.736	-1.976	-1.976	-0.952	-0.952	2.024	-0.976
-0.976	12.88	1.904	5.856	-5.216	14.52	-16.856	2.808	7.12	-9.904	0.88	0.856	2.856	2.88	2.856	1.808
-7.424	16.352	-2.784	-0.712	0	-7.568	-5.048	-10.664	7.632	-10.568	-3.784	-4.64	-2.784	-1.784	-0.784	-1.856
-3.6	12.96	-1.24	0.76	-10.04	2.6	7.4	-18.6	1.04	-1.2	-2.24	-2.24	-1.12	-1.12	0.76	-1.12
8.176	13.656	-0.496	3.168	2.68	7.336	19.984	-24	-14.992	14.664	-1	-1	1.168	1.168	3.168	1.168
8.704	1.296	-4.136	-0.784	7.112	-12.864	13.352	-7.544	-7.672	11.648	-4.568	-3.568	-2.352	-1.568	0.432	-0.784
1.64	6.376	-0.792	1.472	2	3.264	-4.736	23.736	-19	7.152	-1.056	-1.056	-0.792	0.208	0.736	-0.528
-7.184	9	-1.688	1.624	-6.512	-3.808	-26.056	15.184	-11.88	20.128	-2.376	-2.376	-1.064	-0.376	1.248	0.312
1.84	0.48	-1.36	0.92	-4.28	2.84	-7.84	16.2	-12.12	18.6	-2.36	-2.36	-1	-1	1	-0.28
-8.184	-3.328	-0.592	2	-2.96	-2.632	-3.328	1.856	0.568	17.776	-1.408	-2	-0.592	-0.592	1.592	1.184
-1.44	1.088	-2.088	0.368	-1.792	-6.632	22.248	-6.968	-8.808	3.072	-2.632	-2.632	-1.632	-0.088	0.456	-1.088
-4.512	-5.528	-1.016	1.488	2.928	-0.944	29.488	0.936	6.504	-12.976	-2.016	-2.016	-1.008	-0.512	0.992	-1.008
-8.928	-1.936	-2.344	1.208	7.656	-4.072	16.52	-7.272	-4	-22.376	-2.344	-2.344	-0.792	0.104	0.312	-0.792
-8.4	-18.8	-1	-0.6	3.6	-5.8	-23.2	16	-3	-14.6	-3	-3	-1.2	-0.6	0.6	-0.6
-6.056	-3.944	-2.704	1.352	4.632	-12.056	-24.408	15.744	-2.352	-7.688	-2	-3	-1.352	-1	-1	-1.704
-11.352	-8.432	-3	-0.304	-11.824	0.224	-23.048	13.96	6.256	7.04	-3.608	-3.608	-2.608	-1.304	-0.696	-1.304
-5.488	-10.256	-0.744	0.768	-13.464	-11.792	-6.768	-2.232	-5.88	-14.672	-3.976	-3.232	-1.232	-0.976	0.512	-0.488
-3.376	0.92	0.584	2	6.88	5.752	21.384	-10.336	-1.248	-10.128	-1.208	-1.208	-0.208	0	1	-0.792
0.24	-7.84	-3.68	0.16	-1.6	-7.56	2.52	-11.04	2.92	-11.84	-2.68	-3.84	-2.68	-0.84	2	1.68
-0.336	10	-0.776	1.448	-8.104	1.664	9.672	-21.664	17	-13.104	-2.776	-2.552	-0.776	0.224	0.336	-1.664
-4.616	11.336	-1.064	0.936	-3.104	10.936	4.896	-0.472	6.192	-17.552	-3	-2.128	-1.064	-1	2.872	0.872
-6.888	18.856	-2.984	1.016	-0.856	-1.048	-12.256	0.064	22.808	-16.808	-1.984	-1.984	-1	1	2	0.984
2.584	10.616	-0.096	3.904	-0.84	6.392	-15.032	-3.232	19.808	6.68	-1.064	-1.064	1.872	0.936	1.968	0.968
-11.84	4.4	-2.76	0.24	-4.48	10.84	-9.52	14.08	3.56	-5.44	-3.76	-2.84	-1.84	-1.84	0.16	-2.84
2.208	22.616	-1.512	0.744	-9.872	1.616	17.872	-14.304	4.176	-2.568	-3.256	-3.128	-1.256	-1.128	0.744	-1
-12.472	2.768	-3	2	0.656	3.6	14.12	-3.056	22.304	14.12	-2.176	-2	-1	-0.176	0.176	-1
-9.984	-2.968	-3.328	-0.104	-10.416	-5.536	12.536	-14.688	10.344	11.88	-3.104	-3.328	-2.328	-1.328	-0.776	-2.448
-7.984	8.632	0.368	2.368	3.456	7.912	-0.264	-8.376	0.904	-9.632	-1.816	-2.088	-0.088	-0.088	2.456	0.456
-10.52	-7.88	-2.04	0.96	1.4	-15.44	-25.6	24.52	6.24	-6.72	-2.36	-2.04	-1.04	-0.36	0.64	-0.72
-0.472	-2.944	-0.632	1	-3.056	-3.424	-25.576	26.256	-3.472	0.472	-3	-2.632	-1	-0.368	1	-1
-15.16	-10.16	0.92	2.92	1	4.008	-15.496	31	-0.088	7.088	-1.08	-1.08	0.504	0.504	1.752	0.336
-9.464	-8.288	-1.68	1.32	8.36	-7.144	-8.152	26.536	-2.792	-7.504	-2.216	-2.68	-1.216	-0.216	1.856	-1.144
-10.608	-10.024	-2.048	1.952	-1.344	-9.536	32.128	-14.568	4.904	-0.856	-1.048	-1.536	-0.048	0.464	2.976	0.464
-23	-13.48	-2.12	0.88	3.88	-5.84	16.12	-8.84	-1.56	0.24	-2	-2.56	-1	-0.44	0	-1.32
-13	-14.92	-2.96	0.648	-11.744	3.92	14.92	-13.608	0.904	6.392	-1.96	-2.352	-0.96	-0.352	1.432	-0.568
-11.312	-2.496	-0.656	1	6.936	-2.624	-19.216	8.56	9.752	14.344	-2	-2	-0.656	0	1	0
-19.072	-4.96	-0.296	2.704	8.704	-3.816	-17.52	5	19.448	14	-0.592	-1.296	-0.296	0.704	3.112	0.704
-10.272	-13.76	-4.504	-1	4.248	5.512	-13.464	6.472	-2.248	3.496	-4.752	-4	-3	-2	-1.496	-1.496
-4	1.6	-0.4	3.4	-0.2	0.6	-0.6	-0.8	-14	5	-0.6	-0.4	1.4	1.4	1.6	-0.4
-5.456	5.48	-2.456	1.392	-4.368	-12.128	16.264	-18.784	-7.672	1.24	-2.608	-2.608	-0.608	-0.456	0.392	-0.76
-12.272	0.936	-1.896	-0.584	-11.168	-7.208	25.712	-19.648	-15.752	-3.168	-2.792	-3.688	-1.688	-1	0.104	-1
0.776	10.776	-1	2.056	4.88	-6.72	20.832	-30.392	7	-3.448	-1	-1	-0.056	0.056	1.112	-1
1.096	10.976	-1	0	-4.04	-3.904	3.104	-22.008	-10.912	-24.96	-3.008	-3.008	-1.008	-1	0.992	-1
5.68	9.76	-3	-0.04	-0.84	4.72	-18.84	19.64	11.28	-7.36	-3.04	-3.08	-1.12	-1.04	1.92	-1.04
12.68	18.888	-0.824	2	-4.648	-0.208	-10.616	6.88	-8.296	-10.648	-1	-1	0.088	0.088	2	0
2.088	-2.272	-1.136	-0.864	-0.224	-2.408	-17.68	5.96	-1.816	-5.728	-3.864	-3.864	-2.864	-1.864	1.592	2.456
2.264	-2.632	-0.184	2.448	6.24	-5.632	15.68	-9.6	-9.16	-3.312	-1.368	-1.368	0.632	0.632	1.816	-0.184
-8.464	-2.288	-1.768	1.464	0.84	0.304	-5.68	-5.464	9.912	-14.608	-1.768	-2.536	-0.768	-0.536	1.232	-1
-1	-0.56	-2.72	0	-3.8	-6.4	12.2	-24.56	2.04	-15.52	-3.72	-3	-1.72	-1	0	-2
-7.984	-5.064	1.672	3.344	-4.016	-2.36	-1.152	-10.08	2	-14.312	-1	-1	1.016	2	3.344	2.688
1.616	1.744	-1.376	0.376	-6.624	-8.88	-17.744	12.632	6.232	-16.376	-3.248	-3	-0.624	-0.624	1	-0.624
-6.208	-3.272	-2	1.152	9.032	-9.088	-18.968	36.304	1.576	0.544	-2.848	-2.272	-0.848	-0.424	-0.272	-2.12
-1.752	-2.64	-0.584	2.36	19.72	-3.056	-16.144	39.224	-0.112	3.192	-2.112	-1.584	-0.584	-0.112	0.944	0.472
-12.72	-10.72	-3.56	-1.04	3.04	4.76	7.36	9.44	-7.32	-8.84	-4.52	-5.04	-3.52	-2.52	-0.56	-0.6
-2.52	1.48	0.864	2.296	-4.336	-4.84	29.776	-15.48	0.136	-20.408	-1.704	-1.568	0.296	0.296	1.864	0.432
-9.072	-8.16	-2.152	0.464	-13.536	-11.616	20.008	-25.624	0.232	-0.984	-2.536	-2.768	-1.768	-1.152	0.232	-1.384
-2.336	0.296	-2.664	1	0.68	-0.344	8.408	-15.648	-4.64	-2.632	-2.664	-2.664	-1.328	-0.328	1	-0.328
7.544	-0.408	-0.288	2	0	3.712	-10.12	8.648	0.848	-1.712	-1	-1	0	0	1	1
-9.4	0.88	-2	0.24	-3.32	1.44	-15.04	3.24	-7.6	0.56	-3	-3.76	-1.76	-0.24	1	0.52
1.272	2.312	-2.192	1.192	-0.616	0.152	-16.04	3.424	-4.232	-2.04	-2.808	-2.808	-1	-1	1.808	-1
-4.424	-11.984	-1.432	2.568	-10.416	-7.296	-12.432	-6.552	-18.984	-0.72	-0.576	-0.72	0.424	0.568	1.568	-0.288
-7.944	12.424	-3.808	-0.904	-10.136	4.52	21.56	-53.832	-20.192	-2.232	-4.808	-3.904	-2.712	-1.808	-0.904	-1.096
-8.288	-1.616	-0.048	2.904	-11.952	8	1.048	-25.616	-7.048	3.384	-0.096	-1.048	-0.048	0.904	2.952	0.856
-3	12	-2	2	-15	9	20	-29	-1	25	-2	-2	-1	-1	2	-1
-1.48	14.048	-3.856	-1.856	-9.424	0.856	-7.056	-14.368	9.096	3	-5.808	-4.856	-2.904	-1.952	0.048	-2.808
5.328	13.752	-1.288	2.616	-11	-12.656	-7.384	18.096	6.232	15.44	-0.384	-1.192	0.712	0.808	2.808	-1
-5.152	6.416	-2.712	-0.424	-3.136	-3.872	-26.144	15	-0.696	19.28	-3.568	-2.712	-1.856	-0.856	-0.568	-1
2.656	-5.616	-1.384	0.616	-2.616	-8.96	-6.08	-0.384	-1.808	13.808	-2.384	-3.192	-1.384	-0.576	0.808	-1
-2.72	1.04	-1.52	1.24	6.96	-7.12	20.96	-5.36	-1.84	4.88	-2.52	-2.76	-1.52	-0.52	2	-1.52
-12.392	-4.168	-2.576	-1	7.392	-9.56	7.608	-8.152	-8.728	16.56	-4.288	-4	-2.288	-2	-1	-2
7.352	-3.688	-0.008	2.656	8	-1.984	28.28	-6.976	-16.296	18.952	-1.344	-1.672	0.992	1.656	3.32	0.664
-3.472	-16.928	-1.696	-0.08	6.616	-7.472	13	-13.312	-9.536	19.76	-3.464	-3.464	-1.848	-1.464	0.152	-1.848
-3.296	-6.976	-2.432	-0.432	11.704	-0.952	-36.816	39.224	4.52	29.272	-4	-4	-2	-1.568	-0.568	-1.568
-6.32	0.8	-0.96	2.04	8.52	1.24	-13.04	23	1.48	26.72	-1.44	-1.48	0.04	0.52	2.04	0.04
-10.168	-8.64	-1.472	0	1.72	-6.112	-17.056	24.056	-6.64	16.528	-3	-2.528	-2	-1	1	-1
-6.696	3.184	-0.576	1	-8.184	0.184	3.64	-12.824	2.152	18.184	-2	-2	0	0	1	-0.576
-7.624	-1.136	-2	0.872	-9.76	5.512	8.272	-21.528	1.248	8.016	-2.752	-1.504	-1.504	-1.128	-0.376	-0.752
-6.72	-7.296	-2.672	-0.672	-12.344	-9.784	14.184	-29.032	9.64	4.608	-3.672	-3.672	-2.344	-1.672	-0.016	-1.672
-6.4	-9.88	-0.28	1.28	8.36	-10.32	4.4	-19.12	2.36	16.76	-2	-2	-0.28	-0.72	1.28	-1
-2.392	5.432	-0.16	2.376	-0.536	5.288	-24.072	20.488	8.448	14.088	-2.16	-2.16	-0.392	0.608	1.84	0.608
-1.896	-2.104	-1.448	0.736	2.736	11.368	-24.424	-4.216	18.184	16.816	-2.632	-2.448	-2.264	-0.264	2.184	-0.632
-8.824	5.224	1.456	2.592	5.144	4.864	-23.952	7.232	12.096	27.184	-0.544	-0.544	-0.408	1.456	2.592	-0.272
-1	6.768	-0.088	1	-1.296	-5	-1.44	5.264	23.472	-5.592	-2.088	-2.912	-1.088	-1	1.912	-1.824
-11.72	8.64	-1.92	0.04	-13.2	0.92	22.8	-48.72	16.96	10.76	-2.96	-2.96	-1	-1	0	-0.12
2.976	-1.008	1.984	3.976	-1.984	11.96	6.048	-28.928	23.888	3.992	-1.008	-0.992	0.992	0.992	2	-0.992
1.664	-2.56	-3.832	-0.776	-11.776	-17.048	11.16	-22	12.272	-1.224	-3.832	-3.832	-1.888	-0.888	0.112	-1.832
0.688	-6.688	-0.208	1.896	2.896	-12.416	-3.08	9.416	-8.856	9.312	-1.208	-1.208	-0.208	-0.104	1.792	0
1	-13.304	-0.696	-0.24	-1.456	-6.696	-8.608	18.848	4.24	2.48	-3.392	-2.544	-1.392	-1.392	-0.392	-2.544
3	-4.4	-2	0.2	6	-10.6	-23.4	23.6	-0.4	-3.4	-2.8	-3.6	-1.6	-1.6	0.2	-2
5.256	1.232	0.256	3.008	8.568	0.736	-9.744	6.768	11.72	11.496	0.008	-0.992	1.008	1.256	2.256	0.504
-4.264	-2.888	-3.112	-0.816	-3.632	-8.888	9.44	-5.664	6.48	0.888	-4.112	-4.112	-3.112	-2.408	-1.112	-2.408
-12.28	-8.936	-2.376	-0.032	-4.192	-8.344	3.816	3.84	13.752	7.312	-3.688	-3.032	-2.376	-2.032	0.312	-1.344
-9.592	7.864	-0.608	2	-5.864	-7.04	12.88	0.96	15.528	17.216	-2	-1.608	-0.608	-0.608	2.176	-1
-12.36	-1.84	-3	-0.12	-0.24	5.16	0.16	8.96	-3.88	-7.64	-3.56	-2.56	-1.56	-1	1.44	-1
-4.536	-3.904	0.512	2.512	-0.368	2.464	-17.944	22.072	14.416	-14.024	-0.488	-0.976	0.512	0.512	2	0.488
-7.928	7.216	-0.464	2.608	0.928	9.008	-8.36	20.432	7.752	-16.856	-0.856	-1.928	0.144	0.608	1.144	1
2.92	-2.592	-1.168	-0.168	4.496	7.008	-10.832	6.16	18.08	-18.16	-3.168	-3.168	-1.168	-1.168	0.416	-0.584
-5	10.896	-0.632	2.368	4.992	0.896	9.896	-7.472	20.16	-7.264	-1	-1.632	0	0.736	1.368	-0.632
-2.2	8.44	-2.96	0.72	-1.12	0.48	2.2	-21.04	26.72	-3.08	-2.96	-2.96	-1.64	-1.64	0.36	-1.96
-4.28	-3.992	-1.912	0.088	9.192	-6.288	9.536	-16.896	8.624	-1.992	-3.912	-3.184	-1.184	-1.184	-0.184	-1.728
-2.24	-4.688	-0.672	2.328	6.312	6.432	14.568	-24.776	30.296	13.656	-1.896	-1.672	-0.12	0.104	1.552	-0.448
-5.528	2.704	-1	-0.824	-3.112	-1.88	-30.256	4.84	24.888	-1.472	-3.824	-4	-2	-1.824	0.176	-2.648
-4.72	6.744	1	2	0.28	5.152	-8.256	-1.896	18.36	7.592	-1	-1	-0.128	1	2	-0.872
-0.52	11.6	-1.16	0.92	-12.32	6.08	-23.92	0.8	4.2	10.68	-2.08	-2.08	-1.08	-1	1.92	-1
3.096	-0.936	-4.904	-1.872	-0.968	-1.32	-8.128	-1.16	-4.84	-21.616	-5.872	-4.904	-3.872	-1.936	-1.904	-2.904
1.016	-9.968	-1.032	1.984	-6.952	3.856	16.872	-27.664	0.112	-17.648	-1.016	-1.032	-0.016	0.968	1	-1
-6.232	-4.168	-2.872	1.128	1.68	-5.256	8.64	-22.168	-1.128	-5.68	-1.936	-2.872	-1.936	-1	0.064	-0.064
-6.336	-5.328	-1.112	1.664	-8.896	-3.904	20.872	-8.44	-8.672	3.216	-2.224	-2.224	-0.336	-0.224	0	-2
-4.6	0.8	0.68	3.68	13.08	-1	-12.52	9.24	-16.12	8.64	-1	-1	0.68	1	2.84	0.68
-9	0	-3.168	0.624	3.624	4.88	-9.832	5.2	-18.832	-3.04	-3.376	-3.376	-1.584	-0.584	1.416	-0.584
-0.72	1.6	0.72	1.976	7.72	4.696	-13.56	32.488	-17.232	-7.024	-1.024	-1.024	-0.768	0.232	1.232	-0.512
-7.088	-0.472	-1.392	-1.088	8.128	4.784	-28.92	44.048	-25.312	-10.96	-3.392	-3.392	-3.088	-2.088	-0.392	-2.392
1.184	-7.704	-0.352	1	-5.128	0.296	28.424	-4.928	-11.776	-9.224	-2.648	-2	-0.352	-0.352	1	-0.352
-15	6	-0.6	2.4	5	-2	8.4	-6.6	-2.2	-4.6	-1.4	-1.6	-1	-0.6	1.6	0.4
-14.384	2.136	-3.104	-0.104	-0.312	-6.104	17.896	-16.896	-7.208	-6.448	-3.552	-2.552	-1.552	-1.552	-0.104	-1
-8.488	-1.4	-2.984	1.512	-3.056	3.024	-4.4	-4.944	-18.456	-0.024	-2.48	-1.984	-1.488	-0.992	1.008	-0.488
2.792	2.28	0.088	1.544	0.632	-4.264	-5.224	11.208	-27.456	-1.544	-2	-2	-0.456	0.088	0.544	-1
2.552	1.448	-3.184	-0.592	-17.024	-7.712	-13.92	13.592	-17.264	-6.816	-3	-3	-1.184	-1.184	-0.592	-2.816
-3.48	2.6	0.36	1.72	-0.52	-6	-12.72	10.56	-12.56	-6.76	-1.64	-1.64	-0.64	-0.64	1.36	-0.64
-18.88	-8.256	-1.624	1.376	-10	7.76	11.888	-2.688	-17.888	-4.624	-2.624	-2.624	-0.624	0.064	2.376	0
-13.68	-2.848	-2.152	-1.416	-4.248	-6.72	-8.928	-30.664	-21.664	8.696	-5.416	-5.152	-3.416	-2.68	0.264	-0.528
-4.024	4.728	0.352	3.136	-11.432	6.84	21.488	-41.944	1.648	-7.352	-0.864	-1.432	1.136	0.568	2.352	0.568
-5.664	4.328	-2.504	0.496	-1.672	6.664	6.504	-19.384	-17.48	-1.016	-2.504	-2.504	-2.336	-1.336	1.496	1.328
4.84	11.4	-0.12	2.36	9.68	2.56	-35.44	10.6	-14.88	7.8	-1.64	-1.64	0.24	0.36	4	0.24
-9.64	3.064	0.712	2.784	0.784	4.424	-13	6.984	-11.424	-6.504	0.712	-0.288	0.784	0.856	2.856	0.712
-14.928	-7.808	-0.976	1.048	-1.616	-2.904	-23.808	20.784	-10.856	-7.024	-1.952	-2.928	-1.928	-0.928	2.024	0
-0.408	-12.168	-4.024	0.928	6.64	-10.024	1.336	13.16	-10.096	-16.048	-3.048	-3.048	-2.048	-2.024	-0.024	-2.976
7.144	5.784	-0.928	1.144	3.992	-12.712	6.504	-16.208	-20.352	-28.424	-1	-1.928	-0.928	-0.856	2.072	-0.856
2.36	-1	-2.88	-0.88	-1.08	-6.92	19.48	-21.2	-16.88	-9.64	-3.24	-4.12	-2.12	-1.24	-0.12	-1.12
-1.68	-7.504	-0.336	2.496	9.16	-1	8.976	-11.992	-9.512	-23.816	-0.504	-1.336	-0.336	0.664	0.832	-0.336
-11.408	-3.08	-1.784	0.864	-0.056	-6	-7.832	6.152	-19.488	0.672	-2.568	-2.568	-1.136	-1.136	2.216	-0.136
-3.096	-16.944	-2.056	0.472	-7.944	-5	-8.208	37.944	-15.528	-3.208	-2.528	-2.528	-1.264	-1.264	0.472	-0.472
-7.88	-19.184	-0.688	1.312	10.568	-4.752	-18.56	32.624	-6.064	-1.944	-2	-2	-0.688	0	1.688	-1.376
-10.12	-26.12	-0.72	1	-6.2	-9.84	-1.6	16.48	9.92	3.2	-2	-2.36	-1	-1	1.64	-0.64
-8.224	-13.816	-0.224	1.184	-13.472	-2.448	23.616	-21.224	11.448	0.696	-1.816	-1.816	-1.408	0	1.184	-1
-10.632	-7.032	-0.632	0.824	-2.352	-8.72	10.28	-20.104	8.648	-1.912	-2.632	-2.632	-1.176	-0.632	0.368	-1.088
-8.424	-4.024	-4.504	-0.504	-5.536	-4.04	14.952	-21.448	13.512	-1.92	-4.504	-4	-3	-1.496	-1	-1.496
-5.312	-9.272	1.552	4	12.52	-2.344	-7.936	-7.312	19.656	10.968	-0.448	0	1	2	4	1
1.4	-1	-1.4	0.2	4.2	-0.4	-9.2	5.8	14.6	13	-2.4	-2.4	-2	-1	-1	-3.2
0.168	-2.944	-2.592	0.704	1.52	1.336	-21.832	2.352	12.704	9.536	-2.592	-2.592	-1.296	-1.296	0.704	-1.648
-0.736	2.656	-0.304	3.088	-1.048	-2.256	-6.256	8.08	23.216	22.088	-0.608	-0.608	0.392	1.392	2.392	-0.304
-5.744	10.464	-4.232	-0.744	-14.672	1.744	23.528	-37.944	16.232	15.256	-4	-4	-2.744	-1.488	0.256	-2
3.504	16.92	-1.208	2	-5.832	3.912	12.912	-22.032	8.832	25.92	-1.208	-1.208	0.584	0.584	2.376	2.168
-0.28	-3.04	-1.32	1.68	0.24	-7.52	6.8	-19.24	12.24	12.52	-2.16	-2.16	-1.16	-0.16	0.84	-1.16
-3.992	-3.656	-1.776	-0.664	-2.336	-6.888	8.896	-28.448	8	25.88	-4.664	-3.776	-1.776	-1.776	1	-0.112
0.104	2.424	0.872	3.808	11.872	1	-29.616	20.592	22.296	31.848	-0.128	-0.128	1.808	0.872	2.872	0.872
-7.016	-2.904	-1	1.016	1.112	-2.936	-20.064	24.616	-8.744	20.064	-2	-2.984	-1	-0.984	1.016	-0.984
-12.52	-4.096	-1.16	1.872	-1.584	-4.744	-22.616	15.744	5.872	14.288	-2.128	-1.16	-0.16	-0.128	1.872	-0.128
5	-11.2	1	4.84	6.6	7.04	2.8	6.56	2.8	31.92	-0.08	0.84	2	2.92	3.92	3.76
-0.08	-8.024	-3.488	-0.488	6.824	-5.128	6.152	-0.512	0.72	16.128	-3.616	-2.744	-1.616	-0.616	1.256	-0.744
-2.352	-8.352	-1.352	2.472	-11.064	7.184	23.824	-13.656	3.12	14.704	-1.528	-0.704	0.472	0.648	1.824	-0.528
2.208	-13.032	-3.328	0.448	10.416	-2.208	11.416	12.76	-3.208	17.432	-2.552	-2.776	-1.552	-0.776	0	-0.224
-4.632	-15.184	-1.272	2.456	6.624	-4.44	-23.528	21.968	-4.088	3.448	-1.816	-1.272	-0.272	0.456	1.456	0.456
-2.52	-10.92	-1.64	1.68	8.72	-4.32	-11.36	21.64	-1.08	10.28	-1.64	-1.64	-1.32	-0.32	1	-1
-3.528	-0.84	-2.16	1.104	1.16	-14.96	-17.264	24.84	2.48	6.208	-3.528	-3.528	-1.896	-0.896	1.472	-1.264
0.504	-15.664	-1.248	1.336	-9	1.504	-2.664	11.096	3.672	18.424	-2.664	-2.664	-0.664	-0.664	1.336	-0.248
-6.248	-12	-2.928	-0.072	1.968	-5	17.752	-25.576	2.784	9.72	-3	-3	-2.536	-1	-1	-2.536
-3.096	-6.536	-3.512	-0.976	-6.976	-8.656	13.896	-27.952	-2	23.512	-4.488	-4.464	-3.488	-1.952	-1.952	-2.952
-3.32	-7.4	-2.12	0.88	-11	1.24	26.72	-26.44	5.36	24.52	-3.12	-3.12	-1.12	-1.12	0.44	-0.44
3.08	-2.704	-0.96	2.04	5.648	-0.608	-5.904	-9.096	9.608	15	-2.176	-2.176	-0.568	0.432	1.432	-0.176
-4.096	-1.872	-1.312	0.344	1.408	10.592	-9.224	8.504	13.528	10.624	-3.312	-2.656	-1.312	-0.656	1	-0.656
-4.112	7.408	-1.592	1.704	-1.296	0.664	-25.48	5.264	2.552	7.96	-2	-2.296	-1	-1	0.592	-1.704
7.776	16.544	-3.248	-0.248	-4.992	-2.488	-14.232	-6.528	15.496	-1.768	-3.248	-4	-2.248	-1.496	0.752	-1.248
8	9	-0.6	0.8	0.4	9.2	24	-27.2	0.4	0.6	-2.2	-1.4	-1	-0.2	1	-1.4
-1.76	14.48	-0.304	2.696	-1.848	-4.608	7	-26.392	-1.128	2.152	-1.304	-1.304	0.544	0.848	1.848	0
1.312	-4.064	-2	1	-9.376	-6.752	11.584	-26.336	-16.544	16.816	-2.896	-2.792	-0.896	-0.792	1.104	-0.896
-4.272	3.944	1	2.944	12.104	0.008	0.232	0.656	4.104	11.728	-1	-1	0	0.944	2.888	0
-0.984	1.896	-2.008	2.968	6.928	1.888	-10.984	13.856	-0.096	1.104	-1.024	-1.024	-0.016	-0.016	0.992	0.984
-0.48	0.68	-3.92	-0.96	1.56	-5.24	-18.6	16.28	-8.44	-4.76	-4	-3.96	-2.96	-1.96	0.04	-2
-2.088	1.264	-0.088	2.736	-0.592	-21.12	-11.296	18.472	-3.968	-0.12	-1.264	-2.088	0	0	-0.912	-1.088
-11.496	4.728	-0.728	1.408	-1.816	-13.048	7.904	-1.864	0.504	10.28	-1.728	-2.592	-0.592	-0.592	1.272	0.136
-3.656	-11.368	1.08	2.08	6.528	-1.312	14.16	-8.504	-0.288	-8.104	-1.104	-1.104	0.896	0.264	1.896	0.448
-6.232	-13.432	1	4	1.232	-4.464	20.624	-0.536	4.536	-6.752	-0.536	-0.768	1.232	1.232	3.232	1
-5.4	-24.68	-1	1.28	7.56	-2.44	11.96	1	8.12	1.4	-2.44	-1.72	-0.44	-0.44	2.28	0.56
-14.328	-22.72	-0.656	2.016	14.672	5.952	-23.464	24.608	-1.44	3.144	-1.312	-0.984	-0.656	-0.656	1.344	-0.328
-0.248	-11.48	-2	-0.872	7.488	-3.488	-15.496	11.264	11.976	-12	-4.248	-3.872	-2.872	-2.248	0.504	-1.496
-11.76	-14.576	-2	-0.424	-10.88	-9.424	-18.792	4.968	8.424	-13.728	-4.424	-3.424	-2	-1.424	-0.424	-1.576
-12.968	-11.832	0.528	3.528	-5.808	-6.248	-4.752	10.064	10.304	-10.224	0	-0.472	0.528	1.528	2.528	0.528
-13.04	-2.56	-0.44	2.04	-9.08	4.52	7.04	-23.48	6.72	-16.16	-1.96	-1.96	0.04	0.56	1.52	-0.44
1.432	-1.16	-0.704	1.296	-2.16	3.16	15.408	-11.592	9.752	-8.568	-2.272	-1.704	-0.704	-0.272	0.864	-0.568
-9.304	-13.456	-0.768	1.232	3.392	0.304	17.848	-25.536	6.384	-5.232	-1.768	-1.768	-0.152	-0.152	1.232	-0.616
-7.368	-6.68	-3.328	-0.664	-7.68	11.328	-14.96	-12.992	3.32	-8.672	-4	-4	-2.664	-2	-0.664	-2
4.272	0	-3	1.712	-4.256	3.152	-20.032	-4.952	-9.832	-11.88	-1.288	-1.288	-0.576	-0.288	1.56	0.408
-11.04	-2.68	-1.72	2.28	-4.92	-1.96	-19.92	3.36	-13.2	-1.52	-1.72	-1.72	-0.72	-0.24	1.52	0.28
0.768	-3.536	-3.616	0	-5.696	-9.384	-4.496	9.536	-13.112	-2.232	-3.808	-3.616	-2.808	-1.616	0	-2
-11.296	-8.728	-0.288	1.712	-1.144	-9.848	33.096	-33.264	-15.72	-8.272	-1.432	-1.432	-0.288	0.568	1.712	-1.144
-6.424	0.192	-3	0.808	2.192	-6.192	1.904	-16.672	2.384	10.52	-3.192	-3.096	-2.096	-1.192	-0.096	-1.904
-11.288	-7.664	-0.856	2.144	-6.144	0.432	17.24	-38.704	0.856	10.664	-0.904	-0.904	0.144	0.144	3	1.048
-7	-5	1	3	-12	-3	6	-1	-15	4	-1	-1	-1	-1	1	-1
-6.288	-20.096	-1.904	-1.856	0.712	-10	-17.192	13.952	2.904	10.616	-4.856	-4.856	-3.856	-2.856	-0.904	-1.952
-6.616	-14.424	1.712	2.808	2.08	-9.672	-28.232	27.672	-10.904	5.808	-1.192	-1.192	0.808	0.904	2.808	-0.096
-1.008	-21.848	-3.144	1.856	-1.424	5.552	-16.144	45.696	-8.152	1.88	-2	-2	-1.144	-1	0.856	-1.144
0.232	2.312	-1.192	0.192	-9.504	-19.848	6.8	12.208	-11.272	0.456	-3	-3.192	-2	-1.808	0.192	-1
-24.6	-6.16	-1.76	1.76	-0.04	-9.36	17.32	-6.6	-3.32	0.68	-2	-1.24	-0.76	-0.24	1.24	-0.76
-14.152	2.152	-0.848	0.576	-2.848	1.272	21	-9.728	4.592	-5.272	-2.424	-2.424	-1.424	-0.424	0.576	-1.136
-16.32	-13.656	-1.344	0.992	8.312	4.328	9.984	3.672	5.64	-9.656	-2.344	-2.672	-1.008	-0.672	0.328	-1.008
0.848	-6.92	-0.848	2.152	7.152	-8.16	-24.616	9.072	1.24	-4.776	-1.616	-2.232	-0.232	0.152	1.536	-0.232
-2.864	-12.136	-2.136	0.432	-2.048	-0.16	-19.456	4.088	-13.568	-2.704	-3.568	-3.136	-2.568	-1.136	0.568	1.136
-8.44	-8.2	0.68	2.12	-3.16	1.04	-21.68	10.52	-17.44	-8.4	-1.4	-1.4	0.6	0.6	0.6	0.08
14.336	6.168	0.224	2.64	-7.44	2.808	7.92	9.552	5.696	4.36	-1.944	-1.944	0.112	0.584	1.584	0.584
3.12	2.456	-5.032	-0.728	-4.728	-6.304	14.296	-13.512	-8.4	13.576	-4.304	-3.88	-2.304	-1.728	0.848	-1.728
-3.384	0.992	-0.624	1.376	-2.872	1.368	25.728	-42.48	0.872	5.024	-2	-2	-1	-0.624	0.376	-1.248
6.408	9.736	-2.312	1.016	-17.656	3.032	16.264	-35.984	-0.936	-14.472	-2.312	-2.312	-1.984	0.016	1.016	-0.312
8.28	0.48	-2.88	0.12	-3.76	1.88	-20.48	-4.88	-3.32	-19.56	-3.16	-3.16	-1.16	-0.44	-0.16	-1.72
1.52	11.696	-1.232	2.304	-9.784	-10.984	-22.32	6.48	-5.752	0.912	-1.696	-1.464	0.304	0.304	1.536	-1
-6.288	4.896	-2.632	-0.816	9.608	-5.184	-17.816	11.448	-16.976	-0.368	-3.816	-3	-1.816	-1	1.184	-1.184
-4.776	-0.232	-1.864	0.272	-8.144	-4.728	-16	4.496	-10.816	-3.864	-3.592	-3.592	-2.592	-1.728	0.136	-1.728
-3.352	6.824	0.736	1.824	13.768	-0.12	22.976	-7.56	-6.856	14.208	-2	-2	-1	-1	2.176	0.264
0.52	-5.8	-3.88	-1.8	12.96	-17.48	15.96	-9.6	-16.32	0.64	-5.8	-4.84	-3.84	-2.84	-0.88	-2.88
4.88	-0.048	-0.008	1.984	3.04	0.008	7.864	-11.936	-16.032	-6.008	-1.024	-2.008	-0.016	-0.008	0.992	-1
-10.72	-9.336	-2.832	-0.776	7.72	-8.272	-2.064	1.072	1.104	9.28	-3.832	-3.832	-2.832	-2.832	-0.72	-1.888
-12.92	-3.144	-1.896	-0.688	1.936	-9.792	-23.44	25.896	-3.752	-6.52	-2.896	-2.896	-1.688	-1.688	0.208	-1.208
-3.216	5.48	2	2.152	2.52	-1.24	-19.304	14.976	0.568	-17.936	-0.848	-0.848	0.304	1.304	2.848	0.152
-6.8	6.6	-5.2	-1.4	-2	-7.4	-12.8	20.8	-19.6	-28.2	-5.2	-5.4	-3.2	-3.2	-3	-6.4
-0.216	-12.008	-0.248	3.256	-2.752	-0.992	11.984	-6.696	11.016	-36.48	-0.744	-0.496	0.504	2.256	2.504	0.504
-6.704	-8.184	-0.704	3.296	-4.552	8.144	23	-8.736	4.592	-30.632	0.296	-0.704	0.296	1.296	3	1
-9.592	0.184	-3.656	-1	-10.216	6.56	10.784	-31.624	10.408	-33.968	-3.656	-3.656	-2	-1.656	0.344	-1.656
-7.392	-0.528	-0.216	2.392	-6.336	5.744	1.336	-12.432	21.176	-28.432	-1.392	-1.608	-0.608	-0.216	2	-0.608
-10.92	4.68	-2.8	0.32	5.68	0.96	-9.36	3.2	12.08	-16.84	-3.24	-3.24	-2.12	-1.68	0.32	-1.12
-14.296	7.584	-1.416	1.56	-3.952	-6.976	-15.808	7.416	10.904	-28.272	-1.952	-1.952	-0.44	0.56	2.072	0.048
-2.856	4.104	-1.856	1.072	-13.744	-1.68	-13.464	18.64	10.032	-12.496	-2.464	-2.464	-0.928	-0.464	0.536	-0.536
-14.584	10.584	-2.248	-1	-8.16	-4.336	6.176	-17.008	-3.168	-22.168	-4	-4.584	-3	-1.584	-1	-2
-3.632	10.896	-0.736	2	-15.632	-1.472	19.2	-31.888	5.944	-7	-1.368	-1.368	-0.368	0.632	1.632	-0.368
-0.12	9.12	-1.96	2.04	0.36	-1.32	19.36	-40.96	6.4	-11	-1.96	-1.96	-0.64	0.04	0.68	-0.32
-1.728	6.176	-1.456	0.816	5.008	8.096	8.896	-17.36	25.096	-12.632	-2.456	-2.456	-1.184	-0.456	1.544	0.272
4.312	-1.688	-1.224	1	13.016	2.032	-28.52	5.312	12.24	1.104	-2.776	-2.776	0	0	0.224	-3.104
-12.056	13.824	-2	1.176	-11.24	-14.768	-22.24	12.76	3.816	4.416	-2.648	-1.824	-1.648	-0.824	0.528	-1.472
6.208	2.896	-1.872	0.384	-9.104	-1.744	-23.384	21.408	-1	-1.616	-2.744	-2.744	-0.872	-0.872	1	-1.872
5.56	5.44	0.6	2.68	-5.48	-7.84	-9.64	11.2	-19.6	15.04	-1.32	-1.24	-0.24	0.76	1.76	-0.16
7.096	-7.16	-3.904	-0.936	-5.616	-0.224	11.808	-19.68	-6.744	7.648	-3.936	-3.936	-2.904	-1.968	0.032	-1.968
-3.808	-9.952	-1.016	2.952	1	7.952	25.808	-9.016	-4.872	13.016	-1.032	-1.016	0.984	0.984	2.968	0.984
6.68	-12.616	-3.616	-0.808	-0.616	1.128	15.256	-6.704	3.872	5.384	-3.808	-3.872	-2.872	-1.872	-0.936	-1.936
-4.552	-3.776	-1.112	0.888	14.768	5.648	1.976	0.472	2.104	9.112	-3	-3	-1.112	-1	-0.888	-1.112
-5	-3.96	2.2	3.52	2	-4.96	-27.24	37.76	1.96	21.48	-0.32	-0.48	1.36	0.84	1.68	-1
-8.128	-13.672	-3.376	-0.376	8.584	-11.96	-13.544	14.456	-10.504	6.496	-3.376	-3.376	-2.584	-2.168	-0.584	-1
-4.608	-5.744	-1.256	1.232	11.368	-2.768	-17.344	14.184	7.928	8.768	-1.512	-2.256	-0.512	0.488	2	-0.256
-8.304	-4.216	-1	2.304	2.656	6.784	12.384	-13.952	1.952	9.176	-1	-1.696	0.608	0.608	2.304	0.304
-9.168	-1.096	-2.352	0	7.296	-6.984	13.24	-12.392	17.408	9.888	-3	-3.352	-1.352	-1	0.648	-1.352
-18.2	0.2	-3.6	1.2	-3.6	6	18.4	-18.8	14.6	6.6	-2.8	-2.8	-1.4	-1.4	-0.6	-3.6
0.48	2.72	-1.76	1.792	4.792	11.688	3.552	-10.312	10.448	6.824	-1.208	-1.76	-1.208	-0.208	1.792	-0.104
-7.992	1.08	-1.488	1.016	0.552	-1.96	-11.016	8.568	0.008	-5.968	-2.488	-2.488	-1.488	-0.488	1.008	-0.488
2.456	8.616	0.912	2.456	-5.752	-5.616	-9.16	1.144	8.616	-12.264	-1.544	-1	0.456	0.456	1.456	-1
-4.736	6.264	-0.816	1.184	-11.632	-4.144	-17.04	0.552	15.304	2.144	-2.224	-1.408	-1.408	0.184	2.184	0.592
1.36	10.64	-1.36	0.72	-11.6	-6.28	3.28	-4.68	5.6	2.28	-1.64	-2.28	-0.64	0.36	1.36	-0.36
-4	14.248	1.752	3.064	-17.496	5.688	17.928	-31.24	13.576	-6.744	0.064	-0.248	0.752	1.064	3.376	1.688
-0.472	-5.152	-3	0.736	-11.04	-1.432	16.376	-28.376	-0.208	2.152	-3	-3.264	-0.736	-0.736	0	0
-2	4.432	1.784	4	7.568	2.488	20.056	-20.376	6.784	4.296	-0.216	-0.216	1	1.784	3	2.568
-11.992	-4.328	-2.832	1.664	6.144	-2.68	-14.824	20.136	-2.008	6.136	-2.168	-2.168	-1.336	-1	0.832	-0.832
-11.8	-17.68	-3.64	-1.64	-3.16	-12.12	-13.4	2.52	-0.36	-1.56	-4.64	-3.88	-3.64	-1.88	0	-1.88
-13.576	0.848	1.712	3.64	9.784	9.128	-6.664	17.432	-6.784	-3.072	-1.144	-1.144	0.856	1.784	2.856	0.856
-18.736	-26.664	-3	0.976	8.784	-1.072	-11.88	19.712	-8.928	-12	-3.024	-3.024	-1.024	-1	0	-1.976
-18.832	-13.048	-1.096	-0.048	0.928	-1.784	13.808	-8.712	-21.88	-16.904	-3.048	-3.048	-2.024	-1.024	-0.024	-2.952
-4.504	-11.856	-1	2.928	3.784	4.632	13.504	4.496	-19.64	-8.28	-1.072	-1.072	-0.072	-0.072	1.928	-1.072
-5	-26.04	-3.88	-1.64	5.84	-11.76	15.16	-12.88	-18.08	-2.72	-4.64	-4.64	-2.76	-2.76	0	-1.88
-9.856	-5.176	0.664	3.328	12.968	-6.352	-7.528	10.712	9.984	-3.528	-0.672	-0.672	0.496	2.328	3.496	0.664
-0.032	7.296	-0.136	2.648	11.704	6.488	-17.84	9.216	-2.296	-1.944	-1.352	-1.352	-0.352	-0.352	1.432	-0.568
4.416	5.32	-2.264	0.736	-7.264	-2.336	-24.736	12.416	-4.056	-21.584	-2.528	-2.528	-2	-1	1.264	0.792
3.616	10.88	-2.376	3	-3.624	1.384	-6.448	11.376	0.624	-8.88	-1	-1	-0.688	-0.688	-0.376	-1.688
5.16	8.12	-1.56	0.44	-1.96	9.48	11.76	-23.6	-13.4	-20.28	-3.56	-2.92	-1.92	-0.92	0.08	-0.92
-11.856	7	-2.04	-0.224	-9.632	2.328	6.08	-9.776	2.896	-16.104	-3.816	-4.224	-2.816	-1.816	-0.408	-2.408
-1.352	6.632	-0.808	1.368	8.928	2.896	20.192	-27.544	-0.544	-6.456	-2.632	-2.088	-1.088	-0.176	1.824	-1.088
12.512	14.968	-2.496	0.512	2	6.56	9.48	-28.016	13.608	0.512	-2.496	-2.992	-1.496	-1.496	1.496	-1
-1.04	21.072	-2	1.896	-4.008	-2.896	-27.512	9.24	-0.936	-9.312	-1.552	-2.104	-0.656	0.344	0.344	-1.104
-1.6	3.2	-1.8	0.2	-10	-5.6	-8.4	4.4	1.6	-9.6	-3.4	-3.4	-1.2	-1.2	-1.2	-4
-2.352	1.112	-3.296	-0.296	-2.704	5.872	-14.872	11.76	2.408	-1.76	-3.648	-3.648	-2.648	-1.296	-0.648	-1
-3.912	8.216	-1.696	1.696	6.176	-4.088	2.224	-2.48	-1	1.48	-2	-1.696	-1	-0.304	1	-1
-10.72	8.256	-3.512	-0.256	-12.768	-16.792	-3.464	-16.184	-4.768	5.464	-3.256	-4	-3	-2.256	0	-0.512
-0.048	12.92	0.04	1.624	-10.344	-4.088	15.08	-17.584	6.088	12.168	-2.584	-1.792	-0.376	-0.376	0.624	-1.168
3.72	-0.6	0.36	2.52	3.04	-2.92	-1.64	3.6	6.96	19.36	-1.32	-1.32	-0.48	0.68	1.52	0
0.328	3.552	-2.888	-0.888	-2.336	1.328	-8.888	15.424	10	19.88	-3.776	-2.888	-1.888	-1	0.336	-1
0.256	1.128	-1	2	-12.872	-9.448	-10.36	20.488	0.512	10.128	-1.936	-1	-0.936	0	1	-0.936
8.632	-14.536	0.936	2.952	-1.016	-12.872	-14.096	42.696	-2.08	-2.984	-1.048	-1.032	-0.032	0.968	1.968	0.968
-19.84	-21.872	-3.904	0.064	-3	-4.904	-12.912	17.552	-1.968	1.648	-3.904	-3.936	-1.936	-1.904	0.128	-0.968
-11	-0.28	0.52	2.68	0.32	-0.04	33.8	-23.96	7.24	-1.24	-1.32	-1.24	0.68	1.68	0.84	0.68
-7.768	-18.872	-4.36	-1.488	1.176	0.152	8.536	-6.616	8.432	-4.512	-4.488	-4.488	-3.488	-2.488	-0.744	-1.744
-7.464	-11.472	-0.528	1.296	4.656	-14.592	16.072	-18.416	5.936	-3.36	-2.704	-1.88	-0.528	-0.528	-0.352	-2.176
-8.344	-8.088	-2	1	-2.416	-7.448	-9.256	-5.848	15.552	19.416	-2.224	-2.224	-1	-0.776	0	-1.224
-8.28	-8.192	-2.912	-0.456	1.552	-7.824	-6.912	0.264	5.92	9.712	-4.184	-3.456	-3.184	-1.456	-0.456	-2.184
-8.72	-2.64	-0.68	0.32	-0.16	-8.36	-12.88	5.84	3.92	14.32	-3	-2.68	-1	-0.68	-0.36	-1.36
-5.424	-11.84	-1.632	0.736	4.792	2.208	-11.112	5.32	8.736	11.16	-2.264	-2.264	-1.528	0.104	0.736	0.104
-11.656	-10.336	-2.584	-0.416	-2.664	2.248	12.432	-25.568	9.912	8.088	-4	-3.584	-2	-2	0	-2.168
-2.392	1.752	1	3.464	-9.216	9.64	7.672	-31.64	20.968	2.712	-0.536	-1	2	2	4.464	2.392
-1.704	0.928	-3.976	0.048	-22.192	2.464	13.392	-41.464	11.584	8.976	-2.976	-3.464	-2.464	-1.488	-0.488	-1
-5.32	10.6	0.32	2.32	-10.96	0.76	7.88	-14.96	6.08	13.64	-1.68	-1.68	0.32	0.32	1.88	-0.12
3	6.824	0.824	2.824	-5.296	0.688	-19.056	21.704	9.256	12.96	-1.392	-1.392	0.216	0.824	2.216	-0.392
-10.496	-1.248	-1.312	0	2.096	5.376	-19.472	20.656	-4.84	-16.656	-3	-3	-0.344	-0.656	2.968	0
-7.072	-3.224	-0.112	1.592	-1.144	3.376	-15.704	23.48	-4.52	-0.816	-2.112	-1.704	0.296	0.296	0.888	-0.408
-3.248	-2.24	-0.24	2.008	-3.248	-5.76	5.032	5.24	-0.968	-13.736	-1.744	-1.744	0.008	0.256	1.256	0.504
-15	0.4	-2.6	-0.2	-6.2	-3.8	8.4	-5.2	-14.4	-9.8	-4.2	-4	-3	-2.2	-0.4	-1
-3.24	-3.848	-0.152	1.696	-6.544	-1.064	14.216	-18.584	-8.76	10.568	-0.456	-0.608	-0.304	0.544	1.696	-0.304
-3.184	7.208	-5.104	-1.896	-3.064	-1.792	0.728	-12.48	-19.272	13.92	-5	-5	-4	-2.896	-1.896	-3
-18.384	-7.16	0.056	1.168	19.16	-3.664	-31.208	30.936	-19.336	0.064	-1.888	-1.888	0.056	1	2	1.888
-7.088	-7.992	-2.016	1.968	14.872	-2.04	-21.984	16.12	-7.032	10.008	-1.032	-1.032	-0.032	-0.024	1.968	-0.016
-13.8	-10.04	-3.88	-1.8	-4.72	0.48	-13.36	29.8	-9.16	10.84	-4.84	-4.84	-2.88	-2.84	0.16	-0.92
-11.144	-6.056	-1.264	0.736	-1.408	0.912	-2.064	-6.112	-5.616	4.264	-2.264	-2.264	-1.264	-1.176	0.912	-2.736
1.232	-8.504	-1.864	1.864	-4.224	1.592	19.048	-19.368	-14.824	13.592	-2.136	-2	-1	-0.136	0.728	-1
-6.104	3.896	-2.632	-0.632	-9.104	7	16.424	-34.368	-1.816	9.16	-3.632	-2.816	-1.816	-1	0.184	-1
0.696	7.376	-1.232	1.304	-10.52	0.928	10.52	-22.52	4.392	8.464	-1.464	-2.464	-0.464	0.304	1.536	-0.464
-2.68	-3.88	-1.72	-0.44	2.68	-11.48	-15.48	3.16	11.24	2.56	-3.72	-3.44	-2.44	-2.44	-0.28	-2.44
-14.656	-1.72	-0.984	1.016	5.64	-1.672	-7.592	8.688	19.048	7	-3	-2.328	-0.656	-0.328	1	-0.328
-2.504	1	-0.624	1.376	-3.248	-6.76	-14.504	16.008	4	1.368	-1.624	-2.248	-1.248	-0.248	-0.496	-2.248
-2.576	0.576	-1	0.152	-4.968	-7.608	-6.816	-13.216	-11.784	-1.696	-2.424	-2.424	-0.848	0.152	1	-1
2.336	5.584	0.056	2.112	-0.776	-3.112	26.08	-28.328	5.888	3.696	-2.416	-1.944	0.112	0.584	1.584	0.528
-1.68	12.4	0.56	3.04	-4.68	5.48	4.24	-21.76	-4.64	5.6	-1.96	-1.48	0.52	0.52	2.04	0.52
-3.432	-6.272	-1.136	-0.136	0.408	4.928	22.136	-40.456	-4.68	12.592	-4.136	-4.136	-2.568	-1	-0.568	-1.568
4.232	-6.776	2	4	5.536	2.224	4.6	-7.832	-15.16	19.848	-0.384	-0.384	1.616	2	3.616	1
-9.344	-8	-1	1.664	1.72	2.984	-11.376	13.368	-4.016	14.984	-1.672	-1.672	0.328	0.664	2.664	1.328
-10.576	-13.712	0.152	1.44	5.336	3.136	-22.208	21.56	-11.864	5.184	-2.56	-2.848	-0.848	-0.56	1.152	-0.848
-0.84	-6.8	-0.72	2.28	0.96	8.04	-11.48	12.76	-11.76	9.48	-0.72	-0.72	-0.48	0.52	1.52	-0.24
-18.344	-3.728	-2.424	-0.616	-6.696	-16.312	13.736	-5.232	-24.696	-1.344	-4.424	-3.808	-2.808	-1.616	0.192	-0.808
-11.136	4.712	-0.144	1.856	-12.568	-5.136	0.304	-8.144	-23.552	6.424	-2	-2	-0.288	-0.144	3.424	-1
-8.768	5.08	-0.096	2.712	-17.288	-12.136	16.96	3.848	-29	10.464	-1.288	-1.288	-0.288	-0.192	1.904	-0.096
-11.616	-21.048	-1.904	-0.952	12.76	-0.568	-8.376	5	-10.008	-1.144	-4	-3.952	-2	-2	-0.904	-1.904
-20	-10	-1	2	0	-13	-48	42	-23	6	-1	-2	0	0	1	-1
-7.144	-16.28	-3.808	0.096	7	-0.808	-18.568	27.76	-19.904	17.856	-2.904	-3.856	-2.808	-1.856	0.144	-1.904
-11.808	-9.808	-1.192	0.808	2.616	-4.96	-23.136	13.096	-26.04	10.656	-2.192	-2.288	-2.096	-1.192	0.096	-1
5.856	-2.28	0	2.856	11.992	4.72	5.6	-24.432	-23.136	-1.424	-1.144	-1.144	0	0.856	2	-0.144
-14.08	6.424	-1.808	-0.424	-0.616	-0.616	22.232	-26.928	-17.576	-3.656	-3.616	-3.424	-1.808	-1.616	0.384	-1.808
-0.36	3	-0.96	0.76	1.8	-3.2	18.72	-14.88	-14.08	-1.44	-2.48	-3	-0.48	-0.24	1.24	-0.24
6.304	0.44	-0.136	1.288	-13.376	-3.68	-3.712	-23.952	-25.968	-14.744	-2.424	-2.424	-1.424	-0.424	0.576	-0.712
-14.704	8.968	-2.008	-1.336	3.672	-3.008	-8.408	7.408	-22.68	-17.336	-4	-4	-3.336	-2.336	-1	-2.664
-10.16	2.696	-0.384	1.616	-4.84	-7.544	-12.224	-14.32	-16.624	-0.992	-1.384	-1.384	-0.768	0.232	1	-0.384
6.752	11.864	-1	0.864	-7.112	-6.344	-22.456	18.864	-18.432	-1.976	-2.136	-2.136	-1	-0.568	-0.136	-1.568
-4.96	11.64	-2.48	0.08	-2.32	-1.2	-7.24	4.92	-18.2	-12.8	-2.92	-3.44	-1.44	-1.44	0.04	-2.04
-2.416	9.056	0.056	3	-3.832	-2.224	18.192	-30.72	-33.168	-12.112	-1	-1	0.528	0.528	2	0
-10.152	-3.696	-2	1	-2.424	-20.304	15.848	-15.12	-25.696	3.216	-3	-3	-2	-0.424	0.152	-1.424
-9.488	3.368	0.376	2.128	4	-8.872	14.512	-12.128	-29.016	12.488	-0.872	-1.248	0.376	0.752	2.376	1.624
-7.952	-3.72	-1	2.344	-1.312	4.128	-3.624	3.424	-21.736	13.016	-1.328	-1.984	0.344	1.016	2.344	-0.328
-4.36	-2.28	-2.44	-0.44	-5.92	-1.64	-19.16	11.08	-8.4	16.52	-3.44	-3.44	-2.44	-1.72	-0.28	-1
4	-10.376	-0.464	2.768	-8.856	-8.072	-17.552	16.464	-24.896	5.784	-1.232	-1	0.536	1.304	2	1.304
-4.552	-3.472	-1.632	0.368	2.872	-18.792	-23.184	13.632	-8.784	3.288	-2.816	-2.816	-1.816	-0.632	0.368	-1.448
-3.144	0.776	-1.456	1.544	-4.776	5.048	8.736	-1.28	-26.64	14.224	-1.592	-1.592	-0.456	0.408	4	1.136
-3.264	-1.352	-1.088	3.648	18.856	15.504	-1.68	-0.88	-32.296	1.968	-1.264	-1.264	0.736	0.824	1.736	-0.912
3.64	-22.8	-1.92	-0.84	-5.4	-11.76	28.28	-10.64	0.44	-2.76	-2.96	-2.92	-0.96	-0.92	0.08	-0.96
-9.008	-3.864	-1.008	1.984	2.992	-10.984	10.824	6.008	-15.96	-8.96	-2.008	-2.008	-1.008	-0.008	1	-1
1	-1.448	-1.832	-0.72	-3.832	-1.944	-33.432	24.44	-25.88	-1.224	-3.832	-2.888	-1.832	-0.832	-0.776	-0.832
0.896	0.416	-3.104	-0.104	6.792	1.312	-25.648	2.832	-15.312	5.688	-4	-4	-3	-2	-0.104	-2
10.872	-4.544	1.544	3.392	0.784	2.72	-8.848	13.696	-14.088	15.392	0.24	-0.608	0.544	0.544	1.392	0.24
-4.6	0.2	-3.2	-1	13.2	-2.4	17.4	-11	-10.2	10.4	-4.2	-4.2	-3.2	-2.4	-0.4	-2.4
-8.984	0.28	-2.496	1.256	8.264	-2.984	13.52	-12.752	6.272	3.52	-1.744	-1.496	-0.496	-0.248	1.256	-0.248
-9.968	-9.368	-0.408	2	-1.112	8.336	19.48	-27.184	0.224	2.552	-1	-1.704	-0.296	0	1	-1
-5.12	-13.808	-3.656	-1.656	-4	2.16	12.408	-36.84	2.064	5.376	-4	-4.344	-3	-2.344	-0.344	-3.968
-5.96	8.944	1.824	3.216	-7.04	1.688	-19.464	-2.456	0.432	-2.568	-0.784	-0.176	0.608	1.824	2.216	0.608
-1	-5.8	0.76	2.2	-20.84	-2.4	-3.68	-3.16	-2.32	8.8	-1.24	-1.8	0.2	0.2	2.64	0.76
-0.416	0.488	-0.976	0.512	-5.928	-1.368	-23.608	1.928	-0.56	6.56	-2.976	-2.976	-1.464	-1.488	1.024	-0.512
4.536	3.68	-1	2.536	-10.072	1.432	0.144	3.392	-5.04	28.464	-1	-1	-0.536	1	2	-1
-4.416	-2.584	-1.832	-0.832	-4.4	5.424	18.496	-17.576	-14.32	12.512	-3.248	-3.832	-2.832	-1.248	-0.416	-3
-13.848	7.264	-0.896	1.104	1.84	-9.368	18.848	-19.104	10.216	6.896	-2.896	-2.896	-1.264	-0.264	0.736	-1.264
3.72	6.84	0.04	2.04	8.08	3.32	8.2	-18.52	9.68	3.56	-1.96	-1.96	0.04	0.04	1.72	-1.64
-2.904	-2.088	-2.544	-0.728	-0.552	-2.352	-11	-1.44	17.28	-1.896	-4.272	-4.544	-2.272	-1.544	-0.728	-1.544
3.656	-8.344	0.448	2.224	4.208	6.088	-6.24	24.88	7.568	-2.448	-1.776	-1.776	0.224	0.224	2	-0.224
-14.648	-13.648	-1	2.296	8.008	-1.472	-17	29.416	2.472	-5.944	-0.88	-1.528	-0.528	0.648	2.472	-0.176
-9.72	-18.72	-1.744	0.384	9.384	-8.128	-15.128	32.152	4.616	-3.36	-3.616	-2.744	-1.616	-0.744	1.256	-0.616
-4.72	-1.48	1.76	3.92	3.76	-3.32	26.08	-18.88	19.84	14.48	0.84	-0.08	1.76	1.92	3.84	1.84
-9.16	-19.264	-3.968	-0.968	1.904	-8.648	7	-4.68	9.84	-2.872	-4.968	-4.968	-3	-1	-0.968	-2
-11.936	-1.952	-2.968	-0.984	-17.648	-8.888	11.256	-6.112	13.272	-9.176	-4.968	-4.968	-2.984	-1.984	-1.952	-2.936
-18.192	1.616	2.936	3.936	4.912	9.912	5.232	-3.616	16.192	-2.936	-0.064	-0.064	1.936	2.808	4.808	4.616
-5.776	4.56	-2	0.224	6.208	0.664	-23.096	15.104	6	-7.336	-3.776	-3.776	-1.888	-1	0	-0.112
-21.32	-1.96	-0.32	1.84	4.52	3.16	-24.36	8.68	29.88	-23.24	-1.16	-1.16	0.84	-0.84	1.16	-0.84
-5.208	-4.912	-1.376	1.416	3.08	3.712	-8.712	13.92	4.92	-18.584	-2.376	-2.376	-1.376	-0.584	0.416	-0.584
-7.512	-3.744	-1.744	0.256	4.256	-0.56	11.12	-6.096	16.768	-23	-3	-3	-2	-1.256	2	-2
-7.04	-2	0.088	2.392	-13.784	-7.224	17	-25.648	24.48	-21.344	-1.608	-1.608	0.088	0.392	1.696	-0.304
-8.888	3.816	-2.296	1.056	-17.52	3.744	7.48	-38.848	25.928	-25.184	-3.592	-2.944	-2.296	-1.648	1	-1
-3.4	2.4	-1	2.2	-10.2	-4.6	7.2	-25.8	31.4	-14.4	-1.8	-1.8	-0.2	0.6	2.2	0.6
-3.896	3.376	0.896	3.448	-0.072	-2.168	-17.752	11.752	10.208	-18.584	-0.448	0	1.448	1	2.448	1
-13.048	-5.032	-3	-0.496	-6	-9.032	-14.944	0.52	-0.48	-20.992	-3.496	-3.496	-2	-1.496	0	-2
-0.456	2.84	0.912	2.368	2.736	-0.384	-17.528	17.12	11.44	-4.824	-1.632	-1.632	-0.176	-0.176	2.368	1
-2.632	-14.896	-1.632	1.776	-2.264	1.224	-8.016	18.408	14.184	-1.184	-2.224	-1.632	-0.224	0.776	1.592	1
-1.88	-19.88	-1.64	0.08	-3.08	-2.92	11.64	-10.92	11.8	-10.96	-2.92	-2.92	-2.56	-0.92	-0.56	-2.28
2.568	2.632	-0.312	2	0.56	1.696	8.944	-6.624	-8.944	-0.312	-1.312	-1.312	0	0.688	1	-1
-8.848	-15.96	-2.528	-1	0.152	-2.472	4.264	-22.208	-3.264	2.416	-3.264	-3.528	-2.264	-1.528	0.736	-1.264
-12.136	1.432	-0.352	1.08	-1.272	-8.568	-11.704	18.464	5.216	11.728	-2.136	-2.136	-0.352	-0.136	0.648	-0.352
-3.336	-6.336	0.16	3.16	-1.664	0.496	-12.192	34.032	-0.32	6.16	-1.504	-1.504	0.328	0.496	2.328	0.496
-5.48	11.8	-0.88	-0.76	1.52	-10	-19.64	27.32	-6.36	-6.4	-3.76	-3.76	-2.76	-1.88	0.24	-1.88
3.136	-5.36	1	2.072	2.36	1.424	-8.216	17.008	0.072	5.576	-1.928	-1.928	-0.928	0	1	0
1.328	2.904	-0.096	3.904	0.192	5.736	14.544	-39.656	3.192	8.072	-0.096	-0.072	0.928	1.928	2.976	2.048
-14.88	-13.808	-1	-1	2.424	-2.712	11.976	-19.456	16.352	8.952	-3.024	-3.024	-2	-1.024	0.952	-1.024
2.496	-6	-0.216	2.784	-9.352	1.28	34.344	-24.352	-4.288	12.136	-1.144	-1.144	-1.072	0.856	1.856	-1
0.88	-1.28	-3.64	-1.52	-9.04	-4.56	-0.64	0.72	-1.4	-3.88	-4.52	-4.64	-2.64	-1.76	-0.4	-2.76
-3.16	0.328	0.328	1.664	5.512	-1.176	-15.312	1.656	-1.344	14.832	-2.336	-2.336	-0.504	-0.336	1.664	0.664
0.512	-2.784	-0.784	3	13.704	-4.192	-9.864	7.808	-13.056	15.296	-1	-1	-0.784	-0.784	1.216	-0.784
-7.512	-2.984	-3.472	-1.208	-11.944	2.904	-17.304	-3.264	-5.792	17.472	-4.944	-4.944	-3.944	-3.208	-2.68	-3.208
-6.32	5.184	-1.936	1.752	-1.808	-0.992	9.352	-24.352	1.688	5.192	-2.248	-1.936	-0.248	0.064	1.064	-0.624
-6.6	21.44	0.08	1.08	-10.12	-5.48	15.92	-33.84	-9.36	0.56	-2.92	-2.56	-1.28	0.08	1.36	-0.28
-11.776	8.92	-5	-1.408	-9.816	3.96	22.552	-23.408	-5.936	3.184	-4.816	-4.408	-3.408	-2.408	-1.408	-2.408
-0.984	6.16	-0.544	3	2.368	4.632	5.808	-12.88	-20.528	18.472	-1	-1	0.088	0.544	2	1.088
0.952	-0.976	-1	1.008	0.472	1.52	-22.48	13.112	-14.512	11.944	-2.992	-2.496	-1.496	-1	1.504	-1
-0.344	-0.8	-0.864	1.688	12.208	0.928	-18.104	19.344	-9.48	13.272	-1.76	-1.312	-0.312	0.24	2.688	0.24
2.4	4.2	-1.4	1.6	1.4	1	-21.6	12	-3.8	13	-2.2	-1.8	-0.2	0	1.2	0
1.28	4.168	-2.648	0	-2.536	13.832	-9.576	-7.664	1.144	8.704	-3.352	-3	-2	-1	0	-1.352
-6.872	6.784	-0.392	2.608	5.656	8.568	6.216	-11	0.296	13.472	-1.696	-1	0.304	1	1.304	-0.392
4.488	1	0.488	2.976	11.16	3.12	8.976	-1.144	-2.744	14.672	-1.512	-1.512	-0.512	-0.256	0.744	0.488
6.872	-10.792	-0.584	1.208	13.88	-8.04	11.576	-11.544	11.792	24.752	-2.584	-2.792	-0.792	-0.584	1.416	-1
-1.96	-1.12	0.68	3	-1.16	-12.52	-10.24	15.56	7.48	20.36	-0.16	-1	0	0.16	0.32	-0.68
-2.904	-15.336	-2	-0.888	-2.128	-13.888	-19.568	14.912	6.664	6.216	-4	-4	-2.112	-1.112	0	-2
-12.872	-3.64	-1	0.256	1.128	-13.424	-18.36	22.68	9.552	3.68	-3.808	-1.936	-0.872	-0.872	0.192	-0.872
-4.192	-15.016	1.904	3.936	11.888	-2.192	1.792	20.016	17.552	3.712	-1.064	-1.048	0.936	1.952	1.952	0.904
1.84	-7.648	0	0.064	-1.808	-6.936	26.456	-37.104	19.296	1.52	-3.904	-2.936	-2.936	-2.872	0.064	-1
-6.12	-12.32	-1.16	0.84	-12.84	8.88	11.92	-8.88	11.28	-16.96	-2.16	-2.16	-1.16	-0.16	0	-1.08
2.384	2.976	-0.744	1.384	-5.976	-1.384	11.488	-21.312	1.536	-4.488	-2.616	-2.488	-0.616	-0.488	1.64	-0.488
-1.12	-9.648	0.296	0.648	7.352	1.184	5.776	-5.536	15.296	-15.824	-2.352	-2.528	-1.352	-1.176	1.472	0.296
7	4.24	0.88	2.656	-16.24	8.984	-15.88	10.416	13	-9.344	-1.12	-1.12	0.88	1.88	2.104	0.104
13.088	7.36	-1.184	0.816	-3.552	2.192	-14.72	13.096	3.36	-11.92	-2.456	-1.456	-1.184	-0.184	0.544	0.272
-1.56	5.04	-1.96	0.04	-15.84	-20.4	-6.12	-3.72	-10.36	8.92	-2.96	-3.96	-1.96	-1.32	0.04	-1.64
5.736	15.528	-0.632	2	-7.216	-4.368	16.256	-20.992	-3.896	9.64	-1.368	-1.632	0	0	1.632	0.632
-7	7.088	-1.584	0.832	4.84	-4.832	12.328	-20.088	-7.176	4.488	-3.168	-2.584	-1.584	-0.584	0.416	-1.168
-3.536	2.216	-0.536	1.608	-5.072	3.216	17.504	-24.536	2.504	5.96	-1.928	-1.928	-1.464	-0.928	0	-2.144
-9	-7.488	-2.464	1.536	0.464	-0.048	1.024	-5.928	10.488	22.12	-1.976	-1.976	-0.464	0.024	1.024	-1
-7.68	-8.92	-4.12	-1.12	8.04	-3.8	-13.36	8.28	6.76	19.76	-4.68	-4.68	-3.56	-2.68	-1.12	-2.12
-8.432	0.472	-1	0.568	6.216	-8	-16.808	7.608	3.552	21.392	-2.216	-1.608	-0.824	-0.216	0.176	-0.608
-9.752	-12	-1	0.656	5.592	-6.344	-19.152	18.312	3.096	19.592	-2.688	-3.344	-1.688	-1.032	1	0.312
-7.336	-2.48	-1.704	1.592	-7.48	-6.816	-2.696	22.672	-0.408	21.96	-2.408	-1.704	-1.112	-0.408	1.296	-1
-9.992	-5.248	1.256	2.256	10.28	1.24	-3.832	3.304	4.968	23.256	-1.496	-1.744	0.512	0.256	1.008	-0.744
-1.6	1.8	-2.6	-0.4	0.2	6.6	12.4	-3.638e-12	-1.4	15.6	-4.2	-3.4	-2.6	-1.4	0.4	-1.8
-3.608	-6.96	-1.544	1.456	-8.024	-6.936	11.088	-10.936	17.064	-5.936	-2.696	-2.544	-0.696	-0.696	0.456	-0.696
-3.832	2.688	-1.416	0.688	12.272	1.584	-16.96	11.192	3.416	14.792	-2.312	-3.312	-1.312	-1.208	0.792	-1.104
-1.784	-2.384	-2.776	0.168	-11.664	5.944	-14.944	19.168	7.504	-11.544	-2.888	-2.888	-0.888	-0.888	2.056	-1
5.904	9.968	1.968	3.984	6.832	4.048	-24.952	8.952	3.048	11.896	-1.008	-1.016	0.984	0.984	2.984	0.984
0.84	-9.44	0.04	1.08	7.12	15.04	11.76	-1.48	10.28	-11.84	-1.96	-1	0.04	0.04	3.92	1.92
-0.792	5.384	-3.912	-0.088	-16.088	-12.232	23.12	-26.888	13.208	-15.736	-3.912	-4	-2	-1.912	-0.088	-2
10.688	-4.456	0.864	3.136	-16.048	-9.64	21.408	-18.952	-16.224	-9.68	-1	-0.864	1.864	2	2.864	1.136
2.16	2.84	-2.632	0.552	-4.552	1.84	10.736	-33.024	-18.448	-16.448	-2.632	-2.816	-1.632	-0.632	0.368	-0.816
-4.392	-1.232	-0.464	2.072	-6.784	-3.392	-3.136	-9.504	-12.464	-8.928	-1.16	-1.696	0.608	0.304	3.072	-0.464
-3.8	-1.6	-4.32	1.12	-1.2	-14.64	-22.52	8.52	-21.88	-7.64	-3.16	-2.88	-1.88	-1.16	0.84	-1.16
-17	3.376	-3.64	-1.328	-9.624	-14.608	-17.624	-3.688	-20.656	-7.968	-4.656	-3.984	-3.984	-2.312	-1.312	-3.296
-13.48	-0.88	-1	2	-6.992	-1.112	-16.472	0	-30.232	1.36	-2	-1.624	0	0	1.376	0
-12.912	-6.632	-1	0.424	-3.328	-0.672	12.144	-8.424	-6.216	5.424	-2.576	-2.576	-1	-1	1.576	-0.424
-11.248	-9.2	-2.888	-0.416	1.392	-1.056	0.944	-13.576	-0.776	-8.112	-4.416	-3.944	-2.944	-1.944	-0.472	-2.472
5.56	1.76	-0.96	2	3.92	5.44	11.4	-16.44	0.52	-8.48	-1.48	-2	0	0.52	1.48	0
-0.928	-8.544	-1.568	0	6.432	6.36	6.616	4.704	-6.136	-13.592	-3	-3	-1.568	-0.432	0.432	-0.432
0.936	7	-2.08	1.152	12.304	0.224	-18.072	5.312	-6.008	-3.072	-2.848	-2.848	-1.464	-0.848	0.152	-2.848
-4.28	-0.976	-0.672	1.656	7.288	-8.024	-28.968	31.584	7.936	-6.352	-2.008	-1.344	-0.672	0.328	1.328	-0.336
-20.24	-17.256	-2.424	0.864	2.728	-7.256	-17.048	39.32	11.864	-2.256	-2.424	-2.424	-1	-0.424	0.576	-0.712
3.6	-5.92	-0.24	3.52	-4.96	0.88	7.84	9.32	-2.64	9.48	-1	-1	0	0.76	1.76	0.24
7.08	-10.192	-1.808	0.808	-12.04	-4.04	25.456	-4.872	-5.424	15.464	-2.192	-3	-1	-1	1	-1
-20.848	-0.864	-1.712	0.288	3.144	-7.28	16	-14.264	-15.712	13.136	-3.424	-3.424	-2.28	-2.28	0.288	-1.712
-21.056	-17.136	-0.096	3.712	4.192	5.52	4.92	-9	-10.752	27.136	-0.192	-0.288	1.616	1.712	2.808	1
-23	3.376	-1.048	0.048	-5.616	0.424	-13.096	7.28	9.184	24.144	-2.952	-3	-1.952	-0.048	0.904	-0.096
-6	-3	0	2	-8	0	3	11	8	12	-1	-1	0	1	2	0
-6.376	-0.472	-1.952	2	6.76	8.568	-14.28	11.52	-1.72	19.712	-1.048	-1.048	0	0	2	0
-1.192	-0.096	-2.096	-0.096	2.232	2.56	-7.752	4.752	10.752	0.768	-3.808	-3	-2	-1	0.904	-1
-3.992	1.008	-1.144	1.712	-5.992	0.864	18.424	-35.416	-2.56	12.256	-2.288	-2.288	-1.144	0.568	2.568	0.424
5.424	-4	-1.616	1.192	-7.616	3.12	26.96	-31.768	-10.888	3.728	-2.616	-2.808	-1.616	-0.808	0.384	-1
-4.04	5.4	-1.2	-0.48	-16.28	1.96	4.92	-22.56	-9.28	7.36	-3.72	-3.48	-2.48	-0.72	1.28	1.04
-1.728	13.968	1	2.576	-4.152	0.88	-16.2	-7.904	-3.136	9.696	-1.712	-1	-0.424	0.576	1.576	-0.424
-15.976	8.024	-3.328	-1.328	-4.312	-2.304	-14.32	2.688	2.016	3.696	-4.664	-4.664	-3.664	-2.664	-0.336	-1.008
-12.608	4.168	-1	1.848	-1.92	3.392	-16.376	16.384	11.008	15.464	-2.152	-2.152	-0.768	-0.768	1.232	-1
-19.568	0.32	-1.704	0.864	-8.48	-9.432	-17	1.136	14.272	11.84	-3.136	-3.136	-1.568	-1.568	0.432	-1.568
-14.36	-4.4	-3.48	-0.48	-7.48	-13.84	17.52	-6.2	8.68	-7.12	-4	-3.48	-2.48	-1.48	0	-1
-8.112	-1.808	0.472	2	-4.36	0	18.168	-6.472	10.832	-17.72	-1.472	-1.528	-0.472	0.472	-0.528	-3.112
6.76	1.216	-1.848	0.304	-11.12	-8.816	12.488	-16.088	5.152	-20.848	-3.12	-2.696	-1.696	-0.272	1.152	-0.696
9.872	-9.496	-3.496	-0.496	5	-3.12	1.752	2.744	5.12	-25.744	-3.496	-3.496	-1.872	-1.248	-0.248	-1.624
-6	-7.984	-1	2	17.392	-2.656	-20.936	32.624	9.624	-14.312	-1.328	-1.328	-0.328	0	1	-0.672
-6.96	-1.72	-2.88	-0.16	4.36	-11.6	-16.52	23.32	15.36	-2.88	-3.44	-3.16	-1.88	-0.44	0.56	-0.44
-2.072	-15	-1	2.232	3.408	1.752	-11.088	32.232	17.072	4.216	-1	-1	1	1	2	0.768
-4.128	-5.312	-1	2.632	10.792	6.472	5.16	7.024	14.08	3.632	-1.184	-1.184	0.632	0.632	3.448	1.632
-17.144	-6.776	-1.864	-1.456	1.048	-0.232	17.856	-12.088	-5.048	-12.688	-3.592	-3.728	-3.592	-1.864	0.136	-0.272
3.208	-9.384	-0.088	1.912	-6.912	-7.032	8.584	-23.56	10.856	-0.384	-1.176	-1.176	-0.088	-0.088	1.824	-1.088
-7.2	-25.52	-3.88	-0.96	-11.44	-10.76	12.48	-22.6	-13.36	-7.76	-3.96	-4.92	-2.92	-1.96	0.04	-1.96
-19.968	3.856	-3	0	-2.016	-5.008	-17.856	6.048	-16	0.856	-4	-4.992	-2	-2	0	-2.016
-0.104	-3.832	-1	1.944	5.776	-14.832	-17.504	10.008	-19.824	-15.992	-2	-2	-1	0.888	1	-1
-14.752	-6.48	-0.896	0.208	4.752	-11.96	-29.648	7.208	-22.232	-3.728	-3.688	-3.688	-1.792	0.104	-0.688	-1.896
0.632	3.848	-3.544	0.848	0.456	4.392	-16.72	-14.064	-0.216	4.24	-3.152	-3	-2	-0.152	0.152	-0.152
3.2	3.6	-1.8	0.6	-8	-0.2	22.6	-48.2	-8.6	7.4	-2.6	-3.4	-1.6	-0.6	0.4	-1.6
-1.512	0.264	-0.248	1.496	-4.736	-0.296	19.272	-28.488	-20.248	6.728	-1.752	-2.504	-1	0.248	1	0.992
5.224	-6.184	1.816	3.408	-6.928	1.112	18.816	-23.448	-18	12.968	-1.296	0.112	1.112	2.52	3.112	0.704
-1.248	-3.688	-1.624	1.032	1.184	8	-6.632	5.256	-26.752	-2.848	-2.968	-2.968	-1.312	-0.656	1	-0.656
-12.352	2	-0.392	2.216	7.16	4.728	-14.904	18.568	-19.256	-14	-0.784	-0.784	-0.392	0.216	2.216	0.392
-9.96	-5.84	-0.44	2.56	-2.64	1.48	-14.4	27.8	-1.64	-17.08	-1	-1.56	-0.44	0	0.68	1.24
-4.808	0.88	-1.512	0	-2.736	-2.32	-9.144	15.512	-6.928	-13.12	-3.512	-3.512	-2	-1.488	0	-1.488
-7.432	0.752	-2.072	2.392	-1.856	-0.36	11.504	-13.576	-3.288	-10.144	-2.072	-1.144	-0.144	0.856	2.928	2
1.592	-6.744	-2.248	1.752	8.168	4.256	11.512	0.088	-11.264	-24.08	-1.832	-2.832	-0.832	0.168	1.168	-1.416
-20.848	-12.728	-1	1.368	-3.944	-1.32	14.992	-13.584	-16.576	-14.584	-2.632	-2.632	-1.632	-1	0.736	-1.632
2.04	-7.2	1.4	3.36	-1.32	-0.24	5.2	2.72	-16.8	-11.4	-0.64	-0.64	1.4	1.04	2.72	1.04
-3.728	-9	-3	-1	5.632	-15.36	-16.528	30.256	-9.448	-33.72	-3.544	-3.272	-3	-2	-1.728	-4.912
-20.4	-2.792	-1.432	1.12	8.672	5.328	-13.552	15.912	-5.984	-28.416	-2.88	-2.88	-1.104	-0.88	0.896	-1.88
10.352	-3.584	1.472	3.472	-13.304	4.008	-10.64	11.288	-3.832	-23.816	-1.352	-1.352	0.472	1.648	2.648	-0.176
-9.488	-14.696	-1.744	-0.872	-11.36	-10.952	22.056	-11.616	3.952	-26.896	-3.872	-3.872	-1.744	-0.872	0	-1
-4.16	-14.88	0	2.08	-2.16	3.16	5.36	-17.92	-9.84	4.16	-1.84	-1.92	0.08	1	2	1.92
-2.384	-8.84	-1.968	0.936	-6.456	-0.68	20.872	-28.616	13.776	-3.904	-3.064	-3	-1.968	-1.032	-0.936	-1
-7.016	-11	-1	1	4.936	0.84	5.888	-10.032	22.936	-13.92	-2.968	-2.984	-1.984	-1	1.968	0.968
1.912	3.976	-1	1.872	-14.552	-10.064	-15	-9.128	0.256	-4.872	-1.128	-1.128	-0.128	-0.064	0.936	-0.064
-3.432	-1	-0.776	0.448	-21.992	-4.104	-17.104	-11.872	-1.224	-11.656	-2.552	-2.664	-1.664	-0.664	0.336	-0.776
1.12	4.8	-2.16	0.84	-2.92	-5.52	-21.4	-6.32	4.36	10.12	-2.16	-2.16	-2	-0.16	0.16	-1
7.8	-1.88	-1.208	1	-9.416	-9.048	0.2	-3.744	1.544	8.208	-1.416	-2	-1.208	-1	1.376	-1.208
-11.416	-0.024	-3.976	0.024	-0.696	-2.208	12.696	-25.832	-5.672	-4.768	-3.976	-3.232	-2.976	-1.976	1.256	1
-2.128	-11.608	-0.912	1.392	1.392	-4.696	11.344	-15.256	-7.088	-5.736	-1.52	-1.216	-0.912	0.088	1.392	-1.216
-0.056	-3.688	-1.296	1.352	2.76	-7.776	1.536	-12.072	12	3.776	-2.648	-2.648	-1.296	0	1	0
-14.4	2.9104e-11	-0.6	2.2	-0.4	2.4	-14.6	13.2	3.4	12.2	-2.4	-1.4	-0.4	0.6	1.6	0.4
-0.792	12.344	-0.896	1.656	10.792	2.76	-12.168	9.104	10.136	19	-1.896	-1.896	0.552	0.552	1.104	0
-9.52	-2.952	-0.512	0.984	3.984	-13.008	-19.064	30.952	13.448	10	-2.512	-2.512	-0.512	-0.008	1.992	-0.008
-2	-7.056	-0.896	1.192	-3.16	-4.72	1.704	19.192	19.752	3.736	-2.264	-2.264	-0.264	0.28	1.28	-0.176
-5.96	-10.328	0.776	2	-1.92	-4.92	15.84	-12.656	0.368	17.408	-1.408	-1	-1	-0.592	1.408	-0.592
-8.64	1.32	-2.08	-1.72	0.68	-0.76	10.4	6.64	17.48	11.44	-4.72	-4.36	-3	-2	0.36	-1.28
-11.568	5.944	-0.376	1.936	7.064	-6.872	17.064	-10.312	20.256	14.248	-2.064	-2.376	-1.064	-0.376	1.624	-0.376
-11.264	-6.792	-0.792	2.68	0.792	-0.32	-10.152	1.4	20.848	28.04	-1.32	-1.32	-0.056	-0.528	1.208	-0.528
-4.84	-8.24	-1.568	-0.568	-7.976	-11.92	-10.08	3.616	13.432	14.08	-3.568	-4.352	-2.352	-1.568	0.216	-0.784
-1.664	-8.488	2	2.336	5.136	-18.48	-22.816	8.984	34.992	27.32	-1	-1	0.168	0.168	3.168	-0.16
5.96	-9.8	-1.88	1	-3	-11.04	-11.92	8.36	17.76	15.08	-3	-2.88	-1.88	-1	1	-1
-3.704	1.784	-0.856	2	-8	2.072	12.208	-21.416	12.496	2.936	-1.928	-1.928	-1.856	-0.928	-0.856	-1
-3.096	0.856	-1.024	2.928	3.832	7.88	9.024	-5.456	20.568	0.952	-1.072	-1.072	0.928	0.928	1.928	-0.096
-15.048	7.144	-4.904	-0.928	-15.88	-4.808	14.952	-42.88	7.36	-0.928	-4.928	-4.928	-2.952	-2.952	-0.952	-2.952
5.352	12.64	0.856	1.856	-11.28	13.568	0.856	-21.568	4.224	2.224	-1.216	-2.144	-0.144	-0.144	1.856	-1
-17.52	-0.68	-1.64	1.24	6.48	-3.24	-29.12	22.08	3.12	14.52	-2.64	-1.88	-0.76	-0.88	2	-0.88
-13.336	-0.328	-1.336	0	8.328	7.672	-16.352	-0.832	15.808	9.832	-3.832	-3	-2	-1	0	-1
-4.728	3.488	0.568	3.136	-6.864	5.272	-21.544	8.352	6.544	6.112	-0.648	-0.648	1.136	1.352	2.352	-1.648
-4.624	-2.36	-1.208	-0.208	2.944	-9.848	-7.344	-8	-18.848	-3.68	-2.944	-2.736	-1.472	-0.472	1	0
-15.808	4.184	-2.248	1.064	0	-2.376	4.256	-7	-15.744	-10.56	-2.248	-2.248	-1.248	-0.936	1.376	-0.624
-1.36	2.44	-0.64	3.36	1.84	13.12	14.8	-10.44	-9.96	-6.96	-0.64	-0.28	0.08	0.08	2.36	-0.28
1.224	-1.816	-2	0.408	1.344	-4.04	9.632	-15.592	-3.96	-2.04	-3.184	-3.184	-2	-1.592	1	0
-3.264	-6.456	-0.456	1.632	-5.72	-7.28	-3	9.28	5.072	-4.736	-2.368	-1.912	-1.456	-0.368	1.632	-1.456
-5.568	-6.984	0.008	1.008	-8.488	-0.984	-11.488	14.096	-2.976	-8.912	-2.992	-2.488	-1.488	-0.992	0	-2
-9.448	-10.448	-1.656	-0.552	2.656	-0.688	-20.928	38.032	-1.76	-1.688	-4	-4	-2.552	-1.104	0	-2
-10	-2	0	2	0.6	-2.2	-0.2	32.2	-10.4	7.6	-1	-1	0.4	0.4	1.4	0
-8.464	-10.536	-2.296	2	10.48	18.24	18	-10.184	0.424	2.24	-1.352	-2	-1	-1	2.296	-0.296
-3.952	-10.312	-1.088	1.216	-5.528	-2.832	10	-1.048	10.52	-1.656	-2.392	-2.392	-1.088	-0.088	1.608	-0.392
4.672	-10.536	-1.512	1.232	-10	-3.304	13.864	-14.744	-4.256	-13.72	-2.024	-2.024	-1.768	-1.256	0.232	-1.256
8.088	-3.248	0	-1.584	-19.464	-18.048	-7.664	-12	7.752	-19.256	-4	-3.792	-2.792	-1.792	0	-1
5.12	9.92	-1	1.32	-7.32	-0.04	-12	-3.638e-12	12.72	-15.72	-2.68	-2.68	-1.84	0.16	0.16	-1
12.096	2.328	-1.56	3.328	7.104	5.768	-14.456	24.096	2.344	-3.336	-0.448	-1.448	-0.448	-0.336	2.552	0.664
-0.616	2.088	-1.744	0.32	-6.488	-19.592	1.68	3.896	-3.592	-5	-3.68	-2.68	-1.616	0.192	0.256	0
-9.808	8.84	-1	2	-14.792	-1.24	19.312	-30.296	-3.872	-6.792	-1.984	-1.984	-0.016	0	1	-0.016
11.648	-5	-0.936	2.032	3.296	2.288	5.032	-25.288	9.808	-9.936	-1.968	-1	0.032	1	3	0.968
-15.6	-14.8	-1.08	-0.08	-3.44	-3.76	12.84	-29.96	0.48	8.72	-4	-4	-3	-2	-0.08	-2.08
-3.56	5.592	-1.256	2.744	-9.696	10.104	8.488	-22.928	-13.488	14.976	-1.128	-1.256	-1.128	-0.872	-0.872	-2.744
-7.352	7.056	-2.472	-0.472	3.296	0.352	-27.48	23.48	-7.944	19.296	-3.648	-2.824	-2.472	-0.824	-0.648	-1.648
-11.208	2.12	-0.224	1.552	-4.208	-0.224	-9.12	12.776	-4.568	13.864	-2.224	-2.224	-0.448	-1	1	-1
0.64	0.368	1.728	3	-2.456	2.544	-14.552	25.552	-13.28	7.184	-0.728	-1	-0.456	1	2	0
7.96	-0.24	-2	-0.32	-1.4	7.08	-3.6	-9.84	-20.72	-5.84	-3	-3	-1.32	-1.32	1.36	-1.32
7.416	5.896	0.632	3.264	13.792	3.208	2.368	-1.736	-14.208	-8.264	-0.104	-0.736	0.896	1.264	3.264	0.264
-3.176	4.416	-1.92	-0.336	-14.08	1.76	9.248	-23.84	-16.088	6.24	-4.336	-4.336	-2.752	-1.584	0.584	-1.416
-8.248	-3.432	-1.248	1.144	1.176	1	16.072	-9.824	0.824	15.576	-2.392	-2.392	-0.856	0.072	1.608	0.072
-9.856	-7.536	-1.488	1.512	13.24	-5.752	-18.064	27.968	-24.632	8.392	-1.488	-2	-0.488	-0.488	1	-0.488
-6.28	-5.96	-4.68	-1.56	12.76	-12.64	-14	23.2	-24.44	10.64	-5.12	-4.12	-4.12	-3.12	-1.68	-2.68
-10.864	0.96	-1.216	1.96	-3.768	-12.336	-11.392	25.704	-13.664	8.408	-2.04	-2.04	-1.04	0.176	2.176	0.176
-8.44	-10.84	-0.376	1.968	0	-10.344	-8.28	17.688	-7.536	7	-1.688	-1.688	0.312	0.312	1.656	-1
-5.152	-5.96	0.704	-0.112	0.704	-6.52	11.072	-17.744	-4.552	5.256	-3.408	-3.408	-2.112	-1.408	-1.112	-0.704
0.736	-1.744	-1	2	-11.296	-3.736	12.28	-11.984	-16.28	4.264	-1.752	-1	-1	-0.504	1.248	-1
11	4.6	-1.4	1.4	2.6	-7.6	9.4	-16.8	-16.2	12.6	-1.8	-1.8	-1.4	-0.4	1.4	-0.2
12.088	4.936	0.152	2.304	-11.112	-2.608	-6.176	2.176	-3.368	13.632	-1.696	-1.696	0.152	1.152	2.152	0.152
-0.584	1.208	-1	1.896	-3.272	-2.248	-9.664	1.896	-2.312	10.688	-2.104	-1.104	-0.104	0	1.104	-0.896
-20.936	0.112	-1.112	0	-1.944	23.32	-18.224	-2.496	-12.888	3.008	-3.056	-3	-2	-1.056	1.056	-1.056
-1.992	3.024	-0.968	0.024	-5.888	-0.024	-18.912	6.088	1.976	4.992	-2.984	-2.984	-1.976	0.016	0.024	-1.976
-1.76	10.56	-1.92	1.08	-14.12	4.96	30.52	-24.28	-5.08	13.96	-1.96	-1.92	-0.92	-0.92	1.04	0
5.648	9.416	-1.088	-0.736	-15.856	-9.296	7.736	-20.088	-4.472	22.912	-3.824	-3.824	-2.912	-1.912	0.088	-1.912
-10	16.736	2.456	3.728	-3.184	-7.776	19.688	-30.688	-3.68	26	0.592	-0.272	1.592	2.592	3.728	2.592
-1.368	-5.528	-1.816	1.552	-7.024	-7.056	4.976	-8.872	-8.552	18.264	-1.816	-1.816	-0.632	-0.632	1.552	-1
-8.768	4.608	-1.696	1.536	1.376	-8.824	-26.968	28.216	-21.84	10.696	-2.464	-2.232	-1	0.536	2.536	-1
-12.16	1.76	0	3	4.08	-7.2	-8.24	28.32	-20.04	10.32	-0.72	-0.72	0.72	0.72	2	0.72
5.408	-5.984	-2.344	0.328	-13.752	-0.344	-11.032	13.376	-4.344	-1.672	-2.672	-3	-1.672	-1	-1	-4.36
3.6	-2.496	-0.256	1.872	-5.512	-0.512	2.512	-2.528	-17.472	1.24	-2.504	-1.88	-0.88	-0.504	-0.128	-1.128
-9.064	-5.608	-0.152	0.696	3.904	-4.544	8.056	-12.128	-6.912	-3.488	-2.728	-2.728	-1.304	-0.728	-0.152	-1.152
-8.696	-10.664	-1.944	0.584	-0.056	-6.72	28.64	1.728	6.504	3.248	-1.944	-2.416	-0.888	0.056	1.056	-0.472
-4.44	-2.24	0.56	2.52	11.12	6.08	10.56	-5.32	3.8	17.24	-1	-1	0.04	1.52	2	0.56
1.568	0.136	-2.296	1.704	20.656	-5.384	-31.224	29.312	12.136	2.664	-2.296	-2.296	-0.728	0.704	2.568	-1
-7.312	0.992	-3.464	0.152	1.84	3.312	-21.232	14.384	6.152	-10.384	-3.848	-3.464	-2.848	-1.616	-0.464	-2.848
-12.992	-0.672	-1.344	0.992	0.664	-6.32	-27.032	7.656	2.04	-6.032	-1.68	-2.344	-1.008	-1.008	1.328	-1.008
-1.728	-6.016	-2.288	0	-3.848	3.288	-1.88	-0.288	1.136	-25.288	-3.712	-3.288	-2.712	-2	0.288	-1.712
3.72	0.2	0.72	2.48	14.48	5.2	14.12	-14.52	7.16	-10.64	-1.28	-1.28	0.48	0.72	1.48	0.24
4.04	2.464	-1.384	1.424	-9.272	0.272	13	-10.384	7.616	-2.424	-1.576	-2.192	-0.384	-0.192	0.808	-0.192
-2.136	0.728	-2.712	-0.424	-18.424	-7.288	16.432	-20.144	18	-10.128	-4.424	-4.424	-3.28	-1.568	-0.424	-1.856
-2.288	0.52	0.712	3.808	-2.808	8.384	-3.944	-1.864	12.712	27.368	-0.096	-0.192	1.808	1.808	1.096	-0.808
5.856	6.712	-2.952	0.856	-5.856	-0.856	-13.336	-5.184	5.48	-0.568	-3.048	-2.096	-1.096	-1.048	0.952	-1.048
-5	22	1	2	-9	-3	-28	8	-10	2	-2	-2	-1	0	2	-1
-6.144	4.664	-1.856	3.048	7.712	-3.472	1.808	15.184	-7.376	-5.288	0	0	0.048	1.048	2.048	0
-5.52	-6.424	-2.904	-0.616	-14.04	-10.368	24.424	-34.04	5.848	-11.424	-4.616	-3.712	-2.616	-2.616	-0.616	-2.52
-3.008	1.696	-2	1.712	-0.44	-7	20.288	-2.728	-5.44	-13.264	-1.288	-1.288	-0.288	-0.144	0.856	0
4.576	-1.12	-0.424	3	0.688	-6.888	17.816	-18.272	9.424	-2	-0.808	-0.808	0.384	1.192	2.384	1.768
-5.64	-6.64	-5	-0.24	8.92	4.56	-7.04	-1.48	-6.6	-4.88	-4.24	-4.24	-2.48	-1.48	-1	-1.48
-4.168	8.44	-0.864	3.136	13.664	-3.88	-16.136	8.104	0.696	6.56	-0.576	-1.288	0.712	1.424	2.712	0.712
-8.936	-4.648	-2.328	0.008	-0.984	-4.624	-26	14.728	2.64	-5.664	-2.992	-2.992	-2.328	-1	0.008	-1.664
-1.368	-1.144	-0.384	1	4.76	0.848	-19.312	22.768	3.768	-7.008	-1.384	-2	-1	-0.384	2.768	0.92
-3.976	-14.272	-0.704	2.568	14.272	5.616	3.096	15.128	-1.224	-2.136	-1.568	-1.568	-1.136	0.432	1.432	-0.568
0.28	-5.44	-1.48	1	1.92	3.72	4.12	2.08	-3.16	7.92	-2.48	-3	-1.48	-1	-0.48	-1.48
-17.664	-10.28	-0.056	1.888	-2.584	-2	15.696	-6.088	-16.672	-5.616	-2.584	-2.056	-0.584	-0.584	-0.056	-2.056
-8	-6.544	-0.424	2.728	-3.912	-11.912	2.208	9.824	-18.272	-4.336	-1.848	-1.848	0.152	0.728	2.152	0.152
-10.992	-1.752	-1.496	0.128	-8.88	-11.88	-27.488	19.36	-19.728	-16.232	-3.496	-2.872	-1.496	-0.248	0.752	-1.624
-5.36	-1.984	-1	1.328	8.672	0.64	-21.44	2.656	-3.952	-15.376	-2.344	-1.672	-1	-0.672	1.328	-1
-8.84	4.44	-3.12	0.88	3.04	-4.28	-22.52	5.04	7.16	-11.08	-2.4	-2.12	-1.84	-0.84	1.16	-0.56
-15.304	8.376	-1.768	0.928	-9.52	5	1.68	-5.608	2	-16.448	-2.536	-2.536	-0.536	-0.536	2.232	0
-4.816	6.76	-1.368	2.264	4.608	3.608	12.84	-18.208	16.08	-12.688	-1.552	-1.552	-0.368	-0.368	-0.184	-2
-7.136	9.464	0	0	-5.272	0.816	20.368	-23.048	10.136	-2.592	-3	-3.864	-1.728	0	0	-0.864
7.328	21.824	-0.824	3.088	2.648	8.768	13.88	-50.56	-0.472	-4.912	-0.912	-1	-0.736	0.176	2.088	0.088
1.6	8.08	0.84	2.84	9.24	11.64	-1.28	-1.08	-4.36	-6.64	-1.16	-1.12	-0.12	0.84	1.92	-0.08
-9.848	-2.848	-2.984	-1.968	9.84	2.872	-6.984	0.968	5.984	-10.872	-4.968	-4.968	-3.976	-2.984	-2.968	-2.984
-7.552	20.608	-0.056	1.944	-2.56	-7.048	-16.664	19.328	2.992	7	-2.056	-2.112	-1.056	0	1	-1.888
-3.52	-9.544	-1.584	-0.48	-12.44	4.936	-15.024	8.544	-1	4.6	-3.584	-3.584	-2.584	-0.792	1.208	0.104
-3.304	-9.76	-1.456	-0.304	-10.696	0	10.088	-21.48	-16.216	22.416	-3.456	-4.152	-3.304	-1.304	-0.304	-2.152
-2.6	-2	0.6	3.6	9	17.6	15	-5.6	0.4	6.4	-1.2	-1.2	-0.2	0.6	2	-0.2
-8.76	0.024	-1	-0.256	-2.24	8	8.744	-14.28	1.056	-0.264	-3.504	-4.256	-2.256	-1.504	0.496	0.752
-5.704	-10.736	-1.296	1.408	-1.48	-1.736	3.632	-5.264	-4.224	-0.368	-1.888	-2.592	-0.592	-0.592	1.296	-0.592
0.936	-10.752	-1.28	1.032	3.064	-24.464	-17.56	3.064	-2.88	8.184	-2.312	-2.968	-1.656	-0.656	0.688	-1
-6.08	-9.88	-1	0.392	16.744	7.136	-18.392	39.824	-9.392	0.472	-2.608	-2.608	-1	-1	0	-1.392
-2.36	-10.24	1.68	3.12	15.72	9.8	-12.36	29.6	-5.76	-10	-0.44	-1	0.56	1	2.56	0.56
-15.976	-8.096	-2.024	0.976	-7.76	-2	15.176	-6.032	0.392	2.976	-3.024	-3.024	-1.512	-1.024	1.488	-1.048
-11.928	-11.432	-1.072	0.928	1.432	-9.752	11.928	-4.32	4.248	-0.248	-2.144	-1.608	-1.072	-0.536	1.464	-0.536
-3.24	-16.336	-0.416	2.584	-5.328	-10.328	19.16	-23.504	-10.584	3.576	-1.832	-1.416	-0.248	0.168	1.752	-0.248
-0.68	-8.48	-2	0	-3.68	-6.32	12.744	-10.896	-11.264	7.424	-4	-3.632	-2.264	-1	0.736	-2.264
-4.6	-13.84	-2	0.64	3	1.88	-10.2	16.6	-4.76	7.56	-2.68	-2.36	-0.36	-0.36	2.68	-1
-9.376	-5.088	-2.36	-0.272	-0.632	-4.64	-10.912	11.184	0.728	6.096	-3.272	-3.272	-2.272	-1.272	0.272	-0.912
-13.64	-14.76	-2.552	-0.328	0.88	3.552	-15.688	4.12	4.792	2.672	-4.328	-3.552	-2.552	-2.552	-0.552	-2.552
-24.176	-0.648	0.648	2	1.472	2.528	1.24	2.76	8.056	9	-1.176	-2	-0.176	0.648	1	-1
-15.536	-3.384	-2.128	0	3.128	1.72	19.536	-32.56	14.616	13.664	-3.128	-3.128	-1.256	-0.256	0.872	-1.128
-7.32	0.32	-0.84	2.16	-7.2	3.68	22.8	-22.24	16.08	16.92	-1.84	-1.84	0.16	0.16	2	1.84
-10.872	14.488	0.904	2.936	-20.648	-1.608	6.288	-20.256	3.16	15.744	-1.064	-1.064	-0.064	-0.032	1.936	-0.128
-6.984	3.208	-3.952	-1.936	-8.856	2.048	-8.352	4.224	6.952	4.112	-4.936	-4.952	-3.936	-3.936	-2.936	-5.904
-3.512	0.128	-3.936	0.936	-2.32	-9.128	-25.064	4.64	1.448	-6.232	-4	-3.064	-2.064	-1.064	0	-2
10.672	-4.672	-1	2	-3	-15.776	-21.888	20.56	10.992	5.464	-1.888	-1.888	-0.888	0	1.888	-1
-7	1.56	-2	1	-6	-4.88	1.04	14.04	-1.88	24.96	-2	-2.84	-1.84	-1	1	-1
-4.872	-14.544	-1.792	3.168	-1.088	-4.832	18.8	-14.584	10.376	16.544	-0.624	-0.624	0.584	0.584	2.584	1.168
-2.488	-17.208	-2.488	-0.232	-6.28	-5.56	18.392	-15.952	-0.624	21.184	-3.232	-3.232	-1.744	-1	-0.232	-1.488
-14.128	4.048	-3.304	1.088	-6.304	7.224	21.48	-21.616	-1.088	14.52	-2.912	-2.608	-0.216	-0.608	1.784	0.784
-12.296	-8.28	-0.352	2.296	-7.224	-6.928	3.368	-17.24	4.48	5.24	-1	-1.352	-0.352	1.296	1.648	-0.352
-8	-4.2	-3.2	-1.2	0.4	-10	-26.6	3.2	-4.6	1.4	-4.2	-3.8	-3.2	-1.6	-1.2	-2.2
1.448	-5.136	-0.896	0.656	12.104	-2.272	-12.752	0.384	1	2.416	-3.344	-2.792	-2.344	-1.896	0.104	-1.896
0.008	-1.568	-0.52	1.48	4.944	-2.512	-11.52	-17.048	2.032	-3.944	-2.016	-2.016	-0.016	0.488	-0.008	-0.008
-9	5.648	-2	0.912	3.576	9.384	12.44	-33.32	-6.544	-24.176	-2.632	-2.088	-0.632	-0.632	1.368	-0.088
-9.04	2.736	-0.408	1.592	-8.896	3.776	13.144	-31.224	-4.696	-25.104	-2	-2	-0.408	-0.408	0.408	-2.184
-0.6	7.32	-2	0.64	-4.08	-9.56	17.16	-45.28	3.24	-27.04	-3.36	-3.36	-2	-0.64	1	-0.64
-11.064	-2.504	-1.752	-0.064	-2.376	-2.136	-7.32	-26.048	-9.88	-34.56	-3.752	-3.064	-2.376	-1.064	0.624	-2.376
-8.792	-0.168	-1.528	2.944	-10.832	-9.264	-8.36	-1.264	-11.208	-31.32	-0.792	-0.792	0.208	1.208	2.208	0.208
-1.216	3.488	-4.352	0.784	-4.216	-5.056	-22.784	-19.84	-10.944	-39.328	-3.216	-2.432	-2	-1.216	0.784	-1.216
-10.496	-3.664	-3	0.336	-9.32	-2.328	-25.672	-15.312	-2.976	-36.152	-3.664	-3.664	-2.664	-1.832	-0.496	-2.832
-1.96	13.36	-1.24	2.52	-3.96	-9.84	-0.68	-31.8	-8.36	-36.52	-1.48	-2.36	-1.36	-1.24	1.64	-1.12
-9.352	-5.992	-3.64	-1.64	-27.416	-3.288	20.728	-51.296	7.48	-25.576	-4.712	-5.64	-3.64	-2.712	-0.64	-1.64
0.144	-0.592	-1.048	2.904	-15.976	-17.592	14.784	-40.12	-10.288	-9.144	-1.048	-1.072	-0.072	-0.048	0.976	-0.072
-17.496	-2.024	-1.928	2.072	-3.856	-3.76	12.904	-32.448	-13	5.64	-1.928	-1.952	-0.928	0.072	2.024	0.048
-1.568	-6.072	-1.144	-0.072	11.136	2.72	-21.856	2.144	-20.424	1.416	-3	-2.144	-2	-1	0.928	-2
-3.88	-1.6	2	3	2.48	-1	-10.12	-6.72	-12.8	-9.88	-1	-1	-0.76	1.88	2.88	-0.76
-8.344	-6.992	-4.328	-2.16	1.824	-5.48	-16.008	10.328	-12.656	-7.328	-5.16	-5.328	-4.328	-3.496	-0.664	-0.168
-13.648	-0.784	-1.784	0.784	-3.568	-6.704	-7.704	-6.76	-1.432	-24.92	-2.432	-3.216	-2.432	-1.216	-1.568	-5.92
-10.984	9.192	1	2	-2.152	-5.016	12.512	-18.984	-15.36	-28.888	-1.736	-2.472	-1.208	-0.736	1.264	-1
3	-8.184	-3	-0.312	1	-13	14.504	-12.376	-8.384	-23.744	-3	-3	-2	-1	0	-1
-11.44	-13.48	-1.44	2.2	6.92	-9.76	12.84	-22.72	2.96	-21.88	-1.44	-2.08	-0.08	0.92	1.28	-0.72
-17.224	-12.264	-3.184	0.224	4.368	-11.592	-9.424	12.384	-1.776	-19.856	-3.184	-3.184	-2	-1	0.816	-1.408
-9.088	-2.544	-0.824	1.176	1.264	5.632	-17.912	10.528	7.176	-15.912	-2.28	-2.824	-0.28	0.176	1.176	-0.368
-15.048	-5.392	-2.488	2.504	8.416	-10.512	-25.48	9.464	12.52	-5.472	-1.496	-1.496	-0.496	-0.496	0	-3.016
-5.448	-13.448	-3	-1.448	-12.416	-10	-5.136	1.824	6.552	-16.448	-4.448	-5	-3.552	-2.448	-0.552	-1.656
12.2	-1.6	0	1.8	-12.2	-12.2	15	-19.6	18.8	-9.8	-1.6	-2.2	-0.8	-0.2	2	-1
-9	-9.536	-1.352	2.296	-5.168	-1.112	11.368	-12.928	20.664	-18.536	-1.352	-1.352	-0.352	0.296	2	0
-7.952	-1.696	-1.696	-0.088	-11.176	4.136	15.784	-31.656	9.392	-6.48	-3.392	-3.088	-2.392	-2.392	0.304	-1
5.512	-8.16	-1.256	1.744	-7.976	13.952	0.072	-8.608	5.792	3.208	-1.512	-0.768	-0.512	-0.256	1.488	-0.512
1.336	7.376	-2.792	1	10.96	9	-24.92	-9.288	6.872	-11	-2.792	-3	-1.792	-1	2	-0.208
13.28	4.64	-0.84	0.48	-10.08	1.32	-17.68	-12.44	21.12	6.72	-3.36	-2.52	-1.68	-0.84	0.32	0
1.888	3.888	-1.112	0.888	2.896	-5.328	-13.792	-3.552	8.784	11.768	-2.224	-2.112	-2	-0.112	0	-2.336
-9.296	6	-5.616	-1.808	-3.36	-8.976	2.808	-7.512	8.576	-4.488	-4.808	-4.808	-3.744	-2.808	-1.808	-2.808
-1.728	-9.792	-2.904	0.08	-5.208	-10.064	8.368	-22.048	22.936	8.872	-3.904	-3.904	-1.92	-1.92	-0.92	-2.904
-5.256	14.456	-1.064	1	10.904	-3.064	19.776	-5.672	8.32	6.16	-2.968	-3	-1.032	-1	0.968	-1.032
6.16	-14.84	-3.92	-0.92	-0.72	-1.56	-6	-7.44	4.88	6.68	-4.84	-4.84	-2.92	-2	-1.16	-2.08
-7.64	-6.616	1	3.36	15.848	-4.152	-18.36	13.256	17.592	12.744	-0.384	-0.384	1.488	0.744	2.616	-1
-6.584	-4.304	-0.648	0.176	5.648	-9.36	-19.648	0.688	13.416	12.584	-2.824	-2.648	-1.648	-0.824	0.352	-0.824
-14.016	-0.808	-1.672	0.552	2.12	-6.24	-21.448	26.672	18.88	23.76	-2.448	-2.448	-1.448	-1.224	1.328	-1.224
-12.648	-2.736	0	3.184	8	-10.184	-12.568	26.016	0	26.92	-0.544	0.456	1.456	1.456	2.728	1.456
-20.48	-9.32	-2.36	-0.36	-11.92	-2.36	32.08	-23.44	2.56	14.64	-4.04	-4.04	-2.36	-1.68	1.68	-1.68
-2.464	-2.104	-1.472	2.16	-1.688	6.104	19	-9.264	9.424	20.688	-1.472	-1.472	-0.472	0.528	1.264	-0.736
-13.08	-10.096	-3.168	0.248	-5.176	-1.176	11.664	-22.672	6.832	5.92	-3.752	-3.752	-2.168	-1.584	1.584	-0.832
-40.592	-79.288	-2.392	1.072	-11.432	-3.424	6.008	6.28	90.024	-29.088	-2.464	-1.928	-0.928	0.072	1.608	-1
0.288	27.216	-1	1.512	-3.44	-4.952	-23.952	-0.408	-24.672	24.728	-1.488	-1.488	-1	-0.488	1.512	-1
7.92	18.6	-1.88	1.12	3.72	-5.48	-14.44	1.92	-36.32	4.52	-2.88	-2.32	-1.88	-0.44	0.56	-1
-11.416	1.312	-2.432	0.176	-7.12	-8	-10.488	7.432	-27.136	4.256	-2.432	-2.432	-0.824	-0.824	2.176	-0.608
-1	15.872	1.624	3.968	9.28	-1.688	17.12	-15.592	-23.624	5.032	0.312	0.312	0.968	1.624	3.312	0.312
-11.224	7.888	-5	-0.704	7.48	2.44	7	-14.744	-9.92	15.224	-4.296	-3.296	-3	-2.296	-2.704	-5.112
-2.76	20.008	-2.008	1.24	-12.52	-3	21.76	-51.784	-10.04	15.76	-2.256	-2.008	-0.256	-0.256	0.744	-1.256
-3.2	16.4	-0.2	2.8	0.2	12.6	-3	-31.8	-1.2	13.4	-1	-1	-3.638e-12	0.2	2.2	0.2
-3.872	6.784	-3.392	-1.544	1.568	-1.696	-25.608	8.368	-3.48	-1.544	-4.696	-5.392	-3.544	-2.544	-0.696	-2
10.792	-1.856	-1	2.896	6.4	7.648	-22.064	12.896	4.376	-3.752	-1	-1.896	0.792	0.896	1.104	-1
-5.112	3	-3	0	-12.776	-10.328	-17.56	6.392	2.664	0.552	-3.944	-3.944	-2.888	-1.944	0.056	-1.944
-3.008	2.944	-1.008	0.016	-6.952	-15.872	8.896	-14.776	-0.008	-12.936	-3.984	-3.984	-2.976	-1.984	-0.984	-2
-2.92	-10.88	0.92	2.92	7.32	-8.96	11	-8.68	16.92	-6.08	-1.08	-1.04	0.92	0.92	1.92	-0.08
-12.208	-0.648	-3.736	-1.56	-5.032	1.032	7.264	-30.032	-7.504	5.912	-4.648	-4.648	-3.56	-2.648	-0.736	-2.736
-11.136	3.416	3.048	3.32	3.048	-1.176	1.96	-1.048	21.056	15.232	-0.68	0.32	1.32	1.32	3.32	1.456
-0.4	-6.32	-1.632	-0.264	-9.528	-2.656	-23.664	1.44	-15.92	17.368	-2.448	-2.448	-1.632	-0.448	0.368	-1.632
-4.928	-0.376	-2.768	0.464	11.68	5.552	-22.464	35.912	-24.144	10.016	-3.304	-3.304	-1.304	-1.304	0.696	-0.536
-1.56	-2.12	-0.72	2.72	1.8	-7.12	-17.92	29.52	-17.6	20.48	-1.28	-1	0	1	3	-0.28
-16	-18.72	-3.016	0.312	-14.44	-4.984	9.248	16.768	-12.688	10.264	-3.016	-3.016	-2.344	-1.016	0.656	-1.672
-14.632	-2.376	0.248	0.248	-0.616	-7.368	26.712	-20.488	-11.376	5.112	-2.752	-2.752	-1.128	-1	0.248	-1
-15.12	-3.488	-0.576	3	6.88	3.848	25.488	-11.696	6.152	-0.088	-0.576	-1	-0.152	-0.152	2	-0.576
-14.472	-16	-2.584	-0.056	-4.744	7.864	7.64	-25.64	-4.248	14.496	-3.056	-3.056	-2.056	-1.528	0.472	-1.528
-4.44	-1.6	0.48	1.44	-3.28	15.36	-9.92	8.36	-7.32	3.08	-2.08	-2.56	-0.6	0.4	1.92	-0.08
-14.16	-6.728	-2.568	0.704	-8.136	13.408	-8.344	-6.2	-6.568	13.592	-1.864	-2.432	-1	-1	0.568	-1
-14.92	-12.008	-4.464	-0.232	9.072	4.08	-21.696	5.912	-14.92	8.688	-4.232	-3.848	-1.848	-1.848	-0.616	-1.232
-14.008	-4.032	-0.336	1.336	-7.68	-0.64	-15.064	2.352	-14.344	13.648	-2.664	-2	0	0	0.672	-0.336
-1.288	5.528	-4.424	1.712	-13.728	-4.44	19.496	-44.784	-6.152	4.864	-2.288	-2.288	-1.424	-0.712	1	-0.712
-3.2	-2.08	-4.04	-2.04	-14.84	4.28	-2.52	-27.84	-10.52	10.4	-5.04	-5.04	-3.28	-2.52	-1.28	-1.76
3.696	-9.272	-1.384	2.232	1.576	5.504	20.848	-34	-16.536	8.536	-1.768	-1.768	-0.768	-0.384	1.424	-1.808
-13.264	-2.56	-1.712	0.856	2	-0.44	10.584	-11.304	-10.448	-9.848	-2.144	-2.144	-0.856	-0.856	1.856	-1
-4.52	1.04	-1.904	2.192	-3.616	-14.848	-12	11.48	-8.672	-3.192	-1.808	-0.904	-0.712	0.096	1.192	-2.616
-15.904	-20.136	-1.952	1	-4.288	-5.384	-13.192	24.232	-24.136	-2.048	-2.048	-2.048	-1.952	-0.952	0.048	-1.904
-27	-3	-5	-2	0	2	-5	23	8	9	-6	-5	-3	-2	0	-3
5.272	-11.664	-1.096	1.856	0.904	-1.952	12.76	6.088	-0.136	22.328	-1.144	-2.096	-1.096	-1.048	1.856	-1
-6.576	-3.096	-1.808	1.192	-4.672	-0.808	0.152	-13.848	-2.808	16.44	-2.712	-2.712	-1.616	-0.808	1.192	-2.616
-8.448	-8.296	-1.856	0.712	-2.28	-0.304	17.568	-10.56	-6.704	21.864	-3.144	-3.144	-0.432	-0.144	0.712	-1.144
-2.152	-18.384	0.192	2.192	9.232	-3	8.808	5.424	-10.816	24	-1.808	-1.808	-0.616	0.192	0.576	-0.616
-9.64	-6.28	-4	-0.76	2.76	-7.12	-27.32	31.72	-8.72	18.04	-3.76	-3.24	-2	-1.24	-1	-4.28
0.832	-14.88	-2.288	1.424	7.984	-5.696	-17.864	18.696	13.272	6.136	-1.864	-1.864	-0.576	-1.288	0.712	-0.712
-10.984	-1.656	-1.656	2.008	5.696	2.336	-14.288	11.68	15	-3.32	-2.328	-1.664	-1.328	-0.328	0.672	-0.664
-8.32	-3.536	-4	-1.384	1.072	0.76	-10.632	-3.536	9.384	-6.232	-5	-5	-2.768	-2	-1.384	-2
-6.344	-1.704	-0.864	2.568	1.16	1.064	4.84	-12.632	29.456	0.728	-1.432	-1.432	0.136	0.568	2.136	-0.568
-1.72	-5.56	-2.08	1.44	-10.48	-6.48	20.04	-22.72	0.84	4.92	-2.56	-3.04	-1.56	-0.52	0.48	-1.96
-4.752	-2.416	-1.584	-0.056	0.528	-7.472	12.776	-16.776	0.112	3.72	-2.528	-3	-0.528	-0.528	0.472	-1.056
4.672	-1.88	-0.424	2.576	7.032	9.728	-4.88	11.096	7.76	5.152	-0.424	-0.424	0	0.576	2.152	-0.424
0.744	-8.12	-2.248	-0.624	4.256	2.248	0.744	3.64	-2.12	3.368	-3	-3	-1.624	-1	0.376	-1
7.936	0.576	-0.656	1.656	-8.312	10.736	-21.984	2.344	5.28	-7.656	-1.344	-2.344	-0.672	0.328	1	-0.672
1.68	-0.72	-1.84	1.6	-3.28	5.04	-10.68	3.44	16.72	15.52	-2.12	-2.12	-1.12	0.16	1.16	-1.28
2.376	2.856	-0.536	1	-19.304	7.624	24.576	-46.576	-2.448	10.856	-2.768	-2.768	-1	-1	2	-0.304
8.08	9.736	1.264	3.632	-11.576	-3.632	14.08	-14.392	3.792	15.448	0.448	-0.368	1.632	1.632	3.816	2.184
-2.68	5.088	-3.864	-0.864	-2.728	-0.912	14.68	-20	-6.776	13.136	-2.272	-3.136	-1.136	-1	-0.864	-1
-8.12	0.912	-1.912	1.176	11	12.824	6.232	6.24	15.328	3.792	-1.912	-1.824	-0.824	-0.824	1.176	-0.912
-7.76	9.48	-0.04	3.92	-2.48	8.56	-9.28	20.84	14.24	10.4	-0.08	-0.08	1.88	1.88	2.96	0.92
-3.008	-15.016	-3.968	-0.96	-3.984	0.016	-23.88	4.12	-8.88	19.96	-2.976	-4.968	-3.96	-1.976	-0.968	-1.976
-3.72	6.928	-0.28	-0.112	-2.944	0.44	-20.608	15.384	-10.56	7.392	-3.168	-3.168	-2.112	-1.168	-0.168	-2.056
-9.168	3.064	-1.896	1.104	-2.168	-1.48	3.728	-0.352	-18	16	-2.792	-2.896	-1.896	-1	-0.792	-4.48
-15.52	-10.76	-2.696	1	0.52	-3.304	16.76	-4.456	-22.544	4	-3.696	-3.696	-1.848	-1.696	0.152	-0.848
-10.4	-15	-3.638e-12	3.2	-3.2	-5.4	25.2	-13.8	-14	10.8	-0.6	-1.4	0.6	1.4	1.8	-0.2
-22.28	5.232	-1.504	1.248	-3.04	2.728	-2.976	-0.496	-17	-2.032	-2.752	-3.504	-2	-1.752	0.752	-1.496
-6.552	3	-1	1.408	5.336	-9.448	-24.632	27.08	-3.856	-0.848	-2.296	-2.296	-1	0	1	-1
-2.032	-6.592	-1.344	3	1.408	-7	-12.624	8.256	-7.12	-3.848	-1	-1	0	0.344	2	0
-7.08	3.744	-2.824	-0.824	2.432	-2.784	-18.592	19.784	0.216	-5.784	-4.432	-3.824	-3.04	-2.432	-1.04	-2.432
1.08	-10.28	-1.32	1.24	-0.8	-1.52	4.72	-0.4	9.2	-13.08	-2.76	-2.32	-1.76	-0.76	0.12	-0.56
-2.192	-6.752	-0.56	1.952	-1.072	1.56	8.096	-17.192	5.808	-16.24	-1.56	-2.536	-0.536	0.464	0.976	-1.024
-18.856	7.712	-1.072	0.536	5.36	-7.176	12.288	-9.392	12.288	-27.784	-2.928	-2.928	-0.536	-0.536	0.536	-0.928
-16	-7.496	-1.248	0	7.424	1.016	8.504	-20.752	17.008	-18.424	-2.416	-3	-1.832	-0.416	1.168	-3.248
-5.104	-2.952	-0.736	2.528	3.16	9.264	-17.536	1.808	8.728	-13.048	-0.84	-1.104	0.528	0.896	1.896	0.896
-17.56	10.2	-1.04	-0.04	-14.96	-17.8	-21.52	-1.2	-9.16	-20.04	-4.04	-3.04	-1.36	-1.36	1.32	0.36
-2.72	2.28	-0.272	1.728	-2.456	0.448	-19.896	12.64	-2.08	-33.28	-2.272	-2.272	-0.544	-0.272	0.456	-1
-9.344	-1.312	-2.552	1	-3.328	4.016	-16.448	-7.104	-2.224	-23.568	-2.224	-2.224	-0.224	-0.224	1	-0.224
-9.24	-0.352	-1.824	-0.12	1	12.064	30.472	-27.424	2.824	-2.76	-3.472	-3.472	-1.472	-0.472	0.528	-1.472
-4.616	5.104	0.744	2.744	5.464	7.104	6.128	-8.256	3.976	2.616	-1.128	-1.128	-0.128	1.616	3.616	-0.128
-3.76	-16.08	-2.68	0.24	-7.84	-5.68	11.24	-28.88	6.8	2.2	-3.68	-3.76	-2.68	-0.76	0.24	-1.76
6.744	-10.16	-1	3	-2.872	-2.808	-0.648	1.712	8.84	6.744	-1	-1	0.032	1	2	0.968
-20.824	-1.064	-1.936	0.064	1.144	-11.808	-7.112	19.048	7.856	8.128	-2.936	-2.936	-1.936	-1.936	0.048	0.016
-2.64	-2.064	-2	1.872	-0.552	0.296	-31.296	16.448	6.616	6.104	-1.128	-1.128	-0.128	0.872	1.872	0.872
-4.336	-12.344	0.776	4.552	8.112	6.984	-16	50.208	-7.104	18.648	-0.336	-1.224	1.552	1.664	2.664	0.776
-14.76	-3.08	-2.16	0.32	-3.2	-20.24	15.88	2	0.48	12.96	-3.68	-3.68	-1.84	-1.84	0.16	-2.68
-19.456	-0.208	-0.208	3.168	6.296	-4.872	15.912	13.672	9.752	16.336	-0.832	-0.832	1.168	2.376	2.584	0.584
-12.488	-1.952	0.048	2.024	3.048	2.256	10.744	-13.72	-3.416	14.072	-1.488	-1.232	-0.488	-0.232	0.768	0.024
-6.176	-4.48	-3	0.608	-8.44	-6.608	3.44	-0.352	-6.648	5.784	-3.088	-3.392	-2.392	-1.392	-0.088	-1.088
-8.128	-5.648	1	3	2.352	-2.256	-15.592	23.424	-12.128	16.52	-1	-1.352	0.648	1	3	0.352
-3	2.6	-1.8	1	3.8	-5.2	-27.4	9.6	-15	15.4	-2.8	-2.8	-1.2	-0.4	0.6	-0.8
-2.52	9.52	-2.24	1.208	3.208	1.136	-15.208	3.832	-2.656	4.312	-2.344	-1.896	-1.896	0.104	1.104	-1.448
-0.504	4.992	-1	2.008	-2.512	-5.552	6.4	2.528	0.04	-2.008	-1.496	-1.992	-1	-1	1.504	0.512
-3.296	5.16	-3.824	0.088	-8.368	3.472	15.312	-16.56	6.424	-5.896	-3.456	-3.456	-1.912	-1.456	0.088	-1.456
-2.184	13.248	-0.592	1.224	-12.696	-4.472	21.592	-47.208	10.92	-5.12	-1.776	-1.776	-0.368	-0.184	1.224	-1
8.12	8.16	-2.36	0.64	3.48	-1.36	15.56	-35.08	7.28	1.52	-2.36	-2.36	-1.36	-1.36	0	-1.64
-3.816	4.632	-3.064	-0.376	-4	-10.752	-24.024	-1.552	3.88	-9.624	-3.376	-2.688	-2.376	-0.688	0.312	-0.688
-1.944	11.376	0.264	3.528	-1.736	-3.304	-7.96	6.416	1.584	-4.72	0	0	1.264	2	3.264	0.264
-3.32	9.816	-1.784	0	8.568	-4.864	-21.568	8.944	-6.808	13.648	-3.216	-3	-2	-1	1	-1
6.312	7.528	-3.16	-0.328	-5.984	12.488	-1.176	6.528	-9.464	5.496	-3.328	-2.496	-1.496	-0.496	-0.496	-0.832
0.52	-2.16	-1.48	1.76	1.24	-0.12	15.12	-12.8	-0.08	11.44	-1.12	-2.12	-0.24	-0.24	-1	-1.12
-6.776	-8.352	-2.856	0.144	-1.072	3.208	-1.36	-4.208	2.288	10.496	-2.928	-2.928	-1.856	-0.928	-0.784	-1.928
-1.048	4.928	1.928	3.952	-1.336	6.144	6.192	-14.976	3.928	10.664	-0.024	-0.024	0.976	2.952	3.952	1.928
8.952	2.12	-0.952	4	6	3.024	-18.144	-14.896	-6.544	15.52	-0.952	-0.952	0.048	1.024	3	1
-25.992	-9.792	-2	0.144	0.432	-5.784	-17.008	40.848	3.64	15.856	-2.928	-2	-1.856	-0.928	1.856	-0.928
-11.4	1.52	-0.12	2.76	13.2	-9.48	-21	31.48	7.8	6.04	-1.24	-1.24	-0.24	0.76	1.76	-1
-9.336	-11.672	-1.664	0.504	-0.664	-3.664	-5.664	22.488	5	1.664	-2.496	-2.664	-1.496	-0.664	0.832	-1.336
2.408	-6.944	-3.432	-0.216	-6.568	-5.216	17.376	-14.672	8.432	2.728	-3.216	-3	-0.432	-0.216	1	-0.216
-13.208	-2.112	-0.736	1.736	5.832	-6.528	1.488	-8.264	15.224	-10.984	-2	-2	-0.264	0	0.736	-1
-10.88	-20.32	-2.688	-0.064	-11.2	-4.44	30.192	-34.384	3.184	-0.816	-3.064	-2.752	-1.376	-1.376	1.312	-1.376
-5.92	-5.48	-1.52	1.2	4.64	2.6	13.52	-13.96	16.56	-4.08	-2.16	-2.52	-0.8	-0.44	0.56	-0.72
2.408	2.84	-0.96	2.632	-1.776	-1.432	-9.248	4.104	18.224	4.632	-1.368	-1.776	0.224	0.224	1.632	0.04
-2.424	-5.736	-1.544	0.456	-5.968	5.792	-14.016	16.032	17.648	-10.912	-3	-3.088	-2	-0.544	0.912	-0.544
0.904	-4.528	-1.504	0.992	5.984	-1.504	-15.488	11.984	14.024	-4.496	-3.016	-3.016	-2.008	-1.016	0.496	-2.512
-1.448	-8.168	-2.344	0.656	-2.48	12.928	-0.688	-25.176	9	-4.48	-3.344	-2.792	-1.792	-1.344	0.656	-1.448
2.2	-5.8	-1.2	-0.2	-10.2	-12	13.4	-35.6	-0.6	-2.6	-3.2	-3.2	-1.8	-0.6	-0.2	-1.2
-7.888	1.464	0.592	2.592	-11.112	2.496	16.48	-30.296	-6.648	15.072	-1.056	-0.408	0.592	0.592	2.592	-0.408
3.56	12.696	-2.608	-0.304	-11.736	-3.656	8.08	-15.904	-0.176	1.256	-3.304	-3.304	-1.304	-1.304	0.392	-1.304
-8.792	5.28	0	1.256	1.648	0.576	-24.928	20.088	-8.184	0.512	-2	-2.744	0	0	0.256	0
-6.584	-12.92	0.168	3.168	-2	-0.296	-13.96	14.464	-0.168	12.84	-0.832	-1.624	0.168	0.376	2.168	0.168
8.4	-24.68	-2.68	-1.2	-1.16	-2	-22.92	5.76	17.32	12.56	-4.36	-4.36	-3.36	-2.52	-0.36	-1.52
0.664	-9.224	-0.224	1.888	-3.768	-10.76	1.768	4.328	14.56	11.768	-1	-1.112	-1	-0.112	1	-1
-6.232	-26.424	-2.744	-0.808	-5.064	-11.128	8.744	-3.168	2.28	0.128	-3.872	-3.872	-1.936	-0.936	-0.808	-1.872
-11.904	0.744	-2.968	-0.952	-1.984	-6	11.744	-22.872	5.08	7.096	-3.968	-2.968	-2.968	-0.984	-0.92	-1
-9.616	-2.128	1.872	3.936	-17.032	-0.32	21.064	1.872	9.776	17.48	-0.064	-0.032	0.936	0.936	2.936	-0.032
-1	-8.84	-4.68	-1.68	-8.2	-1.68	-6.88	10.36	-6.6	2.08	-5.68	-5.68	-4.68	-4.68	-3.76	-3.76
0.488	-7.896	-1.256	0.744	4.536	-5.128	-19.256	19.104	2.232	2.232	-3	-3	-1.872	-1	0	-1.872
-2.888	-11.064	-0.296	1.704	6.408	0.584	-15.472	14.816	13.768	-9.776	-0.824	-1.472	-0.472	0.528	1.528	-0.648
-3.552	-0.448	-1	0.224	13.536	1.792	-5.088	19.848	1.76	-10.672	-3	-3	-1.776	-1	0.776	-1
6.464	-2.896	-1	1.728	5.264	-0.632	14.736	-13.632	14.544	-24.824	-2.272	-1.816	-1.272	-0.544	1.456	-1.272
6.96	-6.48	-2.04	0.28	7.28	0.28	17.32	-17.32	2.6	-13.96	-2.36	-2.36	-1.36	-0.68	-0.04	-2.04
2.688	-7.32	-0.472	0.528	-14.784	-9.68	14.696	-22.736	19.368	-14	-2.472	-1.84	-1.472	-0.472	1.528	-1.84
6.84	6.424	-1	1.416	-9.256	-15.256	-2.744	5.904	10.416	-11.904	-2	-1.584	0	0	1	-0.416
5.432	-2.888	-2.072	0.392	-5.288	-6.824	-19.968	6.184	-1.96	-13.04	-3.072	-3.072	-2.072	-1.536	0.392	-1.536
-4.416	10.928	-1.072	0.928	-3.728	0.32	-25.072	-9.152	-11.88	4.928	-2.56	-3.048	-1.56	-0.56	0.952	-2.072
12.76	6	-2.32	2.36	-13	-3.32	-9.6	6.32	-17.64	-11.2	-1.32	-1.76	0.24	0.8	2.36	-0.32
2.392	9.312	-1.432	0.784	-8.744	-0.216	8.456	-9.688	-19.12	-1.528	-2.824	-2.216	-1.608	-0.216	1.784	-0.216
-1.688	8.688	-1	2	-9.968	2.536	15.44	-24.096	-27.72	2.44	-2.312	-2	-1.656	-1	0.344	-1.344
5.488	18.112	-1.296	1.408	2.224	-5.888	8.144	-34.784	-26.744	-10.368	-2.592	-2.296	0	0	1	-0.296
-5.768	0.264	-2.504	0.744	11.792	-0.24	2.712	-8.96	-30.744	-7.496	-2.504	-2.504	-1.504	-0.504	1.248	-1
-5.2	-1.4	-0.6	2	3.6	5.8	-27.8	20.8	-33.8	-6	-0.4	-0.2	0	0.2	1	-0.6
2.328	3.912	-2.304	-1.152	3.48	-5.152	-13.848	8.632	-17.584	-1.76	-3.304	-3.152	-2.152	-2.152	-0.848	-2.152
-9.312	-11.816	-1.896	1.208	1.248	-8.584	-28.752	25.648	-11.768	3.792	-2.792	-2.792	-1.792	-0.688	0.208	-1
4.944	5.888	-1.112	1.832	-7.16	0.832	-2.952	13.056	-15.12	13.888	-1.224	-2.168	-1.112	-0.112	1.832	-1.056
-6.888	-14.872	-2.984	0.008	-6.864	7.944	17	2.016	-38.928	8.08	-4.984	-3.992	-2.984	-1.992	0.024	-1.992
-10.6	-2	-1.04	1.88	-5.68	-4	13.96	-9.96	-29.64	4.6	-1.08	-1.08	-0.08	-1	2.92	0.92
-17.768	-15.152	-1.824	1.176	3.792	-5.528	11.384	-5.472	-11.68	1.352	-1.824	-1.824	-0.824	-0.736	1.088	-1
-7.048	-4.688	-3.136	-0.136	2.088	-7.184	-8.944	16.448	-8.456	0.816	-4	-4	-2	-0.272	-0.136	-2
-3.448	3.448	-1.184	2.632	0.656	7.632	-14.368	7.944	5.448	8.08	-1.184	-1.184	-0.184	0	2.632	-1
-2.696	2.696	-3.072	-0.072	-5.464	7.304	-21.592	5.624	3.52	6.392	-3.304	-2.536	-1.536	-1.536	-0.536	-1.536
-0.84	8.96	-3.56	0.72	-19	-9.2	-2.28	2.64	17.44	14.44	-2.56	-3.28	-2.56	-1.44	-1.44	-5.04
-0.328	1.28	0.328	3.328	-12.392	-9.704	23.376	-15.688	8.08	10.624	-0.344	-0.344	0.656	1.656	2.328	0.328
-7.76	6.872	-3.624	-0.376	-15.984	9	16.384	-27.368	-9.88	0.248	-4	-4	-2.376	-2	-0.376	-2
-7.512	-0.544	-0.696	2.88	-4	1.184	16.184	-28.12	-7.032	-2.936	-0.696	-1.12	-0.12	0.728	2.304	-0.272
-4.2	6.168	-0.056	2.416	-3.528	4.696	4.416	-34.944	-1.776	-15.584	-1.112	-1.112	0.416	0.944	2.944	0.416
4.76	4.84	-3.08	0.44	-4.2	1.12	-27.96	11.92	-1.2	-15.64	-3.56	-3.04	-2.04	-1.04	-0.04	-1.52
5.344	14.656	0.136	3	11.16	-8.432	-15.976	1	-10	-11.52	-1	-1	-1	-0.136	1.864	-1.136
0.616	-0.16	-0.384	0.616	5.848	-11.536	-13.384	12.384	-7.824	-22.296	-2.384	-2.384	-1.384	-0.384	1	0
-1.632	7	1	2.336	1.008	-5.688	22.208	-8.912	0.328	-19.68	-1.664	-1.664	-0.336	0.672	2	0.328
-0.744	13.136	0.56	2.56	4.184	2.864	18.592	-6.624	-5.848	-23.592	-1.152	-1.152	-0.152	0.136	1.424	-0.576
-1.64	8.88	-1.76	-0.52	4.88	5.92	16	-12.36	-10.12	-26.24	-3.52	-3.52	-2.52	-2.52	-2.04	-2.52
-0.152	13.08	-1.808	0.576	-6.616	-0.272	3.728	-3.424	4.808	-11.224	-1.808	-1.808	-1.424	-0.616	1.384	-1.424
-1.856	4.424	-1.144	0.712	-2.56	-2.576	-23.696	15.264	-10.816	0.968	-2.432	-3.144	-2.144	-1.856	-0.856	-1.144
-5.984	-13.216	-2.712	1.288	4.712	-16.12	-18.176	22.272	-4.192	-5.808	-2.712	-2.712	-0.808	-0.712	1.192	0
-0.808	-9.192	2.904	4.904	10.904	-9	-10.384	46.136	15.424	-1.624	-1	0.904	1.904	2.952	3	1.904
-8	-7	0	0	2	12	1	10	-17	-4	-4	-4	-3	0	0	-2
-5	-4.048	-0.048	1.856	4.144	-11.992	14.808	-8.856	-0.616	-8.384	-1.144	-1.096	0.856	0.904	2	-1.048
-10.864	-14.288	0	1.904	5.56	2.864	23.384	-24.576	22.328	-8.384	-2	-2.096	-1.096	-0.096	0.904	-1.096
-9.568	-16.576	-3.856	-1.568	-2.856	-2.568	10.272	-21.976	6.272	-8.408	-4.712	-4.712	-3.712	-2.712	0	-3
3.848	-12.152	0.616	3.04	-6.888	-1.456	-6.688	-0.736	6.384	0.152	-1.384	-1.384	1.424	1.424	3.424	1.424
-5.64	4.48	-1.8	0.96	-0.76	-13.32	-11	3.72	3.76	3.96	-2.04	-2.8	-1.04	-1.04	1.48	-0.52
-3.152	1.696	-3.288	-0.288	-5.696	-5.152	-25.592	20.832	-5.272	-0.272	-3.288	-3	-2	-1.288	0.712	-1.288
2.344	-0.632	-1.336	1.328	-4.024	-12.992	4	-5.344	-1.96	-6.072	-2.008	-2.008	-1.336	-0.672	0.664	-1.672
-3.24	1.152	-1.616	0.384	5.688	-6.624	14.392	-21.464	-0.384	-14.68	-3.232	-3.616	-1.616	-1.616	0.616	-1.384
-12	8.408	-0.728	1.272	-3.912	3.728	18.296	-37.392	8.32	-23.952	-2.728	-2.296	-1.864	-0.864	0.568	-1.864
2.12	12.56	-0.08	1.92	-8.36	8.96	14.84	-38.16	-4	-6.04	-2.56	-2.04	-0.6	-0.08	-0.6	-2.56
8.056	9.056	-2.472	0	-6.472	-0.56	-6.944	-7.024	20.672	-17.304	-3.472	-3.472	-2.472	-1.472	0	-2
7.632	7.272	-1.152	2.272	-9.552	-4.968	-25.816	12.664	11	-7.76	-1.152	-1.152	-0.152	-0.152	2	-0.576
-7.864	0.768	-2.752	0.248	-9.504	0.736	-24.12	14.12	0.632	-0.504	-3.376	-3.376	-2.376	-1.376	0.624	-1.624
-5.688	-14.128	-1.344	0.312	-2.904	-8.344	-9.36	16.952	6.592	-3.984	-3.016	-3.016	-1.016	-0.344	-0.688	-1.344
-8.16	3.92	-0.56	2.44	-2.08	14.08	3.64	-9.24	-5.48	0.6	-0.84	-0.84	-0.12	0.44	1.88	0.16
5.608	-8.912	-1.464	1.536	-3.304	-3.824	-10.144	-4.32	7.464	-9.216	-2.464	-2.464	-1.464	-1.232	1	-2
-3.08	6.712	-2.448	0.736	-0.104	5.24	8.656	-9.92	20.08	-1.656	-2.264	-2.448	-1.448	-0.448	0.552	-0.632
-3.68	-0.768	-1.408	3.32	4.728	-6.408	6.632	-4.136	-7.048	12.824	-0.68	-0.544	0.32	0.592	1.592	-0.408
-1.56	-11.824	-2.824	-0.648	-0.912	3.616	-14.064	39.008	-6.208	-6.296	-2.824	-2.824	-1.824	-0.912	0.176	-0.824
5.56	-21.32	0.92	2.04	-0.92	-11.72	-7.12	27.36	-10.96	9.8	-1	-1	0.08	0.08	1.12	-2.84
-4	-17.96	-2.96	2.016	19.832	-5.016	2.952	26.92	-1.992	-18	-1.992	-1.992	0.008	0.016	2	-0.992
-10.168	-2.392	-3	-0.056	-0.112	-12.888	4.232	12.928	1.832	-17.832	-3.112	-3.056	-2.056	-2	-1.944	-2.056
-19.336	-1	2.688	4.688	-1.272	1.96	8.544	-10.208	19.336	6.544	0.688	0.792	1.792	1.792	3.792	0.896
4.784	-7.152	-0.544	2.304	7.24	14.696	3.28	-17.696	13.456	11.176	-2.696	-1.848	-0.696	0.152	2.152	1.544
14.4	-9.6	-1.8	0.4	-2.4	13.2	7.2	-14.4	13.2	2.6	-2.6	-2.8	-1.6	-1.6	-0.4	-2.4
-7.504	-6.032	-0.752	2.248	7	0.744	-2.992	8.016	13.248	5.992	-1.504	-2.504	0.248	0.496	1.248	-0.256
3.928	1.264	-1.704	-0.408	-9.704	-2.112	-16	-0.408	15.072	3.704	-3.112	-3.816	-2.408	-1.704	-0.408	-0.704
9.152	-1.536	-0.032	1.968	9.968	5.616	-10.096	17.184	11.688	-1.216	-1.688	-1.688	0.312	0.656	2	-1.344
5.096	-7.472	-1.04	0.568	-8	-8.592	-24.296	-5.864	5.84	3.096	-3.432	-3.432	-2.04	-1.432	0.784	-2.216
-10.36	6	-2.76	-0.76	-13.8	-5.84	22.2	-35.4	12.16	8.76	-3.32	-3.88	-2.88	-1.32	0.12	-2.44
0.464	6.584	0.024	2.488	-11.024	7.584	18.128	-22.928	3.32	3.416	-1.512	-1.512	-0.512	0.488	1.488	-0.512
-10.392	-0.072	-2.928	-1	-4.856	-1.464	16.856	-30.816	10	-0.784	-3.928	-4	-3	-1.464	-1	-3
-4.008	11.08	-2.168	1.248	0.328	3.32	-6.84	-4.328	-7.84	10.92	-2.752	-2.168	-0.752	-0.168	0.248	-1
2.424	0	-0.368	1.528	-7.792	-4.416	-26.776	15.312	2.68	1.632	-2.104	-2.104	-0.472	-0.104	0.896	-0.736
-14.56	13.08	-1.4	0.28	-0.64	-8.16	-20.32	17.68	-6.48	10.12	-3.04	-2.72	-1.04	-1.04	0.92	0.6
-14.816	14.464	-0.456	2.272	4.184	-6.544	-7.272	10.448	8.192	-7.912	-1	-1.728	0	0.272	1.272	0
0.536	1.432	0.104	3.88	-6.224	-10.12	20.968	-12.968	-6.76	0.984	-0.672	0.104	0.552	1.328	3.328	0.552
-2.056	-4.184	-0.472	-0.12	-1.88	-4.12	19.128	-13.064	15.072	-3.824	-3.296	-2.472	-1.472	-0.648	-0.472	-1.648
0.744	-7.08	0.744	2.872	-2.848	8	15.36	-14.048	15.952	-10.208	-1.128	-1.128	-0.128	-0.128	2	-0.872
-10.48	-1	-1.92	0.08	5.32	11.8	13.28	3.6	-0.68	-12.72	-3	-3	-1.92	-1	0	-0.16
-10.648	-7.808	-1	1.032	8.192	-13.616	-28.456	43.36	5.128	-20.84	-2.936	-1.968	-0.968	-0.968	0.032	-4.84
-5.112	-1.08	-1	2.968	2.872	9.888	-11.08	18.984	-0.048	-24.952	-1.016	-0.032	0.984	0.984	1.984	-0.016
-13.232	2.872	-2.872	-0.808	-7.552	-9.848	-20.488	15.68	-4.552	-24.616	-4.744	-4.744	-2.872	-1.936	-0.808	-1.936
-0.208	7.88	-1.112	2.552	4.776	10.216	1.032	-12.016	6.656	-0.904	-1.336	-1.336	0.552	0.664	1.664	0.664
-6.08	0.04	-1.36	0.48	3.88	1.12	2.92	-4.96	-3.28	-5.36	-2.68	-2.68	-0.68	-0.68	1.16	-1.16
-21.672	0.664	-3	0.584	-9.08	-9.456	22.088	-15.328	-0.288	-10.744	-2.208	-2.208	-1.208	-0.208	1	-1
-3.792	11.28	-0.744	2.488	-4.136	-4.976	6.208	-14.976	-8.304	-4.488	-1.256	-1.256	-0.256	-0.256	2.488	-0.256
-8.176	6.48	-1.696	0.216	6.344	5.264	-2.992	2.648	-7.616	-15.688	-3.088	-2.392	-1.696	-1.392	-0.088	-1
-3.76	6.24	-1.704	-0.352	-3.816	-7	-10.152	-18.48	1.816	-23.072	-2.704	-3.352	-2.352	-1.352	0	-2.648
-3.8	2.2	-1.4	2.2	-9.2	-4.6	-21	8	-1.4	-7	-1.6	-2.2	-0.4	0.2	0.8	-1.2
-10.136	-2.656	-2	0	-16.76	-1.792	-9.864	-10.552	-0.064	-6.688	-3.552	-3.552	-2.552	-1.552	0.448	-2.448
-24.952	4.944	-1	1.496	-13.008	-1.44	19.56	-28.568	-1.008	-0.04	-2	-2	-0.504	-0.504	1.496	-0.504
-3.6	2.792	-0.824	1.176	-9.368	1.896	13.912	-17.192	5.896	0.44	-2.456	-2.456	-1.456	-1	-0.544	-1.544
-4.264	6.04	-3.368	-0.184	1.144	-4.672	5.672	-7.528	-3.856	4.776	-3.592	-3.184	-2.184	-1.184	-0.184	-1.592
-7.56	-9.36	-1.16	2.28	17.48	-7.24	-4.76	3.52	-9	0.04	-1.08	-1.08	-0.72	0.92	1.28	-0.72
-9.432	-3.056	-2.312	-0.312	12.944	-0.432	-15.752	10.928	-3.624	-3.184	-3.624	-3.312	-2.312	-1.312	-0.312	-2
-16.304	-3.68	-2.208	1.528	-1.416	-8.528	-21.944	21.416	-8.208	10.152	-2.472	-1.736	0	0.264	1.264	0
-8.84	-6.888	1.92	5.136	-7.272	6.568	-3.32	14.944	-4.296	25.544	0.352	1.136	2.136	2.92	4.352	1.352
-0.496	-9.152	-1.664	0.504	5.488	-2.656	21.976	-3.472	-12.48	18.696	-3.496	-3.496	-1.664	-0.664	1.168	-1.168
-0.36	-9.96	0.12	1.24	-2.6	-4	19.56	8.2	-6.76	7.44	-2.76	-2.76	-1.64	-0.64	0.48	0.24
-6.288	-9.504	-1.072	1	0.64	4.432	19.776	-5.28	-3.216	25.28	-3	-3	-1.928	-0.928	0.072	-0.928
-1.072	-9	-3.856	-0.88	1.928	1.144	-4.256	-1.024	-7.784	7.456	-3.904	-3.904	-3.856	-1.904	-0.904	-2.904
-5.12	-0.976	1.88	4.832	6.592	9.472	-19.736	31.52	23	25.64	0.88	-0.096	1.856	2.856	3.88	0.904
0.496	-1	-4.712	1.144	-6.416	-13.992	-21.704	13	14.944	26.504	-2.856	-2.856	-1.784	-0.784	1.144	-1
0.16	-8.04	-2.24	-1.24	-9.88	1.4	-16.44	10.84	21.8	22.4	-3.36	-4.36	-3.24	-1.36	-1.12	-2.24
3.976	0.832	-0.832	2.664	-1.984	-6.168	11.352	-8.528	14.496	11.176	-2	-1.168	-1	-1	2.328	2.328
-13.784	1.08	-2.568	0.216	3.056	-3.84	9.616	-11.568	6.056	-1.272	-3	-3.784	-2	-1	0	-1
-6.112	4.472	0.208	3.472	-5.792	10.68	13.68	-21.848	4	6.472	-1.264	-0.528	0.736	0.736	2	0.736
-2.504	3.616	-1.816	0.56	0.56	-3.064	-0.44	-28.056	-6	-2.872	-2.752	-2.752	-1.752	-0.752	0.248	-1.376
-5.44	8.36	-2.36	0.36	-14.28	-6.28	-23.64	-4.84	5.52	-15.32	-3	-3	-0.72	-0.36	1.28	-0.72
-1.736	11.184	-0.408	3.184	-10.184	-11.856	-11.672	7	-8.776	-12	-0.224	-0.224	1.184	2.184	3.184	0.184
-3.528	-3.752	-2.632	0.824	-17.352	-11.544	-29.032	13.736	-3.368	-21.528	-2.632	-2.632	-2.088	-1.544	1	-1.544
-2.04	-2.504	-2.512	1.48	-4.52	6.48	-0.912	5.92	-9.448	-16.496	-2.52	-2.016	-1.016	-0.52	1.488	1.504
-2.24	2	-0.448	2	2.928	-7.04	7.752	-19.336	-2.448	-5.824	-2	-2	-0.448	0	0.448	-1.104
-15.8	0.2	-2.8	0.6	-8.6	2.6	6.8	-23.2	-5.8	-8	-3.4	-3	-1.4	-1	0.6	-1
-8	-3.184	-0.296	2	-2.408	-6	5.872	-8.76	-17.312	6.352	-1.352	-1.352	-0.352	0.296	1	-0.352
2.088	-8.608	-1.608	2.088	3.824	-9.48	-8.92	9.528	-13.216	14.392	-1.912	-1.912	-0.216	0.784	2.392	-0.304
0.28	-6.464	-1.232	-0.464	1.232	-0.56	-7.536	2.328	-8.256	15	-3.976	-2.72	-2.464	-0.976	-1.208	-2.72
5.504	-12.632	-0.208	2.792	10.88	3.664	-22.712	43.296	-14.08	21.96	-1	-1	-0.208	0	2	-0.376
-1.72	-8.28	-0.16	1	8.08	4.68	-16.08	28.32	-6.28	10.12	-2.16	-2	-1	-0.84	1.16	-1
-0.68	-19.544	-0.112	2	-7.992	0.896	32.192	-12.184	-2.448	13	-1.888	-1	-0.112	0.888	1.888	-0.112
-1.512	-2.64	1.872	3.872	-1.808	1.192	20.848	5.936	3.448	9.896	0.808	-0.064	0.936	1.872	2.936	0.936
-11.968	4.032	-4.936	-0.952	-14.776	-6.904	15.112	-18.792	1.032	11.064	-4.936	-3.952	-2.92	-0.952	-0.952	-1.984
-7.968	-7.256	-1.128	1.936	7.352	2.776	14.008	-0.712	-1.808	14.352	-1.064	-1.064	-0.064	0.968	2	-1.032
-0.28	-9.52	-2.76	1.16	7.68	10.56	-17.68	1.32	-4.44	15.68	-2.84	-1.92	-0.84	0.08	1	-0.08
5.848	3.64	-2.872	-0.872	5.384	4.08	-17.128	10.176	-0.976	15.232	-3.872	-3.744	-2	-1	0.128	-1.872
-10.288	11.184	0.12	3.296	6.536	1.768	-10.184	11.184	4.12	10.888	-0.704	-0.704	0.296	1.12	2.472	0.472
-2.776	0.88	-4.104	0.672	-4.896	1.984	4.704	-5.688	-11.104	-0.312	-3.104	-2.552	-0.552	-0.552	0.448	-3.104
-1.544	11.192	-1	1.728	-12.728	1.912	19.544	-18.44	-3.272	-2.544	-1.544	-1.544	-1.272	-0.728	1.728	-1
-4.84	9.72	-2.36	1.32	-10.88	-1.96	25.48	-41.56	-14.08	10.16	-2.36	-2.68	-1.36	0	0.32	-1.36
-0.792	7.216	-1	0.264	-12.84	-12.792	2.792	-30.952	-16.264	-1.632	-3	-3	-1.368	-1	1.528	1.528
-9.912	-1.088	1	2.584	-7.344	6.256	-19.096	5.648	-10.416	-0.328	-0.416	-0.416	1.584	1	3	0.416
-15.896	-2.216	-1.072	1.392	4.608	-0.536	-10	2.744	-11.072	9.464	-1.608	-2.072	-1.072	-0.536	1	-1.608
-14.784	-8.024	-3.512	-0.512	-2.072	-12.096	-13.344	12.248	6.12	1.512	-4.512	-4.512	-2.488	-2.488	-0.488	-2.488
-18.44	-18.52	-1.56	1.88	9.84	8.8	-3.68	4	-7.52	-0.92	-1.56	-1.56	-1.12	0.44	2.32	-0.56
-8.608	-7.608	-1.608	0.608	-7.528	2.84	3.664	-12.8	-4.392	7.432	-3	-2.392	-1.392	-1	0.392	-1
-17.496	2.184	-1.656	1.032	8.312	-1.16	8.408	-22.72	-4.936	5.968	-2.968	-2.968	-1.968	-0.968	-0.968	-4.28
-1.072	-5.888	-0.592	1.112	-7.224	-1.776	5.072	-7.92	-7.664	-5.216	-2.592	-1.888	-0.888	-0.592	0.408	-0.592
0.72	-17.296	-3.504	0.248	-1.232	-16.992	-9.28	25.576	-15.032	-10.272	-3.752	-4.504	-2.752	-1.752	0	-1.504
-6.4	-13	0.2	1.2	-4.6	-1.6	-24.4	32.8	-5.2	-21.6	-1.8	-1.8	0	0	1.2	0
-2.648	-2.128	-1.456	1.392	7.176	-1.456	-25.48	25.48	-4.368	-19.584	-1.456	-2.304	-1.456	-0.456	0.696	-0.456
-11.416	-8.144	-1.688	0.312	8.04	-7.208	-6.896	20.976	-19.272	-8.96	-1.792	-1.792	-0.688	-0.688	1.208	-0.896
-9.392	4.664	1.776	3.888	-7.608	2.216	40.648	-23.096	5.608	3.168	-1.056	-1.056	1.832	2.832	4.832	1.888
-16.976	-0.944	-1	1	-9.928	-5.008	18.872	-14.984	12.824	4.008	-3	-2	-1.992	-1	1	-1
-1.36	6.8	-0.08	0.92	2.04	8.92	8.68	-17.88	11.12	10.6	-2.04	-2.04	-1.04	-1	0.96	-1
7.12	14.328	0.824	3.824	-2.472	3.264	-4.088	-15.536	4.648	-1.328	-0.088	-0.088	0.824	1.736	2.912	0.824
-5.912	3.496	-1.728	-0.592	22.912	17.456	-9.176	0.456	7.448	11.32	-2.728	-2.728	-1.728	-0.864	0.136	-0.864
-1.552	-1.688	-1.368	1.632	0.976	-6.104	-34.264	19.688	4.656	4.32	-1.552	-1.736	0.264	0.448	2.448	-1.184
-9.752	9.928	-1.768	-0.072	-13.84	0.32	-21.52	-0.768	8.16	-10.16	-1.768	-2.536	-0.536	-0.536	0	-2
9.44	8.12	-0.84	-0.72	-13.76	4.6	0.88	-16.16	-2.44	-9.68	-3.72	-3.72	-2.44	-1.72	0	-2.44
2.08	5.704	0.688	2.36	-9.312	-0.952	5.312	-32.408	10.032	-23.968	-1.984	-1.984	-0.64	0.016	1.688	-1.312
-6.368	10.256	-2.248	0.376	-10.736	5.16	15.384	-24.856	-2.008	-25.872	-4.248	-3.624	-2	-1.624	-0.624	-2.248
-13.456	9.12	-0.424	1.152	3.912	16.272	0.432	-17.032	3.76	-26.728	-2.272	-2.696	-1.272	-1.272	1.152	-2.12
-5.832	6.448	-0.056	2	4.112	3.304	-22.448	14.248	4.808	-17.864	-2	-2	-1.056	-0.056	2	-1
-2.76	-3.68	-1.96	0.04	1.48	-11.84	-13.92	23.48	-5.48	-27.68	-2.96	-2.96	-1.96	-1.48	1.04	-1.48
-1.616	7.296	0.864	1.864	10.52	-2.432	-8.616	9.912	2.68	-29.704	-0.568	-1.136	0.864	0.864	2.296	0
-12.152	-10.84	-0.384	2.848	5.928	-6.392	-4.76	3.304	-0.152	3.176	-1.152	-1.768	-0.152	0.232	1.232	-0.384
-10.984	-9.984	-2.328	-0.656	-9.28	-13.296	7.416	-6.68	12.624	-4.664	-3.992	-3.992	-2.656	-1.328	-0.328	-1.992
-8.288	-9.864	0.848	3.136	-1.576	-12.968	24.544	-7.56	6.728	13.984	-1.288	-1.576	0.424	1.136	2.424	0.424
4.04	-14.92	-1.24	0.76	-9	-7.92	8.24	-12.12	-3.96	11.48	-2.48	-3.24	-2	-1	1.72	-1
-8.848	9.192	-2.616	1.384	10.312	-5.272	-34.28	24.048	4.696	19.048	-2.616	-1.808	0	-0.808	1.192	-1
-6.584	-14.288	0.28	2.424	6.992	-4.728	-22.16	22.44	-0.288	27.16	-2.288	-2.288	-0.432	-0.432	1.568	1.28
-6.52	-7.808	-1	0.192	4.576	-4.096	-28.136	36.944	-3.096	8.016	-2.904	-2.904	-1.808	-0.904	0.192	-0.192
-10.232	-4.432	-1.952	1.096	-10.336	5.568	-2.248	7.624	-4.376	18.472	-2.904	-2.904	-1.952	-0.952	0.048	-1.952
-5	6	1	3	-8	-4	36	-27	-7	13	-2	-1	-1	-1	1	-1
-14.28	0.76	-4	0	-4.336	-0.192	10.288	-16.576	-25.088	20.76	-4	-4	-3.904	-2	0	-2
-4.672	5.752	0.904	1.904	-8.328	-4.016	17.424	-13.192	-20.176	7.576	-2	-1.096	0.808	0	2	0
-6.712	-8.4	-3.568	-0.28	0.864	-13.832	0.848	-0.704	-3.288	2.44	-4.424	-4.424	-3.28	-1.424	0.288	-2.712
-2.576	4.576	0.04	2.424	-5.848	8.464	-20.464	4.728	9.464	8.152	-1.384	-1.384	1.424	1.424	2.616	1.424
10.52	6.96	-1	2.48	0.44	11.4	-11.32	3.96	1.48	8.96	-0.76	-0.76	-0.52	0.24	1.48	-0.52
4.424	14.016	-2.288	0.288	-4.424	0.864	-7.24	-0.288	0.696	7.424	-3.712	-3.712	-2.712	-1	0.288	-1.288
6.32	19.28	0.328	2.656	-4.024	-1.968	17.392	-26.416	-2.992	8.304	-1.344	-1.008	0.656	0.992	2.992	-0.344
9.928	16.456	-2.464	0.536	-10.776	-7.24	12.376	-22.92	-12.84	12.456	-3.08	-2.464	-1.848	-0.464	0.152	-1.464
-3.296	10.48	-0.432	1.136	-7.024	-3.16	21.928	-11.024	1.864	-8.568	-2.432	-2.432	-1.296	-1.296	0.272	-0.432
-6.48	18.44	-3	0	-1.16	-6.76	7.6	-8.84	-11.48	-0.44	-4	-3.48	-3	-2	-0.52	-3
-0.808	3.776	-1.944	0.112	-8.392	-2.912	-22.608	16.864	-6.44	2.72	-2.888	-2.888	-1.36	-0.888	0.112	-1.472
-6.76	1.968	-2.152	-0.152	-7.272	-11.88	-17.848	21.976	-4.456	2.576	-3.304	-2.728	-2.728	-1.152	0.424	0.728
-2.88	1.896	-1.376	1.624	5.24	-14.128	-16.112	13.496	-11.608	6.88	-2	-2	-1	-1	1.624	-1.624
-3.768	-5.36	-1	0.672	10.424	1.936	4.72	15.312	-19.72	5.672	-2.672	-3	-1.328	-1	1.328	-0.656
-9.44	-13.8	-0.28	3	10.32	-1.36	12.6	5.72	-26.16	4.04	-0.72	-1	1	1	3	0.72
-17	-3.536	-1.696	1.304	19.592	-6.824	22.608	-4.824	-30.448	13.984	-2.464	-1.696	-1.232	-1	1.232	-0.232
-15.92	2.16	-3.448	-0.632	11.16	-6.24	5.312	0.896	-14.448	3.344	-3.816	-2.816	-2.632	-1.632	0.816	-2.816
-13.184	6.32	-0.864	1	-7.368	-5.728	-15.456	33.056	-0.864	8.184	-1.136	-2	0	0	1.136	-0.728
-7	1.352	-2.912	0	-0.176	-14.032	-24.648	14.616	-2.088	7.792	-3.912	-4	-2.088	-1.912	0	-1.912
-4.12	0.64	-1.84	0.16	6.88	-3.68	-20.96	9.12	-13.64	7.2	-3.88	-2.88	-1.84	-0.88	1.12	-0.8
-2.032	2.824	0.992	3.992	16.848	-6	0.048	8.992	6.032	2.048	-0.992	-1	0.992	1.984	2.992	0.008
-2.84	-6.272	-1.832	1.112	-10.392	-2	10.112	-13.664	17.88	1.504	-2.888	-2.888	-2.776	-0.832	-1.72	-3.832
-3	6.312	1.896	3.688	-10.896	1.064	19.624	-16.768	-5.064	6.248	-1.208	-0.208	1.688	1.688	2.792	-1
-5.176	6.824	-2.392	0.456	-12.896	11.456	10.824	-34.064	6.128	17.24	-1.848	-1.848	-0.696	-0.544	1.304	-0.848
11	7.2	-1.4	2.2	3.8	0.8	-3	-18.8	6.4	12.8	-1.6	-1.4	-0.6	0.4	3	0.4
-5.232	5.248	-1.496	0.504	-6.504	-9.496	-15.992	12.52	0.968	8.776	-2.496	-2.496	-1.248	-1	0.504	-1.496
5.552	8.224	-1.408	1.592	2.784	-3.072	-19.928	-2.336	5.744	1.888	-1.704	-2.408	-0.704	-0.408	1.704	0.704
2.12	-0.032	-1.344	0.312	-18	-7.72	-14.592	1.184	6.688	5.184	-3.344	-3.344	-1.344	-1	1.656	-1.656
4.096	-8.472	-1.608	1.784	-10.04	1.92	11.056	-21.744	-0.312	3.232	-1.608	-1.608	-0.216	-0.608	1.392	-1
3.64	-1.36	-3.24	0.88	-4.56	3.44	20.44	0.72	10.76	3.28	-2.56	-2.56	-1.56	-1	1	-1
6.952	-1.976	-1.952	2.048	4.072	-1.904	23.072	-10.808	10.464	-3.464	-1.976	-0.952	0.048	0.536	1.536	-0.464
2.072	-9.112	-0.784	1.144	2.712	-5.04	4.856	2.112	14.824	-7.536	-2.392	-1.856	-0.928	-0.392	1.072	-1.248
-11.824	-2.168	-3.336	-0.168	-3.912	-8.344	-1.832	14.84	6.328	9.672	-2.752	-3.168	-2.168	-0.584	1.416	-1
1.736	-10.32	-0.368	1.368	-8	-9.056	-24.216	30.536	-6.216	1.264	-2	-1.632	-0.368	0	2.632	-0.368
-8.44	-7.36	-3.64	1.36	7.88	-5.24	-10.72	41	-9.76	9.44	-1.96	-1.64	-0.64	0.36	1.36	-0.68
-7.992	-4.264	-1.912	2.272	5.816	-8.28	2.92	16.448	-10.824	0.632	-1.728	-1.728	-0.456	0.272	1.272	0.456
4.52	-0.104	0.328	2.328	-4.104	2.224	19.912	-8.48	-1.912	1.328	-0.672	-0.672	0.328	0.552	1.776	-0.224
-14.24	-3.176	-3.472	-1.472	-1.056	-8.12	3.464	-8.184	-17.536	-9.472	-4.472	-5.296	-3.296	-2.472	-0.648	-2.648
-1.872	13.288	-2.128	2	5.872	-10.848	18.872	-2.896	5.72	1.72	-1.128	-1.872	-1	0.128	1.872	-0.128
-12.8	10.96	-1.24	2.68	7	-8.44	-15.6	7.2	-2.96	-3.56	-1.24	-1.32	-0.24	-0.16	1.76	-0.16
0.616	5.936	-6.808	-0.872	-2.384	-1.552	-20.456	4.256	-13.872	-23.616	-4.904	-5.872	-3.872	-2.936	-1.872	-2.808
-9.048	-1	-1.984	1.984	10.984	-4.032	-16.872	7.08	-10.92	-8.968	-2	-2	-1	-1	1	-1.016
-4.616	0.256	-1.872	0.256	3.68	2.552	-17.208	-4.128	-4.744	-25.128	-2.872	-3.808	-1.808	-0.872	0.192	-1.808
3.432	5.112	-1.224	0	-0.672	-1.224	17.56	-49.096	-12.336	-30.544	-3	-3.888	-2	-1	0.224	-1
-4.64	13.2	-0.48	1.68	-13.08	-0.08	14.88	-39.68	-11.48	-29.36	-1.32	-2.32	-0.32	-1.16	1.68	-2
-11.208	15.336	-4.376	-2.168	-8.208	-0.752	25.048	-37.296	-15.584	-14.544	-5.168	-5.168	-3.376	-3.376	-0.584	-2.584
4.024	10.744	-0.256	1.488	-9.28	-6.048	-10.192	-7.856	-4.256	-20.72	-2.512	-2.512	-1.512	-0.512	0	-2.232
-3.864	1.648	-1.304	2.696	-4.176	-0.784	-13.96	7.952	-9.608	-18.224	-0.696	-1.304	0	0	2	0
-7.296	4.24	-1.352	0.296	-2.168	-2.184	-10.704	8.816	-11.224	-19.816	-3.056	-2.704	-2.056	-0.704	0.296	-1.352
-0.2	-0.6	0.8	3.8	3	-8.4	-12.6	14.4	-3.2	-2.8	0.4	0.4	2.2	2.2	4.6	1.2
-5.032	4.656	-1.448	2.344	2.032	-6.448	8.104	3.624	-8.688	3.48	-2.656	-2.104	-0.656	0.344	1.896	0.448
-5	3.464	-3.992	1.016	-1.464	-0.552	5.968	-6.456	-8.008	0.968	-2.488	-2.488	-0.984	-0.992	1.512	-0.992
-5.104	5.352	-0.824	2.176	10.984	28.16	16.824	-14.384	4.736	12.264	-1.368	-1.824	0.176	0.176	1.176	0.176
-3.88	5.424	-3.408	0	12.224	0.24	11.736	10.288	3.816	-9.488	-3.592	-3.592	-1.776	-1.184	0.408	-1.184
-12.64	-7.12	0.36	2.72	-0.48	-16.24	-21.68	36.28	-6.2	2.2	-1.28	-1	0.72	1.36	2.36	0.36
-5.056	6.496	-0.624	2.44	-2.688	8.32	0.248	19.752	-4.624	-4.616	-1.248	-1.248	0.44	0.752	1.752	-0.624
-14.04	-8.32	-2.208	-0.208	1.736	-4.888	-11.584	24.112	2.792	-5.584	-2.944	-2.208	-1.208	-1.472	2	-1.472
-2.216	7.432	-0.216	3	7.624	-5.512	12.328	7.864	11.16	2.84	-0.216	-0.216	1	2	2.216	-0.216
-2.016	1.664	-2.168	0.832	-9.008	-11.504	2.2	-16.176	3.688	14.496	-3	-3	-1.832	-1	-0.832	-2.664
-16.36	2.92	-1.88	-0.64	-6.04	-5.24	13.6	-14.6	5.88	2.68	-3.88	-2.88	-2	-1	0.76	-2
-2.576	0.216	0.712	3.784	2.424	2.424	0.936	-11.568	4.496	11.072	-0.216	-0.144	0.856	0.856	2.856	0.928
[truncated: 219,939 more rows]
