# Supplementary material for: Quality parameters for a multimodal EEG/EMG/kinematic brain-computer interface (BCI) aiming to suppress neurological tremor in upper limbs
Source: F1000Res. 2014 Apr 30;2:282. Originally published 2013 Dec 20. [Version 2] doi: 10.12688/f1000research.2-282.v2 (PMC4193395; doi:10.12688/f1000research.2-282.v2)
Supplement: EEG, EMG, accelerometer and gyroscope data for a FES-mediated brain-computer interface (BCI) aiming to suppress neurological tremor — 001FN03.mat_EEG.csv EEG data of patient 001FN03. 15 EEG channels (Fs: 1000Hz) : FC3, FCz, FC4, C5, C3, C1, CZ, C2, C4, C6, CP3, CPZ, and CP4 (POz: ground; linked ear-lobes: reference). Each column represents the above channels in the cited order. 001FN03.mat_IMU.acce.csv Accelerometer data of patient 001FN03. 3 channels (Fs: 1000Hz) : x, y, z. Those data are presented here as complementary information. Scroll down sheet to view values. 001FN03.mat_IMU.gyro.csv Gyroscope data of patient 001FN03. 3 channels (Fs: 1000Hz) : x, y, z. This is used for the kinematic module. The first second (more or less 1000 records) is silent and corresponds to the difference in time made while turning on the different acquisition devices. Scroll down sheet to view values. 001FN03.mat_sEMG.biceps.csv Biceps EMG data of patient 001FN03. 15 channels (Fs: 1000Hz) : Resampled EMG data. This is used in the cortico-muscular module. Crossed with EEG data, cortico-muscular coherence has been computed for all possible couples of EEG-EMG data. 001FN03.mat_sEMG.extensors.csv Extensors EMG data of patient 001FN03. 15 channels (Fs: 1000Hz) : Resampled EMG data. This is used in the cortico-muscular module. Crossed with EEG data, cortico-muscular coherence has been computed for all possible couples of EEG-EMG data. 001FN03.mat_sEMG.flexors.csv Flexors EMG data of patient 001FN03. 15 channels (Fs: 1000Hz) : Resampled EMG data. This is used in the cortico-muscular module. Crossed with EEG data, cortico-muscular coherence has been computed for all possible couples of EEG-EMG data. 001FN03.mat_sEMG.triceps.csv Triceps EMG data of patient 001FN03. 15 channels (Fs: 1000Hz) : Resampled EMG data. This is used in the cortico-muscular module. Crossed with EEG data, cortico-muscular coherence has been computed for all possible couples of EEG-EMG data. QPs.csv Quality paramter vs threshold numerical values (simple ratio). This is to find exact values corresponding to what is observed on the (corresponding) figure [file f1000research-2-4274-s0000.tgz › QPs.csv]

50.482	50.482	50.482	50.482	50.482	50.482	50.482	50.482	50.482	50.482	50.482	50.482	50.482	50.482	50.482	50.482	50.482	50.482	50.482	50.482	50.482	50.482	50.482	50.482	50.482	50.482	50.482	50.482	50.482	50.482	50.482	50.482	50.482	50.482	50.482	50.482	50.482	50.482	50.482	50.482	50.482	50.482	50.482	50.482	50.482	50.482	50.482	50.482	50.482	50.482
50.482	50.482	50.482	50.482	50.482	50.482	50.482	50.482	50.482	50.482	50.482	50.482	50.482	50.482	50.482	50.482	50.482	50.482	50.482	50.482	50.482	50.482	50.482	50.482	50.482	50.482	50.482	50.482	50.482	50.482	50.482	50.482	50.482	50.482	50.482	50.482	50.482	50.482	50.482	50.482	50.482	50.482	50.482	50.482	50.482	50.482	50.482	50.482	50.482	50.482
50.482	50.482	50.482	50.482	50.482	50.482	50.482	50.482	50.482	50.482	50.482	50.482	50.482	50.482	50.482	50.482	50.482	50.482	50.482	50.482	50.482	50.482	50.482	50.482	50.482	50.482	50.482	50.482	50.482	50.482	50.482	50.482	50.482	50.482	50.482	50.482	50.482	50.482	50.482	50.482	50.482	50.482	50.482	50.482	50.482	50.482	50.482	50.482	50.482	50.482
50.482	50.482	50.482	50.482	50.482	50.482	50.482	50.482	50.482	50.482	50.482	50.482	50.482	50.482	50.482	50.482	50.482	50.482	50.482	50.482	50.482	50.482	50.482	50.482	50.482	50.482	50.482	50.482	50.482	50.482	50.482	50.482	50.482	50.482	50.482	50.482	50.482	50.482	50.482	50.482	50.482	50.482	50.482	50.482	50.482	50.482	50.482	50.482	50.482	50.482
50.482	50.482	50.482	50.482	50.482	50.482	50.482	50.482	50.482	50.482	50.482	50.482	50.482	50.482	50.482	50.482	50.482	50.482	50.482	50.482	50.482	50.482	50.482	50.482	50.482	50.482	50.482	50.482	50.482	50.482	50.482	50.482	50.482	50.482	50.482	50.482	50.482	50.482	50.482	50.482	50.482	50.482	50.482	50.482	50.482	50.482	50.482	50.482	50.482	50.482
50.482	50.482	50.482	50.482	50.482	50.482	50.482	50.482	50.482	50.482	50.482	50.482	50.482	50.482	50.482	50.482	50.482	50.482	50.482	50.482	50.482	50.482	50.482	50.482	50.482	50.482	50.482	50.482	50.482	50.482	50.482	50.482	50.482	50.482	50.482	50.482	50.482	50.482	50.482	50.482	50.482	50.482	50.482	50.482	50.482	50.482	50.482	50.482	50.482	50.482
50.482	50.482	50.482	50.482	50.482	50.482	50.482	50.482	50.482	50.482	50.482	50.482	50.482	50.482	50.482	50.482	50.482	50.482	50.482	50.482	50.482	50.482	50.482	50.482	50.482	50.482	50.482	50.482	50.482	50.482	50.482	50.482	50.482	50.482	50.482	50.482	50.482	50.482	50.482	50.482	50.482	50.482	50.482	50.482	50.482	50.482	50.482	50.482	50.482	50.482
50.482	50.482	50.482	50.482	50.482	50.482	50.482	50.482	50.482	50.482	50.482	50.482	50.482	50.482	50.482	50.482	50.482	50.482	50.482	50.482	50.482	50.482	50.482	50.482	50.482	50.482	50.482	50.482	50.482	50.482	50.482	50.482	50.482	50.482	50.482	50.482	50.482	50.482	50.482	50.482	50.482	50.482	50.482	50.482	50.482	50.482	50.482	50.482	50.482	50.482
50.482	50.482	50.482	50.482	50.482	50.482	50.482	50.482	50.482	50.482	50.482	50.482	50.482	50.482	50.482	50.482	50.482	50.482	50.482	50.482	50.482	50.482	50.482	50.482	50.482	50.482	50.482	50.482	50.482	50.482	50.482	50.482	50.482	50.482	50.482	50.482	50.482	50.482	50.482	50.482	50.482	50.482	50.482	50.482	50.482	50.482	50.482	50.482	50.482	50.482
50.482	50.482	50.482	50.482	50.482	50.482	50.482	50.482	50.482	50.482	50.482	50.482	50.482	50.482	50.482	50.482	50.482	50.482	50.482	50.482	50.482	50.482	50.482	50.482	50.482	50.482	50.482	50.482	50.482	50.482	50.482	50.482	50.482	50.482	50.482	50.482	50.482	50.482	50.482	50.482	50.482	50.482	50.482	50.482	50.482	50.482	50.482	50.482	50.482	50.482
50.482	50.482	50.482	50.482	50.482	50.482	50.482	50.482	50.482	50.482	50.482	50.482	50.482	50.482	50.482	50.482	50.482	50.482	50.482	50.482	50.482	50.482	50.482	50.482	50.482	50.482	50.482	50.482	50.482	50.482	50.482	50.482	50.482	50.482	50.482	50.482	50.482	50.482	50.482	50.482	50.482	50.482	50.482	50.482	50.482	50.482	50.482	50.482	50.482	50.482
50.482	50.482	50.482	50.482	50.482	50.482	50.482	50.482	50.482	50.482	50.482	50.482	50.482	50.482	50.482	50.482	50.482	50.482	50.482	50.482	50.482	50.482	50.482	50.482	50.482	50.482	50.482	50.482	50.482	50.482	50.482	50.482	50.482	50.482	50.482	50.482	50.482	50.482	50.482	50.482	50.482	50.482	50.482	50.482	50.482	50.482	50.482	50.482	50.482	50.482
50.482	50.482	50.482	50.482	50.482	50.482	50.482	50.482	50.482	50.482	50.482	50.482	50.482	50.482	50.482	50.482	50.482	50.482	50.482	50.482	50.482	50.482	50.482	50.482	50.482	50.482	50.482	50.482	50.482	50.482	50.482	50.482	50.482	50.482	50.482	50.482	50.482	50.482	50.482	50.482	50.482	50.482	50.482	50.482	50.482	50.482	50.482	50.482	50.482	50.482
50.482	50.482	50.482	50.482	50.482	50.482	50.482	50.482	50.482	50.482	50.482	50.482	50.482	50.482	50.482	50.482	50.482	50.482	50.482	50.482	50.482	50.482	50.482	50.482	50.482	50.482	50.482	50.482	50.482	50.482	50.482	50.482	50.482	50.482	50.482	50.482	50.482	50.482	50.482	50.482	50.482	50.482	50.482	50.482	50.482	50.482	50.482	50.482	50.482	50.482
50.482	50.482	50.482	50.482	50.482	50.482	50.482	50.482	50.482	50.482	50.482	50.482	50.482	50.482	50.482	50.482	50.482	50.482	50.482	50.482	50.482	50.482	50.482	50.482	50.482	50.482	50.482	50.482	50.482	50.482	50.482	50.482	50.482	50.482	50.482	50.482	50.482	50.482	50.482	50.482	50.482	50.482	50.482	50.482	50.482	50.482	50.482	50.482	50.482	50.482
50.482	50.482	50.482	50.482	50.482	50.482	50.482	50.482	50.482	50.482	50.482	50.482	50.482	50.482	50.482	50.482	50.482	50.482	50.482	50.482	50.482	50.482	50.482	50.482	50.482	50.482	50.482	50.482	50.482	50.482	50.482	50.482	50.482	50.482	50.482	50.482	50.482	50.482	50.482	50.482	50.482	50.482	50.482	50.482	50.482	50.482	50.482	50.482	50.482	50.482
50.482	50.482	50.482	50.482	50.482	50.482	50.482	50.482	50.482	50.482	50.482	50.482	50.482	50.482	50.482	50.482	50.482	50.482	50.482	50.482	50.482	50.482	50.482	50.482	50.482	50.482	50.482	50.482	50.482	50.482	50.482	50.482	50.482	50.482	50.482	50.482	50.482	50.482	50.482	50.482	50.482	50.482	50.482	50.482	50.482	50.482	50.482	50.482	50.482	50.482
50.482	50.482	50.482	50.482	50.482	50.482	50.482	50.482	50.482	50.482	50.482	50.482	50.482	50.482	50.482	50.482	50.482	50.482	50.482	50.482	50.482	50.482	50.482	50.482	50.482	50.482	50.482	50.482	50.482	50.482	50.482	50.482	50.482	50.482	50.482	50.482	50.482	50.482	50.482	50.482	50.482	50.482	50.482	50.482	50.482	50.482	50.482	50.482	50.482	50.482
50.482	50.482	50.482	50.482	50.482	50.482	50.482	50.482	50.482	50.482	50.482	50.482	50.482	50.482	50.482	50.482	50.482	50.482	50.482	50.482	50.482	50.482	50.482	50.482	50.482	50.482	50.482	50.482	50.482	50.482	50.482	50.482	50.482	50.482	50.482	50.482	50.482	50.482	50.482	50.482	50.482	50.482	50.482	50.482	50.482	50.482	50.482	50.482	50.482	50.482
50.482	50.482	50.482	50.482	50.482	50.482	50.482	50.482	50.482	50.482	50.482	50.482	50.482	50.482	50.482	50.482	50.482	50.482	50.482	50.482	50.482	50.482	50.482	50.482	50.482	50.482	50.482	50.482	50.482	50.482	50.482	50.482	50.482	50.482	50.482	50.482	50.482	50.482	50.482	50.482	50.482	50.482	50.482	50.482	50.482	50.482	50.482	50.482	50.482	50.482
50.482	50.482	50.482	50.482	50.482	50.482	50.482	50.482	50.482	50.482	50.482	50.482	50.482	50.482	50.482	50.482	50.482	50.482	50.482	50.482	50.482	50.482	50.482	50.482	50.482	50.482	50.482	50.482	50.482	50.482	50.482	50.482	50.482	50.482	50.482	50.482	50.482	50.482	50.482	50.482	50.482	50.482	50.482	50.482	50.482	50.482	50.482	50.482	50.482	50.482
50.482	50.482	50.482	50.482	50.482	50.482	50.482	50.482	50.482	50.482	50.482	50.482	50.482	50.482	50.482	50.482	50.482	50.482	50.482	50.482	50.482	50.482	50.482	50.482	50.482	50.482	50.482	50.482	50.482	50.482	50.482	50.482	50.482	50.482	50.482	50.482	50.482	50.482	50.482	50.482	50.482	50.482	50.482	50.482	50.482	50.482	50.482	50.482	50.482	50.482
50.482	50.482	50.482	50.482	50.482	50.482	50.482	50.482	50.482	50.482	50.482	50.482	50.482	50.482	50.482	50.482	50.482	50.482	50.482	50.482	50.482	50.482	50.482	50.482	50.482	50.482	50.482	50.482	50.482	50.482	50.482	50.482	50.482	50.482	50.482	50.482	50.482	50.482	50.482	50.482	50.482	50.482	50.482	50.482	50.482	50.482	50.482	50.482	50.482	50.482
50.482	50.482	50.482	50.482	50.482	50.482	50.482	50.482	50.482	50.482	50.482	50.482	50.482	50.482	50.482	50.482	50.482	50.482	50.482	50.482	50.482	50.482	50.482	50.482	50.482	50.482	50.482	50.482	50.482	50.482	50.482	50.482	50.482	50.482	50.482	50.482	50.482	50.482	50.482	50.482	50.482	50.482	50.482	50.482	50.482	50.482	50.482	50.482	50.482	50.482
50.482	50.482	50.482	50.482	50.482	50.482	50.482	50.482	50.482	50.482	50.482	50.482	50.482	50.482	50.482	50.482	50.482	50.482	50.482	50.482	50.482	50.482	50.482	50.482	50.482	50.482	50.482	50.482	50.482	50.482	50.482	50.482	50.482	50.482	50.482	50.482	50.482	50.482	50.482	50.482	50.482	50.482	50.482	50.482	50.482	50.482	50.482	50.482	50.482	50.482
50.482	50.482	50.482	50.482	50.482	50.482	50.482	50.482	50.482	50.482	50.482	50.482	50.482	50.482	50.482	50.482	50.482	50.482	50.482	50.482	50.482	50.482	50.482	50.482	50.482	50.482	50.482	50.482	50.482	50.482	50.482	50.482	50.482	50.482	50.482	50.482	50.482	50.482	50.482	50.482	50.482	50.482	50.482	50.482	50.482	50.482	50.482	50.482	50.482	50.482
50.482	50.482	50.482	50.482	50.482	50.482	50.482	50.482	50.482	50.482	50.482	50.482	50.482	50.482	50.482	50.482	50.482	50.482	50.482	50.482	50.482	50.482	50.482	50.482	50.482	50.482	50.482	50.482	50.482	50.482	50.482	50.482	50.482	50.482	50.482	50.482	50.482	50.482	50.482	50.482	50.482	50.482	50.482	50.482	50.482	50.482	50.482	50.482	50.482	50.482
50.482	50.482	50.482	50.482	50.482	50.482	50.482	50.482	50.482	50.482	50.482	50.482	50.482	50.482	50.482	50.482	50.482	50.482	50.482	50.482	50.482	50.482	50.482	50.482	50.482	50.482	50.482	50.482	50.482	50.482	50.482	50.482	50.482	50.482	50.482	50.482	50.482	50.482	50.482	50.482	50.482	50.482	50.482	50.482	50.482	50.482	50.482	50.482	50.482	50.482
50.482	50.482	50.482	50.482	50.482	50.482	50.482	50.482	50.482	50.482	50.482	50.482	50.482	50.482	50.482	50.482	50.482	50.482	50.482	50.482	50.482	50.482	50.482	50.482	50.482	50.482	50.482	50.482	50.482	50.482	50.482	50.482	50.482	50.482	50.482	50.482	50.482	50.482	50.482	50.482	50.482	50.482	50.482	50.482	50.482	50.482	50.482	50.482	50.482	50.482
50.482	50.482	50.482	50.482	50.482	50.482	50.482	50.482	50.482	50.482	50.482	50.482	50.482	50.482	50.482	50.482	50.482	50.482	50.482	50.482	50.482	50.482	50.482	50.482	50.482	50.482	50.482	50.482	50.482	50.482	50.482	50.482	50.482	50.482	50.482	50.482	50.482	50.482	50.482	50.482	50.482	50.482	50.482	50.482	50.482	50.482	50.482	50.482	50.482	50.482
50.482	50.482	50.482	50.482	50.482	50.482	50.482	50.482	50.482	50.482	50.482	50.482	50.482	50.482	50.482	50.482	50.482	50.482	50.482	50.482	50.482	50.482	50.482	50.482	50.482	50.482	50.482	50.482	50.482	50.482	50.482	50.482	50.482	50.482	50.482	50.482	50.482	50.482	50.482	50.482	50.482	50.482	50.482	50.482	50.482	50.482	50.482	50.482	50.482	50.482
50.482	50.482	50.482	50.482	50.482	50.482	50.482	50.482	50.482	50.482	50.482	50.482	50.482	50.482	50.482	50.482	50.482	50.482	50.482	50.482	50.482	50.482	50.482	50.482	50.482	50.482	50.482	50.482	50.482	50.482	50.482	50.482	50.482	50.482	50.482	50.482	50.482	50.482	50.482	50.482	50.482	50.482	50.482	50.482	50.482	50.482	50.482	50.482	50.482	50.482
50.482	50.482	50.482	50.482	50.482	50.482	50.482	50.482	50.482	50.482	50.482	50.482	50.482	50.482	50.482	50.482	50.482	50.482	50.482	50.482	50.482	50.482	50.482	50.482	50.482	50.482	50.482	50.482	50.482	50.482	50.482	50.482	50.482	50.482	50.482	50.482	50.482	50.482	50.482	50.482	50.482	50.482	50.482	50.482	50.482	50.482	50.482	50.482	50.482	50.482
50.482	50.482	50.482	50.482	50.482	50.482	50.482	50.482	50.482	50.482	50.482	50.482	50.482	50.482	50.482	50.482	50.482	50.482	50.482	50.482	50.482	50.482	50.482	50.482	50.482	50.482	50.482	50.482	50.482	50.482	50.482	50.482	50.482	50.482	50.482	50.482	50.482	50.482	50.482	50.482	50.482	50.482	50.482	50.482	50.482	50.482	50.482	50.482	50.482	50.482
50.482	50.482	50.482	50.482	50.482	50.482	50.482	50.482	50.482	50.482	50.482	50.482	50.482	50.482	50.482	50.482	50.482	50.482	50.482	50.482	50.482	50.482	50.482	50.482	50.482	50.482	50.482	50.482	50.482	50.482	50.482	50.482	50.482	50.482	50.482	50.482	50.482	50.482	50.482	50.482	50.482	50.482	50.482	50.482	50.482	50.482	50.482	50.482	50.482	50.482
50.482	50.482	50.482	50.482	50.482	50.482	50.482	50.482	50.482	50.482	50.482	50.482	50.482	50.482	50.482	50.482	50.482	50.482	50.482	50.482	50.482	50.482	50.482	50.482	50.482	50.482	50.482	50.482	50.482	50.482	50.482	50.482	50.482	50.482	50.482	50.482	50.482	50.482	50.482	50.482	50.482	50.482	50.482	50.482	50.482	50.482	50.482	50.482	50.482	50.482
50.482	50.482	50.482	50.482	50.482	50.482	50.482	50.482	50.482	50.482	50.482	50.482	50.482	50.482	50.482	50.482	50.482	50.482	50.482	50.482	50.482	50.482	50.482	50.482	50.482	50.482	50.482	50.482	50.482	50.482	50.482	50.482	50.482	50.482	50.482	50.482	50.482	50.482	50.482	50.482	50.482	50.482	50.482	50.482	50.482	50.482	50.482	50.482	50.482	50.482
50.482	50.482	50.482	50.482	50.482	50.482	50.482	50.482	50.482	50.482	50.482	50.482	50.482	50.482	50.482	50.482	50.482	50.482	50.482	50.482	50.482	50.482	50.482	50.482	50.482	50.482	50.482	50.482	50.482	50.482	50.482	50.482	50.482	50.482	50.482	50.482	50.482	50.482	50.482	50.482	50.482	50.482	50.482	50.482	50.482	50.482	50.482	50.482	50.482	50.482
50.482	50.482	50.482	50.482	50.482	50.482	50.482	50.482	50.482	50.482	50.482	50.482	50.482	50.482	50.482	50.482	50.482	50.482	50.482	50.482	50.482	50.482	50.482	50.482	50.482	50.482	50.482	50.482	50.482	50.482	50.482	50.482	50.482	50.482	50.482	50.482	50.482	50.482	50.482	50.482	50.482	50.482	50.482	50.482	50.482	50.482	50.482	50.482	50.482	50.482
50.482	50.482	50.482	50.482	50.482	50.482	50.482	50.482	50.482	50.482	50.482	50.482	50.482	50.482	50.482	50.482	50.482	50.482	50.482	50.482	50.482	50.482	50.482	50.482	50.482	50.482	50.482	50.482	50.482	50.482	50.482	50.482	50.482	50.482	50.482	50.482	50.482	50.482	50.482	50.482	50.482	50.482	50.482	50.482	50.482	50.482	50.482	50.482	50.482	50.482
50.482	50.482	50.482	50.482	50.482	50.482	50.482	50.482	50.482	50.482	50.482	50.482	50.482	50.482	50.482	50.482	50.482	50.482	50.482	50.482	50.482	50.482	50.482	50.482	50.482	50.482	50.482	50.482	50.482	50.482	50.482	50.482	50.482	50.482	50.482	50.482	50.482	50.482	50.482	50.482	50.482	50.482	50.482	50.482	50.482	50.482	50.482	50.482	50.482	50.482
50.482	50.482	50.482	50.482	50.482	50.482	50.482	50.482	50.482	50.482	50.482	50.482	50.482	50.482	50.482	50.482	50.482	50.482	50.482	50.482	50.482	50.482	50.482	50.482	50.482	50.482	50.482	50.482	50.482	50.482	50.482	50.482	50.482	50.482	50.482	50.482	50.482	50.482	50.482	50.482	50.482	50.482	50.482	50.482	50.482	50.482	50.482	50.482	50.482	50.482
50.482	50.482	50.482	50.482	50.482	50.482	50.482	50.482	50.482	50.482	50.482	50.482	50.482	50.482	50.482	50.482	50.482	50.482	50.482	50.482	50.482	50.482	50.482	50.482	50.482	50.482	50.482	50.482	50.482	50.482	50.482	50.482	50.482	50.482	50.482	50.482	50.482	50.482	50.482	50.482	50.482	50.482	50.482	50.482	50.482	50.482	50.482	50.482	50.482	50.482
50.482	50.482	50.482	50.482	50.482	50.482	50.482	50.482	50.482	50.482	50.482	50.482	50.482	50.482	50.482	50.482	50.482	50.482	50.482	50.482	50.482	50.482	50.482	50.482	50.482	50.482	50.482	50.482	50.482	50.482	50.482	50.482	50.482	50.482	50.482	50.482	50.482	50.482	50.482	50.482	50.482	50.482	50.482	50.482	50.482	50.482	50.482	50.482	50.482	50.482
50.482	50.482	50.482	50.482	50.482	50.482	50.482	50.482	50.482	50.482	50.482	50.482	50.482	50.482	50.482	50.482	50.482	50.482	50.482	50.482	50.482	50.482	50.482	50.482	50.482	50.482	50.482	50.482	50.482	50.482	50.482	50.482	50.482	50.482	50.482	50.482	50.482	50.482	50.482	50.482	50.482	50.482	50.482	50.482	50.482	50.482	50.482	50.482	50.482	50.482
50.482	50.482	50.482	50.482	50.482	50.482	50.482	50.482	50.482	50.482	50.482	50.482	50.482	50.482	50.482	50.482	50.482	50.482	50.482	50.482	50.482	50.482	50.482	50.482	50.482	50.482	50.482	50.482	50.482	50.482	50.482	50.482	50.482	50.482	50.482	50.482	50.482	50.482	50.482	50.482	50.482	50.482	50.482	50.482	50.482	50.482	50.482	50.482	50.482	50.482
50.482	50.482	50.482	50.482	50.482	50.482	50.482	50.482	50.482	50.482	50.482	50.482	50.482	50.482	50.482	50.482	50.482	50.482	50.482	50.482	50.482	50.482	50.482	50.482	50.482	50.482	50.482	50.482	50.482	50.482	50.482	50.482	50.482	50.482	50.482	50.482	50.482	50.482	50.482	50.482	50.482	50.482	50.482	50.482	50.482	50.482	50.482	50.482	50.482	50.482
50.482	50.482	50.482	50.482	50.482	50.482	50.482	50.482	50.482	50.482	50.482	50.482	50.482	50.482	50.482	50.482	50.482	50.482	50.482	50.482	50.482	50.482	50.482	50.482	50.482	50.482	50.482	50.482	50.482	50.482	50.482	50.482	50.482	50.482	50.482	50.482	50.482	50.482	50.482	50.482	50.482	50.482	50.482	50.482	50.482	50.482	50.482	50.482	50.482	50.482
50.482	50.482	50.482	50.482	50.482	50.482	50.482	50.482	50.482	50.482	50.482	50.482	50.482	50.482	50.482	50.482	50.482	50.482	50.482	50.482	50.482	50.482	50.482	50.482	50.482	50.482	50.482	50.482	50.482	50.482	50.482	50.482	50.482	50.482	50.482	50.482	50.482	50.482	50.482	50.482	50.482	50.482	50.482	50.482	50.482	50.482	50.482	50.482	50.482	50.482
50.482	50.482	50.482	50.482	50.482	50.482	50.482	50.482	50.482	50.482	50.482	50.482	50.482	50.482	50.482	50.482	50.482	50.482	50.482	50.482	50.482	50.482	50.482	50.482	50.482	50.482	50.482	50.482	50.482	50.482	50.482	50.482	50.482	50.482	50.482	50.482	50.482	50.482	50.482	50.482	50.482	50.482	50.482	50.482	50.482	50.482	50.482	50.482	50.482	50.482
50.482	50.482	50.482	50.482	50.482	50.482	50.482	50.482	50.482	50.482	50.482	50.482	50.482	50.482	50.482	50.482	50.482	50.482	50.482	50.482	50.482	50.482	50.482	50.482	50.482	50.482	50.482	50.482	50.482	50.482	50.482	50.482	50.482	50.482	50.482	50.482	50.482	50.482	50.482	50.482	50.482	50.482	50.482	50.482	50.482	50.482	50.482	50.482	50.482	50.482
50.482	50.482	50.482	50.482	50.482	50.482	50.482	50.482	50.482	50.482	50.482	50.482	50.482	50.482	50.482	50.482	50.482	50.482	50.482	50.482	50.482	50.482	50.482	50.482	50.482	50.482	50.482	50.482	50.482	50.482	50.482	50.482	50.482	50.482	50.482	50.482	50.482	50.482	50.482	50.482	50.482	50.482	50.482	50.482	50.482	50.482	50.482	50.482	50.482	50.482
50.482	50.482	50.482	50.482	50.482	50.482	50.482	50.482	50.482	50.482	50.482	50.482	50.482	50.482	50.482	50.482	50.482	50.482	50.482	50.482	50.482	50.482	50.482	50.482	50.482	50.482	50.482	50.482	50.482	50.482	50.482	50.482	50.482	50.482	50.482	50.482	50.482	50.482	50.482	50.482	50.482	50.482	50.482	50.482	50.482	50.482	50.482	50.482	50.482	50.482
50.482	50.482	50.482	50.482	50.482	50.482	50.482	50.482	50.482	50.482	50.482	50.482	50.482	50.482	50.482	50.482	50.482	50.482	50.482	50.482	50.482	50.482	50.482	50.482	50.482	50.482	50.482	50.482	50.482	50.482	50.482	50.482	50.482	50.482	50.482	50.482	50.482	50.482	50.482	50.482	50.482	50.482	50.482	50.482	50.482	50.482	50.482	50.482	50.482	50.482
50.482	50.482	50.482	50.482	50.482	50.482	50.482	50.482	50.482	50.482	50.482	50.482	50.482	50.482	50.482	50.482	50.482	50.482	50.482	50.482	50.482	50.482	50.482	50.482	50.482	50.482	50.482	50.482	50.482	50.482	50.482	50.482	50.482	50.482	50.482	50.482	50.482	50.482	50.482	50.482	50.482	50.482	50.482	50.482	50.482	50.482	50.482	50.482	50.482	50.482
50.482	50.482	50.482	50.482	50.482	50.482	50.482	50.482	50.482	50.482	50.482	50.482	50.482	50.482	50.482	50.482	50.482	50.482	50.482	50.482	50.482	50.482	50.482	50.482	50.482	50.482	50.482	50.482	50.482	50.482	50.482	50.482	50.482	50.482	50.482	50.482	50.482	50.482	50.482	50.482	50.482	50.482	50.482	50.482	50.482	50.482	50.482	50.482	50.482	50.482
50.482	50.482	50.482	50.482	50.482	50.482	50.482	50.482	50.482	50.482	50.482	50.482	50.482	50.482	50.482	50.482	50.482	50.482	50.482	50.482	50.482	50.482	50.482	50.482	50.482	50.482	50.482	50.482	50.482	50.482	50.482	50.482	50.482	50.482	50.482	50.482	50.482	50.482	50.482	50.482	50.482	50.482	50.482	50.482	50.482	50.482	50.482	50.482	50.482	50.482
50.482	50.482	50.482	50.482	50.482	50.482	50.482	50.482	50.482	50.482	50.482	50.482	50.482	50.482	50.482	50.482	50.482	50.482	50.482	50.482	50.482	50.482	50.482	50.482	50.482	50.482	50.482	50.482	50.482	50.482	50.482	50.482	50.482	50.482	50.482	50.482	50.482	50.482	50.482	50.482	50.482	50.482	50.482	50.482	50.482	50.482	50.482	50.482	50.482	50.482
50.482	50.482	50.482	50.482	50.482	50.482	50.482	50.482	50.482	50.482	50.482	50.482	50.482	50.482	50.482	50.482	50.482	50.482	50.482	50.482	50.482	50.482	50.482	50.482	50.482	50.482	50.482	50.482	50.482	50.482	50.482	50.482	50.482	50.482	50.482	50.482	50.482	50.482	50.482	50.482	50.482	50.482	50.482	50.482	50.482	50.482	50.482	50.482	50.482	50.482
50.482	50.482	50.482	50.482	50.482	50.482	50.482	50.482	50.482	50.482	50.482	50.482	50.482	50.482	50.482	50.482	50.482	50.482	50.482	50.482	50.482	50.482	50.482	50.482	50.482	50.482	50.482	50.482	50.482	50.482	50.482	50.482	50.482	50.482	50.482	50.482	50.482	50.482	50.482	50.482	50.482	50.482	50.482	50.482	50.482	50.482	50.482	50.482	50.482	50.482
50.482	50.482	50.482	50.482	50.482	50.482	50.482	50.482	50.482	50.482	50.482	50.482	50.482	50.482	50.482	50.482	50.482	50.482	50.482	50.482	50.482	50.482	50.482	50.482	50.482	50.482	50.482	50.482	50.482	50.482	50.482	50.482	50.482	50.482	50.482	50.482	50.482	50.482	50.482	50.482	50.482	50.482	50.482	50.482	50.482	50.482	50.482	50.482	50.482	50.482
50.482	50.482	50.482	50.482	50.482	50.482	50.482	50.482	50.482	50.482	50.482	50.482	50.482	50.482	50.482	50.482	50.482	50.482	50.482	50.482	50.482	50.482	50.482	50.482	50.482	50.482	50.482	50.482	50.482	50.482	50.482	50.482	50.482	50.482	50.482	50.482	50.482	50.482	50.482	50.482	50.482	50.482	50.482	50.482	50.482	50.482	50.482	50.482	50.482	50.482
50.482	50.482	50.482	50.482	50.482	50.482	50.482	50.482	50.482	50.482	50.482	50.482	50.482	50.482	50.482	50.482	50.482	50.482	50.482	50.482	50.482	50.482	50.482	50.482	50.482	50.482	50.482	50.482	50.482	50.482	50.482	50.482	50.482	50.482	50.482	50.482	50.482	50.482	50.482	50.482	50.482	50.482	50.482	50.482	50.482	50.482	50.482	50.482	50.482	50.482
50.482	50.482	50.482	50.482	50.482	50.482	50.482	50.482	50.482	50.482	50.482	50.482	50.482	50.482	50.482	50.482	50.482	50.482	50.482	50.482	50.482	50.482	50.482	50.482	50.482	50.482	50.482	50.482	50.482	50.482	50.482	50.482	50.482	50.482	50.482	50.482	50.482	50.482	50.482	50.482	50.482	50.482	50.482	50.482	50.482	50.482	50.482	50.482	50.482	50.482
50.482	50.482	50.482	50.482	50.482	50.482	50.482	50.482	50.482	50.482	50.482	50.482	50.482	50.482	50.482	50.482	50.482	50.482	50.482	50.482	50.482	50.482	50.482	50.482	50.482	50.482	50.482	50.482	50.482	50.482	50.482	50.482	50.482	50.482	50.482	50.482	50.482	50.482	50.482	50.482	50.482	50.482	50.482	50.482	50.482	50.482	50.482	50.482	50.482	50.482
50.482	50.482	50.482	50.482	50.482	50.482	50.482	50.482	50.482	50.482	50.482	50.482	50.482	50.482	50.482	50.482	50.482	50.482	50.482	50.482	50.482	50.482	50.482	50.482	50.482	50.482	50.482	50.482	50.482	50.482	50.482	50.482	50.482	50.482	50.482	50.482	50.482	50.482	50.482	50.482	50.482	50.482	50.482	50.482	50.482	50.482	50.482	50.482	50.482	50.482
50.482	50.482	50.482	50.482	50.482	50.482	50.482	50.482	50.482	50.482	50.482	50.482	50.482	50.482	50.482	50.482	50.482	50.482	50.482	50.482	50.482	50.482	50.482	50.482	50.482	50.482	50.482	50.482	50.482	50.482	50.482	50.482	50.482	50.482	50.482	50.482	50.482	50.482	50.482	50.482	50.482	50.482	50.482	50.482	50.482	50.482	50.482	50.482	50.482	50.482
50.482	50.482	50.482	50.482	50.482	50.482	50.482	50.482	50.482	50.482	50.482	50.482	50.482	50.482	50.482	50.482	50.482	50.482	50.482	50.482	50.482	50.482	50.482	50.482	50.482	50.482	50.482	50.482	50.482	50.482	50.482	50.482	50.482	50.482	50.482	50.482	50.482	50.482	50.482	50.482	50.482	50.482	50.482	50.482	50.482	50.482	50.482	50.482	50.482	50.482
50.482	50.482	50.482	50.482	50.482	50.482	50.482	50.482	50.482	50.482	50.482	50.482	50.482	50.482	50.482	50.482	50.482	50.482	50.482	50.482	50.482	50.482	50.482	50.482	50.482	50.482	50.482	50.482	50.482	50.482	50.482	50.482	50.482	50.482	50.482	50.482	50.482	50.482	50.482	50.482	50.482	50.482	50.482	50.482	50.482	50.482	50.482	50.482	50.482	50.482
50.482	50.482	50.482	50.482	50.482	50.482	50.482	50.482	50.482	50.482	50.482	50.482	50.482	50.482	50.482	50.482	50.482	50.482	50.482	50.482	50.482	50.482	50.482	50.482	50.482	50.482	50.482	50.482	50.482	50.482	50.482	50.482	50.482	50.482	50.482	50.482	50.482	50.482	50.482	50.482	50.482	50.482	50.482	50.482	50.482	50.482	50.482	50.482	50.482	50.482
50.482	50.482	50.482	50.482	50.482	50.482	50.482	50.482	50.482	50.482	50.482	50.482	50.482	50.482	50.482	50.482	50.482	50.482	50.482	50.482	50.482	50.482	50.482	50.482	50.482	50.482	50.482	50.482	50.482	50.482	50.482	50.482	50.482	50.482	50.482	50.482	50.482	50.482	50.482	50.482	50.482	50.482	50.482	50.482	50.482	50.482	50.482	50.482	50.482	50.482
50.482	50.482	50.482	50.482	50.482	50.482	50.482	50.482	50.482	50.482	50.482	50.482	50.482	50.482	50.482	50.482	50.482	50.482	50.482	50.482	50.482	50.482	50.482	50.482	50.482	50.482	50.482	50.482	50.482	50.482	50.482	50.482	50.482	50.482	50.482	50.482	50.482	50.482	50.482	50.482	50.482	50.482	50.482	50.482	50.482	50.482	50.482	50.482	50.482	50.482
50.482	50.482	50.482	50.482	50.482	50.482	50.482	50.482	50.482	50.482	50.482	50.482	50.482	50.482	50.482	50.482	50.482	50.482	50.482	50.482	50.482	50.482	50.482	50.482	50.482	50.482	50.482	50.482	50.482	50.482	50.482	50.482	50.482	50.482	50.482	50.482	50.482	50.482	50.482	50.482	50.482	50.482	50.482	50.482	50.482	50.482	50.482	50.482	50.482	50.482
50.482	50.482	50.482	50.482	50.482	50.482	50.482	50.482	50.482	50.482	50.482	50.482	50.482	50.482	50.482	50.482	50.482	50.482	50.482	50.482	50.482	50.482	50.482	50.482	50.482	50.482	50.482	50.482	50.482	50.482	50.482	50.482	50.482	50.482	50.482	50.482	50.482	50.482	50.482	50.482	50.482	50.482	50.482	50.482	50.482	50.482	50.482	50.482	50.482	50.482
50.482	50.482	50.482	50.482	50.482	50.482	50.482	50.482	50.482	50.482	50.482	50.482	50.482	50.482	50.482	50.482	50.482	50.482	50.482	50.482	50.482	50.482	50.482	50.482	50.482	50.482	50.482	50.482	50.482	50.482	50.482	50.482	50.482	50.482	50.482	50.482	50.482	50.482	50.482	50.482	50.482	50.482	50.482	50.482	50.482	50.482	50.482	50.482	50.482	50.482
50.482	50.482	50.482	50.482	50.482	50.482	50.482	50.482	50.482	50.482	50.482	50.482	50.482	50.482	50.482	50.482	50.482	50.482	50.482	50.482	50.482	50.482	50.482	50.482	50.482	50.482	50.482	50.482	50.482	50.482	50.482	50.482	50.482	50.482	50.482	50.482	50.482	50.482	50.482	50.482	50.482	50.482	50.482	50.482	50.482	50.482	50.482	50.482	50.482	50.482
50.482	50.482	50.482	50.482	50.482	50.482	50.482	50.482	50.482	50.482	50.482	50.482	50.482	50.482	50.482	50.482	50.482	50.482	50.482	50.482	50.482	50.482	50.482	50.482	50.482	50.482	50.482	50.482	50.482	50.482	50.482	50.482	50.482	50.482	50.482	50.482	50.482	50.482	50.482	50.482	50.482	50.482	50.482	50.482	50.482	50.482	50.482	50.482	50.482	50.482
50.482	50.482	50.482	50.482	50.482	50.482	50.482	50.482	50.482	50.482	50.482	50.482	50.482	50.482	50.482	50.482	50.482	50.482	50.482	50.482	50.482	50.482	50.482	50.482	50.482	50.482	50.482	50.482	50.482	50.482	50.482	50.482	50.482	50.482	50.482	50.482	50.482	50.482	50.482	50.482	50.482	50.482	50.482	50.482	50.482	50.482	50.482	50.482	50.482	50.482
50.482	50.482	50.482	50.482	50.482	50.482	50.482	50.482	50.482	50.482	50.482	50.482	50.482	50.482	50.482	50.482	50.482	50.482	50.482	50.482	50.482	50.482	50.482	50.482	50.482	50.482	50.482	50.482	50.482	50.482	50.482	50.482	50.482	50.482	50.482	50.482	50.482	50.482	50.482	50.482	50.482	50.482	50.482	50.482	50.482	50.482	50.482	50.482	50.482	50.482
50.482	50.482	50.482	50.482	50.482	50.482	50.482	50.482	50.482	50.482	50.482	50.482	50.482	50.482	50.482	50.482	50.482	50.482	50.482	50.482	50.482	50.482	50.482	50.482	50.482	50.482	50.482	50.482	50.482	50.482	50.482	50.482	50.482	50.482	50.482	50.482	50.482	50.482	50.482	50.482	50.482	50.482	50.482	50.482	50.482	50.482	50.482	50.482	50.482	50.482
50.482	50.482	50.482	50.482	50.482	50.482	50.482	50.482	50.482	50.482	50.482	50.482	50.482	50.482	50.482	50.482	50.482	50.482	50.482	50.482	50.482	50.482	50.482	50.482	50.482	50.482	50.482	50.482	50.482	50.482	50.482	50.482	50.482	50.482	50.482	50.482	50.482	50.482	50.482	50.482	50.482	50.482	50.482	50.482	50.482	50.482	50.482	50.482	50.482	50.482
50.482	50.482	50.482	50.482	50.482	50.482	50.482	50.482	50.482	50.482	50.482	50.482	50.482	50.482	50.482	50.482	50.482	50.482	50.482	50.482	50.482	50.482	50.482	50.482	50.482	50.482	50.482	50.482	50.482	50.482	50.482	50.482	50.482	50.482	50.482	50.482	50.482	50.482	50.482	50.482	50.482	50.482	50.482	50.482	50.482	50.482	50.482	50.482	50.482	50.482
50.482	50.482	50.482	50.482	50.482	50.482	50.482	50.482	50.482	50.482	50.482	50.482	50.482	50.482	50.482	50.482	50.482	50.482	50.482	50.482	50.482	50.482	50.482	50.482	50.482	50.482	50.482	50.482	50.482	50.482	50.482	50.482	50.482	50.482	50.482	50.482	50.482	50.482	50.482	50.482	50.482	50.482	50.482	50.482	50.482	50.482	50.482	50.482	50.482	50.482
50.482	50.482	50.482	50.482	50.482	50.482	50.482	50.482	50.482	50.482	50.482	50.482	50.482	50.482	50.482	50.482	50.482	50.482	50.482	50.482	50.482	50.482	50.482	50.482	50.482	50.482	50.482	50.482	50.482	50.482	50.482	50.482	50.482	50.482	50.482	50.482	50.482	50.482	50.482	50.482	50.482	50.482	50.482	50.482	50.482	50.482	50.482	50.482	50.482	50.482
50.482	50.482	50.482	50.482	50.482	50.482	50.482	50.482	50.482	50.482	50.482	50.482	50.482	50.482	50.482	50.482	50.482	50.482	50.482	50.482	50.482	50.482	50.482	50.482	50.482	50.482	50.482	50.482	50.482	50.482	50.482	50.482	50.482	50.482	50.482	50.482	50.482	50.482	50.482	50.482	50.482	50.482	50.482	50.482	50.482	50.482	50.482	50.482	50.482	50.482
50.482	50.482	50.482	50.482	50.482	50.482	50.482	50.482	50.482	50.482	50.482	50.482	50.482	50.482	50.482	50.482	50.482	50.482	50.482	50.482	50.482	50.482	50.482	50.482	50.482	50.482	50.482	50.482	50.482	50.482	50.482	50.482	50.482	50.482	50.482	50.482	50.482	50.482	50.482	50.482	50.482	50.482	50.482	50.482	50.482	50.482	50.482	50.482	50.482	50.482
50.482	50.482	50.482	50.482	50.482	50.482	50.482	50.482	50.482	50.482	50.482	50.482	50.482	50.482	50.482	50.482	50.482	50.482	50.482	50.482	50.482	50.482	50.482	50.482	50.482	50.482	50.482	50.482	50.482	50.482	50.482	50.482	50.482	50.482	50.482	50.482	50.482	50.482	50.482	50.482	50.482	50.482	50.482	50.482	50.482	50.482	50.482	50.482	50.482	50.482
50.482	50.482	50.482	50.482	50.482	50.482	50.482	50.482	50.482	50.482	50.482	50.482	50.482	50.482	50.482	50.482	50.482	50.482	50.482	50.482	50.482	50.482	50.482	50.482	50.482	50.482	50.482	50.482	50.482	50.482	50.482	50.482	50.482	50.482	50.482	50.482	50.482	50.482	50.482	50.482	50.482	50.482	50.482	50.482	50.482	50.482	50.482	50.482	50.482	50.482
50.482	50.482	50.482	50.482	50.482	50.482	50.482	50.482	50.482	50.482	50.482	50.482	50.482	50.482	50.482	50.482	50.482	50.482	50.482	50.482	50.482	50.482	50.482	50.482	50.482	50.482	50.482	50.482	50.482	50.482	50.482	50.482	50.482	50.482	50.482	50.482	50.482	50.482	50.482	50.482	50.482	50.482	50.482	50.482	50.482	50.482	50.482	50.482	50.482	50.482
50.482	50.482	50.482	50.482	50.482	50.482	50.482	50.482	50.482	50.482	50.482	50.482	50.482	50.482	50.482	50.482	50.482	50.482	50.482	50.482	50.482	50.482	50.482	50.482	50.482	50.482	50.482	50.482	50.482	50.482	50.482	50.482	50.482	50.482	50.482	50.482	50.482	50.482	50.482	50.482	50.482	50.482	50.482	50.482	50.482	50.482	50.482	50.482	50.482	50.482
50.482	50.482	50.482	50.482	50.482	50.482	50.482	50.482	50.482	50.482	50.482	50.482	50.482	50.482	50.482	50.482	50.482	50.482	50.482	50.482	50.482	50.482	50.482	50.482	50.482	50.482	50.482	50.482	50.482	50.482	50.482	50.482	50.482	50.482	50.482	50.482	50.482	50.482	50.482	50.482	50.482	50.482	50.482	50.482	50.482	50.482	50.482	50.482	50.482	50.482
50.482	50.482	50.482	50.482	50.482	50.482	50.482	50.482	50.482	50.482	50.482	50.482	50.482	50.482	50.482	50.482	50.482	50.482	50.482	50.482	50.482	50.482	50.482	50.482	50.482	50.482	50.482	50.482	50.482	50.482	50.482	50.482	50.482	50.482	50.482	50.482	50.482	50.482	50.482	50.482	50.482	50.482	50.482	50.482	50.482	50.482	50.482	50.482	50.482	50.482
50.482	50.482	50.482	50.482	50.482	50.482	50.482	50.482	50.482	50.482	50.482	50.482	50.482	50.482	50.482	50.482	50.482	50.482	50.482	50.482	50.482	50.482	50.482	50.482	50.482	50.482	50.482	50.482	50.482	50.482	50.482	50.482	50.482	50.482	50.482	50.482	50.482	50.482	50.482	50.482	50.482	50.482	50.482	50.482	50.482	50.482	50.482	50.482	50.482	50.482
50.482	50.482	50.482	50.482	50.482	50.482	50.482	50.482	50.482	50.482	50.482	50.482	50.482	50.482	50.482	50.482	50.482	50.482	50.482	50.482	50.482	50.482	50.482	50.482	50.482	50.482	50.482	50.482	50.482	50.482	50.482	50.482	50.482	50.482	50.482	50.482	50.482	50.482	50.482	50.482	50.482	50.482	50.482	50.482	50.482	50.482	50.482	50.482	50.482	50.482
50.482	50.482	50.482	50.482	50.482	50.482	50.482	50.482	50.482	50.482	50.482	50.482	50.482	50.482	50.482	50.482	50.482	50.482	50.482	50.482	50.482	50.482	50.482	50.482	50.482	50.482	50.482	50.482	50.482	50.482	50.482	50.482	50.482	50.482	50.482	50.482	50.482	50.482	50.482	50.482	50.482	50.482	50.482	50.482	50.482	50.482	50.482	50.482	50.482	50.482
50.482	50.482	50.482	50.482	50.482	50.482	50.482	50.482	50.482	50.482	50.482	50.482	50.482	50.482	50.482	50.482	50.482	50.482	50.482	50.482	50.482	50.482	50.482	50.482	50.482	50.482	50.482	50.482	50.482	50.482	50.482	50.482	50.482	50.482	50.482	50.482	50.482	50.482	50.482	50.482	50.482	50.482	50.482	50.482	50.482	50.482	50.482	50.482	50.482	50.482
50.482	50.482	50.482	50.482	50.482	50.482	50.482	50.482	50.482	50.482	50.482	50.482	50.482	50.482	50.482	50.482	50.482	50.482	50.482	50.482	50.482	50.482	50.482	50.482	50.482	50.482	50.482	50.482	50.482	50.482	50.482	50.482	50.482	50.482	50.482	50.482	50.482	50.482	50.482	50.482	50.482	50.482	50.482	50.482	50.482	50.482	50.482	50.482	50.482	50.482
50.482	50.482	50.482	50.482	50.482	50.482	50.482	50.482	50.482	50.482	50.482	50.482	50.482	50.482	50.482	50.482	50.482	50.482	50.482	50.482	50.482	50.482	50.482	50.482	50.482	50.482	50.482	50.482	50.482	50.482	50.482	50.482	50.482	50.482	50.482	50.482	50.482	50.482	50.482	50.482	50.482	50.482	50.482	50.482	50.482	50.482	50.482	50.482	50.482	50.482
50.482	50.482	50.482	50.482	50.482	50.482	50.482	50.482	50.482	50.482	50.482	50.482	50.482	50.482	50.482	50.482	50.482	50.482	50.482	50.482	50.482	50.482	50.482	50.482	50.482	50.482	50.482	50.482	50.482	50.482	50.482	50.482	50.482	50.482	50.482	50.482	50.482	50.482	50.482	50.482	50.482	50.482	50.482	50.482	50.482	50.482	50.482	50.482	50.482	50.482
50.482	50.482	50.482	50.482	50.482	50.482	50.482	50.482	50.482	50.482	50.482	50.482	50.482	50.482	50.482	50.482	50.482	50.482	50.482	50.482	50.482	50.482	50.482	50.482	50.482	50.482	50.482	50.482	50.482	50.482	50.482	50.482	50.482	50.482	50.482	50.482	50.482	50.482	50.482	50.482	50.482	50.482	50.482	50.482	50.482	50.482	50.482	50.482	50.482	50.482
50.482	50.482	50.482	50.482	50.482	50.482	50.482	50.482	50.482	50.482	50.482	50.482	50.482	50.482	50.482	50.482	50.482	50.482	50.482	50.482	50.482	50.482	50.482	50.482	50.482	50.482	50.482	50.482	50.482	50.482	50.482	50.482	50.482	50.482	50.482	50.482	50.482	50.482	50.482	50.482	50.482	50.482	50.482	50.482	50.482	50.482	50.482	50.482	50.482	50.482
50.482	50.482	50.482	50.482	50.482	50.482	50.482	50.482	50.482	50.482	50.482	50.482	50.482	50.482	50.482	50.482	50.482	50.482	50.482	50.482	50.482	50.482	50.482	50.482	50.482	50.482	50.482	50.482	50.482	50.482	50.482	50.482	50.482	50.482	50.482	50.482	50.482	50.482	50.482	50.482	50.482	50.482	50.482	50.482	50.482	50.482	50.482	50.482	50.482	50.482
50.482	50.482	50.482	50.482	50.482	50.482	50.482	50.482	50.482	50.482	50.482	50.482	50.482	50.482	50.482	50.482	50.482	50.482	50.482	50.482	50.482	50.482	50.482	50.482	50.482	50.482	50.482	50.482	50.482	50.482	50.482	50.482	50.482	50.482	50.482	50.482	50.482	50.482	50.482	50.482	50.482	50.482	50.482	50.482	50.482	50.482	50.482	50.482	50.482	50.482
50.482	50.482	50.482	50.482	50.482	50.482	50.482	50.482	50.482	50.482	50.482	50.482	50.482	50.482	50.482	50.482	50.482	50.482	50.482	50.482	50.482	50.482	50.482	50.482	50.482	50.482	50.482	50.482	50.482	50.482	50.482	50.482	50.482	50.482	50.482	50.482	50.482	50.482	50.482	50.482	50.482	50.482	50.482	50.482	50.482	50.482	50.482	50.482	50.482	50.482
50.482	50.482	50.482	50.482	50.482	50.482	50.482	50.482	50.482	50.482	50.482	50.482	50.482	50.482	50.482	50.482	50.482	50.482	50.482	50.482	50.482	50.482	50.482	50.482	50.482	50.482	50.482	50.482	50.482	50.482	50.482	50.482	50.482	50.482	50.482	50.482	50.482	50.482	50.482	50.482	50.482	50.482	50.482	50.482	50.482	50.482	50.482	50.482	50.482	50.482
50.482	50.482	50.482	50.482	50.482	50.482	50.482	50.482	50.482	50.482	50.482	50.482	50.482	50.482	50.482	50.482	50.482	50.482	50.482	50.482	50.482	50.482	50.482	50.482	50.482	50.482	50.482	50.482	50.482	50.482	50.482	50.482	50.482	50.482	50.482	50.482	50.482	50.482	50.482	50.482	50.482	50.482	50.482	50.482	50.482	50.482	50.482	50.482	50.482	50.482
50.482	50.482	50.482	50.482	50.482	50.482	50.482	50.482	50.482	50.482	50.482	50.482	50.482	50.482	50.482	50.482	50.482	50.482	50.482	50.482	50.482	50.482	50.482	50.482	50.482	50.482	50.482	50.482	50.482	50.482	50.482	50.482	50.482	50.482	50.482	50.482	50.482	50.482	50.482	50.482	50.482	50.482	50.482	50.482	50.482	50.482	50.482	50.482	50.482	50.482
50.482	50.482	50.482	50.482	50.482	50.482	50.482	50.482	50.482	50.482	50.482	50.482	50.482	50.482	50.482	50.482	50.482	50.482	50.482	50.482	50.482	50.482	50.482	50.482	50.482	50.482	50.482	50.482	50.482	50.482	50.482	50.482	50.482	50.482	50.482	50.482	50.482	50.482	50.482	50.482	50.482	50.482	50.482	50.482	50.482	50.482	50.482	50.482	50.482	50.482
50.482	50.482	50.482	50.482	50.482	50.482	50.482	50.482	50.482	50.482	50.482	50.482	50.482	50.482	50.482	50.482	50.482	50.482	50.482	50.482	50.482	50.482	50.482	50.482	50.482	50.482	50.482	50.482	50.482	50.482	50.482	50.482	50.482	50.482	50.482	50.482	50.482	50.482	50.482	50.482	50.482	50.482	50.482	50.482	50.482	50.482	50.482	50.482	50.482	50.482
50.482	50.482	50.482	50.482	50.482	50.482	50.482	50.482	50.482	50.482	50.482	50.482	50.482	50.482	50.482	50.482	50.482	50.482	50.482	50.482	50.482	50.482	50.482	50.482	50.482	50.482	50.482	50.482	50.482	50.482	50.482	50.482	50.482	50.482	50.482	50.482	50.482	50.482	50.482	50.482	50.482	50.482	50.482	50.482	50.482	50.482	50.482	50.482	50.482	50.482
50.482	50.482	50.482	50.482	50.482	50.482	50.482	50.482	50.482	50.482	50.482	50.482	50.482	50.482	50.482	50.482	50.482	50.482	50.482	50.482	50.482	50.482	50.482	50.482	50.482	50.482	50.482	50.482	50.482	50.482	50.482	50.482	50.482	50.482	50.482	50.482	50.482	50.482	50.482	50.482	50.482	50.482	50.482	50.482	50.482	50.482	50.482	50.482	50.482	50.482
50.482	50.482	50.482	50.482	50.482	50.482	50.482	50.482	50.482	50.482	50.482	50.482	50.482	50.482	50.482	50.482	50.482	50.482	50.482	50.482	50.482	50.482	50.482	50.482	50.482	50.482	50.482	50.482	50.482	50.482	50.482	50.482	50.482	50.482	50.482	50.482	50.482	50.482	50.482	50.482	50.482	50.482	50.482	50.482	50.482	50.482	50.482	50.482	50.482	50.482
50.482	50.482	50.482	50.482	50.482	50.482	50.482	50.482	50.482	50.482	50.482	50.482	50.482	50.482	50.482	50.482	50.482	50.482	50.482	50.482	50.482	50.482	50.482	50.482	50.482	50.482	50.482	50.482	50.482	50.482	50.482	50.482	50.482	50.482	50.482	50.482	50.482	50.482	50.482	50.482	50.482	50.482	50.482	50.482	50.482	50.482	50.482	50.482	50.482	50.482
50.482	50.482	50.482	50.482	50.482	50.482	50.482	50.482	50.482	50.482	50.482	50.482	50.482	50.482	50.482	50.482	50.482	50.482	50.482	50.482	50.482	50.482	50.482	50.482	50.482	50.482	50.482	50.482	50.482	50.482	50.482	50.482	50.482	50.482	50.482	50.482	50.482	50.482	50.482	50.482	50.482	50.482	50.482	50.482	50.482	50.482	50.482	50.482	50.482	50.482
50.482	50.482	50.482	50.482	50.482	50.482	50.482	50.482	50.482	50.482	50.482	50.482	50.482	50.482	50.482	50.482	50.482	50.482	50.482	50.482	50.482	50.482	50.482	50.482	50.482	50.482	50.482	50.482	50.482	50.482	50.482	50.482	50.482	50.482	50.482	50.482	50.482	50.482	50.482	50.482	50.482	50.482	50.482	50.482	50.482	50.482	50.482	50.482	50.482	50.482
50.482	50.482	50.482	50.482	50.482	50.482	50.482	50.482	50.482	50.482	50.482	50.482	50.482	50.482	50.482	50.482	50.482	50.482	50.482	50.482	50.482	50.482	50.482	50.482	50.482	50.482	50.482	50.482	50.482	50.482	50.482	50.482	50.482	50.482	50.482	50.482	50.482	50.482	50.482	50.482	50.482	50.482	50.482	50.482	50.482	50.482	50.482	50.482	50.482	50.482
50.482	50.482	50.482	50.482	50.482	50.482	50.482	50.482	50.482	50.482	50.482	50.482	50.482	50.482	50.482	50.482	50.482	50.482	50.482	50.482	50.482	50.482	50.482	50.482	50.482	50.482	50.482	50.482	50.482	50.482	50.482	50.482	50.482	50.482	50.482	50.482	50.482	50.482	50.482	50.482	50.482	50.482	50.482	50.482	50.482	50.482	50.482	50.482	50.482	50.482
50.482	50.482	50.482	50.482	50.482	50.482	50.482	50.482	50.482	50.482	50.482	50.482	50.482	50.482	50.482	50.482	50.482	50.482	50.482	50.482	50.482	50.482	50.482	50.482	50.482	50.482	50.482	50.482	50.482	50.482	50.482	50.482	50.482	50.482	50.482	50.482	50.482	50.482	50.482	50.482	50.482	50.482	50.482	50.482	50.482	50.482	50.482	50.482	50.482	50.482
50.482	50.482	50.482	50.482	50.482	50.482	50.482	50.482	50.482	50.482	50.482	50.482	50.482	50.482	50.482	50.482	50.482	50.482	50.482	50.482	50.482	50.482	50.482	50.482	50.482	50.482	50.482	50.482	50.482	50.482	50.482	50.482	50.482	50.482	50.482	50.482	50.482	50.482	50.482	50.482	50.482	50.482	50.482	50.482	50.482	50.482	50.482	50.482	50.482	50.482
50.482	50.482	50.482	50.482	50.482	50.482	50.482	50.482	50.482	50.482	50.482	50.482	50.482	50.482	50.482	50.482	50.482	50.482	50.482	50.482	50.482	50.482	50.482	50.482	50.482	50.482	50.482	50.482	50.482	50.482	50.482	50.482	50.482	50.482	50.482	50.482	50.482	50.482	50.482	50.482	50.482	50.482	50.482	50.482	50.482	50.482	50.482	50.482	50.482	50.482
50.482	50.482	50.482	50.482	50.482	50.482	50.482	50.482	50.482	50.482	50.482	50.482	50.482	50.482	50.482	50.482	50.482	50.482	50.482	50.482	50.482	50.482	50.482	50.482	50.482	50.482	50.482	50.482	50.482	50.482	50.482	50.482	50.482	50.482	50.482	50.482	50.482	50.482	50.482	50.482	50.482	50.482	50.482	50.482	50.482	50.482	50.482	50.482	50.482	50.482
50.482	50.482	50.482	50.482	50.482	50.482	50.482	50.482	50.482	50.482	50.482	50.482	50.482	50.482	50.482	50.482	50.482	50.482	50.482	50.482	50.482	50.482	50.482	50.482	50.482	50.482	50.482	50.482	50.482	50.482	50.482	50.482	50.482	50.482	50.482	50.482	50.482	50.482	50.482	50.482	50.482	50.482	50.482	50.482	50.482	50.482	50.482	50.482	50.482	50.482
50.482	50.482	50.482	50.482	50.482	50.482	50.482	50.482	50.482	50.482	50.482	50.482	50.482	50.482	50.482	50.482	50.482	50.482	50.482	50.482	50.482	50.482	50.482	50.482	50.482	50.482	50.482	50.482	50.482	50.482	50.482	50.482	50.482	50.482	50.482	50.482	50.482	50.482	50.482	50.482	50.482	50.482	50.482	50.482	50.482	50.482	50.482	50.482	50.482	50.482
50.482	50.482	50.482	50.482	50.482	50.482	50.482	50.482	50.482	50.482	50.482	50.482	50.482	50.482	50.482	50.482	50.482	50.482	50.482	50.482	50.482	50.482	50.482	50.482	50.482	50.482	50.482	50.482	50.482	50.482	50.482	50.482	50.482	50.482	50.482	50.482	50.482	50.482	50.482	50.482	50.482	50.482	50.482	50.482	50.482	50.482	50.482	50.482	50.482	50.482
50.482	50.482	50.482	50.482	50.482	50.482	50.482	50.482	50.482	50.482	50.482	50.482	50.482	50.482	50.482	50.482	50.482	50.482	50.482	50.482	50.482	50.482	50.482	50.482	50.482	50.482	50.482	50.482	50.482	50.482	50.482	50.482	50.482	50.482	50.482	50.482	50.482	50.482	50.482	50.482	50.482	50.482	50.482	50.482	50.482	50.482	50.482	50.482	50.482	50.482
50.482	50.482	50.482	50.482	50.482	50.482	50.482	50.482	50.482	50.482	50.482	50.482	50.482	50.482	50.482	50.482	50.482	50.482	50.482	50.482	50.482	50.482	50.482	50.482	50.482	50.482	50.482	50.482	50.482	50.482	50.482	50.482	50.482	50.482	50.482	50.482	50.482	50.482	50.482	50.482	50.482	50.482	50.482	50.482	50.482	50.482	50.482	50.482	50.482	50.482
50.482	50.482	50.482	50.482	50.482	50.482	50.482	50.482	50.482	50.482	50.482	50.482	50.482	50.482	50.482	50.482	50.482	50.482	50.482	50.482	50.482	50.482	50.482	50.482	50.482	50.482	50.482	50.482	50.482	50.482	50.482	50.482	50.482	50.482	50.482	50.482	50.482	50.482	50.482	50.482	50.482	50.482	50.482	50.482	50.482	50.482	50.482	50.482	50.482	50.482
50.482	50.482	50.482	50.482	50.482	50.482	50.482	50.482	50.482	50.482	50.482	50.482	50.482	50.482	50.482	50.482	50.482	50.482	50.482	50.482	50.482	50.482	50.482	50.482	50.482	50.482	50.482	50.482	50.482	50.482	50.482	50.482	50.482	50.482	50.482	50.482	50.482	50.482	50.482	50.482	50.482	50.482	50.482	50.482	50.482	50.482	50.482	50.482	50.482	50.482
50.482	50.482	50.482	50.482	50.482	50.482	50.482	50.482	50.482	50.482	50.482	50.482	50.482	50.482	50.482	50.482	50.482	50.482	50.482	50.482	50.482	50.482	50.482	50.482	50.482	50.482	50.482	50.482	50.482	50.482	50.482	50.482	50.482	50.482	50.482	50.482	50.482	50.482	50.482	50.482	50.482	50.482	50.482	50.482	50.482	50.482	50.482	50.482	50.482	50.482
50.482	50.482	50.482	50.482	50.482	50.482	50.482	50.482	50.482	50.482	50.482	50.482	50.482	50.482	50.482	50.482	50.482	50.482	50.482	50.482	50.482	50.482	50.482	50.482	50.482	50.482	50.482	50.482	50.482	50.482	50.482	50.482	50.482	50.482	50.482	50.482	50.482	50.482	50.482	50.482	50.482	50.482	50.482	50.482	50.482	50.482	50.482	50.482	50.482	50.482
50.482	50.482	50.482	50.482	50.482	50.482	50.482	50.482	50.482	50.482	50.482	50.482	50.482	50.482	50.482	50.482	50.482	50.482	50.482	50.482	50.482	50.482	50.482	50.482	50.482	50.482	50.482	50.482	50.482	50.482	50.482	50.482	50.482	50.482	50.482	50.482	50.482	50.482	50.482	50.482	50.482	50.482	50.482	50.482	50.482	50.482	50.482	50.482	50.482	50.482
50.482	50.482	50.482	50.482	50.482	50.482	50.482	50.482	50.482	50.482	50.482	50.482	50.482	50.482	50.482	50.482	50.482	50.482	50.482	50.482	50.482	50.482	50.482	50.482	50.482	50.482	50.482	50.482	50.482	50.482	50.482	50.482	50.482	50.482	50.482	50.482	50.482	50.482	50.482	50.482	50.482	50.482	50.482	50.482	50.482	50.482	50.482	50.482	50.482	50.482
50.482	50.482	50.482	50.482	50.482	50.482	50.482	50.482	50.482	50.482	50.482	50.482	50.482	50.482	50.482	50.482	50.482	50.482	50.482	50.482	50.482	50.482	50.482	50.482	50.482	50.482	50.482	50.482	50.482	50.482	50.482	50.482	50.482	50.482	50.482	50.482	50.482	50.482	50.482	50.482	50.482	50.482	50.482	50.482	50.482	50.482	50.482	50.482	50.482	50.482
50.482	50.482	50.482	50.482	50.482	50.482	50.482	50.482	50.482	50.482	50.482	50.482	50.482	50.482	50.482	50.482	50.482	50.482	50.482	50.482	50.482	50.482	50.482	50.482	50.482	50.482	50.482	50.482	50.482	50.482	50.482	50.482	50.482	50.482	50.482	50.482	50.482	50.482	50.482	50.482	50.482	50.482	50.482	50.482	50.482	50.482	50.482	50.482	50.482	50.482
50.482	50.482	50.482	50.482	50.482	50.482	50.482	50.482	50.482	50.482	50.482	50.482	50.482	50.482	50.482	50.482	50.482	50.482	50.482	50.482	50.482	50.482	50.482	50.482	50.482	50.482	50.482	50.482	50.482	50.482	50.482	50.482	50.482	50.482	50.482	50.482	50.482	50.482	50.482	50.482	50.482	50.482	50.482	50.482	50.482	50.482	50.482	50.482	50.482	50.482
50.482	50.482	50.482	50.482	50.482	50.482	50.482	50.482	50.482	50.482	50.482	50.482	50.482	50.482	50.482	50.482	50.482	50.482	50.482	50.482	50.482	50.482	50.482	50.482	50.482	50.482	50.482	50.482	50.482	50.482	50.482	50.482	50.482	50.482	50.482	50.482	50.482	50.482	50.482	50.482	50.482	50.482	50.482	50.482	50.482	50.482	50.482	50.482	50.482	50.482
50.482	50.482	50.482	50.482	50.482	50.482	50.482	50.482	50.482	50.482	50.482	50.482	50.482	50.482	50.482	50.482	50.482	50.482	50.482	50.482	50.482	50.482	50.482	50.482	50.482	50.482	50.482	50.482	50.482	50.482	50.482	50.482	50.482	50.482	50.482	50.482	50.482	50.482	50.482	50.482	50.482	50.482	50.482	50.482	50.482	50.482	50.482	50.482	50.482	50.482
50.482	50.482	50.482	50.482	50.482	50.482	50.482	50.482	50.482	50.482	50.482	50.482	50.482	50.482	50.482	50.482	50.482	50.482	50.482	50.482	50.482	50.482	50.482	50.482	50.482	50.482	50.482	50.482	50.482	50.482	50.482	50.482	50.482	50.482	50.482	50.482	50.482	50.482	50.482	50.482	50.482	50.482	50.482	50.482	50.482	50.482	50.482	50.482	50.482	50.482
50.482	50.482	50.482	50.482	50.482	50.482	50.482	50.482	50.482	50.482	50.482	50.482	50.482	50.482	50.482	50.482	50.482	50.482	50.482	50.482	50.482	50.482	50.482	50.482	50.482	50.482	50.482	50.482	50.482	50.482	50.482	50.482	50.482	50.482	50.482	50.482	50.482	50.482	50.482	50.482	50.482	50.482	50.482	50.482	50.482	50.482	50.482	50.482	50.482	50.482
50.482	50.482	50.482	50.482	50.482	50.482	50.482	50.482	50.482	50.482	50.482	50.482	50.482	50.482	50.482	50.482	50.482	50.482	50.482	50.482	50.482	50.482	50.482	50.482	50.482	50.482	50.482	50.482	50.482	50.482	50.482	50.482	50.482	50.482	50.482	50.482	50.482	50.482	50.482	50.482	50.482	50.482	50.482	50.482	50.482	50.482	50.482	50.482	50.482	50.482
50.482	50.482	50.482	50.482	50.482	50.482	50.482	50.482	50.482	50.482	50.482	50.482	50.482	50.482	50.482	50.482	50.482	50.482	50.482	50.482	50.482	50.482	50.482	50.482	50.482	50.482	50.482	50.482	50.482	50.482	50.482	50.482	50.482	50.482	50.482	50.482	50.482	50.482	50.482	50.482	50.482	50.482	50.482	50.482	50.482	50.482	50.482	50.482	50.482	50.482
50.482	50.482	50.482	50.482	50.482	50.482	50.482	50.482	50.482	50.482	50.482	50.482	50.482	50.482	50.482	50.482	50.482	50.482	50.482	50.482	50.482	50.482	50.482	50.482	50.482	50.482	50.482	50.482	50.482	50.482	50.482	50.482	50.482	50.482	50.482	50.482	50.482	50.482	50.482	50.482	50.482	50.482	50.482	50.482	50.482	50.482	50.482	50.482	50.482	50.482
50.482	50.482	50.482	50.482	50.482	50.482	50.482	50.482	50.482	50.482	50.482	50.482	50.482	50.482	50.482	50.482	50.482	50.482	50.482	50.482	50.482	50.482	50.482	50.482	50.482	50.482	50.482	50.482	50.482	50.482	50.482	50.482	50.482	50.482	50.482	50.482	50.482	50.482	50.482	50.482	50.482	50.482	50.482	50.482	50.482	50.482	50.482	50.482	50.482	50.482
50.482	50.482	50.482	50.482	50.482	50.482	50.482	50.482	50.482	50.482	50.482	50.482	50.482	50.482	50.482	50.482	50.482	50.482	50.482	50.482	50.482	50.482	50.482	50.482	50.482	50.482	50.482	50.482	50.482	50.482	50.482	50.482	50.482	50.482	50.482	50.482	50.482	50.482	50.482	50.482	50.482	50.482	50.482	50.482	50.482	50.482	50.482	50.482	50.482	50.482
50.482	50.482	50.482	50.482	50.482	50.482	50.482	50.482	50.482	50.482	50.482	50.482	50.482	50.482	50.482	50.482	50.482	50.482	50.482	50.482	50.482	50.482	50.482	50.482	50.482	50.482	50.482	50.482	50.482	50.482	50.482	50.482	50.482	50.482	50.482	50.482	50.482	50.482	50.482	50.482	50.482	50.482	50.482	50.482	50.482	50.482	50.482	50.482	50.482	50.482
50.482	50.482	50.482	50.482	50.482	50.482	50.482	50.482	50.482	50.482	50.482	50.482	50.482	50.482	50.482	50.482	50.482	50.482	50.482	50.482	50.482	50.482	50.482	50.482	50.482	50.482	50.482	50.482	50.482	50.482	50.482	50.482	50.482	50.482	50.482	50.482	50.482	50.482	50.482	50.482	50.482	50.482	50.482	50.482	50.482	50.482	50.482	50.482	50.482	50.482
50.482	50.482	50.482	50.482	50.482	50.482	50.482	50.482	50.482	50.482	50.482	50.482	50.482	50.482	50.482	50.482	50.482	50.482	50.482	50.482	50.482	50.482	50.482	50.482	50.482	50.482	50.482	50.482	50.482	50.482	50.482	50.482	50.482	50.482	50.482	50.482	50.482	50.482	50.482	50.482	50.482	50.482	50.482	50.482	50.482	50.482	50.482	50.482	50.482	50.482
50.482	50.482	50.482	50.482	50.482	50.482	50.482	50.482	50.482	50.482	50.482	50.482	50.482	50.482	50.482	50.482	50.482	50.482	50.482	50.482	50.482	50.482	50.482	50.482	50.482	50.482	50.482	50.482	50.482	50.482	50.482	50.482	50.482	50.482	50.482	50.482	50.482	50.482	50.482	50.482	50.482	50.482	50.482	50.482	50.482	50.482	50.482	50.482	50.482	50.482
50.482	50.482	50.482	50.482	50.482	50.482	50.482	50.482	50.482	50.482	50.482	50.482	50.482	50.482	50.482	50.482	50.482	50.482	50.482	50.482	50.482	50.482	50.482	50.482	50.482	50.482	50.482	50.482	50.482	50.482	50.482	50.482	50.482	50.482	50.482	50.482	50.482	50.482	50.482	50.482	50.482	50.482	50.482	50.482	50.482	50.482	50.482	50.482	50.482	50.482
50.482	50.482	50.482	50.482	50.482	50.482	50.482	50.482	50.482	50.482	50.482	50.482	50.482	50.482	50.482	50.482	50.482	50.482	50.482	50.482	50.482	50.482	50.482	50.482	50.482	50.482	50.482	50.482	50.482	50.482	50.482	50.482	50.482	50.482	50.482	50.482	50.482	50.482	50.482	50.482	50.482	50.482	50.482	50.482	50.482	50.482	50.482	50.482	50.482	50.482
50.482	50.482	50.482	50.482	50.482	50.482	50.482	50.482	50.482	50.482	50.482	50.482	50.482	50.482	50.482	50.482	50.482	50.482	50.482	50.482	50.482	50.482	50.482	50.482	50.482	50.482	50.482	50.482	50.482	50.482	50.482	50.482	50.482	50.482	50.482	50.482	50.482	50.482	50.482	50.482	50.482	50.482	50.482	50.482	50.482	50.482	50.482	50.482	50.482	50.482
50.482	50.482	50.482	50.482	50.482	50.482	50.482	50.482	50.482	50.482	50.482	50.482	50.482	50.482	50.482	50.482	50.482	50.482	50.482	50.482	50.482	50.482	50.482	50.482	50.482	50.482	50.482	50.482	50.482	50.482	50.482	50.482	50.482	50.482	50.482	50.482	50.482	50.482	50.482	50.482	50.482	50.482	50.482	50.482	50.482	50.482	50.482	50.482	50.482	50.482
50.482	50.482	50.482	50.482	50.482	50.482	50.482	50.482	50.482	50.482	50.482	50.482	50.482	50.482	50.482	50.482	50.482	50.482	50.482	50.482	50.482	50.482	50.482	50.482	50.482	50.482	50.482	50.482	50.482	50.482	50.482	50.482	50.482	50.482	50.482	50.482	50.482	50.482	50.482	50.482	50.482	50.482	50.482	50.482	50.482	50.482	50.482	50.482	50.482	50.482
50.482	50.482	50.482	50.482	50.482	50.482	50.482	50.482	50.482	50.482	50.482	50.482	50.482	50.482	50.482	50.482	50.482	50.482	50.482	50.482	50.482	50.482	50.482	50.482	50.482	50.482	50.482	50.482	50.482	50.482	50.482	50.482	50.482	50.482	50.482	50.482	50.482	50.482	50.482	50.482	50.482	50.482	50.482	50.482	50.482	50.482	50.482	50.482	50.482	50.482
50.482	50.482	50.482	50.482	50.482	50.482	50.482	50.482	50.482	50.482	50.482	50.482	50.482	50.482	50.482	50.482	50.482	50.482	50.482	50.482	50.482	50.482	50.482	50.482	50.482	50.482	50.482	50.482	50.482	50.482	50.482	50.482	50.482	50.482	50.482	50.482	50.482	50.482	50.482	50.482	50.482	50.482	50.482	50.482	50.482	50.482	50.482	50.482	50.482	50.482
50.482	50.482	50.482	50.482	50.482	50.482	50.482	50.482	50.482	50.482	50.482	50.482	50.482	50.482	50.482	50.482	50.482	50.482	50.482	50.482	50.482	50.482	50.482	50.482	50.482	50.482	50.482	50.482	50.482	50.482	50.482	50.482	50.482	50.482	50.482	50.482	50.482	50.482	50.482	50.482	50.482	50.482	50.482	50.482	50.482	50.482	50.482	50.482	50.482	50.482
50.482	50.482	50.482	50.482	50.482	50.482	50.482	50.482	50.482	50.482	50.482	50.482	50.482	50.482	50.482	50.482	50.482	50.482	50.482	50.482	50.482	50.482	50.482	50.482	50.482	50.482	50.482	50.482	50.482	50.482	50.482	50.482	50.482	50.482	50.482	50.482	50.482	50.482	50.482	50.482	50.482	50.482	50.482	50.482	50.482	50.482	50.482	50.482	50.482	50.482
50.482	50.482	50.482	50.482	50.482	50.482	50.482	50.482	50.482	50.482	50.482	50.482	50.482	50.482	50.482	50.482	50.482	50.482	50.482	50.482	50.482	50.482	50.482	50.482	50.482	50.482	50.482	50.482	50.482	50.482	50.482	50.482	50.482	50.482	50.482	50.482	50.482	50.482	50.482	50.482	50.482	50.482	50.482	50.482	50.482	50.482	50.482	50.482	50.482	50.482
50.482	50.482	50.482	50.482	50.482	50.482	50.482	50.482	50.482	50.482	50.482	50.482	50.482	50.482	50.482	50.482	50.482	50.482	50.482	50.482	50.482	50.482	50.482	50.482	50.482	50.482	50.482	50.482	50.482	50.482	50.482	50.482	50.482	50.482	50.482	50.482	50.482	50.482	50.482	50.482	50.482	50.482	50.482	50.482	50.482	50.482	50.482	50.482	50.482	50.482
50.482	50.482	50.482	50.482	50.482	50.482	50.482	50.482	50.482	50.482	50.482	50.482	50.482	50.482	50.482	50.482	50.482	50.482	50.482	50.482	50.482	50.482	50.482	50.482	50.482	50.482	50.482	50.482	50.482	50.482	50.482	50.482	50.482	50.482	50.482	50.482	50.482	50.482	50.482	50.482	50.482	50.482	50.482	50.482	50.482	50.482	50.482	50.482	50.482	50.482
50.482	50.482	50.482	50.482	50.482	50.482	50.482	50.482	50.482	50.482	50.482	50.482	50.482	50.482	50.482	50.482	50.482	50.482	50.482	50.482	50.482	50.482	50.482	50.482	50.482	50.482	50.482	50.482	50.482	50.482	50.482	50.482	50.482	50.482	50.482	50.482	50.482	50.482	50.482	50.482	50.482	50.482	50.482	50.482	50.482	50.482	50.482	50.482	50.482	50.482
50.482	50.482	50.482	50.482	50.482	50.482	50.482	50.482	50.482	50.482	50.482	50.482	50.482	50.482	50.482	50.482	50.482	50.482	50.482	50.482	50.482	50.482	50.482	50.482	50.482	50.482	50.482	50.482	50.482	50.482	50.482	50.482	50.482	50.482	50.482	50.482	50.482	50.482	50.482	50.482	50.482	50.482	50.482	50.482	50.482	50.482	50.482	50.482	50.482	50.482
50.482	50.482	50.482	50.482	50.482	50.482	50.482	50.482	50.482	50.482	50.482	50.482	50.482	50.482	50.482	50.482	50.482	50.482	50.482	50.482	50.482	50.482	50.482	50.482	50.482	50.482	50.482	50.482	50.482	50.482	50.482	50.482	50.482	50.482	50.482	50.482	50.482	50.482	50.482	50.482	50.482	50.482	50.482	50.482	50.482	50.482	50.482	50.482	50.482	50.482
50.482	50.482	50.482	50.482	50.482	50.482	50.482	50.482	50.482	50.482	50.482	50.482	50.482	50.482	50.482	50.482	50.482	50.482	50.482	50.482	50.482	50.482	50.482	50.482	50.482	50.482	50.482	50.482	50.482	50.482	50.482	50.482	50.482	50.482	50.482	50.482	50.482	50.482	50.482	50.482	50.482	50.482	50.482	50.482	50.482	50.482	50.482	50.482	50.482	50.482
50.482	50.482	50.482	50.482	50.482	50.482	50.482	50.482	50.482	50.482	50.482	50.482	50.482	50.482	50.482	50.482	50.482	50.482	50.482	50.482	50.482	50.482	50.482	50.482	50.482	50.482	50.482	50.482	50.482	50.482	50.482	50.482	50.482	50.482	50.482	50.482	50.482	50.482	50.482	50.482	50.482	50.482	50.482	50.482	50.482	50.482	50.482	50.482	50.482	50.482
50.482	50.482	50.482	50.482	50.482	50.482	50.482	50.482	50.482	50.482	50.482	50.482	50.482	50.482	50.482	50.482	50.482	50.482	50.482	50.482	50.482	50.482	50.482	50.482	50.482	50.482	50.482	50.482	50.482	50.482	50.482	50.482	50.482	50.482	50.482	50.482	50.482	50.482	50.482	50.482	50.482	50.482	50.482	50.482	50.482	50.482	50.482	50.482	50.482	50.482
50.482	50.482	50.482	50.482	50.482	50.482	50.482	50.482	50.482	50.482	50.482	50.482	50.482	50.482	50.482	50.482	50.482	50.482	50.482	50.482	50.482	50.482	50.482	50.482	50.482	50.482	50.482	50.482	50.482	50.482	50.482	50.482	50.482	50.482	50.482	50.482	50.482	50.482	50.482	50.482	50.482	50.482	50.482	50.482	50.482	50.482	50.482	50.482	50.482	50.482
50.482	50.482	50.482	50.482	50.482	50.482	50.482	50.482	50.482	50.482	50.482	50.482	50.482	50.482	50.482	50.482	50.482	50.482	50.482	50.482	50.482	50.482	50.482	50.482	50.482	50.482	50.482	50.482	50.482	50.482	50.482	50.482	50.482	50.482	50.482	50.482	50.482	50.482	50.482	50.482	50.482	50.482	50.482	50.482	50.482	50.482	50.482	50.482	50.482	50.482
50.482	50.482	50.482	50.482	50.482	50.482	50.482	50.482	50.482	50.482	50.482	50.482	50.482	50.482	50.482	50.482	50.482	50.482	50.482	50.482	50.482	50.482	50.482	50.482	50.482	50.482	50.482	50.482	50.482	50.482	50.482	50.482	50.482	50.482	50.482	50.482	50.482	50.482	50.482	50.482	50.482	50.482	50.482	50.482	50.482	50.482	50.482	50.482	50.482	50.482
50.482	50.482	50.482	50.482	50.482	50.482	50.482	50.482	50.482	50.482	50.482	50.482	50.482	50.482	50.482	50.482	50.482	50.482	50.482	50.482	50.482	50.482	50.482	50.482	50.482	50.482	50.482	50.482	50.482	50.482	50.482	50.482	50.482	50.482	50.482	50.482	50.482	50.482	50.482	50.482	50.482	50.482	50.482	50.482	50.482	50.482	50.482	50.482	50.482	50.482
50.482	50.482	50.482	50.482	50.482	50.482	50.482	50.482	50.482	50.482	50.482	50.482	50.482	50.482	50.482	50.482	50.482	50.482	50.482	50.482	50.482	50.482	50.482	50.482	50.482	50.482	50.482	50.482	50.482	50.482	50.482	50.482	50.482	50.482	50.482	50.482	50.482	50.482	50.482	50.482	50.482	50.482	50.482	50.482	50.482	50.482	50.482	50.482	50.482	50.482
50.482	50.482	50.482	50.482	50.482	50.482	50.482	50.482	50.482	50.482	50.482	50.482	50.482	50.482	50.482	50.482	50.482	50.482	50.482	50.482	50.482	50.482	50.482	50.482	50.482	50.482	50.482	50.482	50.482	50.482	50.482	50.482	50.482	50.482	50.482	50.482	50.482	50.482	50.482	50.482	50.482	50.482	50.482	50.482	50.482	50.482	50.482	50.482	50.482	50.482
50.482	50.482	50.482	50.482	50.482	50.482	50.482	50.482	50.482	50.482	50.482	50.482	50.482	50.482	50.482	50.482	50.482	50.482	50.482	50.482	50.482	50.482	50.482	50.482	50.482	50.482	50.482	50.482	50.482	50.482	50.482	50.482	50.482	50.482	50.482	50.482	50.482	50.482	50.482	50.482	50.482	50.482	50.482	50.482	50.482	50.482	50.482	50.482	50.482	50.482
50.482	50.482	50.482	50.482	50.482	50.482	50.482	50.482	50.482	50.482	50.482	50.482	50.482	50.482	50.482	50.482	50.482	50.482	50.482	50.482	50.482	50.482	50.482	50.482	50.482	50.482	50.482	50.482	50.482	50.482	50.482	50.482	50.482	50.482	50.482	50.482	50.482	50.482	50.482	50.482	50.482	50.482	50.482	50.482	50.482	50.482	50.482	50.482	50.482	50.482
50.482	50.482	50.482	50.482	50.482	50.482	50.482	50.482	50.482	50.482	50.482	50.482	50.482	50.482	50.482	50.482	50.482	50.482	50.482	50.482	50.482	50.482	50.482	50.482	50.482	50.482	50.482	50.482	50.482	50.482	50.482	50.482	50.482	50.482	50.482	50.482	50.482	50.482	50.482	50.482	50.482	50.482	50.482	50.482	50.482	50.482	50.482	50.482	50.482	50.482
50.482	50.482	50.482	50.482	50.482	50.482	50.482	50.482	50.482	50.482	50.482	50.482	50.482	50.482	50.482	50.482	50.482	50.482	50.482	50.482	50.482	50.482	50.482	50.482	50.482	50.482	50.482	50.482	50.482	50.482	50.482	50.482	50.482	50.482	50.482	50.482	50.482	50.482	50.482	50.482	50.482	50.482	50.482	50.482	50.482	50.482	50.482	50.482	50.482	50.482
50.482	50.482	50.482	50.482	50.482	50.482	50.482	50.482	50.482	50.482	50.482	50.482	50.482	50.482	50.482	50.482	50.482	50.482	50.482	50.482	50.482	50.482	50.482	50.482	50.482	50.482	50.482	50.482	50.482	50.482	50.482	50.482	50.482	50.482	50.482	50.482	50.482	50.482	50.482	50.482	50.482	50.482	50.482	50.482	50.482	50.482	50.482	50.482	50.482	50.482
50.482	50.482	50.482	50.482	50.482	50.482	50.482	50.482	50.482	50.482	50.482	50.482	50.482	50.482	50.482	50.482	50.482	50.482	50.482	50.482	50.482	50.482	50.482	50.482	50.482	50.482	50.482	50.482	50.482	50.482	50.482	50.482	50.482	50.482	50.482	50.482	50.482	50.482	50.482	50.482	50.482	50.482	50.482	50.482	50.482	50.482	50.482	50.482	50.482	50.482
50.482	50.482	50.482	50.482	50.482	50.482	50.482	50.482	50.482	50.482	50.482	50.482	50.482	50.482	50.482	50.482	50.482	50.482	50.482	50.482	50.482	50.482	50.482	50.482	50.482	50.482	50.482	50.482	50.482	50.482	50.482	50.482	50.482	50.482	50.482	50.482	50.482	50.482	50.482	50.482	50.482	50.482	50.482	50.482	50.482	50.482	50.482	50.482	50.482	50.482
50.482	50.482	50.482	50.482	50.482	50.482	50.482	50.482	50.482	50.482	50.482	50.482	50.482	50.482	50.482	50.482	50.482	50.482	50.482	50.482	50.482	50.482	50.482	50.482	50.482	50.482	50.482	50.482	50.482	50.482	50.482	50.482	50.482	50.482	50.482	50.482	50.482	50.482	50.482	50.482	50.482	50.482	50.482	50.482	50.482	50.482	50.482	50.482	50.482	50.482
50.482	50.482	50.482	50.482	50.482	50.482	50.482	50.482	50.482	50.482	50.482	50.482	50.482	50.482	50.482	50.482	50.482	50.482	50.482	50.482	50.482	50.482	50.482	50.482	50.482	50.482	50.482	50.482	50.482	50.482	50.482	50.482	50.482	50.482	50.482	50.482	50.482	50.482	50.482	50.482	50.482	50.482	50.482	50.482	50.482	50.482	50.482	50.482	50.482	50.482
50.482	50.482	50.482	50.482	50.482	50.482	50.482	50.482	50.482	50.482	50.482	50.482	50.482	50.482	50.482	50.482	50.482	50.482	50.482	50.482	50.482	50.482	50.482	50.482	50.482	50.482	50.482	50.482	50.482	50.482	50.482	50.482	50.482	50.482	50.482	50.482	50.482	50.482	50.482	50.482	50.482	50.482	50.482	50.482	50.482	50.482	50.482	50.482	50.482	50.482
50.482	50.482	50.482	50.482	50.482	50.482	50.482	50.482	50.482	50.482	50.482	50.482	50.482	50.482	50.482	50.482	50.482	50.482	50.482	50.482	50.482	50.482	50.482	50.482	50.482	50.482	50.482	50.482	50.482	50.482	50.482	50.482	50.482	50.482	50.482	50.482	50.482	50.482	50.482	50.482	50.482	50.482	50.482	50.482	50.482	50.482	50.482	50.482	50.482	50.482
50.482	50.482	50.482	50.482	50.482	50.482	50.482	50.482	50.482	50.482	50.482	50.482	50.482	50.482	50.482	50.482	50.482	50.482	50.482	50.482	50.482	50.482	50.482	50.482	50.482	50.482	50.482	50.482	50.482	50.482	50.482	50.482	50.482	50.482	50.482	50.482	50.482	50.482	50.482	50.482	50.482	50.482	50.482	50.482	50.482	50.482	50.482	50.482	50.482	50.482
50.482	50.482	50.482	50.482	50.482	50.482	50.482	50.482	50.482	50.482	50.482	50.482	50.482	50.482	50.482	50.482	50.482	50.482	50.482	50.482	50.482	50.482	50.482	50.482	50.482	50.482	50.482	50.482	50.482	50.482	50.482	50.482	50.482	50.482	50.482	50.482	50.482	50.482	50.482	50.482	50.482	50.482	50.482	50.482	50.482	50.482	50.482	50.482	50.482	50.482
50.482	50.482	50.482	50.482	50.482	50.482	50.482	50.482	50.482	50.482	50.482	50.482	50.482	50.482	50.482	50.482	50.482	50.482	50.482	50.482	50.482	50.482	50.482	50.482	50.482	50.482	50.482	50.482	50.482	50.482	50.482	50.482	50.482	50.482	50.482	50.482	50.482	50.482	50.482	50.482	50.482	50.482	50.482	50.482	50.482	50.482	50.482	50.482	50.482	50.482
50.482	50.482	50.482	50.482	50.482	50.482	50.482	50.482	50.482	50.482	50.482	50.482	50.482	50.482	50.482	50.482	50.482	50.482	50.482	50.482	50.482	50.482	50.482	50.482	50.482	50.482	50.482	50.482	50.482	50.482	50.482	50.482	50.482	50.482	50.482	50.482	50.482	50.482	50.482	50.482	50.482	50.482	50.482	50.482	50.482	50.482	50.482	50.482	50.482	50.482
50.482	50.482	50.482	50.482	50.482	50.482	50.482	50.482	50.482	50.482	50.482	50.482	50.482	50.482	50.482	50.482	50.482	50.482	50.482	50.482	50.482	50.482	50.482	50.482	50.482	50.482	50.482	50.482	50.482	50.482	50.482	50.482	50.482	50.482	50.482	50.482	50.482	50.482	50.482	50.482	50.482	50.482	50.482	50.482	50.482	50.482	50.482	50.482	50.482	50.482
50.482	50.482	50.482	50.482	50.482	50.482	50.482	50.482	50.482	50.482	50.482	50.482	50.482	50.482	50.482	50.482	50.482	50.482	50.482	50.482	50.482	50.482	50.482	50.482	50.482	50.482	50.482	50.482	50.482	50.482	50.482	50.482	50.482	50.482	50.482	50.482	50.482	50.482	50.482	50.482	50.482	50.482	50.482	50.482	50.482	50.482	50.482	50.482	50.482	50.482
50.482	50.482	50.482	50.482	50.482	50.482	50.482	50.482	50.482	50.482	50.482	50.482	50.482	50.482	50.482	50.482	50.482	50.482	50.482	50.482	50.482	50.482	50.482	50.482	50.482	50.482	50.482	50.482	50.482	50.482	50.482	50.482	50.482	50.482	50.482	50.482	50.482	50.482	50.482	50.482	50.482	50.482	50.482	50.482	50.482	50.482	50.482	50.482	50.482	50.482
50.482	50.482	50.482	50.482	50.482	50.482	50.482	50.482	50.482	50.482	50.482	50.482	50.482	50.482	50.482	50.482	50.482	50.482	50.482	50.482	50.482	50.482	50.482	50.482	50.482	50.482	50.482	50.482	50.482	50.482	50.482	50.482	50.482	50.482	50.482	50.482	50.482	50.482	50.482	50.482	50.482	50.482	50.482	50.482	50.482	50.482	50.482	50.482	50.482	50.482
50.482	50.482	50.482	50.482	50.482	50.482	50.482	50.482	50.482	50.482	50.482	50.482	50.482	50.482	50.482	50.482	50.482	50.482	50.482	50.482	50.482	50.482	50.482	50.482	50.482	50.482	50.482	50.482	50.482	50.482	50.482	50.482	50.482	50.482	50.482	50.482	50.482	50.482	50.482	50.482	50.482	50.482	50.482	50.482	50.482	50.482	50.482	50.482	50.482	50.482
50.482	50.482	50.482	50.482	50.482	50.482	50.482	50.482	50.482	50.482	50.482	50.482	50.482	50.482	50.482	50.482	50.482	50.482	50.482	50.482	50.482	50.482	50.482	50.482	50.482	50.482	50.482	50.482	50.482	50.482	50.482	50.482	50.482	50.482	50.482	50.482	50.482	50.482	50.482	50.482	50.482	50.482	50.482	50.482	50.482	50.482	50.482	50.482	50.482	50.482
50.482	50.482	50.482	50.482	50.482	50.482	50.482	50.482	50.482	50.482	50.482	50.482	50.482	50.482	50.482	50.482	50.482	50.482	50.482	50.482	50.482	50.482	50.482	50.482	50.482	50.482	50.482	50.482	50.482	50.482	50.482	50.482	50.482	50.482	50.482	50.482	50.482	50.482	50.482	50.482	50.482	50.482	50.482	50.482	50.482	50.482	50.482	50.482	50.482	50.482
50.482	50.482	50.482	50.482	50.482	50.482	50.482	50.482	50.482	50.482	50.482	50.482	50.482	50.482	50.482	50.482	50.482	50.482	50.482	50.482	50.482	50.482	50.482	50.482	50.482	50.482	50.482	50.482	50.482	50.482	50.482	50.482	50.482	50.482	50.482	50.482	50.482	50.482	50.482	50.482	50.482	50.482	50.482	50.482	50.482	50.482	50.482	50.482	50.482	50.482
50.482	50.482	50.482	50.482	50.482	50.482	50.482	50.482	50.482	50.482	50.482	50.482	50.482	50.482	50.482	50.482	50.482	50.482	50.482	50.482	50.482	50.482	50.482	50.482	50.482	50.482	50.482	50.482	50.482	50.482	50.482	50.482	50.482	50.482	50.482	50.482	50.482	50.482	50.482	50.482	50.482	50.482	50.482	50.482	50.482	50.482	50.482	50.482	50.482	50.482
50.482	50.482	50.482	50.482	50.482	50.482	50.482	50.482	50.482	50.482	50.482	50.482	50.482	50.482	50.482	50.482	50.482	50.482	50.482	50.482	50.482	50.482	50.482	50.482	50.482	50.482	50.482	50.482	50.482	50.482	50.482	50.482	50.482	50.482	50.482	50.482	50.482	50.482	50.482	50.482	50.482	50.482	50.482	50.482	50.482	50.482	50.482	50.482	50.482	50.482
50.482	50.482	50.482	50.482	50.482	50.482	50.482	50.482	50.482	50.482	50.482	50.482	50.482	50.482	50.482	50.482	50.482	50.482	50.482	50.482	50.482	50.482	50.482	50.482	50.482	50.482	50.482	50.482	50.482	50.482	50.482	50.482	50.482	50.482	50.482	50.482	50.482	50.482	50.482	50.482	50.482	50.482	50.482	50.482	50.482	50.482	50.482	50.482	50.482	50.482
50.482	50.482	50.482	50.482	50.482	50.482	50.482	50.482	50.482	50.482	50.482	50.482	50.482	50.482	50.482	50.482	50.482	50.482	50.482	50.482	50.482	50.482	50.482	50.482	50.482	50.482	50.482	50.482	50.482	50.482	50.482	50.482	50.482	50.482	50.482	50.482	50.482	50.482	50.482	50.482	50.482	50.482	50.482	50.482	50.482	50.482	50.482	50.482	50.482	50.482
50.482	50.482	50.482	50.482	50.482	50.482	50.482	50.482	50.482	50.482	50.482	50.482	50.482	50.482	50.482	50.482	50.482	50.482	50.482	50.482	50.482	50.482	50.482	50.482	50.482	50.482	50.482	50.482	50.482	50.482	50.482	50.482	50.482	50.482	50.482	50.482	50.482	50.482	50.482	50.482	50.482	50.482	50.482	50.482	50.482	50.482	50.482	50.482	50.482	50.482
50.482	50.482	50.482	50.482	50.482	50.482	50.482	50.482	50.482	50.482	50.482	50.482	50.482	50.482	50.482	50.482	50.482	50.482	50.482	50.482	50.482	50.482	50.482	50.482	50.482	50.482	50.482	50.482	50.482	50.482	50.482	50.482	50.482	50.482	50.482	50.482	50.482	50.482	50.482	50.482	50.482	50.482	50.482	50.482	50.482	50.482	50.482	50.482	50.482	50.482
50.482	50.482	50.482	50.482	50.482	50.482	50.482	50.482	50.482	50.482	50.482	50.482	50.482	50.482	50.482	50.482	50.482	50.482	50.482	50.482	50.482	50.482	50.482	50.482	50.482	50.482	50.482	50.482	50.482	50.482	50.482	50.482	50.482	50.482	50.482	50.482	50.482	50.482	50.482	50.482	50.482	50.482	50.482	50.482	50.482	50.482	50.482	50.482	50.482	50.482
50.482	50.482	50.482	50.482	50.482	50.482	50.482	50.482	50.482	50.482	50.482	50.482	50.482	50.482	50.482	50.482	50.482	50.482	50.482	50.482	50.482	50.482	50.482	50.482	50.482	50.482	50.482	50.482	50.482	50.482	50.482	50.482	50.482	50.482	50.482	50.482	50.482	50.482	50.482	50.482	50.482	50.482	50.482	50.482	50.482	50.482	50.482	50.482	50.482	50.482
50.482	50.482	50.482	50.482	50.482	50.482	50.482	50.482	50.482	50.482	50.482	50.482	50.482	50.482	50.482	50.482	50.482	50.482	50.482	50.482	50.482	50.482	50.482	50.482	50.482	50.482	50.482	50.482	50.482	50.482	50.482	50.482	50.482	50.482	50.482	50.482	50.482	50.482	50.482	50.482	50.482	50.482	50.482	50.482	50.482	50.482	50.482	50.482	50.482	50.482
50.482	50.482	50.482	50.482	50.482	50.482	50.482	50.482	50.482	50.482	50.482	50.482	50.482	50.482	50.482	50.482	50.482	50.482	50.482	50.482	50.482	50.482	50.482	50.482	50.482	50.482	50.482	50.482	50.482	50.482	50.482	50.482	50.482	50.482	50.482	50.482	50.482	50.482	50.482	50.482	50.482	50.482	50.482	50.482	50.482	50.482	50.482	50.482	50.482	50.482
50.482	50.482	50.482	50.482	50.482	50.482	50.482	50.482	50.482	50.482	50.482	50.482	50.482	50.482	50.482	50.482	50.482	50.482	50.482	50.482	50.482	50.482	50.482	50.482	50.482	50.482	50.482	50.482	50.482	50.482	50.482	50.482	50.482	50.482	50.482	50.482	50.482	50.482	50.482	50.482	50.482	50.482	50.482	50.482	50.482	50.482	50.482	50.482	50.482	50.482
50.482	50.482	50.482	50.482	50.482	50.482	50.482	50.482	50.482	50.482	50.482	50.482	50.482	50.482	50.482	50.482	50.482	50.482	50.482	50.482	50.482	50.482	50.482	50.482	50.482	50.482	50.482	50.482	50.482	50.482	50.482	50.482	50.482	50.482	50.482	50.482	50.482	50.482	50.482	50.482	50.482	50.482	50.482	50.482	50.482	50.482	50.482	50.482	50.482	50.482
50.482	50.482	50.482	50.482	50.482	50.482	50.482	50.482	50.482	50.482	50.482	50.482	50.482	50.482	50.482	50.482	50.482	50.482	50.482	50.482	50.482	50.482	50.482	50.482	50.482	50.482	50.482	50.482	50.482	50.482	50.482	50.482	50.482	50.482	50.482	50.482	50.482	50.482	50.482	50.482	50.482	50.482	50.482	50.482	50.482	50.482	50.482	50.482	50.482	50.482
50.482	50.482	50.482	50.482	50.482	50.482	50.482	50.482	50.482	50.482	50.482	50.482	50.482	50.482	50.482	50.482	50.482	50.482	50.482	50.482	50.482	50.482	50.482	50.482	50.482	50.482	50.482	50.482	50.482	50.482	50.482	50.482	50.482	50.482	50.482	50.482	50.482	50.482	50.482	50.482	50.482	50.482	50.482	50.482	50.482	50.482	50.482	50.482	50.482	50.482
50.482	50.482	50.482	50.482	50.482	50.482	50.482	50.482	50.482	50.482	50.482	50.482	50.482	50.482	50.482	50.482	50.482	50.482	50.482	50.482	50.482	50.482	50.482	50.482	50.482	50.482	50.482	50.482	50.482	50.482	50.482	50.482	50.482	50.482	50.482	50.482	50.482	50.482	50.482	50.482	50.482	50.482	50.482	50.482	50.482	50.482	50.482	50.482	50.482	50.482
50.482	50.482	50.482	50.482	50.482	50.482	50.482	50.482	50.482	50.482	50.482	50.482	50.482	50.482	50.482	50.482	50.482	50.482	50.482	50.482	50.482	50.482	50.482	50.482	50.482	50.482	50.482	50.482	50.482	50.482	50.482	50.482	50.482	50.482	50.482	50.482	50.482	50.482	50.482	50.482	50.482	50.482	50.482	50.482	50.482	50.482	50.482	50.482	50.482	50.482
50.482	50.482	50.482	50.482	50.482	50.482	50.482	50.482	50.482	50.482	50.482	50.482	50.482	50.482	50.482	50.482	50.482	50.482	50.482	50.482	50.482	50.482	50.482	50.482	50.482	50.482	50.482	50.482	50.482	50.482	50.482	50.482	50.482	50.482	50.482	50.482	50.482	50.482	50.482	50.482	50.482	50.482	50.482	50.482	50.482	50.482	50.482	50.482	50.482	50.482
50.482	50.482	50.482	50.482	50.482	50.482	50.482	50.482	50.482	50.482	50.482	50.482	50.482	50.482	50.482	50.482	50.482	50.482	50.482	50.482	50.482	50.482	50.482	50.482	50.482	50.482	50.482	50.482	50.482	50.482	50.482	50.482	50.482	50.482	50.482	50.482	50.482	50.482	50.482	50.482	50.482	50.482	50.482	50.482	50.482	50.482	50.482	50.482	50.482	50.482
50.482	50.482	50.482	50.482	50.482	50.482	50.482	50.482	50.482	50.482	50.482	50.482	50.482	50.482	50.482	50.482	50.482	50.482	50.482	50.482	50.482	50.482	50.482	50.482	50.482	50.482	50.482	50.482	50.482	50.482	50.482	50.482	50.482	50.482	50.482	50.482	50.482	50.482	50.482	50.482	50.482	50.482	50.482	50.482	50.482	50.482	50.482	50.482	50.482	50.482
50.482	50.482	50.482	50.482	50.482	50.482	50.482	50.482	50.482	50.482	50.482	50.482	50.482	50.482	50.482	50.482	50.482	50.482	50.482	50.482	50.482	50.482	50.482	50.482	50.482	50.482	50.482	50.482	50.482	50.482	50.482	50.482	50.482	50.482	50.482	50.482	50.482	50.482	50.482	50.482	50.482	50.482	50.482	50.482	50.482	50.482	50.482	50.482	50.482	50.482
50.482	50.482	50.482	50.482	50.482	50.482	50.482	50.482	50.482	50.482	50.482	50.482	50.482	50.482	50.482	50.482	50.482	50.482	50.482	50.482	50.482	50.482	50.482	50.482	50.482	50.482	50.482	50.482	50.482	50.482	50.482	50.482	50.482	50.482	50.482	50.482	50.482	50.482	50.482	50.482	50.482	50.482	50.482	50.482	50.482	50.482	50.482	50.482	50.482	50.482
50.482	50.482	50.482	50.482	50.482	50.482	50.482	50.482	50.482	50.482	50.482	50.482	50.482	50.482	50.482	50.482	50.482	50.482	50.482	50.482	50.482	50.482	50.482	50.482	50.482	50.482	50.482	50.482	50.482	50.482	50.482	50.482	50.482	50.482	50.482	50.482	50.482	50.482	50.482	50.482	50.482	50.482	50.482	50.482	50.482	50.482	50.482	50.482	50.482	50.482
50.482	50.482	50.482	50.482	50.482	50.482	50.482	50.482	50.482	50.482	50.482	50.482	50.482	50.482	50.482	50.482	50.482	50.482	50.482	50.482	50.482	50.482	50.482	50.482	50.482	50.482	50.482	50.482	50.482	50.482	50.482	50.482	50.482	50.482	50.482	50.482	50.482	50.482	50.482	50.482	50.482	50.482	50.482	50.482	50.482	50.482	50.482	50.482	50.482	50.482
50.482	50.482	50.482	50.482	50.482	50.482	50.482	50.482	50.482	50.482	50.482	50.482	50.482	50.482	50.482	50.482	50.482	50.482	50.482	50.482	50.482	50.482	50.482	50.482	50.482	50.482	50.482	50.482	50.482	50.482	50.482	50.482	50.482	50.482	50.482	50.482	50.482	50.482	50.482	50.482	50.482	50.482	50.482	50.482	50.482	50.482	50.482	50.482	50.482	50.482
50.482	50.482	50.482	50.482	50.482	50.482	50.482	50.482	50.482	50.482	50.482	50.482	50.482	50.482	50.482	50.482	50.482	50.482	50.482	50.482	50.482	50.482	50.482	50.482	50.482	50.482	50.482	50.482	50.482	50.482	50.482	50.482	50.482	50.482	50.482	50.482	50.482	50.482	50.482	50.482	50.482	50.482	50.482	50.482	50.482	50.482	50.482	50.482	50.482	50.482
50.482	50.482	50.482	50.482	50.482	50.482	50.482	50.482	50.482	50.482	50.482	50.482	50.482	50.482	50.482	50.482	50.482	50.482	50.482	50.482	50.482	50.482	50.482	50.482	50.482	50.482	50.482	50.482	50.482	50.482	50.482	50.482	50.482	50.482	50.482	50.482	50.482	50.482	50.482	50.482	50.482	50.482	50.482	50.482	50.482	50.482	50.482	50.482	50.482	50.482
50.482	50.482	50.482	50.482	50.482	50.482	50.482	50.482	50.482	50.482	50.482	50.482	50.482	50.482	50.482	50.482	50.482	50.482	50.482	50.482	50.482	50.482	50.482	50.482	50.482	50.482	50.482	50.482	50.482	50.482	50.482	50.482	50.482	50.482	50.482	50.482	50.482	50.482	50.482	50.482	50.482	50.482	50.482	50.482	50.482	50.482	50.482	50.482	50.482	50.482
50.482	50.482	50.482	50.482	50.482	50.482	50.482	50.482	50.482	50.482	50.482	50.482	50.482	50.482	50.482	50.482	50.482	50.482	50.482	50.482	50.482	50.482	50.482	50.482	50.482	50.482	50.482	50.482	50.482	50.482	50.482	50.482	50.482	50.482	50.482	50.482	50.482	50.482	50.482	50.482	50.482	50.482	50.482	50.482	50.482	50.482	50.482	50.482	50.482	50.482
50.482	50.482	50.482	50.482	50.482	50.482	50.482	50.482	50.482	50.482	50.482	50.482	50.482	50.482	50.482	50.482	50.482	50.482	50.482	50.482	50.482	50.482	50.482	50.482	50.482	50.482	50.482	50.482	50.482	50.482	50.482	50.482	50.482	50.482	50.482	50.482	50.482	50.482	50.482	50.482	50.482	50.482	50.482	50.482	50.482	50.482	50.482	50.482	50.482	50.482
50.482	50.482	50.482	50.482	50.482	50.482	50.482	50.482	50.482	50.482	50.482	50.482	50.482	50.482	50.482	50.482	50.482	50.482	50.482	50.482	50.482	50.482	50.482	50.482	50.482	50.482	50.482	50.482	50.482	50.482	50.482	50.482	50.482	50.482	50.482	50.482	50.482	50.482	50.482	50.482	50.482	50.482	50.482	50.482	50.482	50.482	50.482	50.482	50.482	50.482
50.482	50.482	50.482	50.482	50.482	50.482	50.482	50.482	50.482	50.482	50.482	50.482	50.482	50.482	50.482	50.482	50.482	50.482	50.482	50.482	50.482	50.482	50.482	50.482	50.482	50.482	50.482	50.482	50.482	50.482	50.482	50.482	50.482	50.482	50.482	50.482	50.482	50.482	50.482	50.482	50.482	50.482	50.482	50.482	50.482	50.482	50.482	50.482	50.482	50.482
50.482	50.482	50.482	50.482	50.482	50.482	50.482	50.482	50.482	50.482	50.482	50.482	50.482	50.482	50.482	50.482	50.482	50.482	50.482	50.482	50.482	50.482	50.482	50.482	50.482	50.482	50.482	50.482	50.482	50.482	50.482	50.482	50.482	50.482	50.482	50.482	50.482	50.482	50.482	50.482	50.482	50.482	50.482	50.482	50.482	50.482	50.482	50.482	50.482	50.482
50.482	50.482	50.482	50.482	50.482	50.482	50.482	50.482	50.482	50.482	50.482	50.482	50.482	50.482	50.482	50.482	50.482	50.482	50.482	50.482	50.482	50.482	50.482	50.482	50.482	50.482	50.482	50.482	50.482	50.482	50.482	50.482	50.482	50.482	50.482	50.482	50.482	50.482	50.482	50.482	50.482	50.482	50.482	50.482	50.482	50.482	50.482	50.482	50.482	50.482
50.482	50.482	50.482	50.482	50.482	50.482	50.482	50.482	50.482	50.482	50.482	50.482	50.482	50.482	50.482	50.482	50.482	50.482	50.482	50.482	50.482	50.482	50.482	50.482	50.482	50.482	50.482	50.482	50.482	50.482	50.482	50.482	50.482	50.482	50.482	50.482	50.482	50.482	50.482	50.482	50.482	50.482	50.482	50.482	50.482	50.482	50.482	50.482	50.482	50.482
50.482	50.482	50.482	50.482	50.482	50.482	50.482	50.482	50.482	50.482	50.482	50.482	50.482	50.482	50.482	50.482	50.482	50.482	50.482	50.482	50.482	50.482	50.482	50.482	50.482	50.482	50.482	50.482	50.482	50.482	50.482	50.482	50.482	50.482	50.482	50.482	50.482	50.482	50.482	50.482	50.482	50.482	50.482	50.482	50.482	50.482	50.482	50.482	50.482	50.482
50.482	50.482	50.482	50.482	50.482	50.482	50.482	50.482	50.482	50.482	50.482	50.482	50.482	50.482	50.482	50.482	50.482	50.482	50.482	50.482	50.482	50.482	50.482	50.482	50.482	50.482	50.482	50.482	50.482	50.482	50.482	50.482	50.482	50.482	50.482	50.482	50.482	50.482	50.482	50.482	50.482	50.482	50.482	50.482	50.482	50.482	50.482	50.482	50.482	50.482
50.482	50.482	50.482	50.482	50.482	50.482	50.482	50.482	50.482	50.482	50.482	50.482	50.482	50.482	50.482	50.482	50.482	50.482	50.482	50.482	50.482	50.482	50.482	50.482	50.482	50.482	50.482	50.482	50.482	50.482	50.482	50.482	50.482	50.482	50.482	50.482	50.482	50.482	50.482	50.482	50.482	50.482	50.482	50.482	50.482	50.482	50.482	50.482	50.482	50.482
50.482	50.482	50.482	50.482	50.482	50.482	50.482	50.482	50.482	50.482	50.482	50.482	50.482	50.482	50.482	50.482	50.482	50.482	50.482	50.482	50.482	50.482	50.482	50.482	50.482	50.482	50.482	50.482	50.482	50.482	50.482	50.482	50.482	50.482	50.482	50.482	50.482	50.482	50.482	50.482	50.482	50.482	50.482	50.482	50.482	50.482	50.482	50.482	50.482	50.482
50.482	50.482	50.482	50.482	50.482	50.482	50.482	50.482	50.482	50.482	50.482	50.482	50.482	50.482	50.482	50.482	50.482	50.482	50.482	50.482	50.482	50.482	50.482	50.482	50.482	50.482	50.482	50.482	50.482	50.482	50.482	50.482	50.482	50.482	50.482	50.482	50.482	50.482	50.482	50.482	50.482	50.482	50.482	50.482	50.482	50.482	50.482	50.482	50.482	50.482
50.482	50.482	50.482	50.482	50.482	50.482	50.482	50.482	50.482	50.482	50.482	50.482	50.482	50.482	50.482	50.482	50.482	50.482	50.482	50.482	50.482	50.482	50.482	50.482	50.482	50.482	50.482	50.482	50.482	50.482	50.482	50.482	50.482	50.482	50.482	50.482	50.482	50.482	50.482	50.482	50.482	50.482	50.482	50.482	50.482	50.482	50.482	50.482	50.482	50.482
50.482	50.482	50.482	50.482	50.482	50.482	50.482	50.482	50.482	50.482	50.482	50.482	50.482	50.482	50.482	50.482	50.482	50.482	50.482	50.482	50.482	50.482	50.482	50.482	50.482	50.482	50.482	50.482	50.482	50.482	50.482	50.482	50.482	50.482	50.482	50.482	50.482	50.482	50.482	50.482	50.482	50.482	50.482	50.482	50.482	50.482	50.482	50.482	50.482	50.482
50.482	50.482	50.482	50.482	50.482	50.482	50.482	50.482	50.482	50.482	50.482	50.482	50.482	50.482	50.482	50.482	50.482	50.482	50.482	50.482	50.482	50.482	50.482	50.482	50.482	50.482	50.482	50.482	50.482	50.482	50.482	50.482	50.482	50.482	50.482	50.482	50.482	50.482	50.482	50.482	50.482	50.482	50.482	50.482	50.482	50.482	50.482	50.482	50.482	50.482
50.482	50.482	50.482	50.482	50.482	50.482	50.482	50.482	50.482	50.482	50.482	50.482	50.482	50.482	50.482	50.482	50.482	50.482	50.482	50.482	50.482	50.482	50.482	50.482	50.482	50.482	50.482	50.482	50.482	50.482	50.482	50.482	50.482	50.482	50.482	50.482	50.482	50.482	50.482	50.482	50.482	50.482	50.482	50.482	50.482	50.482	50.482	50.482	50.482	50.482
50.482	50.482	50.482	50.482	50.482	50.482	50.482	50.482	50.482	50.482	50.482	50.482	50.482	50.482	50.482	50.482	50.482	50.482	50.482	50.482	50.482	50.482	50.482	50.482	50.482	50.482	50.482	50.482	50.482	50.482	50.482	50.482	50.482	50.482	50.482	50.482	50.482	50.482	50.482	50.482	50.482	50.482	50.482	50.482	50.482	50.482	50.482	50.482	50.482	50.482
50.482	50.482	50.482	50.482	50.482	50.482	50.482	50.482	50.482	50.482	50.482	50.482	50.482	50.482	50.482	50.482	50.482	50.482	50.482	50.482	50.482	50.482	50.482	50.482	50.482	50.482	50.482	50.482	50.482	50.482	50.482	50.482	50.482	50.482	50.482	50.482	50.482	50.482	50.482	50.482	50.482	50.482	50.482	50.482	50.482	50.482	50.482	50.482	50.482	50.482
50.482	50.482	50.482	50.482	50.482	50.482	50.482	50.482	50.482	50.482	50.482	50.482	50.482	50.482	50.482	50.482	50.482	50.482	50.482	50.482	50.482	50.482	50.482	50.482	50.482	50.482	50.482	50.482	50.482	50.482	50.482	50.482	50.482	50.482	50.482	50.482	50.482	50.482	50.482	50.482	50.482	50.482	50.482	50.482	50.482	50.482	50.482	50.482	50.482	50.482
50.482	50.482	50.482	50.482	50.482	50.482	50.482	50.482	50.482	50.482	50.482	50.482	50.482	50.482	50.482	50.482	50.482	50.482	50.482	50.482	50.482	50.482	50.482	50.482	50.482	50.482	50.482	50.482	50.482	50.482	50.482	50.482	50.482	50.482	50.482	50.482	50.482	50.482	50.482	50.482	50.482	50.482	50.482	50.482	50.482	50.482	50.482	50.482	50.482	50.482
50.482	50.482	50.482	50.482	50.482	50.482	50.482	50.482	50.482	50.482	50.482	50.482	50.482	50.482	50.482	50.482	50.482	50.482	50.482	50.482	50.482	50.482	50.482	50.482	50.482	50.482	50.482	50.482	50.482	50.482	50.482	50.482	50.482	50.482	50.482	50.482	50.482	50.482	50.482	50.482	50.482	50.482	50.482	50.482	50.482	50.482	50.482	50.482	50.482	50.482
50.482	50.482	50.482	50.482	50.482	50.482	50.482	50.482	50.482	50.482	50.482	50.482	50.482	50.482	50.482	50.482	50.482	50.482	50.482	50.482	50.482	50.482	50.482	50.482	50.482	50.482	50.482	50.482	50.482	50.482	50.482	50.482	50.482	50.482	50.482	50.482	50.482	50.482	50.482	50.482	50.482	50.482	50.482	50.482	50.482	50.482	50.482	50.482	50.482	50.482
50.482	50.482	50.482	50.482	50.482	50.482	50.482	50.482	50.482	50.482	50.482	50.482	50.482	50.482	50.482	50.482	50.482	50.482	50.482	50.482	50.482	50.482	50.482	50.482	50.482	50.482	50.482	50.482	50.482	50.482	50.482	50.482	50.482	50.482	50.482	50.482	50.482	50.482	50.482	50.482	50.482	50.482	50.482	50.482	50.482	50.482	50.482	50.482	50.482	50.482
50.482	50.482	50.482	50.482	50.482	50.482	50.482	50.482	50.482	50.482	50.482	50.482	50.482	50.482	50.482	50.482	50.482	50.482	50.482	50.482	50.482	50.482	50.482	50.482	50.482	50.482	50.482	50.482	50.482	50.482	50.482	50.482	50.482	50.482	50.482	50.482	50.482	50.482	50.482	50.482	50.482	50.482	50.482	50.482	50.482	50.482	50.482	50.482	50.482	50.482
50.482	50.482	50.482	50.482	50.482	50.482	50.482	50.482	50.482	50.482	50.482	50.482	50.482	50.482	50.482	50.482	50.482	50.482	50.482	50.482	50.482	50.482	50.482	50.482	50.482	50.482	50.482	50.482	50.482	50.482	50.482	50.482	50.482	50.482	50.482	50.482	50.482	50.482	50.482	50.482	50.482	50.482	50.482	50.482	50.482	50.482	50.482	50.482	50.482	50.482
50.482	50.482	50.482	50.482	50.482	50.482	50.482	50.482	50.482	50.482	50.482	50.482	50.482	50.482	50.482	50.482	50.482	50.482	50.482	50.482	50.482	50.482	50.482	50.482	50.482	50.482	50.482	50.482	50.482	50.482	50.482	50.482	50.482	50.482	50.482	50.482	50.482	50.482	50.482	50.482	50.482	50.482	50.482	50.482	50.482	50.482	50.482	50.482	50.482	50.482
50.482	50.482	50.482	50.482	50.482	50.482	50.482	50.482	50.482	50.482	50.482	50.482	50.482	50.482	50.482	50.482	50.482	50.482	50.482	50.482	50.482	50.482	50.482	50.482	50.482	50.482	50.482	50.482	50.482	50.482	50.482	50.482	50.482	50.482	50.482	50.482	50.482	50.482	50.482	50.482	50.482	50.482	50.482	50.482	50.482	50.482	50.482	50.482	50.482	50.482
50.482	50.482	50.482	50.482	50.482	50.482	50.482	50.482	50.482	50.482	50.482	50.482	50.482	50.482	50.482	50.482	50.482	50.482	50.482	50.482	50.482	50.482	50.482	50.482	50.482	50.482	50.482	50.482	50.482	50.482	50.482	50.482	50.482	50.482	50.482	50.482	50.482	50.482	50.482	50.482	50.482	50.482	50.482	50.482	50.482	50.482	50.482	50.482	50.482	50.482
50.482	50.482	50.482	50.482	50.482	50.482	50.482	50.482	50.482	50.482	50.482	50.482	50.482	50.482	50.482	50.482	50.482	50.482	50.482	50.482	50.482	50.482	50.482	50.482	50.482	50.482	50.482	50.482	50.482	50.482	50.482	50.482	50.482	50.482	50.482	50.482	50.482	50.482	50.482	50.482	50.482	50.482	50.482	50.482	50.482	50.482	50.482	50.482	50.482	50.482
50.482	50.482	50.482	50.482	50.482	50.482	50.482	50.482	50.482	50.482	50.482	50.482	50.482	50.482	50.482	50.482	50.482	50.482	50.482	50.482	50.482	50.482	50.482	50.482	50.482	50.482	50.482	50.482	50.482	50.482	50.482	50.482	50.482	50.482	50.482	50.482	50.482	50.482	50.482	50.482	50.482	50.482	50.482	50.482	50.482	50.482	50.482	50.482	50.482	50.482
50.482	50.482	50.482	50.482	50.482	50.482	50.482	50.482	50.482	50.482	50.482	50.482	50.482	50.482	50.482	50.482	50.482	50.482	50.482	50.482	50.482	50.482	50.482	50.482	50.482	50.482	50.482	50.482	50.482	50.482	50.482	50.482	50.482	50.482	50.482	50.482	50.482	50.482	50.482	50.482	50.482	50.482	50.482	50.482	50.482	50.482	50.482	50.482	50.482	50.482
50.482	50.482	50.482	50.482	50.482	50.482	50.482	50.482	50.482	50.482	50.482	50.482	50.482	50.482	50.482	50.482	50.482	50.482	50.482	50.482	50.482	50.482	50.482	50.482	50.482	50.482	50.482	50.482	50.482	50.482	50.482	50.482	50.482	50.482	50.482	50.482	50.482	50.482	50.482	50.482	50.482	50.482	50.482	50.482	50.482	50.482	50.482	50.482	50.482	50.482
50.482	50.482	50.482	50.482	50.482	50.482	50.482	50.482	50.482	50.482	50.482	50.482	50.482	50.482	50.482	50.482	50.482	50.482	50.482	50.482	50.482	50.482	50.482	50.482	50.482	50.482	50.482	50.482	50.482	50.482	50.482	50.482	50.482	50.482	50.482	50.482	50.482	50.482	50.482	50.482	50.482	50.482	50.482	50.482	50.482	50.482	50.482	50.482	50.482	50.482
50.482	50.482	50.482	50.482	50.482	50.482	50.482	50.482	50.482	50.482	50.482	50.482	50.482	50.482	50.482	50.482	50.482	50.482	50.482	50.482	50.482	50.482	50.482	50.482	50.482	50.482	50.482	50.482	50.482	50.482	50.482	50.482	50.482	50.482	50.482	50.482	50.482	50.482	50.482	50.482	50.482	50.482	50.482	50.482	50.482	50.482	50.482	50.482	50.482	50.482
50.482	50.482	50.482	50.482	50.482	50.482	50.482	50.482	50.482	50.482	50.482	50.482	50.482	50.482	50.482	50.482	50.482	50.482	50.482	50.482	50.482	50.482	50.482	50.482	50.482	50.482	50.482	50.482	50.482	50.482	50.482	50.482	50.482	50.482	50.482	50.482	50.482	50.482	50.482	50.482	50.482	50.482	50.482	50.482	50.482	50.482	50.482	50.482	50.482	50.482
50.482	50.482	50.482	50.482	50.482	50.482	50.482	50.482	50.482	50.482	50.482	50.482	50.482	50.482	50.482	50.482	50.482	50.482	50.482	50.482	50.482	50.482	50.482	50.482	50.482	50.482	50.482	50.482	50.482	50.482	50.482	50.482	50.482	50.482	50.482	50.482	50.482	50.482	50.482	50.482	50.482	50.482	50.482	50.482	50.482	50.482	50.482	50.482	50.482	50.482
50.482	50.482	50.482	50.482	50.482	50.482	50.482	50.482	50.482	50.482	50.482	50.482	50.482	50.482	50.482	50.482	50.482	50.482	50.482	50.482	50.482	50.482	50.482	50.482	50.482	50.482	50.482	50.482	50.482	50.482	50.482	50.482	50.482	50.482	50.482	50.482	50.482	50.482	50.482	50.482	50.482	50.482	50.482	50.482	50.482	50.482	50.482	50.482	50.482	50.482
50.482	50.482	50.482	50.482	50.482	50.482	50.482	50.482	50.482	50.482	50.482	50.482	50.482	50.482	50.482	50.482	50.482	50.482	50.482	50.482	50.482	50.482	50.482	50.482	50.482	50.482	50.482	50.482	50.482	50.482	50.482	50.482	50.482	50.482	50.482	50.482	50.482	50.482	50.482	50.482	50.482	50.482	50.482	50.482	50.482	50.482	50.482	50.482	50.482	50.482
50.482	50.482	50.482	50.482	50.482	50.482	50.482	50.482	50.482	50.482	50.482	50.482	50.482	50.482	50.482	50.482	50.482	50.482	50.482	50.482	50.482	50.482	50.482	50.482	50.482	50.482	50.482	50.482	50.482	50.482	50.482	50.482	50.482	50.482	50.482	50.482	50.482	50.482	50.482	50.482	50.482	50.482	50.482	50.482	50.482	50.482	50.482	50.482	50.482	50.482
50.482	50.482	50.482	50.482	50.482	50.482	50.482	50.482	50.482	50.482	50.482	50.482	50.482	50.482	50.482	50.482	50.482	50.482	50.482	50.482	50.482	50.482	50.482	50.482	50.482	50.482	50.482	50.482	50.482	50.482	50.482	50.482	50.482	50.482	50.482	50.482	50.482	50.482	50.482	50.482	50.482	50.482	50.482	50.482	50.482	50.482	50.482	50.482	50.482	50.482
50.482	50.482	50.482	50.482	50.482	50.482	50.482	50.482	50.482	50.482	50.482	50.482	50.482	50.482	50.482	50.482	50.482	50.482	50.482	50.482	50.482	50.482	50.482	50.482	50.482	50.482	50.482	50.482	50.482	50.482	50.482	50.482	50.482	50.482	50.482	50.482	50.482	50.482	50.482	50.482	50.482	50.482	50.482	50.482	50.482	50.482	50.482	50.482	50.482	50.482
50.482	50.482	50.482	50.482	50.482	50.482	50.482	50.482	50.482	50.482	50.482	50.482	50.482	50.482	50.482	50.482	50.482	50.482	50.482	50.482	50.482	50.482	50.482	50.482	50.482	50.482	50.482	50.482	50.482	50.482	50.482	50.482	50.482	50.482	50.482	50.482	50.482	50.482	50.482	50.482	50.482	50.482	50.482	50.482	50.482	50.482	50.482	50.482	50.482	50.482
50.482	50.482	50.482	50.482	50.482	50.482	50.482	50.482	50.482	50.482	50.482	50.482	50.482	50.482	50.482	50.482	50.482	50.482	50.482	50.482	50.482	50.482	50.482	50.482	50.482	50.482	50.482	50.482	50.482	50.482	50.482	50.482	50.482	50.482	50.482	50.482	50.482	50.482	50.482	50.482	50.482	50.482	50.482	50.482	50.482	50.482	50.482	50.482	50.482	50.482
50.482	50.482	50.482	50.482	50.482	50.482	50.482	50.482	50.482	50.482	50.482	50.482	50.482	50.482	50.482	50.482	50.482	50.482	50.482	50.482	50.482	50.482	50.482	50.482	50.482	50.482	50.482	50.482	50.482	50.482	50.482	50.482	50.482	50.482	50.482	50.482	50.482	50.482	50.482	50.482	50.482	50.482	50.482	50.482	50.482	50.482	50.482	50.482	50.482	50.482
50.482	50.482	50.482	50.482	50.482	50.482	50.482	50.482	50.482	50.482	50.482	50.482	50.482	50.482	50.482	50.482	50.482	50.482	50.482	50.482	50.482	50.482	50.482	50.482	50.482	50.482	50.482	50.482	50.482	50.482	50.482	50.482	50.482	50.482	50.482	50.482	50.482	50.482	50.482	50.482	50.482	50.482	50.482	50.482	50.482	50.482	50.482	50.482	50.482	50.482
50.482	50.482	50.482	50.482	50.482	50.482	50.482	50.482	50.482	50.482	50.482	50.482	50.482	50.482	50.482	50.482	50.482	50.482	50.482	50.482	50.482	50.482	50.482	50.482	50.482	50.482	50.482	50.482	50.482	50.482	50.482	50.482	50.482	50.482	50.482	50.482	50.482	50.482	50.482	50.482	50.482	50.482	50.482	50.482	50.482	50.482	50.482	50.482	50.482	50.482
50.482	50.482	50.482	50.482	50.482	50.482	50.482	50.482	50.482	50.482	50.482	50.482	50.482	50.482	50.482	50.482	50.482	50.482	50.482	50.482	50.482	50.482	50.482	50.482	50.482	50.482	50.482	50.482	50.482	50.482	50.482	50.482	50.482	50.482	50.482	50.482	50.482	50.482	50.482	50.482	50.482	50.482	50.482	50.482	50.482	50.482	50.482	50.482	50.482	50.482
50.482	50.482	50.482	50.482	50.482	50.482	50.482	50.482	50.482	50.482	50.482	50.482	50.482	50.482	50.482	50.482	50.482	50.482	50.482	50.482	50.482	50.482	50.482	50.482	50.482	50.482	50.482	50.482	50.482	50.482	50.482	50.482	50.482	50.482	50.482	50.482	50.482	50.482	50.482	50.482	50.482	50.482	50.482	50.482	50.482	50.482	50.482	50.482	50.482	50.482
50.482	50.482	50.482	50.482	50.482	50.482	50.482	50.482	50.482	50.482	50.482	50.482	50.482	50.482	50.482	50.482	50.482	50.482	50.482	50.482	50.482	50.482	50.482	50.482	50.482	50.482	50.482	50.482	50.482	50.482	50.482	50.482	50.482	50.482	50.482	50.482	50.482	50.482	50.482	50.482	50.482	50.482	50.482	50.482	50.482	50.482	50.482	50.482	50.482	50.482
50.482	50.482	50.482	50.482	50.482	50.482	50.482	50.482	50.482	50.482	50.482	50.482	50.482	50.482	50.482	50.482	50.482	50.482	50.482	50.482	50.482	50.482	50.482	50.482	50.482	50.482	50.482	50.482	50.482	50.482	50.482	50.482	50.482	50.482	50.482	50.482	50.482	50.482	50.482	50.482	50.482	50.482	50.482	50.482	50.482	50.482	50.482	50.482	50.482	50.482
50.482	50.482	50.482	50.482	50.482	50.482	50.482	50.482	50.482	50.482	50.482	50.482	50.482	50.482	50.482	50.482	50.482	50.482	50.482	50.482	50.482	50.482	50.482	50.482	50.482	50.482	50.482	50.482	50.482	50.482	50.482	50.482	50.482	50.482	50.482	50.482	50.482	50.482	50.482	50.482	50.482	50.482	50.482	50.482	50.482	50.482	50.482	50.482	50.482	50.482
50.482	50.482	50.482	50.482	50.482	50.482	50.482	50.482	50.482	50.482	50.482	50.482	50.482	50.482	50.482	50.482	50.482	50.482	50.482	50.482	50.482	50.482	50.482	50.482	50.482	50.482	50.482	50.482	50.482	50.482	50.482	50.482	50.482	50.482	50.482	50.482	50.482	50.482	50.482	50.482	50.482	50.482	50.482	50.482	50.482	50.482	50.482	50.482	50.482	50.482
50.482	50.482	50.482	50.482	50.482	50.482	50.482	50.482	50.482	50.482	50.482	50.482	50.482	50.482	50.482	50.482	50.482	50.482	50.482	50.482	50.482	50.482	50.482	50.482	50.482	50.482	50.482	50.482	50.482	50.482	50.482	50.482	50.482	50.482	50.482	50.482	50.482	50.482	50.482	50.482	50.482	50.482	50.482	50.482	50.482	50.482	50.482	50.482	50.482	50.482
50.482	50.482	50.482	50.482	50.482	50.482	50.482	50.482	50.482	50.482	50.482	50.482	50.482	50.482	50.482	50.482	50.482	50.482	50.482	50.482	50.482	50.482	50.482	50.482	50.482	50.482	50.482	50.482	50.482	50.482	50.482	50.482	50.482	50.482	50.482	50.482	50.482	50.482	50.482	50.482	50.482	50.482	50.482	50.482	50.482	50.482	50.482	50.482	50.482	50.482
50.482	50.482	50.482	50.482	50.482	50.482	50.482	50.482	50.482	50.482	50.482	50.482	50.482	50.482	50.482	50.482	50.482	50.482	50.482	50.482	50.482	50.482	50.482	50.482	50.482	50.482	50.482	50.482	50.482	50.482	50.482	50.482	50.482	50.482	50.482	50.482	50.482	50.482	50.482	50.482	50.482	50.482	50.482	50.482	50.482	50.482	50.482	50.482	50.482	50.482
50.482	50.482	50.482	50.482	50.482	50.482	50.482	50.482	50.482	50.482	50.482	50.482	50.482	50.482	50.482	50.482	50.482	50.482	50.482	50.482	50.482	50.482	50.482	50.482	50.482	50.482	50.482	50.482	50.482	50.482	50.482	50.482	50.482	50.482	50.482	50.482	50.482	50.482	50.482	50.482	50.482	50.482	50.482	50.482	50.482	50.482	50.482	50.482	50.482	50.482
50.482	50.482	50.482	50.482	50.482	50.482	50.482	50.482	50.482	50.482	50.482	50.482	50.482	50.482	50.482	50.482	50.482	50.482	50.482	50.482	50.482	50.482	50.482	50.482	50.482	50.482	50.482	50.482	50.482	50.482	50.482	50.482	50.482	50.482	50.482	50.482	50.482	50.482	50.482	50.482	50.482	50.482	50.482	50.482	50.482	50.482	50.482	50.482	50.482	50.482
50.482	50.482	50.482	50.482	50.482	50.482	50.482	50.482	50.482	50.482	50.482	50.482	50.482	50.482	50.482	50.482	50.482	50.482	50.482	50.482	50.482	50.482	50.482	50.482	50.482	50.482	50.482	50.482	50.482	50.482	50.482	50.482	50.482	50.482	50.482	50.482	50.482	50.482	50.482	50.482	50.482	50.482	50.482	50.482	50.482	50.482	50.482	50.482	50.482	50.482
50.482	50.482	50.482	50.482	50.482	50.482	50.482	50.482	50.482	50.482	50.482	50.482	50.482	50.482	50.482	50.482	50.482	50.482	50.482	50.482	50.482	50.482	50.482	50.482	50.482	50.482	50.482	50.482	50.482	50.482	50.482	50.482	50.482	50.482	50.482	50.482	50.482	50.482	50.482	50.482	50.482	50.482	50.482	50.482	50.482	50.482	50.482	50.482	50.482	50.482
50.482	50.482	50.482	50.482	50.482	50.482	50.482	50.482	50.482	50.482	50.482	50.482	50.482	50.482	50.482	50.482	50.482	50.482	50.482	50.482	50.482	50.482	50.482	50.482	50.482	50.482	50.482	50.482	50.482	50.482	50.482	50.482	50.482	50.482	50.482	50.482	50.482	50.482	50.482	50.482	50.482	50.482	50.482	50.482	50.482	50.482	50.482	50.482	50.482	50.482
50.482	50.482	50.482	50.482	50.482	50.482	50.482	50.482	50.482	50.482	50.482	50.482	50.482	50.482	50.482	50.482	50.482	50.482	50.482	50.482	50.482	50.482	50.482	50.482	50.482	50.482	50.482	50.482	50.482	50.482	50.482	50.482	50.482	50.482	50.482	50.482	50.482	50.482	50.482	50.482	50.482	50.482	50.482	50.482	50.482	50.482	50.482	50.482	50.482	50.482
50.482	50.482	50.482	50.482	50.482	50.482	50.482	50.482	50.482	50.482	50.482	50.482	50.482	50.482	50.482	50.482	50.482	50.482	50.482	50.482	50.482	50.482	50.482	50.482	50.482	50.482	50.482	50.482	50.482	50.482	50.482	50.482	50.482	50.482	50.482	50.482	50.482	50.482	50.482	50.482	50.482	50.482	50.482	50.482	50.482	50.482	50.482	50.482	50.482	50.482
50.482	50.482	50.482	50.482	50.482	50.482	50.482	50.482	50.482	50.482	50.482	50.482	50.482	50.482	50.482	50.482	50.482	50.482	50.482	50.482	50.482	50.482	50.482	50.482	50.482	50.482	50.482	50.482	50.482	50.482	50.482	50.482	50.482	50.482	50.482	50.482	50.482	50.482	50.482	50.482	50.482	50.482	50.482	50.482	50.482	50.482	50.482	50.482	50.482	50.482
50.482	50.482	50.482	50.482	50.482	50.482	50.482	50.482	50.482	50.482	50.482	50.482	50.482	50.482	50.482	50.482	50.482	50.482	50.482	50.482	50.482	50.482	50.482	50.482	50.482	50.482	50.482	50.482	50.482	50.482	50.482	50.482	50.482	50.482	50.482	50.482	50.482	50.482	50.482	50.482	50.482	50.482	50.482	50.482	50.482	50.482	50.482	50.482	50.482	50.482
50.482	50.482	50.482	50.482	50.482	50.482	50.482	50.482	50.482	50.482	50.482	50.482	50.482	50.482	50.482	50.482	50.482	50.482	50.482	50.482	50.482	50.482	50.482	50.482	50.482	50.482	50.482	50.482	50.482	50.482	50.482	50.482	50.482	50.482	50.482	50.482	50.482	50.482	50.482	50.482	50.482	50.482	50.482	50.482	50.482	50.482	50.482	50.482	50.482	50.482
50.482	50.482	50.482	50.482	50.482	50.482	50.482	50.482	50.482	50.482	50.482	50.482	50.482	50.482	50.482	50.482	50.482	50.482	50.482	50.482	50.482	50.482	50.482	50.482	50.482	50.482	50.482	50.482	50.482	50.482	50.482	50.482	50.482	50.482	50.482	50.482	50.482	50.482	50.482	50.482	50.482	50.482	50.482	50.482	50.482	50.482	50.482	50.482	50.482	50.482
50.482	50.482	50.482	50.482	50.482	50.482	50.482	50.482	50.482	50.482	50.482	50.482	50.482	50.482	50.482	50.482	50.482	50.482	50.482	50.482	50.482	50.482	50.482	50.482	50.482	50.482	50.482	50.482	50.482	50.482	50.482	50.482	50.482	50.482	50.482	50.482	50.482	50.482	50.482	50.482	50.482	50.482	50.482	50.482	50.482	50.482	50.482	50.482	50.482	50.482
50.482	50.482	50.482	50.482	50.482	50.482	50.482	50.482	50.482	50.482	50.482	50.482	50.482	50.482	50.482	50.482	50.482	50.482	50.482	50.482	50.482	50.482	50.482	50.482	50.482	50.482	50.482	50.482	50.482	50.482	50.482	50.482	50.482	50.482	50.482	50.482	50.482	50.482	50.482	50.482	50.482	50.482	50.482	50.482	50.482	50.482	50.482	50.482	50.482	50.482
50.482	50.482	50.482	50.482	50.482	50.482	50.482	50.482	50.482	50.482	50.482	50.482	50.482	50.482	50.482	50.482	50.482	50.482	50.482	50.482	50.482	50.482	50.482	50.482	50.482	50.482	50.482	50.482	50.482	50.482	50.482	50.482	50.482	50.482	50.482	50.482	50.482	50.482	50.482	50.482	50.482	50.482	50.482	50.482	50.482	50.482	50.482	50.482	50.482	50.482
50.482	50.482	50.482	50.482	50.482	50.482	50.482	50.482	50.482	50.482	50.482	50.482	50.482	50.482	50.482	50.482	50.482	50.482	50.482	50.482	50.482	50.482	50.482	50.482	50.482	50.482	50.482	50.482	50.482	50.482	50.482	50.482	50.482	50.482	50.482	50.482	50.482	50.482	50.482	50.482	50.482	50.482	50.482	50.482	50.482	50.482	50.482	50.482	50.482	50.482
50.482	50.482	50.482	50.482	50.482	50.482	50.482	50.482	50.482	50.482	50.482	50.482	50.482	50.482	50.482	50.482	50.482	50.482	50.482	50.482	50.482	50.482	50.482	50.482	50.482	50.482	50.482	50.482	50.482	50.482	50.482	50.482	50.482	50.482	50.482	50.482	50.482	50.482	50.482	50.482	50.482	50.482	50.482	50.482	50.482	50.482	50.482	50.482	50.482	50.482
50.482	50.482	50.482	50.482	50.482	50.482	50.482	50.482	50.482	50.482	50.482	50.482	50.482	50.482	50.482	50.482	50.482	50.482	50.482	50.482	50.482	50.482	50.482	50.482	50.482	50.482	50.482	50.482	50.482	50.482	50.482	50.482	50.482	50.482	50.482	50.482	50.482	50.482	50.482	50.482	50.482	50.482	50.482	50.482	50.482	50.482	50.482	50.482	50.482	50.482
50.482	50.482	50.482	50.482	50.482	50.482	50.482	50.482	50.482	50.482	50.482	50.482	50.482	50.482	50.482	50.482	50.482	50.482	50.482	50.482	50.482	50.482	50.482	50.482	50.482	50.482	50.482	50.482	50.482	50.482	50.482	50.482	50.482	50.482	50.482	50.482	50.482	50.482	50.482	50.482	50.482	50.482	50.482	50.482	50.482	50.482	50.482	50.482	50.482	50.482
50.482	50.482	50.482	50.482	50.482	50.482	50.482	50.482	50.482	50.482	50.482	50.482	50.482	50.482	50.482	50.482	50.482	50.482	50.482	50.482	50.482	50.482	50.482	50.482	50.482	50.482	50.482	50.482	50.482	50.482	50.482	50.482	50.482	50.482	50.482	50.482	50.482	50.482	50.482	50.482	50.482	50.482	50.482	50.482	50.482	50.482	50.482	50.482	50.482	50.482
50.482	50.482	50.482	50.482	50.482	50.482	50.482	50.482	50.482	50.482	50.482	50.482	50.482	50.482	50.482	50.482	50.482	50.482	50.482	50.482	50.482	50.482	50.482	50.482	50.482	50.482	50.482	50.482	50.482	50.482	50.482	50.482	50.482	50.482	50.482	50.482	50.482	50.482	50.482	50.482	50.482	50.482	50.482	50.482	50.482	50.482	50.482	50.482	50.482	50.482
50.482	50.482	50.482	50.482	50.482	50.482	50.482	50.482	50.482	50.482	50.482	50.482	50.482	50.482	50.482	50.482	50.482	50.482	50.482	50.482	50.482	50.482	50.482	50.482	50.482	50.482	50.482	50.482	50.482	50.482	50.482	50.482	50.482	50.482	50.482	50.482	50.482	50.482	50.482	50.482	50.482	50.482	50.482	50.482	50.482	50.482	50.482	50.482	50.482	50.482
50.482	50.482	50.482	50.482	50.482	50.482	50.482	50.482	50.482	50.482	50.482	50.482	50.482	50.482	50.482	50.482	50.482	50.482	50.482	50.482	50.482	50.482	50.482	50.482	50.482	50.482	50.482	50.482	50.482	50.482	50.482	50.482	50.482	50.482	50.482	50.482	50.482	50.482	50.482	50.482	50.482	50.482	50.482	50.482	50.482	50.482	50.482	50.482	50.482	50.482
50.482	50.482	50.482	50.482	50.482	50.482	50.482	50.482	50.482	50.482	50.482	50.482	50.482	50.482	50.482	50.482	50.482	50.482	50.482	50.482	50.482	50.482	50.482	50.482	50.482	50.482	50.482	50.482	50.482	50.482	50.482	50.482	50.482	50.482	50.482	50.482	50.482	50.482	50.482	50.482	50.482	50.482	50.482	50.482	50.482	50.482	50.482	50.482	50.482	50.482
50.482	50.482	50.482	50.482	50.482	50.482	50.482	50.482	50.482	50.482	50.482	50.482	50.482	50.482	50.482	50.482	50.482	50.482	50.482	50.482	50.482	50.482	50.482	50.482	50.482	50.482	50.482	50.482	50.482	50.482	50.482	50.482	50.482	50.482	50.482	50.482	50.482	50.482	50.482	50.482	50.482	50.482	50.482	50.482	50.482	50.482	50.482	50.482	50.482	50.482
50.482	50.482	50.482	50.482	50.482	50.482	50.482	50.482	50.482	50.482	50.482	50.482	50.482	50.482	50.482	50.482	50.482	50.482	50.482	50.482	50.482	50.482	50.482	50.482	50.482	50.482	50.482	50.482	50.482	50.482	50.482	50.482	50.482	50.482	50.482	50.482	50.482	50.482	50.482	50.482	50.482	50.482	50.482	50.482	50.482	50.482	50.482	50.482	50.482	50.482
50.482	50.482	50.482	50.482	50.482	50.482	50.482	50.482	50.482	50.482	50.482	50.482	50.482	50.482	50.482	50.482	50.482	50.482	50.482	50.482	50.482	50.482	50.482	50.482	50.482	50.482	50.482	50.482	50.482	50.482	50.482	50.482	50.482	50.482	50.482	50.482	50.482	50.482	50.482	50.482	50.482	50.482	50.482	50.482	50.482	50.482	50.482	50.482	50.482	50.482
50.482	50.482	50.482	50.482	50.482	50.482	50.482	50.482	50.482	50.482	50.482	50.482	50.482	50.482	50.482	50.482	50.482	50.482	50.482	50.482	50.482	50.482	50.482	50.482	50.482	50.482	50.482	50.482	50.482	50.482	50.482	50.482	50.482	50.482	50.482	50.482	50.482	50.482	50.482	50.482	50.482	50.482	50.482	50.482	50.482	50.482	50.482	50.482	50.482	50.482
50.482	50.482	50.482	50.482	50.482	50.482	50.482	50.482	50.482	50.482	50.482	50.482	50.482	50.482	50.482	50.482	50.482	50.482	50.482	50.482	50.482	50.482	50.482	50.482	50.482	50.482	50.482	50.482	50.482	50.482	50.482	50.482	50.482	50.482	50.482	50.482	50.482	50.482	50.482	50.482	50.482	50.482	50.482	50.482	50.482	50.482	50.482	50.482	50.482	50.482
50.482	50.482	50.482	50.482	50.482	50.482	50.482	50.482	50.482	50.482	50.482	50.482	50.482	50.482	50.482	50.482	50.482	50.482	50.482	50.482	50.482	50.482	50.482	50.482	50.482	50.482	50.482	50.482	50.482	50.482	50.482	50.482	50.482	50.482	50.482	50.482	50.482	50.482	50.482	50.482	50.482	50.482	50.482	50.482	50.482	50.482	50.482	50.482	50.482	50.482
50.482	50.482	50.482	50.482	50.482	50.482	50.482	50.482	50.482	50.482	50.482	50.482	50.482	50.482	50.482	50.482	50.482	50.482	50.482	50.482	50.482	50.482	50.482	50.482	50.482	50.482	50.482	50.482	50.482	50.482	50.482	50.482	50.482	50.482	50.482	50.482	50.482	50.482	50.482	50.482	50.482	50.482	50.482	50.482	50.482	50.482	50.482	50.482	50.482	50.482
50.482	50.482	50.482	50.482	50.482	50.482	50.482	50.482	50.482	50.482	50.482	50.482	50.482	50.482	50.482	50.482	50.482	50.482	50.482	50.482	50.482	50.482	50.482	50.482	50.482	50.482	50.482	50.482	50.482	50.482	50.482	50.482	50.482	50.482	50.482	50.482	50.482	50.482	50.482	50.482	50.482	50.482	50.482	50.482	50.482	50.482	50.482	50.482	50.482	50.482
50.482	50.482	50.482	50.482	50.482	50.482	50.482	50.482	50.482	50.482	50.482	50.482	50.482	50.482	50.482	50.482	50.482	50.482	50.482	50.482	50.482	50.482	50.482	50.482	50.482	50.482	50.482	50.482	50.482	50.482	50.482	50.482	50.482	50.482	50.482	50.482	50.482	50.482	50.482	50.482	50.482	50.482	50.482	50.482	50.482	50.482	50.482	50.482	50.482	50.482
50.482	50.482	50.482	50.482	50.482	50.482	50.482	50.482	50.482	50.482	50.482	50.482	50.482	50.482	50.482	50.482	50.482	50.482	50.482	50.482	50.482	50.482	50.482	50.482	50.482	50.482	50.482	50.482	50.482	50.482	50.482	50.482	50.482	50.482	50.482	50.482	50.482	50.482	50.482	50.482	50.482	50.482	50.482	50.482	50.482	50.482	50.482	50.482	50.482	50.482
50.482	50.482	50.482	50.482	50.482	50.482	50.482	50.482	50.482	50.482	50.482	50.482	50.482	50.482	50.482	50.482	50.482	50.482	50.482	50.482	50.482	50.482	50.482	50.482	50.482	50.482	50.482	50.482	50.482	50.482	50.482	50.482	50.482	50.482	50.482	50.482	50.482	50.482	50.482	50.482	50.482	50.482	50.482	50.482	50.482	50.482	50.482	50.482	50.482	50.482
50.482	50.482	50.482	50.482	50.482	50.482	50.482	50.482	50.482	50.482	50.482	50.482	50.482	50.482	50.482	50.482	50.482	50.482	50.482	50.482	50.482	50.482	50.482	50.482	50.482	50.482	50.482	50.482	50.482	50.482	50.482	50.482	50.482	50.482	50.482	50.482	50.482	50.482	50.482	50.482	50.482	50.482	50.482	50.482	50.482	50.482	50.482	50.482	50.482	50.482
50.482	50.482	50.482	50.482	50.482	50.482	50.482	50.482	50.482	50.482	50.482	50.482	50.482	50.482	50.482	50.482	50.482	50.482	50.482	50.482	50.482	50.482	50.482	50.482	50.482	50.482	50.482	50.482	50.482	50.482	50.482	50.482	50.482	50.482	50.482	50.482	50.482	50.482	50.482	50.482	50.482	50.482	50.482	50.482	50.482	50.482	50.482	50.482	50.482	50.482
50.482	50.482	50.482	50.482	50.482	50.482	50.482	50.482	50.482	50.482	50.482	50.482	50.482	50.482	50.482	50.482	50.482	50.482	50.482	50.482	50.482	50.482	50.482	50.482	50.482	50.482	50.482	50.482	50.482	50.482	50.482	50.482	50.482	50.482	50.482	50.482	50.482	50.482	50.482	50.482	50.482	50.482	50.482	50.482	50.482	50.482	50.482	50.482	50.482	50.482
50.482	50.482	50.482	50.482	50.482	50.482	50.482	50.482	50.482	50.482	50.482	50.482	50.482	50.482	50.482	50.482	50.482	50.482	50.482	50.482	50.482	50.482	50.482	50.482	50.482	50.482	50.482	50.482	50.482	50.482	50.482	50.482	50.482	50.482	50.482	50.482	50.482	50.482	50.482	50.482	50.482	50.482	50.482	50.482	50.482	50.482	50.482	50.482	50.482	50.482
50.482	50.482	50.482	50.482	50.482	50.482	50.482	50.482	50.482	50.482	50.482	50.482	50.482	50.482	50.482	50.482	50.482	50.482	50.482	50.482	50.482	50.482	50.482	50.482	50.482	50.482	50.482	50.482	50.482	50.482	50.482	50.482	50.482	50.482	50.482	50.482	50.482	50.482	50.482	50.482	50.482	50.482	50.482	50.482	50.482	50.482	50.482	50.482	50.482	50.482
50.482	50.482	50.482	50.482	50.482	50.482	50.482	50.482	50.482	50.482	50.482	50.482	50.482	50.482	50.482	50.482	50.482	50.482	50.482	50.482	50.482	50.482	50.482	50.482	50.482	50.482	50.482	50.482	50.482	50.482	50.482	50.482	50.482	50.482	50.482	50.482	50.482	50.482	50.482	50.482	50.482	50.482	50.482	50.482	50.482	50.482	50.482	50.482	50.482	50.482
50.482	50.482	50.482	50.482	50.482	50.482	50.482	50.482	50.482	50.482	50.482	50.482	50.482	50.482	50.482	50.482	50.482	50.482	50.482	50.482	50.482	50.482	50.482	50.482	50.482	50.482	50.482	50.482	50.482	50.482	50.482	50.482	50.482	50.482	50.482	50.482	50.482	50.482	50.482	50.482	50.482	50.482	50.482	50.482	50.482	50.482	50.482	50.482	50.482	50.482
50.482	50.482	50.482	50.482	50.482	50.482	50.482	50.482	50.482	50.482	50.482	50.482	50.482	50.482	50.482	50.482	50.482	50.482	50.482	50.482	50.482	50.482	50.482	50.482	50.482	50.482	50.482	50.482	50.482	50.482	50.482	50.482	50.482	50.482	50.482	50.482	50.482	50.482	50.482	50.482	50.482	50.482	50.482	50.482	50.482	50.482	50.482	50.482	50.482	50.482
50.482	50.482	50.482	50.482	50.482	50.482	50.482	50.482	50.482	50.482	50.482	50.482	50.482	50.482	50.482	50.482	50.482	50.482	50.482	50.482	50.482	50.482	50.482	50.482	50.482	50.482	50.482	50.482	50.482	50.482	50.482	50.482	50.482	50.482	50.482	50.482	50.482	50.482	50.482	50.482	50.482	50.482	50.482	50.482	50.482	50.482	50.482	50.482	50.482	50.482
50.482	50.482	50.482	50.482	50.482	50.482	50.482	50.482	50.482	50.482	50.482	50.482	50.482	50.482	50.482	50.482	50.482	50.482	50.482	50.482	50.482	50.482	50.482	50.482	50.482	50.482	50.482	50.482	50.482	50.482	50.482	50.482	50.482	50.482	50.482	50.482	50.482	50.482	50.482	50.482	50.482	50.482	50.482	50.482	50.482	50.482	50.482	50.482	50.482	50.482
50.482	50.482	50.482	50.482	50.482	50.482	50.482	50.482	50.482	50.482	50.482	50.482	50.482	50.482	50.482	50.482	50.482	50.482	50.482	50.482	50.482	50.482	50.482	50.482	50.482	50.482	50.482	50.482	50.482	50.482	50.482	50.482	50.482	50.482	50.482	50.482	50.482	50.482	50.482	50.482	50.482	50.482	50.482	50.482	50.482	50.482	50.482	50.482	50.482	50.482
50.482	50.482	50.482	50.482	50.482	50.482	50.482	50.482	50.482	50.482	50.482	50.482	50.482	50.482	50.482	50.482	50.482	50.482	50.482	50.482	50.482	50.482	50.482	50.482	50.482	50.482	50.482	50.482	50.482	50.482	50.482	50.482	50.482	50.482	50.482	50.482	50.482	50.482	50.482	50.482	50.482	50.482	50.482	50.482	50.482	50.482	50.482	50.482	50.482	50.482
50.482	50.482	50.482	50.482	50.482	50.482	50.482	50.482	50.482	50.482	50.482	50.482	50.482	50.482	50.482	50.482	50.482	50.482	50.482	50.482	50.482	50.482	50.482	50.482	50.482	50.482	50.482	50.482	50.482	50.482	50.482	50.482	50.482	50.482	50.482	50.482	50.482	50.482	50.482	50.482	50.482	50.482	50.482	50.482	50.482	50.482	50.482	50.482	50.482	50.482
50.482	50.482	50.482	50.482	50.482	50.482	50.482	50.482	50.482	50.482	50.482	50.482	50.482	50.482	50.482	50.482	50.482	50.482	50.482	50.482	50.482	50.482	50.482	50.482	50.482	50.482	50.482	50.482	50.482	50.482	50.482	50.482	50.482	50.482	50.482	50.482	50.482	50.482	50.482	50.482	50.482	50.482	50.482	50.482	50.482	50.482	50.482	50.482	50.482	50.482
50.482	50.482	50.482	50.482	50.482	50.482	50.482	50.482	50.482	50.482	50.482	50.482	50.482	50.482	50.482	50.482	50.482	50.482	50.482	50.482	50.482	50.482	50.482	50.482	50.482	50.482	50.482	50.482	50.482	50.482	50.482	50.482	50.482	50.482	50.482	50.482	50.482	50.482	50.482	50.482	50.482	50.482	50.482	50.482	50.482	50.482	50.482	50.482	50.482	50.482
50.482	50.482	50.482	50.482	50.482	50.482	50.482	50.482	50.482	50.482	50.482	50.482	50.482	50.482	50.482	50.482	50.482	50.482	50.482	50.482	50.482	50.482	50.482	50.482	50.482	50.482	50.482	50.482	50.482	50.482	50.482	50.482	50.482	50.482	50.482	50.482	50.482	50.482	50.482	50.482	50.482	50.482	50.482	50.482	50.482	50.482	50.482	50.482	50.482	50.482
50.482	50.482	50.482	50.482	50.482	50.482	50.482	50.482	50.482	50.482	50.482	50.482	50.482	50.482	50.482	50.482	50.482	50.482	50.482	50.482	50.482	50.482	50.482	50.482	50.482	50.482	50.482	50.482	50.482	50.482	50.482	50.482	50.482	50.482	50.482	50.482	50.482	50.482	50.482	50.482	50.482	50.482	50.482	50.482	50.482	50.482	50.482	50.482	50.482	50.482
50.482	50.482	50.482	50.482	50.482	50.482	50.482	50.482	50.482	50.482	50.482	50.482	50.482	50.482	50.482	50.482	50.482	50.482	50.482	50.482	50.482	50.482	50.482	50.482	50.482	50.482	50.482	50.482	50.482	50.482	50.482	50.482	50.482	50.482	50.482	50.482	50.482	50.482	50.482	50.482	50.482	50.482	50.482	50.482	50.482	50.482	50.482	50.482	50.482	50.482
50.482	50.482	50.482	50.482	50.482	50.482	50.482	50.482	50.482	50.482	50.482	50.482	50.482	50.482	50.482	50.482	50.482	50.482	50.482	50.482	50.482	50.482	50.482	50.482	50.482	50.482	50.482	50.482	50.482	50.482	50.482	50.482	50.482	50.482	50.482	50.482	50.482	50.482	50.482	50.482	50.482	50.482	50.482	50.482	50.482	50.482	50.482	50.482	50.482	50.482
50.482	50.482	50.482	50.482	50.482	50.482	50.482	50.482	50.482	50.482	50.482	50.482	50.482	50.482	50.482	50.482	50.482	50.482	50.482	50.482	50.482	50.482	50.482	50.482	50.482	50.482	50.482	50.482	50.482	50.482	50.482	50.482	50.482	50.482	50.482	50.482	50.482	50.482	50.482	50.482	50.482	50.482	50.482	50.482	50.482	50.482	50.482	50.482	50.482	50.482
50.482	50.482	50.482	50.482	50.482	50.482	50.482	50.482	50.482	50.482	50.482	50.482	50.482	50.482	50.482	50.482	50.482	50.482	50.482	50.482	50.482	50.482	50.482	50.482	50.482	50.482	50.482	50.482	50.482	50.482	50.482	50.482	50.482	50.482	50.482	50.482	50.482	50.482	50.482	50.482	50.482	50.482	50.482	50.482	50.482	50.482	50.482	50.482	50.482	50.482
50.482	50.482	50.482	50.482	50.482	50.482	50.482	50.482	50.482	50.482	50.482	50.482	50.482	50.482	50.482	50.482	50.482	50.482	50.482	50.482	50.482	50.482	50.482	50.482	50.482	50.482	50.482	50.482	50.482	50.482	50.482	50.482	50.482	50.482	50.482	50.482	50.482	50.482	50.482	50.482	50.482	50.482	50.482	50.482	50.482	50.482	50.482	50.482	50.482	50.482
50.482	50.482	50.482	50.482	50.482	50.482	50.482	50.482	50.482	50.482	50.482	50.482	50.482	50.482	50.482	50.482	50.482	50.482	50.482	50.482	50.482	50.482	50.482	50.482	50.482	50.482	50.482	50.482	50.482	50.482	50.482	50.482	50.482	50.482	50.482	50.482	50.482	50.482	50.482	50.482	50.482	50.482	50.482	50.482	50.482	50.482	50.482	50.482	50.482	50.482
50.482	50.482	50.482	50.482	50.482	50.482	50.482	50.482	50.482	50.482	50.482	50.482	50.482	50.482	50.482	50.482	50.482	50.482	50.482	50.482	50.482	50.482	50.482	50.482	50.482	50.482	50.482	50.482	50.482	50.482	50.482	50.482	50.482	50.482	50.482	50.482	50.482	50.482	50.482	50.482	50.482	50.482	50.482	50.482	50.482	50.482	50.482	50.482	50.482	50.482
50.482	50.482	50.482	50.482	50.482	50.482	50.482	50.482	50.482	50.482	50.482	50.482	50.482	50.482	50.482	50.482	50.482	50.482	50.482	50.482	50.482	50.482	50.482	50.482	50.482	50.482	50.482	50.482	50.482	50.482	50.482	50.482	50.482	50.482	50.482	50.482	50.482	50.482	50.482	50.482	50.482	50.482	50.482	50.482	50.482	50.482	50.482	50.482	50.482	50.482
50.482	50.482	50.482	50.482	50.482	50.482	50.482	50.482	50.482	50.482	50.482	50.482	50.482	50.482	50.482	50.482	50.482	50.482	50.482	50.482	50.482	50.482	50.482	50.482	50.482	50.482	50.482	50.482	50.482	50.482	50.482	50.482	50.482	50.482	50.482	50.482	50.482	50.482	50.482	50.482	50.482	50.482	50.482	50.482	50.482	50.482	50.482	50.482	50.482	50.482
50.482	50.482	50.482	50.482	50.482	50.482	50.482	50.482	50.482	50.482	50.482	50.482	50.482	50.482	50.482	50.482	50.482	50.482	50.482	50.482	50.482	50.482	50.482	50.482	50.482	50.482	50.482	50.482	50.482	50.482	50.482	50.482	50.482	50.482	50.482	50.482	50.482	50.482	50.482	50.482	50.482	50.482	50.482	50.482	50.482	50.482	50.482	50.482	50.482	50.482
50.482	50.482	50.482	50.482	50.482	50.482	50.482	50.482	50.482	50.482	50.482	50.482	50.482	50.482	50.482	50.482	50.482	50.482	50.482	50.482	50.482	50.482	50.482	50.482	50.482	50.482	50.482	50.482	50.482	50.482	50.482	50.482	50.482	50.482	50.482	50.482	50.482	50.482	50.482	50.482	50.482	50.482	50.482	50.482	50.482	50.482	50.482	50.482	50.482	50.482
50.482	50.482	50.482	50.482	50.482	50.482	50.482	50.482	50.482	50.482	50.482	50.482	50.482	50.482	50.482	50.482	50.482	50.482	50.482	50.482	50.482	50.482	50.482	50.482	50.482	50.482	50.482	50.482	50.482	50.482	50.482	50.482	50.482	50.482	50.482	50.482	50.482	50.482	50.482	50.482	50.482	50.482	50.482	50.482	50.482	50.482	50.482	50.482	50.482	50.482
50.482	50.482	50.482	50.482	50.482	50.482	50.482	50.482	50.482	50.482	50.482	50.482	50.482	50.482	50.482	50.482	50.482	50.482	50.482	50.482	50.482	50.482	50.482	50.482	50.482	50.482	50.482	50.482	50.482	50.482	50.482	50.482	50.482	50.482	50.482	50.482	50.482	50.482	50.482	50.482	50.482	50.482	50.482	50.482	50.482	50.482	50.482	50.482	50.482	50.482
50.482	50.482	50.482	50.482	50.482	50.482	50.482	50.482	50.482	50.482	50.482	50.482	50.482	50.482	50.482	50.482	50.482	50.482	50.482	50.482	50.482	50.482	50.482	50.482	50.482	50.482	50.482	50.482	50.482	50.482	50.482	50.482	50.482	50.482	50.482	50.482	50.482	50.482	50.482	50.482	50.482	50.482	50.482	50.482	50.482	50.482	50.482	50.482	50.482	50.482
50.482	50.482	50.482	50.482	50.482	50.482	50.482	50.482	50.482	50.482	50.482	50.482	50.482	50.482	50.482	50.482	50.482	50.482	50.482	50.482	50.482	50.482	50.482	50.482	50.482	50.482	50.482	50.482	50.482	50.482	50.482	50.482	50.482	50.482	50.482	50.482	50.482	50.482	50.482	50.482	50.482	50.482	50.482	50.482	50.482	50.482	50.482	50.482	50.482	50.482
50.482	50.482	50.482	50.482	50.482	50.482	50.482	50.482	50.482	50.482	50.482	50.482	50.482	50.482	50.482	50.482	50.482	50.482	50.482	50.482	50.482	50.482	50.482	50.482	50.482	50.482	50.482	50.482	50.482	50.482	50.482	50.482	50.482	50.482	50.482	50.482	50.482	50.482	50.482	50.482	50.482	50.482	50.482	50.482	50.482	50.482	50.482	50.482	50.482	50.482
50.482	50.482	50.482	50.482	50.482	50.482	50.482	50.482	50.482	50.482	50.482	50.482	50.482	50.482	50.482	50.482	50.482	50.482	50.482	50.482	50.482	50.482	50.482	50.482	50.482	50.482	50.482	50.482	50.482	50.482	50.482	50.482	50.482	50.482	50.482	50.482	50.482	50.482	50.482	50.482	50.482	50.482	50.482	50.482	50.482	50.482	50.482	50.482	50.482	50.482
50.482	50.482	50.482	50.482	50.482	50.482	50.482	50.482	50.482	50.482	50.482	50.482	50.482	50.482	50.482	50.482	50.482	50.482	50.482	50.482	50.482	50.482	50.482	50.482	50.482	50.482	50.482	50.482	50.482	50.482	50.482	50.482	50.482	50.482	50.482	50.482	50.482	50.482	50.482	50.482	50.482	50.482	50.482	50.482	50.482	50.482	50.482	50.482	50.482	50.482
50.482	50.482	50.482	50.482	50.482	50.482	50.482	50.482	50.482	50.482	50.482	50.482	50.482	50.482	50.482	50.482	50.482	50.482	50.482	50.482	50.482	50.482	50.482	50.482	50.482	50.482	50.482	50.482	50.482	50.482	50.482	50.482	50.482	50.482	50.482	50.482	50.482	50.482	50.482	50.482	50.482	50.482	50.482	50.482	50.482	50.482	50.482	50.482	50.482	50.482
50.482	50.482	50.482	50.482	50.482	50.482	50.482	50.482	50.482	50.482	50.482	50.482	50.482	50.482	50.482	50.482	50.482	50.482	50.482	50.482	50.482	50.482	50.482	50.482	50.482	50.482	50.482	50.482	50.482	50.482	50.482	50.482	50.482	50.482	50.482	50.482	50.482	50.482	50.482	50.482	50.482	50.482	50.482	50.482	50.482	50.482	50.482	50.482	50.482	50.482
50.482	50.482	50.482	50.482	50.482	50.482	50.482	50.482	50.482	50.482	50.482	50.482	50.482	50.482	50.482	50.482	50.482	50.482	50.482	50.482	50.482	50.482	50.482	50.482	50.482	50.482	50.482	50.482	50.482	50.482	50.482	50.482	50.482	50.482	50.482	50.482	50.482	50.482	50.482	50.482	50.482	50.482	50.482	50.482	50.482	50.482	50.482	50.482	50.482	50.482
50.482	50.482	50.482	50.482	50.482	50.482	50.482	50.482	50.482	50.482	50.482	50.482	50.482	50.482	50.482	50.482	50.482	50.482	50.482	50.482	50.482	50.482	50.482	50.482	50.482	50.482	50.482	50.482	50.482	50.482	50.482	50.482	50.482	50.482	50.482	50.482	50.482	50.482	50.482	50.482	50.482	50.482	50.482	50.482	50.482	50.482	50.482	50.482	50.482	50.482
50.482	50.482	50.482	50.482	50.482	50.482	50.482	50.482	50.482	50.482	50.482	50.482	50.482	50.482	50.482	50.482	50.482	50.482	50.482	50.482	50.482	50.482	50.482	50.482	50.482	50.482	50.482	50.482	50.482	50.482	50.482	50.482	50.482	50.482	50.482	50.482	50.482	50.482	50.482	50.482	50.482	50.482	50.482	50.482	50.482	50.482	50.482	50.482	50.482	50.482
50.482	50.482	50.482	50.482	50.482	50.482	50.482	50.482	50.482	50.482	50.482	50.482	50.482	50.482	50.482	50.482	50.482	50.482	50.482	50.482	50.482	50.482	50.482	50.482	50.482	50.482	50.482	50.482	50.482	50.482	50.482	50.482	50.482	50.482	50.482	50.482	50.482	50.482	50.482	50.482	50.482	50.482	50.482	50.482	50.482	50.482	50.482	50.482	50.482	50.482
50.482	50.482	50.482	50.482	50.482	50.482	50.482	50.482	50.482	50.482	50.482	50.482	50.482	50.482	50.482	50.482	50.482	50.482	50.482	50.482	50.482	50.482	50.482	50.482	50.482	50.482	50.482	50.482	50.482	50.482	50.482	50.482	50.482	50.482	50.482	50.482	50.482	50.482	50.482	50.482	50.482	50.482	50.482	50.482	50.482	50.482	50.482	50.482	50.482	50.482
50.482	50.482	50.482	50.482	50.482	50.482	50.482	50.482	50.482	50.482	50.482	50.482	50.482	50.482	50.482	50.482	50.482	50.482	50.482	50.482	50.482	50.482	50.482	50.482	50.482	50.482	50.482	50.482	50.482	50.482	50.482	50.482	50.482	50.482	50.482	50.482	50.482	50.482	50.482	50.482	50.482	50.482	50.482	50.482	50.482	50.482	50.482	50.482	50.482	50.482
50.482	50.482	50.482	50.482	50.482	50.482	50.482	50.482	50.482	50.482	50.482	50.482	50.482	50.482	50.482	50.482	50.482	50.482	50.482	50.482	50.482	50.482	50.482	50.482	50.482	50.482	50.482	50.482	50.482	50.482	50.482	50.482	50.482	50.482	50.482	50.482	50.482	50.482	50.482	50.482	50.482	50.482	50.482	50.482	50.482	50.482	50.482	50.482	50.482	50.482
50.482	50.482	50.482	50.482	50.482	50.482	50.482	50.482	50.482	50.482	50.482	50.482	50.482	50.482	50.482	50.482	50.482	50.482	50.482	50.482	50.482	50.482	50.482	50.482	50.482	50.482	50.482	50.482	50.482	50.482	50.482	50.482	50.482	50.482	50.482	50.482	50.482	50.482	50.482	50.482	50.482	50.482	50.482	50.482	50.482	50.482	50.482	50.482	50.482	50.482
50.482	50.482	50.482	50.482	50.482	50.482	50.482	50.482	50.482	50.482	50.482	50.482	50.482	50.482	50.482	50.482	50.482	50.482	50.482	50.482	50.482	50.482	50.482	50.482	50.482	50.482	50.482	50.482	50.482	50.482	50.482	50.482	50.482	50.482	50.482	50.482	50.482	50.482	50.482	50.482	50.482	50.482	50.482	50.482	50.482	50.482	50.482	50.482	50.482	50.482
50.482	50.482	50.482	50.482	50.482	50.482	50.482	50.482	50.482	50.482	50.482	50.482	50.482	50.482	50.482	50.482	50.482	50.482	50.482	50.482	50.482	50.482	50.482	50.482	50.482	50.482	50.482	50.482	50.482	50.482	50.482	50.482	50.482	50.482	50.482	50.482	50.482	50.482	50.482	50.482	50.482	50.482	50.482	50.482	50.482	50.482	50.482	50.482	50.482	50.482
50.482	50.482	50.482	50.482	50.482	50.482	50.482	50.482	50.482	50.482	50.482	50.482	50.482	50.482	50.482	50.482	50.482	50.482	50.482	50.482	50.482	50.482	50.482	50.482	50.482	50.482	50.482	50.482	50.482	50.482	50.482	50.482	50.482	50.482	50.482	50.482	50.482	50.482	50.482	50.482	50.482	50.482	50.482	50.482	50.482	50.482	50.482	50.482	50.482	50.482
50.482	50.482	50.482	50.482	50.482	50.482	50.482	50.482	50.482	50.482	50.482	50.482	50.482	50.482	50.482	50.482	50.482	50.482	50.482	50.482	50.482	50.482	50.482	50.482	50.482	50.482	50.482	50.482	50.482	50.482	50.482	50.482	50.482	50.482	50.482	50.482	50.482	50.482	50.482	50.482	50.482	50.482	50.482	50.482	50.482	50.482	50.482	50.482	50.482	50.482
50.482	50.482	50.482	50.482	50.482	50.482	50.482	50.482	50.482	50.482	50.482	50.482	50.482	50.482	50.482	50.482	50.482	50.482	50.482	50.482	50.482	50.482	50.482	50.482	50.482	50.482	50.482	50.482	50.482	50.482	50.482	50.482	50.482	50.482	50.482	50.482	50.482	50.482	50.482	50.482	50.482	50.482	50.482	50.482	50.482	50.482	50.482	50.482	50.482	50.482
50.482	50.482	50.482	50.482	50.482	50.482	50.482	50.482	50.482	50.482	50.482	50.482	50.482	50.482	50.482	50.482	50.482	50.482	50.482	50.482	50.482	50.482	50.482	50.482	50.482	50.482	50.482	50.482	50.482	50.482	50.482	50.482	50.482	50.482	50.482	50.482	50.482	50.482	50.482	50.482	50.482	50.482	50.482	50.482	50.482	50.482	50.482	50.482	50.482	50.482
50.482	50.482	50.482	50.482	50.482	50.482	50.482	50.482	50.482	50.482	50.482	50.482	50.482	50.482	50.482	50.482	50.482	50.482	50.482	50.482	50.482	50.482	50.482	50.482	50.482	50.482	50.482	50.482	50.482	50.482	50.482	50.482	50.482	50.482	50.482	50.482	50.482	50.482	50.482	50.482	50.482	50.482	50.482	50.482	50.482	50.482	50.482	50.482	50.482	50.482
50.482	50.482	50.482	50.482	50.482	50.482	50.482	50.482	50.482	50.482	50.482	50.482	50.482	50.482	50.482	50.482	50.482	50.482	50.482	50.482	50.482	50.482	50.482	50.482	50.482	50.482	50.482	50.482	50.482	50.482	50.482	50.482	50.482	50.482	50.482	50.482	50.482	50.482	50.482	50.482	50.482	50.482	50.482	50.482	50.482	50.482	50.482	50.482	50.482	50.482
50.482	50.482	50.482	50.482	50.482	50.482	50.482	50.482	50.482	50.482	50.482	50.482	50.482	50.482	50.482	50.482	50.482	50.482	50.482	50.482	50.482	50.482	50.482	50.482	50.482	50.482	50.482	50.482	50.482	50.482	50.482	50.482	50.482	50.482	50.482	50.482	50.482	50.482	50.482	50.482	50.482	50.482	50.482	50.482	50.482	50.482	50.482	50.482	50.482	50.482
50.482	50.482	50.482	50.482	50.482	50.482	50.482	50.482	50.482	50.482	50.482	50.482	50.482	50.482	50.482	50.482	50.482	50.482	50.482	50.482	50.482	50.482	50.482	50.482	50.482	50.482	50.482	50.482	50.482	50.482	50.482	50.482	50.482	50.482	50.482	50.482	50.482	50.482	50.482	50.482	50.482	50.482	50.482	50.482	50.482	50.482	50.482	50.482	50.482	50.482
50.482	50.482	50.482	50.482	50.482	50.482	50.482	50.482	50.482	50.482	50.482	50.482	50.482	50.482	50.482	50.482	50.482	50.482	50.482	50.482	50.482	50.482	50.482	50.482	50.482	50.482	50.482	50.482	50.482	50.482	50.482	50.482	50.482	50.482	50.482	50.482	50.482	50.482	50.482	50.482	50.482	50.482	50.482	50.482	50.482	50.482	50.482	50.482	50.482	50.482
50.482	50.482	50.482	50.482	50.482	50.482	50.482	50.482	50.482	50.482	50.482	50.482	50.482	50.482	50.482	50.482	50.482	50.482	50.482	50.482	50.482	50.482	50.482	50.482	50.482	50.482	50.482	50.482	50.482	50.482	50.482	50.482	50.482	50.482	50.482	50.482	50.482	50.482	50.482	50.482	50.482	50.482	50.482	50.482	50.482	50.482	50.482	50.482	50.482	50.482
50.482	50.482	50.482	50.482	50.482	50.482	50.482	50.482	50.482	50.482	50.482	50.482	50.482	50.482	50.482	50.482	50.482	50.482	50.482	50.482	50.482	50.482	50.482	50.482	50.482	50.482	50.482	50.482	50.482	50.482	50.482	50.482	50.482	50.482	50.482	50.482	50.482	50.482	50.482	50.482	50.482	50.482	50.482	50.482	50.482	50.482	50.482	50.482	50.482	50.482
50.482	50.482	50.482	50.482	50.482	50.482	50.482	50.482	50.482	50.482	50.482	50.482	50.482	50.482	50.482	50.482	50.482	50.482	50.482	50.482	50.482	50.482	50.482	50.482	50.482	50.482	50.482	50.482	50.482	50.482	50.482	50.482	50.482	50.482	50.482	50.482	50.482	50.482	50.482	50.482	50.482	50.482	50.482	50.482	50.482	50.482	50.482	50.482	50.482	50.482
50.482	50.482	50.482	50.482	50.482	50.482	50.482	50.482	50.482	50.482	50.482	50.482	50.482	50.482	50.482	50.482	50.482	50.482	50.482	50.482	50.482	50.482	50.482	50.482	50.482	50.482	50.482	50.482	50.482	50.482	50.482	50.482	50.482	50.482	50.482	50.482	50.482	50.482	50.482	50.482	50.482	50.482	50.482	50.482	50.482	50.482	50.482	50.482	50.482	50.482
50.482	50.482	50.482	50.482	50.482	50.482	50.482	50.482	50.482	50.482	50.482	50.482	50.482	50.482	50.482	50.482	50.482	50.482	50.482	50.482	50.482	50.482	50.482	50.482	50.482	50.482	50.482	50.482	50.482	50.482	50.482	50.482	50.482	50.482	50.482	50.482	50.482	50.482	50.482	50.482	50.482	50.482	50.482	50.482	50.482	50.482	50.482	50.482	50.482	50.482
50.482	50.482	50.482	50.482	50.482	50.482	50.482	50.482	50.482	50.482	50.482	50.482	50.482	50.482	50.482	50.482	50.482	50.482	50.482	50.482	50.482	50.482	50.482	50.482	50.482	50.482	50.482	50.482	50.482	50.482	50.482	50.482	50.482	50.482	50.482	50.482	50.482	50.482	50.482	50.482	50.482	50.482	50.482	50.482	50.482	50.482	50.482	50.482	50.482	50.482
50.482	50.482	50.482	50.482	50.482	50.482	50.482	50.482	50.482	50.482	50.482	50.482	50.482	50.482	50.482	50.482	50.482	50.482	50.482	50.482	50.482	50.482	50.482	50.482	50.482	50.482	50.482	50.482	50.482	50.482	50.482	50.482	50.482	50.482	50.482	50.482	50.482	50.482	50.482	50.482	50.482	50.482	50.482	50.482	50.482	50.482	50.482	50.482	50.482	50.482
50.482	50.482	50.482	50.482	50.482	50.482	50.482	50.482	50.482	50.482	50.482	50.482	50.482	50.482	50.482	50.482	50.482	50.482	50.482	50.482	50.482	50.482	50.482	50.482	50.482	50.482	50.482	50.482	50.482	50.482	50.482	50.482	50.482	50.482	50.482	50.482	50.482	50.482	50.482	50.482	50.482	50.482	50.482	50.482	50.482	50.482	50.482	50.482	50.482	50.482
50.482	50.482	50.482	50.482	50.482	50.482	50.482	50.482	50.482	50.482	50.482	50.482	50.482	50.482	50.482	50.482	50.482	50.482	50.482	50.482	50.482	50.482	50.482	50.482	50.482	50.482	50.482	50.482	50.482	50.482	50.482	50.482	50.482	50.482	50.482	50.482	50.482	50.482	50.482	50.482	50.482	50.482	50.482	50.482	50.482	50.482	50.482	50.482	50.482	50.482
50.482	50.482	50.482	50.482	50.482	50.482	50.482	50.482	50.482	50.482	50.482	50.482	50.482	50.482	50.482	50.482	50.482	50.482	50.482	50.482	50.482	50.482	50.482	50.482	50.482	50.482	50.482	50.482	50.482	50.482	50.482	50.482	50.482	50.482	50.482	50.482	50.482	50.482	50.482	50.482	50.482	50.482	50.482	50.482	50.482	50.482	50.482	50.482	50.482	50.482
50.482	50.482	50.482	50.482	50.482	50.482	50.482	50.482	50.482	50.482	50.482	50.482	50.482	50.482	50.482	50.482	50.482	50.482	50.482	50.482	50.482	50.482	50.482	50.482	50.482	50.482	50.482	50.482	50.482	50.482	50.482	50.482	50.482	50.482	50.482	50.482	50.482	50.482	50.482	50.482	50.482	50.482	50.482	50.482	50.482	50.482	50.482	50.482	50.482	50.482
50.482	50.482	50.482	50.482	50.482	50.482	50.482	50.482	50.482	50.482	50.482	50.482	50.482	50.482	50.482	50.482	50.482	50.482	50.482	50.482	50.482	50.482	50.482	50.482	50.482	50.482	50.482	50.482	50.482	50.482	50.482	50.482	50.482	50.482	50.482	50.482	50.482	50.482	50.482	50.482	50.482	50.482	50.482	50.482	50.482	50.482	50.482	50.482	50.482	50.482
50.482	50.482	50.482	50.482	50.482	50.482	50.482	50.482	50.482	50.482	50.482	50.482	50.482	50.482	50.482	50.482	50.482	50.482	50.482	50.482	50.482	50.482	50.482	50.482	50.482	50.482	50.482	50.482	50.482	50.482	50.482	50.482	50.482	50.482	50.482	50.482	50.482	50.482	50.482	50.482	50.482	50.482	50.482	50.482	50.482	50.482	50.482	50.482	50.482	50.482
50.482	50.482	50.482	50.482	50.482	50.482	50.482	50.482	50.482	50.482	50.482	50.482	50.482	50.482	50.482	50.482	50.482	50.482	50.482	50.482	50.482	50.482	50.482	50.482	50.482	50.482	50.482	50.482	50.482	50.482	50.482	50.482	50.482	50.482	50.482	50.482	50.482	50.482	50.482	50.482	50.482	50.482	50.482	50.482	50.482	50.482	50.482	50.482	50.482	50.482
50.482	50.482	50.482	50.482	50.482	50.482	50.482	50.482	50.482	50.482	50.482	50.482	50.482	50.482	50.482	50.482	50.482	50.482	50.482	50.482	50.482	50.482	50.482	50.482	50.482	50.482	50.482	50.482	50.482	50.482	50.482	50.482	50.482	50.482	50.482	50.482	50.482	50.482	50.482	50.482	50.482	50.482	50.482	50.482	50.482	50.482	50.482	50.482	50.482	50.482
50.482	50.482	50.482	50.482	50.482	50.482	50.482	50.482	50.482	50.482	50.482	50.482	50.482	50.482	50.482	50.482	50.482	50.482	50.482	50.482	50.482	50.482	50.482	50.482	50.482	50.482	50.482	50.482	50.482	50.482	50.482	50.482	50.482	50.482	50.482	50.482	50.482	50.482	50.482	50.482	50.482	50.482	50.482	50.482	50.482	50.482	50.482	50.482	50.482	50.482
50.482	50.482	50.482	50.482	50.482	50.482	50.482	50.482	50.482	50.482	50.482	50.482	50.482	50.482	50.482	50.482	50.482	50.482	50.482	50.482	50.482	50.482	50.482	50.482	50.482	50.482	50.482	50.482	50.482	50.482	50.482	50.482	50.482	50.482	50.482	50.482	50.482	50.482	50.482	50.482	50.482	50.482	50.482	50.482	50.482	50.482	50.482	50.482	50.482	50.482
50.482	50.482	50.482	50.482	50.482	50.482	50.482	50.482	50.482	50.482	50.482	50.482	50.482	50.482	50.482	50.482	50.482	50.482	50.482	50.482	50.482	50.482	50.482	50.482	50.482	50.482	50.482	50.482	50.482	50.482	50.482	50.482	50.482	50.482	50.482	50.482	50.482	50.482	50.482	50.482	50.482	50.482	50.482	50.482	50.482	50.482	50.482	50.482	50.482	50.482
50.482	50.482	50.482	50.482	50.482	50.482	50.482	50.482	50.482	50.482	50.482	50.482	50.482	50.482	50.482	50.482	50.482	50.482	50.482	50.482	50.482	50.482	50.482	50.482	50.482	50.482	50.482	50.482	50.482	50.482	50.482	50.482	50.482	50.482	50.482	50.482	50.482	50.482	50.482	50.482	50.482	50.482	50.482	50.482	50.482	50.482	50.482	50.482	50.482	50.482
50.482	50.482	50.482	50.482	50.482	50.482	50.482	50.482	50.482	50.482	50.482	50.482	50.482	50.482	50.482	50.482	50.482	50.482	50.482	50.482	50.482	50.482	50.482	50.482	50.482	50.482	50.482	50.482	50.482	50.482	50.482	50.482	50.482	50.482	50.482	50.482	50.482	50.482	50.482	50.482	50.482	50.482	50.482	50.482	50.482	50.482	50.482	50.482	50.482	50.482
50.482	50.482	50.482	50.482	50.482	50.482	50.482	50.482	50.482	50.482	50.482	50.482	50.482	50.482	50.482	50.482	50.482	50.482	50.482	50.482	50.482	50.482	50.482	50.482	50.482	50.482	50.482	50.482	50.482	50.482	50.482	50.482	50.482	50.482	50.482	50.482	50.482	50.482	50.482	50.482	50.482	50.482	50.482	50.482	50.482	50.482	50.482	50.482	50.482	50.482
50.482	50.482	50.482	50.482	50.482	50.482	50.482	50.482	50.482	50.482	50.482	50.482	50.482	50.482	50.482	50.482	50.482	50.482	50.482	50.482	50.482	50.482	50.482	50.482	50.482	50.482	50.482	50.482	50.482	50.482	50.482	50.482	50.482	50.482	50.482	50.482	50.482	50.482	50.482	50.482	50.482	50.482	50.482	50.482	50.482	50.482	50.482	50.482	50.482	50.482
50.482	50.482	50.482	50.482	50.482	50.482	50.482	50.482	50.482	50.482	50.482	50.482	50.482	50.482	50.482	50.482	50.482	50.482	50.482	50.482	50.482	50.482	50.482	50.482	50.482	50.482	50.482	50.482	50.482	50.482	50.482	50.482	50.482	50.482	50.482	50.482	50.482	50.482	50.482	50.482	50.482	50.482	50.482	50.482	50.482	50.482	50.482	50.482	50.482	50.482
50.482	50.482	50.482	50.482	50.482	50.482	50.482	50.482	50.482	50.482	50.482	50.482	50.482	50.482	50.482	50.482	50.482	50.482	50.482	50.482	50.482	50.482	50.482	50.482	50.482	50.482	50.482	50.482	50.482	50.482	50.482	50.482	50.482	50.482	50.482	50.482	50.482	50.482	50.482	50.482	50.482	50.482	50.482	50.482	50.482	50.482	50.482	50.482	50.482	50.482
50.482	50.482	50.482	50.482	50.482	50.482	50.482	50.482	50.482	50.482	50.482	50.482	50.482	50.482	50.482	50.482	50.482	50.482	50.482	50.482	50.482	50.482	50.482	50.482	50.482	50.482	50.482	50.482	50.482	50.482	50.482	50.482	50.482	50.482	50.482	50.482	50.482	50.482	50.482	50.482	50.482	50.482	50.482	50.482	50.482	50.482	50.482	50.482	50.482	50.482
50.482	50.482	50.482	50.482	50.482	50.482	50.482	50.482	50.482	50.482	50.482	50.482	50.482	50.482	50.482	50.482	50.482	50.482	50.482	50.482	50.482	50.482	50.482	50.482	50.482	50.482	50.482	50.482	50.482	50.482	50.482	50.482	50.482	50.482	50.482	50.482	50.482	50.482	50.482	50.482	50.482	50.482	50.482	50.482	50.482	50.482	50.482	50.482	50.482	50.482
50.482	50.482	50.482	50.482	50.482	50.482	50.482	50.482	50.482	50.482	50.482	50.482	50.482	50.482	50.482	50.482	50.482	50.482	50.482	50.482	50.482	50.482	50.482	50.482	50.482	50.482	50.482	50.482	50.482	50.482	50.482	50.482	50.482	50.482	50.482	50.482	50.482	50.482	50.482	50.482	50.482	50.482	50.482	50.482	50.482	50.482	50.482	50.482	50.482	50.482
50.482	50.482	50.482	50.482	50.482	50.482	50.482	50.482	50.482	50.482	50.482	50.482	50.482	50.482	50.482	50.482	50.482	50.482	50.482	50.482	50.482	50.482	50.482	50.482	50.482	50.482	50.482	50.482	50.482	50.482	50.482	50.482	50.482	50.482	50.482	50.482	50.482	50.482	50.482	50.482	50.482	50.482	50.482	50.482	50.482	50.482	50.482	50.482	50.482	50.482
50.482	50.482	50.482	50.482	50.482	50.482	50.482	50.482	50.482	50.482	50.482	50.482	50.482	50.482	50.482	50.482	50.482	50.482	50.482	50.482	50.482	50.482	50.482	50.482	50.482	50.482	50.482	50.482	50.482	50.482	50.482	50.482	50.482	50.482	50.482	50.482	50.482	50.482	50.482	50.482	50.482	50.482	50.482	50.482	50.482	50.482	50.482	50.482	50.482	50.482
50.482	50.482	50.482	50.482	50.482	50.482	50.482	50.482	50.482	50.482	50.482	50.482	50.482	50.482	50.482	50.482	50.482	50.482	50.482	50.482	50.482	50.482	50.482	50.482	50.482	50.482	50.482	50.482	50.482	50.482	50.482	50.482	50.482	50.482	50.482	50.482	50.482	50.482	50.482	50.482	50.482	50.482	50.482	50.482	50.482	50.482	50.482	50.482	50.482	50.482
50.482	50.482	50.482	50.482	50.482	50.482	50.482	50.482	50.482	50.482	50.482	50.482	50.482	50.482	50.482	50.482	50.482	50.482	50.482	50.482	50.482	50.482	50.482	50.482	50.482	50.482	50.482	50.482	50.482	50.482	50.482	50.482	50.482	50.482	50.482	50.482	50.482	50.482	50.482	50.482	50.482	50.482	50.482	50.482	50.482	50.482	50.482	50.482	50.482	50.482
50.482	50.482	50.482	50.482	50.482	50.482	50.482	50.482	50.482	50.482	50.482	50.482	50.482	50.482	50.482	50.482	50.482	50.482	50.482	50.482	50.482	50.482	50.482	50.482	50.482	50.482	50.482	50.482	50.482	50.482	50.482	50.482	50.482	50.482	50.482	50.482	50.482	50.482	50.482	50.482	50.482	50.482	50.482	50.482	50.482	50.482	50.482	50.482	50.482	50.482
50.482	50.482	50.482	50.482	50.482	50.482	50.482	50.482	50.482	50.482	50.482	50.482	50.482	50.482	50.482	50.482	50.482	50.482	50.482	50.482	50.482	50.482	50.482	50.482	50.482	50.482	50.482	50.482	50.482	50.482	50.482	50.482	50.482	50.482	50.482	50.482	50.482	50.482	50.482	50.482	50.482	50.482	50.482	50.482	50.482	50.482	50.482	50.482	50.482	50.482
50.482	50.482	50.482	50.482	50.482	50.482	50.482	50.482	50.482	50.482	50.482	50.482	50.482	50.482	50.482	50.482	50.482	50.482	50.482	50.482	50.482	50.482	50.482	50.482	50.482	50.482	50.482	50.482	50.482	50.482	50.482	50.482	50.482	50.482	50.482	50.482	50.482	50.482	50.482	50.482	50.482	50.482	50.482	50.482	50.482	50.482	50.482	50.482	50.482	50.482
50.482	50.482	50.482	50.482	50.482	50.482	50.482	50.482	50.482	50.482	50.482	50.482	50.482	50.482	50.482	50.482	50.482	50.482	50.482	50.482	50.482	50.482	50.482	50.482	50.482	50.482	50.482	50.482	50.482	50.482	50.482	50.482	50.482	50.482	50.482	50.482	50.482	50.482	50.482	50.482	50.482	50.482	50.482	50.482	50.482	50.482	50.482	50.482	50.482	50.482
50.482	50.482	50.482	50.482	50.482	50.482	50.482	50.482	50.482	50.482	50.482	50.482	50.482	50.482	50.482	50.482	50.482	50.482	50.482	50.482	50.482	50.482	50.482	50.482	50.482	50.482	50.482	50.482	50.482	50.482	50.482	50.482	50.482	50.482	50.482	50.482	50.482	50.482	50.482	50.482	50.482	50.482	50.482	50.482	50.482	50.482	50.482	50.482	50.482	50.482
50.482	50.482	50.482	50.482	50.482	50.482	50.482	50.482	50.482	50.482	50.482	50.482	50.482	50.482	50.482	50.482	50.482	50.482	50.482	50.482	50.482	50.482	50.482	50.482	50.482	50.482	50.482	50.482	50.482	50.482	50.482	50.482	50.482	50.482	50.482	50.482	50.482	50.482	50.482	50.482	50.482	50.482	50.482	50.482	50.482	50.482	50.482	50.482	50.482	50.482
50.482	50.482	50.482	50.482	50.482	50.482	50.482	50.482	50.482	50.482	50.482	50.482	50.482	50.482	50.482	50.482	50.482	50.482	50.482	50.482	50.482	50.482	50.482	50.482	50.482	50.482	50.482	50.482	50.482	50.482	50.482	50.482	50.482	50.482	50.482	50.482	50.482	50.482	50.482	50.482	50.482	50.482	50.482	50.482	50.482	50.482	50.482	50.482	50.482	50.482
50.482	50.482	50.482	50.482	50.482	50.482	50.482	50.482	50.482	50.482	50.482	50.482	50.482	50.482	50.482	50.482	50.482	50.482	50.482	50.482	50.482	50.482	50.482	50.482	50.482	50.482	50.482	50.482	50.482	50.482	50.482	50.482	50.482	50.482	50.482	50.482	50.482	50.482	50.482	50.482	50.482	50.482	50.482	50.482	50.482	50.482	50.482	50.482	50.482	50.482
50.482	50.482	50.482	50.482	50.482	50.482	50.482	50.482	50.482	50.482	50.482	50.482	50.482	50.482	50.482	50.482	50.482	50.482	50.482	50.482	50.482	50.482	50.482	50.482	50.482	50.482	50.482	50.482	50.482	50.482	50.482	50.482	50.482	50.482	50.482	50.482	50.482	50.482	50.482	50.482	50.482	50.482	50.482	50.482	50.482	50.482	50.482	50.482	50.482	50.482
50.482	50.482	50.482	50.482	50.482	50.482	50.482	50.482	50.482	50.482	50.482	50.482	50.482	50.482	50.482	50.482	50.482	50.482	50.482	50.482	50.482	50.482	50.482	50.482	50.482	50.482	50.482	50.482	50.482	50.482	50.482	50.482	50.482	50.482	50.482	50.482	50.482	50.482	50.482	50.482	50.482	50.482	50.482	50.482	50.482	50.482	50.482	50.482	50.482	50.482
50.482	50.482	50.482	50.482	50.482	50.482	50.482	50.482	50.482	50.482	50.482	50.482	50.482	50.482	50.482	50.482	50.482	50.482	50.482	50.482	50.482	50.482	50.482	50.482	50.482	50.482	50.482	50.482	50.482	50.482	50.482	50.482	50.482	50.482	50.482	50.482	50.482	50.482	50.482	50.482	50.482	50.482	50.482	50.482	50.482	50.482	50.482	50.482	50.482	50.482
50.482	50.482	50.482	50.482	50.482	50.482	50.482	50.482	50.482	50.482	50.482	50.482	50.482	50.482	50.482	50.482	50.482	50.482	50.482	50.482	50.482	50.482	50.482	50.482	50.482	50.482	50.482	50.482	50.482	50.482	50.482	50.482	50.482	50.482	50.482	50.482	50.482	50.482	50.482	50.482	50.482	50.482	50.482	50.482	50.482	50.482	50.482	50.482	50.482	50.482
50.482	50.482	50.482	50.482	50.482	50.482	50.482	50.482	50.482	50.482	50.482	50.482	50.482	50.482	50.482	50.482	50.482	50.482	50.482	50.482	50.482	50.482	50.482	50.482	50.482	50.482	50.482	50.482	50.482	50.482	50.482	50.482	50.482	50.482	50.482	50.482	50.482	50.482	50.482	50.482	50.482	50.482	50.482	50.482	50.482	50.482	50.482	50.482	50.482	50.482
50.482	50.482	50.482	50.482	50.482	50.482	50.482	50.482	50.482	50.482	50.482	50.482	50.482	50.482	50.482	50.482	50.482	50.482	50.482	50.482	50.482	50.482	50.482	50.482	50.482	50.482	50.482	50.482	50.482	50.482	50.482	50.482	50.482	50.482	50.482	50.482	50.482	50.482	50.482	50.482	50.482	50.482	50.482	50.482	50.482	50.482	50.482	50.482	50.482	50.482
50.482	50.482	50.482	50.482	50.482	50.482	50.482	50.482	50.482	50.482	50.482	50.482	50.482	50.482	50.482	50.482	50.482	50.482	50.482	50.482	50.482	50.482	50.482	50.482	50.482	50.482	50.482	50.482	50.482	50.482	50.482	50.482	50.482	50.482	50.482	50.482	50.482	50.482	50.482	50.482	50.482	50.482	50.482	50.482	50.482	50.482	50.482	50.482	50.482	50.482
50.482	50.482	50.482	50.482	50.482	50.482	50.482	50.482	50.482	50.482	50.482	50.482	50.482	50.482	50.482	50.482	50.482	50.482	50.482	50.482	50.482	50.482	50.482	50.482	50.482	50.482	50.482	50.482	50.482	50.482	50.482	50.482	50.482	50.482	50.482	50.482	50.482	50.482	50.482	50.482	50.482	50.482	50.482	50.482	50.482	50.482	50.482	50.482	50.482	50.482
50.482	50.482	50.482	50.482	50.482	50.482	50.482	50.482	50.482	50.482	50.482	50.482	50.482	50.482	50.482	50.482	50.482	50.482	50.482	50.482	50.482	50.482	50.482	50.482	50.482	50.482	50.482	50.482	50.482	50.482	50.482	50.482	50.482	50.482	50.482	50.482	50.482	50.482	50.482	50.482	50.482	50.482	50.482	50.482	50.482	50.482	50.482	50.482	50.482	50.482
50.482	50.482	50.482	50.482	50.482	50.482	50.482	50.482	50.482	50.482	50.482	50.482	50.482	50.482	50.482	50.482	50.482	50.482	50.482	50.482	50.482	50.482	50.482	50.482	50.482	50.482	50.482	50.482	50.482	50.482	50.482	50.482	50.482	50.482	50.482	50.482	50.482	50.482	50.482	50.482	50.482	50.482	50.482	50.482	50.482	50.482	50.482	50.482	50.482	50.482
50.482	50.482	50.482	50.482	50.482	50.482	50.482	50.482	50.482	50.482	50.482	50.482	50.482	50.482	50.482	50.482	50.482	50.482	50.482	50.482	50.482	50.482	50.482	50.482	50.482	50.482	50.482	50.482	50.482	50.482	50.482	50.482	50.482	50.482	50.482	50.482	50.482	50.482	50.482	50.482	50.482	50.482	50.482	50.482	50.482	50.482	50.482	50.482	50.482	50.482
50.482	50.482	50.482	50.482	50.482	50.482	50.482	50.482	50.482	50.482	50.482	50.482	50.482	50.482	50.482	50.482	50.482	50.482	50.482	50.482	50.482	50.482	50.482	50.482	50.482	50.482	50.482	50.482	50.482	50.482	50.482	50.482	50.482	50.482	50.482	50.482	50.482	50.482	50.482	50.482	50.482	50.482	50.482	50.482	50.482	50.482	50.482	50.482	50.482	50.482
50.482	50.482	50.482	50.482	50.482	50.482	50.482	50.482	50.482	50.482	50.482	50.482	50.482	50.482	50.482	50.482	50.482	50.482	50.482	50.482	50.482	50.482	50.482	50.482	50.482	50.482	50.482	50.482	50.482	50.482	50.482	50.482	50.482	50.482	50.482	50.482	50.482	50.482	50.482	50.482	50.482	50.482	50.482	50.482	50.482	50.482	50.482	50.482	50.482	50.482
50.482	50.482	50.482	50.482	50.482	50.482	50.482	50.482	50.482	50.482	50.482	50.482	50.482	50.482	50.482	50.482	50.482	50.482	50.482	50.482	50.482	50.482	50.482	50.482	50.482	50.482	50.482	50.482	50.482	50.482	50.482	50.482	50.482	50.482	50.482	50.482	50.482	50.482	50.482	50.482	50.482	50.482	50.482	50.482	50.482	50.482	50.482	50.482	50.482	50.482
50.482	50.482	50.482	50.482	50.482	50.482	50.482	50.482	50.482	50.482	50.482	50.482	50.482	50.482	50.482	50.482	50.482	50.482	50.482	50.482	50.482	50.482	50.482	50.482	50.482	50.482	50.482	50.482	50.482	50.482	50.482	50.482	50.482	50.482	50.482	50.482	50.482	50.482	50.482	50.482	50.482	50.482	50.482	50.482	50.482	50.482	50.482	50.482	50.482	50.482
50.482	50.482	50.482	50.482	50.482	50.482	50.482	50.482	50.482	50.482	50.482	50.482	50.482	50.482	50.482	50.482	50.482	50.482	50.482	50.482	50.482	50.482	50.482	50.482	50.482	50.482	50.482	50.482	50.482	50.482	50.482	50.482	50.482	50.482	50.482	50.482	50.482	50.482	50.482	50.482	50.482	50.482	50.482	50.482	50.482	50.482	50.482	50.482	50.482	50.482
50.482	50.482	50.482	50.482	50.482	50.482	50.482	50.482	50.482	50.482	50.482	50.482	50.482	50.482	50.482	50.482	50.482	50.482	50.482	50.482	50.482	50.482	50.482	50.482	50.482	50.482	50.482	50.482	50.482	50.482	50.482	50.482	50.482	50.482	50.482	50.482	50.482	50.482	50.482	50.482	50.482	50.482	50.482	50.482	50.482	50.482	50.482	50.482	50.482	50.482
50.482	50.482	50.482	50.482	50.482	50.482	50.482	50.482	50.482	50.482	50.482	50.482	50.482	50.482	50.482	50.482	50.482	50.482	50.482	50.482	50.482	50.482	50.482	50.482	50.482	50.482	50.482	50.482	50.482	50.482	50.482	50.482	50.482	50.482	50.482	50.482	50.482	50.482	50.482	50.482	50.482	50.482	50.482	50.482	50.482	50.482	50.482	50.482	50.482	50.482
50.482	50.482	50.482	50.482	50.482	50.482	50.482	50.482	50.482	50.482	50.482	50.482	50.482	50.482	50.482	50.482	50.482	50.482	50.482	50.482	50.482	50.482	50.482	50.482	50.482	50.482	50.482	50.482	50.482	50.482	50.482	50.482	50.482	50.482	50.482	50.482	50.482	50.482	50.482	50.482	50.482	50.482	50.482	50.482	50.482	50.482	50.482	50.482	50.482	50.482
50.482	50.482	50.482	50.482	50.482	50.482	50.482	50.482	50.482	50.482	50.482	50.482	50.482	50.482	50.482	50.482	50.482	50.482	50.482	50.482	50.482	50.482	50.482	50.482	50.482	50.482	50.482	50.482	50.482	50.482	50.482	50.482	50.482	50.482	50.482	50.482	50.482	50.482	50.482	50.482	50.482	50.482	50.482	50.482	50.482	50.482	50.482	50.482	50.482	50.482
50.482	50.482	50.482	50.482	50.482	50.482	50.482	50.482	50.482	50.482	50.482	50.482	50.482	50.482	50.482	50.482	50.482	50.482	50.482	50.482	50.482	50.482	50.482	50.482	50.482	50.482	50.482	50.482	50.482	50.482	50.482	50.482	50.482	50.482	50.482	50.482	50.482	50.482	50.482	50.482	50.482	50.482	50.482	50.482	50.482	50.482	50.482	50.482	50.482	50.482
50.482	50.482	50.482	50.482	50.482	50.482	50.482	50.482	50.482	50.482	50.482	50.482	50.482	50.482	50.482	50.482	50.482	50.482	50.482	50.482	50.482	50.482	50.482	50.482	50.482	50.482	50.482	50.482	50.482	50.482	50.482	50.482	50.482	50.482	50.482	50.482	50.482	50.482	50.482	50.482	50.482	50.482	50.482	50.482	50.482	50.482	50.482	50.482	50.482	50.482
50.482	50.482	50.482	50.482	50.482	50.482	50.482	50.482	50.482	50.482	50.482	50.482	50.482	50.482	50.482	50.482	50.482	50.482	50.482	50.482	50.482	50.482	50.482	50.482	50.482	50.482	50.482	50.482	50.482	50.482	50.482	50.482	50.482	50.482	50.482	50.482	50.482	50.482	50.482	50.482	50.482	50.482	50.482	50.482	50.482	50.482	50.482	50.482	50.482	50.482
50.482	50.482	50.482	50.482	50.482	50.482	50.482	50.482	50.482	50.482	50.482	50.482	50.482	50.482	50.482	50.482	50.482	50.482	50.482	50.482	50.482	50.482	50.482	50.482	50.482	50.482	50.482	50.482	50.482	50.482	50.482	50.482	50.482	50.482	50.482	50.482	50.482	50.482	50.482	50.482	50.482	50.482	50.482	50.482	50.482	50.482	50.482	50.482	50.482	50.482
50.482	50.482	50.482	50.482	50.482	50.482	50.482	50.482	50.482	50.482	50.482	50.482	50.482	50.482	50.482	50.482	50.482	50.482	50.482	50.482	50.482	50.482	50.482	50.482	50.482	50.482	50.482	50.482	50.482	50.482	50.482	50.482	50.482	50.482	50.482	50.482	50.482	50.482	50.482	50.482	50.482	50.482	50.482	50.482	50.482	50.482	50.482	50.482	50.482	50.482
50.482	50.482	50.482	50.482	50.482	50.482	50.482	50.482	50.482	50.482	50.482	50.482	50.482	50.482	50.482	50.482	50.482	50.482	50.482	50.482	50.482	50.482	50.482	50.482	50.482	50.482	50.482	50.482	50.482	50.482	50.482	50.482	50.482	50.482	50.482	50.482	50.482	50.482	50.482	50.482	50.482	50.482	50.482	50.482	50.482	50.482	50.482	50.482	50.482	50.482
50.482	50.482	50.482	50.482	50.482	50.482	50.482	50.482	50.482	50.482	50.482	50.482	50.482	50.482	50.482	50.482	50.482	50.482	50.482	50.482	50.482	50.482	50.482	50.482	50.482	50.482	50.482	50.482	50.482	50.482	50.482	50.482	50.482	50.482	50.482	50.482	50.482	50.482	50.482	50.482	50.482	50.482	50.482	50.482	50.482	50.482	50.482	50.482	50.482	50.482
50.482	50.482	50.482	50.482	50.482	50.482	50.482	50.482	50.482	50.482	50.482	50.482	50.482	50.482	50.482	50.482	50.482	50.482	50.482	50.482	50.482	50.482	50.482	50.482	50.482	50.482	50.482	50.482	50.482	50.482	50.482	50.482	50.482	50.482	50.482	50.482	50.482	50.482	50.482	50.482	50.482	50.482	50.482	50.482	50.482	50.482	50.482	50.482	50.482	50.482
50.482	50.482	50.482	50.482	50.482	50.482	50.482	50.482	50.482	50.482	50.482	50.482	50.482	50.482	50.482	50.482	50.482	50.482	50.482	50.482	50.482	50.482	50.482	50.482	50.482	50.482	50.482	50.482	50.482	50.482	50.482	50.482	50.482	50.482	50.482	50.482	50.482	50.482	50.482	50.482	50.482	50.482	50.482	50.482	50.482	50.482	50.482	50.482	50.482	50.482
50.482	50.482	50.482	50.482	50.482	50.482	50.482	50.482	50.482	50.482	50.482	50.482	50.482	50.482	50.482	50.482	50.482	50.482	50.482	50.482	50.482	50.482	50.482	50.482	50.482	50.482	50.482	50.482	50.482	50.482	50.482	50.482	50.482	50.482	50.482	50.482	50.482	50.482	50.482	50.482	50.482	50.482	50.482	50.482	50.482	50.482	50.482	50.482	50.482	50.482
50.482	50.482	50.482	50.482	50.482	50.482	50.482	50.482	50.482	50.482	50.482	50.482	50.482	50.482	50.482	50.482	50.482	50.482	50.482	50.482	50.482	50.482	50.482	50.482	50.482	50.482	50.482	50.482	50.482	50.482	50.482	50.482	50.482	50.482	50.482	50.482	50.482	50.482	50.482	50.482	50.482	50.482	50.482	50.482	50.482	50.482	50.482	50.482	50.482	50.482
50.482	50.482	50.482	50.482	50.482	50.482	50.482	50.482	50.482	50.482	50.482	50.482	50.482	50.482	50.482	50.482	50.482	50.482	50.482	50.482	50.482	50.482	50.482	50.482	50.482	50.482	50.482	50.482	50.482	50.482	50.482	50.482	50.482	50.482	50.482	50.482	50.482	50.482	50.482	50.482	50.482	50.482	50.482	50.482	50.482	50.482	50.482	50.482	50.482	50.482
50.482	50.482	50.482	50.482	50.482	50.482	50.482	50.482	50.482	50.482	50.482	50.482	50.482	50.482	50.482	50.482	50.482	50.482	50.482	50.482	50.482	50.482	50.482	50.482	50.482	50.482	50.482	50.482	50.482	50.482	50.482	50.482	50.482	50.482	50.482	50.482	50.482	50.482	50.482	50.482	50.482	50.482	50.482	50.482	50.482	50.482	50.482	50.482	50.482	50.482
50.482	50.482	50.482	50.482	50.482	50.482	50.482	50.482	50.482	50.482	50.482	50.482	50.482	50.482	50.482	50.482	50.482	50.482	50.482	50.482	50.482	50.482	50.482	50.482	50.482	50.482	50.482	50.482	50.482	50.482	50.482	50.482	50.482	50.482	50.482	50.482	50.482	50.482	50.482	50.482	50.482	50.482	50.482	50.482	50.482	50.482	50.482	50.482	50.482	50.482
50.482	50.482	50.482	50.482	50.482	50.482	50.482	50.482	50.482	50.482	50.482	50.482	50.482	50.482	50.482	50.482	50.482	50.482	50.482	50.482	50.482	50.482	50.482	50.482	50.482	50.482	50.482	50.482	50.482	50.482	50.482	50.482	50.482	50.482	50.482	50.482	50.482	50.482	50.482	50.482	50.482	50.482	50.482	50.482	50.482	50.482	50.482	50.482	50.482	50.482
50.482	50.482	50.482	50.482	50.482	50.482	50.482	50.482	50.482	50.482	50.482	50.482	50.482	50.482	50.482	50.482	50.482	50.482	50.482	50.482	50.482	50.482	50.482	50.482	50.482	50.482	50.482	50.482	50.482	50.482	50.482	50.482	50.482	50.482	50.482	50.482	50.482	50.482	50.482	50.482	50.482	50.482	50.482	50.482	50.482	50.482	50.482	50.482	50.482	50.482
50.482	50.482	50.482	50.482	50.482	50.482	50.482	50.482	50.482	50.482	50.482	50.482	50.482	50.482	50.482	50.482	50.482	50.482	50.482	50.482	50.482	50.482	50.482	50.482	50.482	50.482	50.482	50.482	50.482	50.482	50.482	50.482	50.482	50.482	50.482	50.482	50.482	50.482	50.482	50.482	50.482	50.482	50.482	50.482	50.482	50.482	50.482	50.482	50.482	50.482
50.482	50.482	50.482	50.482	50.482	50.482	50.482	50.482	50.482	50.482	50.482	50.482	50.482	50.482	50.482	50.482	50.482	50.482	50.482	50.482	50.482	50.482	50.482	50.482	50.482	50.482	50.482	50.482	50.482	50.482	50.482	50.482	50.482	50.482	50.482	50.482	50.482	50.482	50.482	50.482	50.482	50.482	50.482	50.482	50.482	50.482	50.482	50.482	50.482	50.482
50.482	50.482	50.482	50.482	50.482	50.482	50.482	50.482	50.482	50.482	50.482	50.482	50.482	50.482	50.482	50.482	50.482	50.482	50.482	50.482	50.482	50.482	50.482	50.482	50.482	50.482	50.482	50.482	50.482	50.482	50.482	50.482	50.482	50.482	50.482	50.482	50.482	50.482	50.482	50.482	50.482	50.482	50.482	50.482	50.482	50.482	50.482	50.482	50.482	50.482
50.482	50.482	50.482	50.482	50.482	50.482	50.482	50.482	50.482	50.482	50.482	50.482	50.482	50.482	50.482	50.482	50.482	50.482	50.482	50.482	50.482	50.482	50.482	50.482	50.482	50.482	50.482	50.482	50.482	50.482	50.482	50.482	50.482	50.482	50.482	50.482	50.482	50.482	50.482	50.482	50.482	50.482	50.482	50.482	50.482	50.482	50.482	50.482	50.482	50.482
50.482	50.482	50.482	50.482	50.482	50.482	50.482	50.482	50.482	50.482	50.482	50.482	50.482	50.482	50.482	50.482	50.482	50.482	50.482	50.482	50.482	50.482	50.482	50.482	50.482	50.482	50.482	50.482	50.482	50.482	50.482	50.482	50.482	50.482	50.482	50.482	50.482	50.482	50.482	50.482	50.482	50.482	50.482	50.482	50.482	50.482	50.482	50.482	50.482	50.482
50.482	50.482	50.482	50.482	50.482	50.482	50.482	50.482	50.482	50.482	50.482	50.482	50.482	50.482	50.482	50.482	50.482	50.482	50.482	50.482	50.482	50.482	50.482	50.482	50.482	50.482	50.482	50.482	50.482	50.482	50.482	50.482	50.482	50.482	50.482	50.482	50.482	50.482	50.482	50.482	50.482	50.482	50.482	50.482	50.482	50.482	50.482	50.482	50.482	50.482
50.482	50.482	50.482	50.482	50.482	50.482	50.482	50.482	50.482	50.482	50.482	50.482	50.482	50.482	50.482	50.482	50.482	50.482	50.482	50.482	50.482	50.482	50.482	50.482	50.482	50.482	50.482	50.482	50.482	50.482	50.482	50.482	50.482	50.482	50.482	50.482	50.482	50.482	50.482	50.482	50.482	50.482	50.482	50.482	50.482	50.482	50.482	50.482	50.482	50.482
50.482	50.482	50.482	50.482	50.482	50.482	50.482	50.482	50.482	50.482	50.482	50.482	50.482	50.482	50.482	50.482	50.482	50.482	50.482	50.482	50.482	50.482	50.482	50.482	50.482	50.482	50.482	50.482	50.482	50.482	50.482	50.482	50.482	50.482	50.482	50.482	50.482	50.482	50.482	50.482	50.482	50.482	50.482	50.482	50.482	50.482	50.482	50.482	50.482	50.482
50.482	50.482	50.482	50.482	50.482	50.482	50.482	50.482	50.482	50.482	50.482	50.482	50.482	50.482	50.482	50.482	50.482	50.482	50.482	50.482	50.482	50.482	50.482	50.482	50.482	50.482	50.482	50.482	50.482	50.482	50.482	50.482	50.482	50.482	50.482	50.482	50.482	50.482	50.482	50.482	50.482	50.482	50.482	50.482	50.482	50.482	50.482	50.482	50.482	50.482
50.482	50.482	50.482	50.482	50.482	50.482	50.482	50.482	50.482	50.482	50.482	50.482	50.482	50.482	50.482	50.482	50.482	50.482	50.482	50.482	50.482	50.482	50.482	50.482	50.482	50.482	50.482	50.482	50.482	50.482	50.482	50.482	50.482	50.482	50.482	50.482	50.482	50.482	50.482	50.482	50.482	50.482	50.482	50.482	50.482	50.482	50.482	50.482	50.482	50.482
50.482	50.482	50.482	50.482	50.482	50.482	50.482	50.482	50.482	50.482	50.482	50.482	50.482	50.482	50.482	50.482	50.482	50.482	50.482	50.482	50.482	50.482	50.482	50.482	50.482	50.482	50.482	50.482	50.482	50.482	50.482	50.482	50.482	50.482	50.482	50.482	50.482	50.482	50.482	50.482	50.482	50.482	50.482	50.482	50.482	50.482	50.482	50.482	50.482	50.482
50.482	50.482	50.482	50.482	50.482	50.482	50.482	50.482	50.482	50.482	50.482	50.482	50.482	50.482	50.482	50.482	50.482	50.482	50.482	50.482	50.482	50.482	50.482	50.482	50.482	50.482	50.482	50.482	50.482	50.482	50.482	50.482	50.482	50.482	50.482	50.482	50.482	50.482	50.482	50.482	50.482	50.482	50.482	50.482	50.482	50.482	50.482	50.482	50.482	50.482
50.482	50.482	50.482	50.482	50.482	50.482	50.482	50.482	50.482	50.482	50.482	50.482	50.482	50.482	50.482	50.482	50.482	50.482	50.482	50.482	50.482	50.482	50.482	50.482	50.482	50.482	50.482	50.482	50.482	50.482	50.482	50.482	50.482	50.482	50.482	50.482	50.482	50.482	50.482	50.482	50.482	50.482	50.482	50.482	50.482	50.482	50.482	50.482	50.482	50.482
50.482	50.482	50.482	50.482	50.482	50.482	50.482	50.482	50.482	50.482	50.482	50.482	50.482	50.482	50.482	50.482	50.482	50.482	50.482	50.482	50.482	50.482	50.482	50.482	50.482	50.482	50.482	50.482	50.482	50.482	50.482	50.482	50.482	50.482	50.482	50.482	50.482	50.482	50.482	50.482	50.482	50.482	50.482	50.482	50.482	50.482	50.482	50.482	50.482	50.482
50.482	50.482	50.482	50.482	50.482	50.482	50.482	50.482	50.482	50.482	50.482	50.482	50.482	50.482	50.482	50.482	50.482	50.482	50.482	50.482	50.482	50.482	50.482	50.482	50.482	50.482	50.482	50.482	50.482	50.482	50.482	50.482	50.482	50.482	50.482	50.482	50.482	50.482	50.482	50.482	50.482	50.482	50.482	50.482	50.482	50.482	50.482	50.482	50.482	50.482
50.482	50.482	50.482	50.482	50.482	50.482	50.482	50.482	50.482	50.482	50.482	50.482	50.482	50.482	50.482	50.482	50.482	50.482	50.482	50.482	50.482	50.482	50.482	50.482	50.482	50.482	50.482	50.482	50.482	50.482	50.482	50.482	50.482	50.482	50.482	50.482	50.482	50.482	50.482	50.482	50.482	50.482	50.482	50.482	50.482	50.482	50.482	50.482	50.482	50.482
50.482	50.482	50.482	50.482	50.482	50.482	50.482	50.482	50.482	50.482	50.482	50.482	50.482	50.482	50.482	50.482	50.482	50.482	50.482	50.482	50.482	50.482	50.482	50.482	50.482	50.482	50.482	50.482	50.482	50.482	50.482	50.482	50.482	50.482	50.482	50.482	50.482	50.482	50.482	50.482	50.482	50.482	50.482	50.482	50.482	50.482	50.482	50.482	50.482	50.482
50.482	50.482	50.482	50.482	50.482	50.482	50.482	50.482	50.482	50.482	50.482	50.482	50.482	50.482	50.482	50.482	50.482	50.482	50.482	50.482	50.482	50.482	50.482	50.482	50.482	50.482	50.482	50.482	50.482	50.482	50.482	50.482	50.482	50.482	50.482	50.482	50.482	50.482	50.482	50.482	50.482	50.482	50.482	50.482	50.482	50.482	50.482	50.482	50.482	50.482
50.482	50.482	50.482	50.482	50.482	50.482	50.482	50.482	50.482	50.482	50.482	50.482	50.482	50.482	50.482	50.482	50.482	50.482	50.482	50.482	50.482	50.482	50.482	50.482	50.482	50.482	50.482	50.482	50.482	50.482	50.482	50.482	50.482	50.482	50.482	50.482	50.482	50.482	50.482	50.482	50.482	50.482	50.482	50.482	50.482	50.482	50.482	50.482	50.482	50.482
50.482	50.482	50.482	50.482	50.482	50.482	50.482	50.482	50.482	50.482	50.482	50.482	50.482	50.482	50.482	50.482	50.482	50.482	50.482	50.482	50.482	50.482	50.482	50.482	50.482	50.482	50.482	50.482	50.482	50.482	50.482	50.482	50.482	50.482	50.482	50.482	50.482	50.482	50.482	50.482	50.482	50.482	50.482	50.482	50.482	50.482	50.482	50.482	50.482	50.482
50.482	50.482	50.482	50.482	50.482	50.482	50.482	50.482	50.482	50.482	50.482	50.482	50.482	50.482	50.482	50.482	50.482	50.482	50.482	50.482	50.482	50.482	50.482	50.482	50.482	50.482	50.482	50.482	50.482	50.482	50.482	50.482	50.482	50.482	50.482	50.482	50.482	50.482	50.482	50.482	50.482	50.482	50.482	50.482	50.482	50.482	50.482	50.482	50.482	50.482
50.482	50.482	50.482	50.482	50.482	50.482	50.482	50.482	50.482	50.482	50.482	50.482	50.482	50.482	50.482	50.482	50.482	50.482	50.482	50.482	50.482	50.482	50.482	50.482	50.482	50.482	50.482	50.482	50.482	50.482	50.482	50.482	50.482	50.482	50.482	50.482	50.482	50.482	50.482	50.482	50.482	50.482	50.482	50.482	50.482	50.482	50.482	50.482	50.482	50.482
50.482	50.482	50.482	50.482	50.482	50.482	50.482	50.482	50.482	50.482	50.482	50.482	50.482	50.482	50.482	50.482	50.482	50.482	50.482	50.482	50.482	50.482	50.482	50.482	50.482	50.482	50.482	50.482	50.482	50.482	50.482	50.482	50.482	50.482	50.482	50.482	50.482	50.482	50.482	50.482	50.482	50.482	50.482	50.482	50.482	50.482	50.482	50.482	50.482	50.482
50.482	50.482	50.482	50.482	50.482	50.482	50.482	50.482	50.482	50.482	50.482	50.482	50.482	50.482	50.482	50.482	50.482	50.482	50.482	50.482	50.482	50.482	50.482	50.482	50.482	50.482	50.482	50.482	50.482	50.482	50.482	50.482	50.482	50.482	50.482	50.482	50.482	50.482	50.482	50.482	50.482	50.482	50.482	50.482	50.482	50.482	50.482	50.482	50.482	50.482
50.482	50.482	50.482	50.482	50.482	50.482	50.482	50.482	50.482	50.482	50.482	50.482	50.482	50.482	50.482	50.482	50.482	50.482	50.482	50.482	50.482	50.482	50.482	50.482	50.482	50.482	50.482	50.482	50.482	50.482	50.482	50.482	50.482	50.482	50.482	50.482	50.482	50.482	50.482	50.482	50.482	50.482	50.482	50.482	50.482	50.482	50.482	50.482	50.482	50.482
50.482	50.482	50.482	50.482	50.482	50.482	50.482	50.482	50.482	50.482	50.482	50.482	50.482	50.482	50.482	50.482	50.482	50.482	50.482	50.482	50.482	50.482	50.482	50.482	50.482	50.482	50.482	50.482	50.482	50.482	50.482	50.482	50.482	50.482	50.482	50.482	50.482	50.482	50.482	50.482	50.482	50.482	50.482	50.482	50.482	50.482	50.482	50.482	50.482	50.482
50.482	50.482	50.482	50.482	50.482	50.482	50.482	50.482	50.482	50.482	50.482	50.482	50.482	50.482	50.482	50.482	50.482	50.482	50.482	50.482	50.482	50.482	50.482	50.482	50.482	50.482	50.482	50.482	50.482	50.482	50.482	50.482	50.482	50.482	50.482	50.482	50.482	50.482	50.482	50.482	50.482	50.482	50.482	50.482	50.482	50.482	50.482	50.482	50.482	50.482
50.482	50.482	50.482	50.482	50.482	50.482	50.482	50.482	50.482	50.482	50.482	50.482	50.482	50.482	50.482	50.482	50.482	50.482	50.482	50.482	50.482	50.482	50.482	50.482	50.482	50.482	50.482	50.482	50.482	50.482	50.482	50.482	50.482	50.482	50.482	50.482	50.482	50.482	50.482	50.482	50.482	50.482	50.482	50.482	50.482	50.482	50.482	50.482	50.482	50.482
50.482	50.482	50.482	50.482	50.482	50.482	50.482	50.482	50.482	50.482	50.482	50.482	50.482	50.482	50.482	50.482	50.482	50.482	50.482	50.482	50.482	50.482	50.482	50.482	50.482	50.482	50.482	50.482	50.482	50.482	50.482	50.482	50.482	50.482	50.482	50.482	50.482	50.482	50.482	50.482	50.482	50.482	50.482	50.482	50.482	50.482	50.482	50.482	50.482	50.482
50.482	50.482	50.482	50.482	50.482	50.482	50.482	50.482	50.482	50.482	50.482	50.482	50.482	50.482	50.482	50.482	50.482	50.482	50.482	50.482	50.482	50.482	50.482	50.482	50.482	50.482	50.482	50.482	50.482	50.482	50.482	50.482	50.482	50.482	50.482	50.482	50.482	50.482	50.482	50.482	50.482	50.482	50.482	50.482	50.482	50.482	50.482	50.482	50.482	50.482
50.482	50.482	50.482	50.482	50.482	50.482	50.482	50.482	50.482	50.482	50.482	50.482	50.482	50.482	50.482	50.482	50.482	50.482	50.482	50.482	50.482	50.482	50.482	50.482	50.482	50.482	50.482	50.482	50.482	50.482	50.482	50.482	50.482	50.482	50.482	50.482	50.482	50.482	50.482	50.482	50.482	50.482	50.482	50.482	50.482	50.482	50.482	50.482	50.482	50.482
50.482	50.482	50.482	50.482	50.482	50.482	50.482	50.482	50.482	50.482	50.482	50.482	50.482	50.482	50.482	50.482	50.482	50.482	50.482	50.482	50.482	50.482	50.482	50.482	50.482	50.482	50.482	50.482	50.482	50.482	50.482	50.482	50.482	50.482	50.482	50.482	50.482	50.482	50.482	50.482	50.482	50.482	50.482	50.482	50.482	50.482	50.482	50.482	50.482	50.482
50.482	50.482	50.482	50.482	50.482	50.482	50.482	50.482	50.482	50.482	50.482	50.482	50.482	50.482	50.482	50.482	50.482	50.482	50.482	50.482	50.482	50.482	50.482	50.482	50.482	50.482	50.482	50.482	50.482	50.482	50.482	50.482	50.482	50.482	50.482	50.482	50.482	50.482	50.482	50.482	50.482	50.482	50.482	50.482	50.482	50.482	50.482	50.482	50.482	50.482
50.482	50.482	50.482	50.482	50.482	50.482	50.482	50.482	50.482	50.482	50.482	50.482	50.482	50.482	50.482	50.482	50.482	50.482	50.482	50.482	50.482	50.482	50.482	50.482	50.482	50.482	50.482	50.482	50.482	50.482	50.482	50.482	50.482	50.482	50.482	50.482	50.482	50.482	50.482	50.482	50.482	50.482	50.482	50.482	50.482	50.482	50.482	50.482	50.482	50.482
50.482	50.482	50.482	50.482	50.482	50.482	50.482	50.482	50.482	50.482	50.482	50.482	50.482	50.482	50.482	50.482	50.482	50.482	50.482	50.482	50.482	50.482	50.482	50.482	50.482	50.482	50.482	50.482	50.482	50.482	50.482	50.482	50.482	50.482	50.482	50.482	50.482	50.482	50.482	50.482	50.482	50.482	50.482	50.482	50.482	50.482	50.482	50.482	50.482	50.482
50.482	50.482	50.482	50.482	50.482	50.482	50.482	50.482	50.482	50.482	50.482	50.482	50.482	50.482	50.482	50.482	50.482	50.482	50.482	50.482	50.482	50.482	50.482	50.482	50.482	50.482	50.482	50.482	50.482	50.482	50.482	50.482	50.482	50.482	50.482	50.482	50.482	50.482	50.482	50.482	50.482	50.482	50.482	50.482	50.482	50.482	50.482	50.482	50.482	50.482
50.482	50.482	50.482	50.482	50.482	50.482	50.482	50.482	50.482	50.482	50.482	50.482	50.482	50.482	50.482	50.482	50.482	50.482	50.482	50.482	50.482	50.482	50.482	50.482	50.482	50.482	50.482	50.482	50.482	50.482	50.482	50.482	50.482	50.482	50.482	50.482	50.482	50.482	50.482	50.482	50.482	50.482	50.482	50.482	50.482	50.482	50.482	50.482	50.482	50.482
50.482	50.482	50.482	50.482	50.482	50.482	50.482	50.482	50.482	50.482	50.482	50.482	50.482	50.482	50.482	50.482	50.482	50.482	50.482	50.482	50.482	50.482	50.482	50.482	50.482	50.482	50.482	50.482	50.482	50.482	50.482	50.482	50.482	50.482	50.482	50.482	50.482	50.482	50.482	50.482	50.482	50.482	50.482	50.482	50.482	50.482	50.482	50.482	50.482	50.482
50.482	50.482	50.482	50.482	50.482	50.482	50.482	50.482	50.482	50.482	50.482	50.482	50.482	50.482	50.482	50.482	50.482	50.482	50.482	50.482	50.482	50.482	50.482	50.482	50.482	50.482	50.482	50.482	50.482	50.482	50.482	50.482	50.482	50.482	50.482	50.482	50.482	50.482	50.482	50.482	50.482	50.482	50.482	50.482	50.482	50.482	50.482	50.482	50.482	50.482
50.482	50.482	50.482	50.482	50.482	50.482	50.482	50.482	50.482	50.482	50.482	50.482	50.482	50.482	50.482	50.482	50.482	50.482	50.482	50.482	50.482	50.482	50.482	50.482	50.482	50.482	50.482	50.482	50.482	50.482	50.482	50.482	50.482	50.482	50.482	50.482	50.482	50.482	50.482	50.482	50.482	50.482	50.482	50.482	50.482	50.482	50.482	50.482	50.482	50.482
50.482	50.482	50.482	50.482	50.482	50.482	50.482	50.482	50.482	50.482	50.482	50.482	50.482	50.482	50.482	50.482	50.482	50.482	50.482	50.482	50.482	50.482	50.482	50.482	50.482	50.482	50.482	50.482	50.482	50.482	50.482	50.482	50.482	50.482	50.482	50.482	50.482	50.482	50.482	50.482	50.482	50.482	50.482	50.482	50.482	50.482	50.482	50.482	50.482	50.482
50.482	50.482	50.482	50.482	50.482	50.482	50.482	50.482	50.482	50.482	50.482	50.482	50.482	50.482	50.482	50.482	50.482	50.482	50.482	50.482	50.482	50.482	50.482	50.482	50.482	50.482	50.482	50.482	50.482	50.482	50.482	50.482	50.482	50.482	50.482	50.482	50.482	50.482	50.482	50.482	50.482	50.482	50.482	50.482	50.482	50.482	50.482	50.482	50.482	50.482
50.482	50.482	50.482	50.482	50.482	50.482	50.482	50.482	50.482	50.482	50.482	50.482	50.482	50.482	50.482	50.482	50.482	50.482	50.482	50.482	50.482	50.482	50.482	50.482	50.482	50.482	50.482	50.482	50.482	50.482	50.482	50.482	50.482	50.482	50.482	50.482	50.482	50.482	50.482	50.482	50.482	50.482	50.482	50.482	50.482	50.482	50.482	50.482	50.482	50.482
50.482	50.482	50.482	50.482	50.482	50.482	50.482	50.482	50.482	50.482	50.482	50.482	50.482	50.482	50.482	50.482	50.482	50.482	50.482	50.482	50.482	50.482	50.482	50.482	50.482	50.482	50.482	50.482	50.482	50.482	50.482	50.482	50.482	50.482	50.482	50.482	50.482	50.482	50.482	50.482	50.482	50.482	50.482	50.482	50.482	50.482	50.482	50.482	50.482	50.482
50.482	50.482	50.482	50.482	50.482	50.482	50.482	50.482	50.482	50.482	50.482	50.482	50.482	50.482	50.482	50.482	50.482	50.482	50.482	50.482	50.482	50.482	50.482	50.482	50.482	50.482	50.482	50.482	50.482	50.482	50.482	50.482	50.482	50.482	50.482	50.482	50.482	50.482	50.482	50.482	50.482	50.482	50.482	50.482	50.482	50.482	50.482	50.482	50.482	50.482
50.482	50.482	50.482	50.482	50.482	50.482	50.482	50.482	50.482	50.482	50.482	50.482	50.482	50.482	50.482	50.482	50.482	50.482	50.482	50.482	50.482	50.482	50.482	50.482	50.482	50.482	50.482	50.482	50.482	50.482	50.482	50.482	50.482	50.482	50.482	50.482	50.482	50.482	50.482	50.482	50.482	50.482	50.482	50.482	50.482	50.482	50.482	50.482	50.482	50.482
50.482	50.482	50.482	50.482	50.482	50.482	50.482	50.482	50.482	50.482	50.482	50.482	50.482	50.482	50.482	50.482	50.482	50.482	50.482	50.482	50.482	50.482	50.482	50.482	50.482	50.482	50.482	50.482	50.482	50.482	50.482	50.482	50.482	50.482	50.482	50.482	50.482	50.482	50.482	50.482	50.482	50.482	50.482	50.482	50.482	50.482	50.482	50.482	50.482	50.482
50.482	50.482	50.482	50.482	50.482	50.482	50.482	50.482	50.482	50.482	50.482	50.482	50.482	50.482	50.482	50.482	50.482	50.482	50.482	50.482	50.482	50.482	50.482	50.482	50.482	50.482	50.482	50.482	50.482	50.482	50.482	50.482	50.482	50.482	50.482	50.482	50.482	50.482	50.482	50.482	50.482	50.482	50.482	50.482	50.482	50.482	50.482	50.482	50.482	50.482
50.482	50.482	50.482	50.482	50.482	50.482	50.482	50.482	50.482	50.482	50.482	50.482	50.482	50.482	50.482	50.482	50.482	50.482	50.482	50.482	50.482	50.482	50.482	50.482	50.482	50.482	50.482	50.482	50.482	50.482	50.482	50.482	50.482	50.482	50.482	50.482	50.482	50.482	50.482	50.482	50.482	50.482	50.482	50.482	50.482	50.482	50.482	50.482	50.482	50.482
50.482	50.482	50.482	50.482	50.482	50.482	50.482	50.482	50.482	50.482	50.482	50.482	50.482	50.482	50.482	50.482	50.482	50.482	50.482	50.482	50.482	50.482	50.482	50.482	50.482	50.482	50.482	50.482	50.482	50.482	50.482	50.482	50.482	50.482	50.482	50.482	50.482	50.482	50.482	50.482	50.482	50.482	50.482	50.482	50.482	50.482	50.482	50.482	50.482	50.482
50.482	50.482	50.482	50.482	50.482	50.482	50.482	50.482	50.482	50.482	50.482	50.482	50.482	50.482	50.482	50.482	50.482	50.482	50.482	50.482	50.482	50.482	50.482	50.482	50.482	50.482	50.482	50.482	50.482	50.482	50.482	50.482	50.482	50.482	50.482	50.482	50.482	50.482	50.482	50.482	50.482	50.482	50.482	50.482	50.482	50.482	50.482	50.482	50.482	50.482
50.482	50.482	50.482	50.482	50.482	50.482	50.482	50.482	50.482	50.482	50.482	50.482	50.482	50.482	50.482	50.482	50.482	50.482	50.482	50.482	50.482	50.482	50.482	50.482	50.482	50.482	50.482	50.482	50.482	50.482	50.482	50.482	50.482	50.482	50.482	50.482	50.482	50.482	50.482	50.482	50.482	50.482	50.482	50.482	50.482	50.482	50.482	50.482	50.482	50.482
50.482	50.482	50.482	50.482	50.482	50.482	50.482	50.482	50.482	50.482	50.482	50.482	50.482	50.482	50.482	50.482	50.482	50.482	50.482	50.482	50.482	50.482	50.482	50.482	50.482	50.482	50.482	50.482	50.482	50.482	50.482	50.482	50.482	50.482	50.482	50.482	50.482	50.482	50.482	50.482	50.482	50.482	50.482	50.482	50.482	50.482	50.482	50.482	50.482	50.482
50.482	50.482	50.482	50.482	50.482	50.482	50.482	50.482	50.482	50.482	50.482	50.482	50.482	50.482	50.482	50.482	50.482	50.482	50.482	50.482	50.482	50.482	50.482	50.482	50.482	50.482	50.482	50.482	50.482	50.482	50.482	50.482	50.482	50.482	50.482	50.482	50.482	50.482	50.482	50.482	50.482	50.482	50.482	50.482	50.482	50.482	50.482	50.482	50.482	50.482
50.482	50.482	50.482	50.482	50.482	50.482	50.482	50.482	50.482	50.482	50.482	50.482	50.482	50.482	50.482	50.482	50.482	50.482	50.482	50.482	50.482	50.482	50.482	50.482	50.482	50.482	50.482	50.482	50.482	50.482	50.482	50.482	50.482	50.482	50.482	50.482	50.482	50.482	50.482	50.482	50.482	50.482	50.482	50.482	50.482	50.482	50.482	50.482	50.482	50.482
50.482	50.482	50.482	50.482	50.482	50.482	50.482	50.482	50.482	50.482	50.482	50.482	50.482	50.482	50.482	50.482	50.482	50.482	50.482	50.482	50.482	50.482	50.482	50.482	50.482	50.482	50.482	50.482	50.482	50.482	50.482	50.482	50.482	50.482	50.482	50.482	50.482	50.482	50.482	50.482	50.482	50.482	50.482	50.482	50.482	50.482	50.482	50.482	50.482	50.482
50.482	50.482	50.482	50.482	50.482	50.482	50.482	50.482	50.482	50.482	50.482	50.482	50.482	50.482	50.482	50.482	50.482	50.482	50.482	50.482	50.482	50.482	50.482	50.482	50.482	50.482	50.482	50.482	50.482	50.482	50.482	50.482	50.482	50.482	50.482	50.482	50.482	50.482	50.482	50.482	50.482	50.482	50.482	50.482	50.482	50.482	50.482	50.482	50.482	50.482
50.482	50.482	50.482	50.482	50.482	50.482	50.482	50.482	50.482	50.482	50.482	50.482	50.482	50.482	50.482	50.482	50.482	50.482	50.482	50.482	50.482	50.482	50.482	50.482	50.482	50.482	50.482	50.482	50.482	50.482	50.482	50.482	50.482	50.482	50.482	50.482	50.482	50.482	50.482	50.482	50.482	50.482	50.482	50.482	50.482	50.482	50.482	50.482	50.482	50.482
50.482	50.482	50.482	50.482	50.482	50.482	50.482	50.482	50.482	50.482	50.482	50.482	50.482	50.482	50.482	50.482	50.482	50.482	50.482	50.482	50.482	50.482	50.482	50.482	50.482	50.482	50.482	50.482	50.482	50.482	50.482	50.482	50.482	50.482	50.482	50.482	50.482	50.482	50.482	50.482	50.482	50.482	50.482	50.482	50.482	50.482	50.482	50.482	50.482	50.482
50.482	50.482	50.482	50.482	50.482	50.482	50.482	50.482	50.482	50.482	50.482	50.482	50.482	50.482	50.482	50.482	50.482	50.482	50.482	50.482	50.482	50.482	50.482	50.482	50.482	50.482	50.482	50.482	50.482	50.482	50.482	50.482	50.482	50.482	50.482	50.482	50.482	50.482	50.482	50.482	50.482	50.482	50.482	50.482	50.482	50.482	50.482	50.482	50.482	50.482
50.482	50.482	50.482	50.482	50.482	50.482	50.482	50.482	50.482	50.482	50.482	50.482	50.482	50.482	50.482	50.482	50.482	50.482	50.482	50.482	50.482	50.482	50.482	50.482	50.482	50.482	50.482	50.482	50.482	50.482	50.482	50.482	50.482	50.482	50.482	50.482	50.482	50.482	50.482	50.482	50.482	50.482	50.482	50.482	50.482	50.482	50.482	50.482	50.482	50.482
50.482	50.482	50.482	50.482	50.482	50.482	50.482	50.482	50.482	50.482	50.482	50.482	50.482	50.482	50.482	50.482	50.482	50.482	50.482	50.482	50.482	50.482	50.482	50.482	50.482	50.482	50.482	50.482	50.482	50.482	50.482	50.482	50.482	50.482	50.482	50.482	50.482	50.482	50.482	50.482	50.482	50.482	50.482	50.482	50.482	50.482	50.482	50.482	50.482	50.482
50.482	50.482	50.482	50.482	50.482	50.482	50.482	50.482	50.482	50.482	50.482	50.482	50.482	50.482	50.482	50.482	50.482	50.482	50.482	50.482	50.482	50.482	50.482	50.482	50.482	50.482	50.482	50.482	50.482	50.482	50.482	50.482	50.482	50.482	50.482	50.482	50.482	50.482	50.482	50.482	50.482	50.482	50.482	50.482	50.482	50.482	50.482	50.482	50.482	50.482
50.482	50.482	50.482	50.482	50.482	50.482	50.482	50.482	50.482	50.482	50.482	50.482	50.482	50.482	50.482	50.482	50.482	50.482	50.482	50.482	50.482	50.482	50.482	50.482	50.482	50.482	50.482	50.482	50.482	50.482	50.482	50.482	50.482	50.482	50.482	50.482	50.482	50.482	50.482	50.482	50.482	50.482	50.482	50.482	50.482	50.482	50.482	50.482	50.482	50.482
50.482	50.482	50.482	50.482	50.482	50.482	50.482	50.482	50.482	50.482	50.482	50.482	50.482	50.482	50.482	50.482	50.482	50.482	50.482	50.482	50.482	50.482	50.482	50.482	50.482	50.482	50.482	50.482	50.482	50.482	50.482	50.482	50.482	50.482	50.482	50.482	50.482	50.482	50.482	50.482	50.482	50.482	50.482	50.482	50.482	50.482	50.482	50.482	50.482	50.482
50.482	50.482	50.482	50.482	50.482	50.482	50.482	50.482	50.482	50.482	50.482	50.482	50.482	50.482	50.482	50.482	50.482	50.482	50.482	50.482	50.482	50.482	50.482	50.482	50.482	50.482	50.482	50.482	50.482	50.482	50.482	50.482	50.482	50.482	50.482	50.482	50.482	50.482	50.482	50.482	50.482	50.482	50.482	50.482	50.482	50.482	50.482	50.482	50.482	50.482
50.482	50.482	50.482	50.482	50.482	50.482	50.482	50.482	50.482	50.482	50.482	50.482	50.482	50.482	50.482	50.482	50.482	50.482	50.482	50.482	50.482	50.482	50.482	50.482	50.482	50.482	50.482	50.482	50.482	50.482	50.482	50.482	50.482	50.482	50.482	50.482	50.482	50.482	50.482	50.482	50.482	50.482	50.482	50.482	50.482	50.482	50.482	50.482	50.482	50.482
50.482	50.482	50.482	50.482	50.482	50.482	50.482	50.482	50.482	50.482	50.482	50.482	50.482	50.482	50.482	50.482	50.482	50.482	50.482	50.482	50.482	50.482	50.482	50.482	50.482	50.482	50.482	50.482	50.482	50.482	50.482	50.482	50.482	50.482	50.482	50.482	50.482	50.482	50.482	50.482	50.482	50.482	50.482	50.482	50.482	50.482	50.482	50.482	50.482	50.482
50.482	50.482	50.482	50.482	50.482	50.482	50.482	50.482	50.482	50.482	50.482	50.482	50.482	50.482	50.482	50.482	50.482	50.482	50.482	50.482	50.482	50.482	50.482	50.482	50.482	50.482	50.482	50.482	50.482	50.482	50.482	50.482	50.482	50.482	50.482	50.482	50.482	50.482	50.482	50.482	50.482	50.482	50.482	50.482	50.482	50.482	50.482	50.482	50.482	50.482
50.482	50.482	50.482	50.482	50.482	50.482	50.482	50.482	50.482	50.482	50.482	50.482	50.482	50.482	50.482	50.482	50.482	50.482	50.482	50.482	50.482	50.482	50.482	50.482	50.482	50.482	50.482	50.482	50.482	50.482	50.482	50.482	50.482	50.482	50.482	50.482	50.482	50.482	50.482	50.482	50.482	50.482	50.482	50.482	50.482	50.482	50.482	50.482	50.482	50.482
50.482	50.482	50.482	50.482	50.482	50.482	50.482	50.482	50.482	50.482	50.482	50.482	50.482	50.482	50.482	50.482	50.482	50.482	50.482	50.482	50.482	50.482	50.482	50.482	50.482	50.482	50.482	50.482	50.482	50.482	50.482	50.482	50.482	50.482	50.482	50.482	50.482	50.482	50.482	50.482	50.482	50.482	50.482	50.482	50.482	50.482	50.482	50.482	50.482	50.482
50.482	50.482	50.482	50.482	50.482	50.482	50.482	50.482	50.482	50.482	50.482	50.482	50.482	50.482	50.482	50.482	50.482	50.482	50.482	50.482	50.482	50.482	50.482	50.482	50.482	50.482	50.482	50.482	50.482	50.482	50.482	50.482	50.482	50.482	50.482	50.482	50.482	50.482	50.482	50.482	50.482	50.482	50.482	50.482	50.482	50.482	50.482	50.482	50.482	50.482
50.482	50.482	50.482	50.482	50.482	50.482	50.482	50.482	50.482	50.482	50.482	50.482	50.482	50.482	50.482	50.482	50.482	50.482	50.482	50.482	50.482	50.482	50.482	50.482	50.482	50.482	50.482	50.482	50.482	50.482	50.482	50.482	50.482	50.482	50.482	50.482	50.482	50.482	50.482	50.482	50.482	50.482	50.482	50.482	50.482	50.482	50.482	50.482	50.482	50.482
50.482	50.482	50.482	50.482	50.482	50.482	50.482	50.482	50.482	50.482	50.482	50.482	50.482	50.482	50.482	50.482	50.482	50.482	50.482	50.482	50.482	50.482	50.482	50.482	50.482	50.482	50.482	50.482	50.482	50.482	50.482	50.482	50.482	50.482	50.482	50.482	50.482	50.482	50.482	50.482	50.482	50.482	50.482	50.482	50.482	50.482	50.482	50.482	50.482	50.482
50.482	50.482	50.482	50.482	50.482	50.482	50.482	50.482	50.482	50.482	50.482	50.482	50.482	50.482	50.482	50.482	50.482	50.482	50.482	50.482	50.482	50.482	50.482	50.482	50.482	50.482	50.482	50.482	50.482	50.482	50.482	50.482	50.482	50.482	50.482	50.482	50.482	50.482	50.482	50.482	50.482	50.482	50.482	50.482	50.482	50.482	50.482	50.482	50.482	50.482
50.482	50.482	50.482	50.482	50.482	50.482	50.482	50.482	50.482	50.482	50.482	50.482	50.482	50.482	50.482	50.482	50.482	50.482	50.482	50.482	50.482	50.482	50.482	50.482	50.482	50.482	50.482	50.482	50.482	50.482	50.482	50.482	50.482	50.482	50.482	50.482	50.482	50.482	50.482	50.482	50.482	50.482	50.482	50.482	50.482	50.482	50.482	50.482	50.482	50.482
50.482	50.482	50.482	50.482	50.482	50.482	50.482	50.482	50.482	50.482	50.482	50.482	50.482	50.482	50.482	50.482	50.482	50.482	50.482	50.482	50.482	50.482	50.482	50.482	50.482	50.482	50.482	50.482	50.482	50.482	50.482	50.482	50.482	50.482	50.482	50.482	50.482	50.482	50.482	50.482	50.482	50.482	50.482	50.482	50.482	50.482	50.482	50.482	50.482	50.482
50.482	50.482	50.482	50.482	50.482	50.482	50.482	50.482	50.482	50.482	50.482	50.482	50.482	50.482	50.482	50.482	50.482	50.482	50.482	50.482	50.482	50.482	50.482	50.482	50.482	50.482	50.482	50.482	50.482	50.482	50.482	50.482	50.482	50.482	50.482	50.482	50.482	50.482	50.482	50.482	50.482	50.482	50.482	50.482	50.482	50.482	50.482	50.482	50.482	50.482
50.482	50.482	50.482	50.482	50.482	50.482	50.482	50.482	50.482	50.482	50.482	50.482	50.482	50.482	50.482	50.482	50.482	50.482	50.482	50.482	50.482	50.482	50.482	50.482	50.482	50.482	50.482	50.482	50.482	50.482	50.482	50.482	50.482	50.482	50.482	50.482	50.482	50.482	50.482	50.482	50.482	50.482	50.482	50.482	50.482	50.482	50.482	50.482	50.482	50.482
50.482	50.482	50.482	50.482	50.482	50.482	50.482	50.482	50.482	50.482	50.482	50.482	50.482	50.482	50.482	50.482	50.482	50.482	50.482	50.482	50.482	50.482	50.482	50.482	50.482	50.482	50.482	50.482	50.482	50.482	50.482	50.482	50.482	50.482	50.482	50.482	50.482	50.482	50.482	50.482	50.482	50.482	50.482	50.482	50.482	50.482	50.482	50.482	50.482	50.482
50.482	50.482	50.482	50.482	50.482	50.482	50.482	50.482	50.482	50.482	50.482	50.482	50.482	50.482	50.482	50.482	50.482	50.482	50.482	50.482	50.482	50.482	50.482	50.482	50.482	50.482	50.482	50.482	50.482	50.482	50.482	50.482	50.482	50.482	50.482	50.482	50.482	50.482	50.482	50.482	50.482	50.482	50.482	50.482	50.482	50.482	50.482	50.482	50.482	50.482
50.482	50.482	50.482	50.482	50.482	50.482	50.482	50.482	50.482	50.482	50.482	50.482	50.482	50.482	50.482	50.482	50.482	50.482	50.482	50.482	50.482	50.482	50.482	50.482	50.482	50.482	50.482	50.482	50.482	50.482	50.482	50.482	50.482	50.482	50.482	50.482	50.482	50.482	50.482	50.482	50.482	50.482	50.482	50.482	50.482	50.482	50.482	50.482	50.482	50.482
50.482	50.482	50.482	50.482	50.482	50.482	50.482	50.482	50.482	50.482	50.482	50.482	50.482	50.482	50.482	50.482	50.482	50.482	50.482	50.482	50.482	50.482	50.482	50.482	50.482	50.482	50.482	50.482	50.482	50.482	50.482	50.482	50.482	50.482	50.482	50.482	50.482	50.482	50.482	50.482	50.482	50.482	50.482	50.482	50.482	50.482	50.482	50.482	50.482	50.482
50.482	50.482	50.482	50.482	50.482	50.482	50.482	50.482	50.482	50.482	50.482	50.482	50.482	50.482	50.482	50.482	50.482	50.482	50.482	50.482	50.482	50.482	50.482	50.482	50.482	50.482	50.482	50.482	50.482	50.482	50.482	50.482	50.482	50.482	50.482	50.482	50.482	50.482	50.482	50.482	50.482	50.482	50.482	50.482	50.482	50.482	50.482	50.482	50.482	50.482
50.482	50.482	50.482	50.482	50.482	50.482	50.482	50.482	50.482	50.482	50.482	50.482	50.482	50.482	50.482	50.482	50.482	50.482	50.482	50.482	50.482	50.482	50.482	50.482	50.482	50.482	50.482	50.482	50.482	50.482	50.482	50.482	50.482	50.482	50.482	50.482	50.482	50.482	50.482	50.482	50.482	50.482	50.482	50.482	50.482	50.482	50.482	50.482	50.482	50.482
50.482	50.482	50.482	50.482	50.482	50.482	50.482	50.482	50.482	50.482	50.482	50.482	50.482	50.482	50.482	50.482	50.482	50.482	50.482	50.482	50.482	50.482	50.482	50.482	50.482	50.482	50.482	50.482	50.482	50.482	50.482	50.482	50.482	50.482	50.482	50.482	50.482	50.482	50.482	50.482	50.482	50.482	50.482	50.482	50.482	50.482	50.482	50.482	50.482	50.482
50.482	50.482	50.482	50.482	50.482	50.482	50.482	50.482	50.482	50.482	50.482	50.482	50.482	50.482	50.482	50.482	50.482	50.482	50.482	50.482	50.482	50.482	50.482	50.482	50.482	50.482	50.482	50.482	50.482	50.482	50.482	50.482	50.482	50.482	50.482	50.482	50.482	50.482	50.482	50.482	50.482	50.482	50.482	50.482	50.482	50.482	50.482	50.482	50.482	50.482
50.482	50.482	50.482	50.482	50.482	50.482	50.482	50.482	50.482	50.482	50.482	50.482	50.482	50.482	50.482	50.482	50.482	50.482	50.482	50.482	50.482	50.482	50.482	50.482	50.482	50.482	50.482	50.482	50.482	50.482	50.482	50.482	50.482	50.482	50.482	50.482	50.482	50.482	50.482	50.482	50.482	50.482	50.482	50.482	50.482	50.482	50.482	50.482	50.482	50.482
50.482	50.482	50.482	50.482	50.482	50.482	50.482	50.482	50.482	50.482	50.482	50.482	50.482	50.482	50.482	50.482	50.482	50.482	50.482	50.482	50.482	50.482	50.482	50.482	50.482	50.482	50.482	50.482	50.482	50.482	50.482	50.482	50.482	50.482	50.482	50.482	50.482	50.482	50.482	50.482	50.482	50.482	50.482	50.482	50.482	50.482	50.482	50.482	50.482	50.482
50.482	50.482	50.482	50.482	50.482	50.482	50.482	50.482	50.482	50.482	50.482	50.482	50.482	50.482	50.482	50.482	50.482	50.482	50.482	50.482	50.482	50.482	50.482	50.482	50.482	50.482	50.482	50.482	50.482	50.482	50.482	50.482	50.482	50.482	50.482	50.482	50.482	50.482	50.482	50.482	50.482	50.482	50.482	50.482	50.482	50.482	50.482	50.482	50.482	50.482
50.482	50.482	50.482	50.482	50.482	50.482	50.482	50.482	50.482	50.482	50.482	50.482	50.482	50.482	50.482	50.482	50.482	50.482	50.482	50.482	50.482	50.482	50.482	50.482	50.482	50.482	50.482	50.482	50.482	50.482	50.482	50.482	50.482	50.482	50.482	50.482	50.482	50.482	50.482	50.482	50.482	50.482	50.482	50.482	50.482	50.482	50.482	50.482	50.482	50.482
50.482	50.482	50.482	50.482	50.482	50.482	50.482	50.482	50.482	50.482	50.482	50.482	50.482	50.482	50.482	50.482	50.482	50.482	50.482	50.482	50.482	50.482	50.482	50.482	50.482	50.482	50.482	50.482	50.482	50.482	50.482	50.482	50.482	50.482	50.482	50.482	50.482	50.482	50.482	50.482	50.482	50.482	50.482	50.482	50.482	50.482	50.482	50.482	50.482	50.482
50.482	50.482	50.482	50.482	50.482	50.482	50.482	50.482	50.482	50.482	50.482	50.482	50.482	50.482	50.482	50.482	50.482	50.482	50.482	50.482	50.482	50.482	50.482	50.482	50.482	50.482	50.482	50.482	50.482	50.482	50.482	50.482	50.482	50.482	50.482	50.482	50.482	50.482	50.482	50.482	50.482	50.482	50.482	50.482	50.482	50.482	50.482	50.482	50.482	50.482
50.482	50.482	50.482	50.482	50.482	50.482	50.482	50.482	50.482	50.482	50.482	50.482	50.482	50.482	50.482	50.482	50.482	50.482	50.482	50.482	50.482	50.482	50.482	50.482	50.482	50.482	50.482	50.482	50.482	50.482	50.482	50.482	50.482	50.482	50.482	50.482	50.482	50.482	50.482	50.482	50.482	50.482	50.482	50.482	50.482	50.482	50.482	50.482	50.482	50.482
50.482	50.482	50.482	50.482	50.482	50.482	50.482	50.482	50.482	50.482	50.482	50.482	50.482	50.482	50.482	50.482	50.482	50.482	50.482	50.482	50.482	50.482	50.482	50.482	50.482	50.482	50.482	50.482	50.482	50.482	50.482	50.482	50.482	50.482	50.482	50.482	50.482	50.482	50.482	50.482	50.482	50.482	50.482	50.482	50.482	50.482	50.482	50.482	50.482	50.482
50.482	50.482	50.482	50.482	50.482	50.482	50.482	50.482	50.482	50.482	50.482	50.482	50.482	50.482	50.482	50.482	50.482	50.482	50.482	50.482	50.482	50.482	50.482	50.482	50.482	50.482	50.482	50.482	50.482	50.482	50.482	50.482	50.482	50.482	50.482	50.482	50.482	50.482	50.482	50.482	50.482	50.482	50.482	50.482	50.482	50.482	50.482	50.482	50.482	50.482
50.482	50.482	50.482	50.482	50.482	50.482	50.482	50.482	50.482	50.482	50.482	50.482	50.482	50.482	50.482	50.482	50.482	50.482	50.482	50.482	50.482	50.482	50.482	50.482	50.482	50.482	50.482	50.482	50.482	50.482	50.482	50.482	50.482	50.482	50.482	50.482	50.482	50.482	50.482	50.482	50.482	50.482	50.482	50.482	50.482	50.482	50.482	50.482	50.482	50.482
50.482	50.482	50.482	50.482	50.482	50.482	50.482	50.482	50.482	50.482	50.482	50.482	50.482	50.482	50.482	50.482	50.482	50.482	50.482	50.482	50.482	50.482	50.482	50.482	50.482	50.482	50.482	50.482	50.482	50.482	50.482	50.482	50.482	50.482	50.482	50.482	50.482	50.482	50.482	50.482	50.482	50.482	50.482	50.482	50.482	50.482	50.482	50.482	50.482	50.482
50.482	50.482	50.482	50.482	50.482	50.482	50.482	50.482	50.482	50.482	50.482	50.482	50.482	50.482	50.482	50.482	50.482	50.482	50.482	50.482	50.482	50.482	50.482	50.482	50.482	50.482	50.482	50.482	50.482	50.482	50.482	50.482	50.482	50.482	50.482	50.482	50.482	50.482	50.482	50.482	50.482	50.482	50.482	50.482	50.482	50.482	50.482	50.482	50.482	50.482
50.482	50.482	50.482	50.482	50.482	50.482	50.482	50.482	50.482	50.482	50.482	50.482	50.482	50.482	50.482	50.482	50.482	50.482	50.482	50.482	50.482	50.482	50.482	50.482	50.482	50.482	50.482	50.482	50.482	50.482	50.482	50.482	50.482	50.482	50.482	50.482	50.482	50.482	50.482	50.482	50.482	50.482	50.482	50.482	50.482	50.482	50.482	50.482	50.482	50.482
50.482	50.482	50.482	50.482	50.482	50.482	50.482	50.482	50.482	50.482	50.482	50.482	50.482	50.482	50.482	50.482	50.482	50.482	50.482	50.482	50.482	50.482	50.482	50.482	50.482	50.482	50.482	50.482	50.482	50.482	50.482	50.482	50.482	50.482	50.482	50.482	50.482	50.482	50.482	50.482	50.482	50.482	50.482	50.482	50.482	50.482	50.482	50.482	50.482	50.482
50.482	50.482	50.482	50.482	50.482	50.482	50.482	50.482	50.482	50.482	50.482	50.482	50.482	50.482	50.482	50.482	50.482	50.482	50.482	50.482	50.482	50.482	50.482	50.482	50.482	50.482	50.482	50.482	50.482	50.482	50.482	50.482	50.482	50.482	50.482	50.482	50.482	50.482	50.482	50.482	50.482	50.482	50.482	50.482	50.482	50.482	50.482	50.482	50.482	50.482
50.482	50.482	50.482	50.482	50.482	50.482	50.482	50.482	50.482	50.482	50.482	50.482	50.482	50.482	50.482	50.482	50.482	50.482	50.482	50.482	50.482	50.482	50.482	50.482	50.482	50.482	50.482	50.482	50.482	50.482	50.482	50.482	50.482	50.482	50.482	50.482	50.482	50.482	50.482	50.482	50.482	50.482	50.482	50.482	50.482	50.482	50.482	50.482	50.482	50.482
50.482	50.482	50.482	50.482	50.482	50.482	50.482	50.482	50.482	50.482	50.482	50.482	50.482	50.482	50.482	50.482	50.482	50.482	50.482	50.482	50.482	50.482	50.482	50.482	50.482	50.482	50.482	50.482	50.482	50.482	50.482	50.482	50.482	50.482	50.482	50.482	50.482	50.482	50.482	50.482	50.482	50.482	50.482	50.482	50.482	50.482	50.482	50.482	50.482	50.482
50.482	50.482	50.482	50.482	50.482	50.482	50.482	50.482	50.482	50.482	50.482	50.482	50.482	50.482	50.482	50.482	50.482	50.482	50.482	50.482	50.482	50.482	50.482	50.482	50.482	50.482	50.482	50.482	50.482	50.482	50.482	50.482	50.482	50.482	50.482	50.482	50.482	50.482	50.482	50.482	50.482	50.482	50.482	50.482	50.482	50.482	50.482	50.482	50.482	50.482
50.482	50.482	50.482	50.482	50.482	50.482	50.482	50.482	50.482	50.482	50.482	50.482	50.482	50.482	50.482	50.482	50.482	50.482	50.482	50.482	50.482	50.482	50.482	50.482	50.482	50.482	50.482	50.482	50.482	50.482	50.482	50.482	50.482	50.482	50.482	50.482	50.482	50.482	50.482	50.482	50.482	50.482	50.482	50.482	50.482	50.482	50.482	50.482	50.482	50.482
50.482	50.482	50.482	50.482	50.482	50.482	50.482	50.482	50.482	50.482	50.482	50.482	50.482	50.482	50.482	50.482	50.482	50.482	50.482	50.482	50.482	50.482	50.482	50.482	50.482	50.482	50.482	50.482	50.482	50.482	50.482	50.482	50.482	50.482	50.482	50.482	50.482	50.482	50.482	50.482	50.482	50.482	50.482	50.482	50.482	50.482	50.482	50.482	50.482	50.482
50.482	50.482	50.482	50.482	50.482	50.482	50.482	50.482	50.482	50.482	50.482	50.482	50.482	50.482	50.482	50.482	50.482	50.482	50.482	50.482	50.482	50.482	50.482	50.482	50.482	50.482	50.482	50.482	50.482	50.482	50.482	50.482	50.482	50.482	50.482	50.482	50.482	50.482	50.482	50.482	50.482	50.482	50.482	50.482	50.482	50.482	50.482	50.482	50.482	50.482
50.482	50.482	50.482	50.482	50.482	50.482	50.482	50.482	50.482	50.482	50.482	50.482	50.482	50.482	50.482	50.482	50.482	50.482	50.482	50.482	50.482	50.482	50.482	50.482	50.482	50.482	50.482	50.482	50.482	50.482	50.482	50.482	50.482	50.482	50.482	50.482	50.482	50.482	50.482	50.482	50.482	50.482	50.482	50.482	50.482	50.482	50.482	50.482	50.482	50.482
50.482	50.482	50.482	50.482	50.482	50.482	50.482	50.482	50.482	50.482	50.482	50.482	50.482	50.482	50.482	50.482	50.482	50.482	50.482	50.482	50.482	50.482	50.482	50.482	50.482	50.482	50.482	50.482	50.482	50.482	50.482	50.482	50.482	50.482	50.482	50.482	50.482	50.482	50.482	50.482	50.482	50.482	50.482	50.482	50.482	50.482	50.482	50.482	50.482	50.482
50.482	50.482	50.482	50.482	50.482	50.482	50.482	50.482	50.482	50.482	50.482	50.482	50.482	50.482	50.482	50.482	50.482	50.482	50.482	50.482	50.482	50.482	50.482	50.482	50.482	50.482	50.482	50.482	50.482	50.482	50.482	50.482	50.482	50.482	50.482	50.482	50.482	50.482	50.482	50.482	50.482	50.482	50.482	50.482	50.482	50.482	50.482	50.482	50.482	50.482
50.482	50.482	50.482	50.482	50.482	50.482	50.482	50.482	50.482	50.482	50.482	50.482	50.482	50.482	50.482	50.482	50.482	50.482	50.482	50.482	50.482	50.482	50.482	50.482	50.482	50.482	50.482	50.482	50.482	50.482	50.482	50.482	50.482	50.482	50.482	50.482	50.482	50.482	50.482	50.482	50.482	50.482	50.482	50.482	50.482	50.482	50.482	50.482	50.482	50.482
50.482	50.482	50.482	50.482	50.482	50.482	50.482	50.482	50.482	50.482	50.482	50.482	50.482	50.482	50.482	50.482	50.482	50.482	50.482	50.482	50.482	50.482	50.482	50.482	50.482	50.482	50.482	50.482	50.482	50.482	50.482	50.482	50.482	50.482	50.482	50.482	50.482	50.482	50.482	50.482	50.482	50.482	50.482	50.482	50.482	50.482	50.482	50.482	50.482	50.482
50.482	50.482	50.482	50.482	50.482	50.482	50.482	50.482	50.482	50.482	50.482	50.482	50.482	50.482	50.482	50.482	50.482	50.482	50.482	50.482	50.482	50.482	50.482	50.482	50.482	50.482	50.482	50.482	50.482	50.482	50.482	50.482	50.482	50.482	50.482	50.482	50.482	50.482	50.482	50.482	50.482	50.482	50.482	50.482	50.482	50.482	50.482	50.482	50.482	50.482
50.482	50.482	50.482	50.482	50.482	50.482	50.482	50.482	50.482	50.482	50.482	50.482	50.482	50.482	50.482	50.482	50.482	50.482	50.482	50.482	50.482	50.482	50.482	50.482	50.482	50.482	50.482	50.482	50.482	50.482	50.482	50.482	50.482	50.482	50.482	50.482	50.482	50.482	50.482	50.482	50.482	50.482	50.482	50.482	50.482	50.482	50.482	50.482	50.482	50.482
50.482	50.482	50.482	50.482	50.482	50.482	50.482	50.482	50.482	50.482	50.482	50.482	50.482	50.482	50.482	50.482	50.482	50.482	50.482	50.482	50.482	50.482	50.482	50.482	50.482	50.482	50.482	50.482	50.482	50.482	50.482	50.482	50.482	50.482	50.482	50.482	50.482	50.482	50.482	50.482	50.482	50.482	50.482	50.482	50.482	50.482	50.482	50.482	50.482	50.482
50.482	50.482	50.482	50.482	50.482	50.482	50.482	50.482	50.482	50.482	50.482	50.482	50.482	50.482	50.482	50.482	50.482	50.482	50.482	50.482	50.482	50.482	50.482	50.482	50.482	50.482	50.482	50.482	50.482	50.482	50.482	50.482	50.482	50.482	50.482	50.482	50.482	50.482	50.482	50.482	50.482	50.482	50.482	50.482	50.482	50.482	50.482	50.482	50.482	50.482
50.482	50.482	50.482	50.482	50.482	50.482	50.482	50.482	50.482	50.482	50.482	50.482	50.482	50.482	50.482	50.482	50.482	50.482	50.482	50.482	50.482	50.482	50.482	50.482	50.482	50.482	50.482	50.482	50.482	50.482	50.482	50.482	50.482	50.482	50.482	50.482	50.482	50.482	50.482	50.482	50.482	50.482	50.482	50.482	50.482	50.482	50.482	50.482	50.482	50.482
50.482	50.482	50.482	50.482	50.482	50.482	50.482	50.482	50.482	50.482	50.482	50.482	50.482	50.482	50.482	50.482	50.482	50.482	50.482	50.482	50.482	50.482	50.482	50.482	50.482	50.482	50.482	50.482	50.482	50.482	50.482	50.482	50.482	50.482	50.482	50.482	50.482	50.482	50.482	50.482	50.482	50.482	50.482	50.482	50.482	50.482	50.482	50.482	50.482	50.482
50.482	50.482	50.482	50.482	50.482	50.482	50.482	50.482	50.482	50.482	50.482	50.482	50.482	50.482	50.482	50.482	50.482	50.482	50.482	50.482	50.482	50.482	50.482	50.482	50.482	50.482	50.482	50.482	50.482	50.482	50.482	50.482	50.482	50.482	50.482	50.482	50.482	50.482	50.482	50.482	50.482	50.482	50.482	50.482	50.482	50.482	50.482	50.482	50.482	50.482
50.482	50.482	50.482	50.482	50.482	50.482	50.482	50.482	50.482	50.482	50.482	50.482	50.482	50.482	50.482	50.482	50.482	50.482	50.482	50.482	50.482	50.482	50.482	50.482	50.482	50.482	50.482	50.482	50.482	50.482	50.482	50.482	50.482	50.482	50.482	50.482	50.482	50.482	50.482	50.482	50.482	50.482	50.482	50.482	50.482	50.482	50.482	50.482	50.482	50.482
50.482	50.482	50.482	50.482	50.482	50.482	50.482	50.482	50.482	50.482	50.482	50.482	50.482	50.482	50.482	50.482	50.482	50.482	50.482	50.482	50.482	50.482	50.482	50.482	50.482	50.482	50.482	50.482	50.482	50.482	50.482	50.482	50.482	50.482	50.482	50.482	50.482	50.482	50.482	50.482	50.482	50.482	50.482	50.482	50.482	50.482	50.482	50.482	50.482	50.482
50.482	50.482	50.482	50.482	50.482	50.482	50.482	50.482	50.482	50.482	50.482	50.482	50.482	50.482	50.482	50.482	50.482	50.482	50.482	50.482	50.482	50.482	50.482	50.482	50.482	50.482	50.482	50.482	50.482	50.482	50.482	50.482	50.482	50.482	50.482	50.482	50.482	50.482	50.482	50.482	50.482	50.482	50.482	50.482	50.482	50.482	50.482	50.482	50.482	50.482
50.482	50.482	50.482	50.482	50.482	50.482	50.482	50.482	50.482	50.482	50.482	50.482	50.482	50.482	50.482	50.482	50.482	50.482	50.482	50.482	50.482	50.482	50.482	50.482	50.482	50.482	50.482	50.482	50.482	50.482	50.482	50.482	50.482	50.482	50.482	50.482	50.482	50.482	50.482	50.482	50.482	50.482	50.482	50.482	50.482	50.482	50.482	50.482	50.482	50.482
50.482	50.482	50.482	50.482	50.482	50.482	50.482	50.482	50.482	50.482	50.482	50.482	50.482	50.482	50.482	50.482	50.482	50.482	50.482	50.482	50.482	50.482	50.482	50.482	50.482	50.482	50.482	50.482	50.482	50.482	50.482	50.482	50.482	50.482	50.482	50.482	50.482	50.482	50.482	50.482	50.482	50.482	50.482	50.482	50.482	50.482	50.482	50.482	50.482	50.482
50.482	50.482	50.482	50.482	50.482	50.482	50.482	50.482	50.482	50.482	50.482	50.482	50.482	50.482	50.482	50.482	50.482	50.482	50.482	50.482	50.482	50.482	50.482	50.482	50.482	50.482	50.482	50.482	50.482	50.482	50.482	50.482	50.482	50.482	50.482	50.482	50.482	50.482	50.482	50.482	50.482	50.482	50.482	50.482	50.482	50.482	50.482	50.482	50.482	50.482
50.482	50.482	50.482	50.482	50.482	50.482	50.482	50.482	50.482	50.482	50.482	50.482	50.482	50.482	50.482	50.482	50.482	50.482	50.482	50.482	50.482	50.482	50.482	50.482	50.482	50.482	50.482	50.482	50.482	50.482	50.482	50.482	50.482	50.482	50.482	50.482	50.482	50.482	50.482	50.482	50.482	50.482	50.482	50.482	50.482	50.482	50.482	50.482	50.482	50.482
50.482	50.482	50.482	50.482	50.482	50.482	50.482	50.482	50.482	50.482	50.482	50.482	50.482	50.482	50.482	50.482	50.482	50.482	50.482	50.482	50.482	50.482	50.482	50.482	50.482	50.482	50.482	50.482	50.482	50.482	50.482	50.482	50.482	50.482	50.482	50.482	50.482	50.482	50.482	50.482	50.482	50.482	50.482	50.482	50.482	50.482	50.482	50.482	50.482	50.482
50.482	50.482	50.482	50.482	50.482	50.482	50.482	50.482	50.482	50.482	50.482	50.482	50.482	50.482	50.482	50.482	50.482	50.482	50.482	50.482	50.482	50.482	50.482	50.482	50.482	50.482	50.482	50.482	50.482	50.482	50.482	50.482	50.482	50.482	50.482	50.482	50.482	50.482	50.482	50.482	50.482	50.482	50.482	50.482	50.482	50.482	50.482	50.482	50.482	50.482
50.482	50.482	50.482	50.482	50.482	50.482	50.482	50.482	50.482	50.482	50.482	50.482	50.482	50.482	50.482	50.482	50.482	50.482	50.482	50.482	50.482	50.482	50.482	50.482	50.482	50.482	50.482	50.482	50.482	50.482	50.482	50.482	50.482	50.482	50.482	50.482	50.482	50.482	50.482	50.482	50.482	50.482	50.482	50.482	50.482	50.482	50.482	50.482	50.482	50.482
50.482	50.482	50.482	50.482	50.482	50.482	50.482	50.482	50.482	50.482	50.482	50.482	50.482	50.482	50.482	50.482	50.482	50.482	50.482	50.482	50.482	50.482	50.482	50.482	50.482	50.482	50.482	50.482	50.482	50.482	50.482	50.482	50.482	50.482	50.482	50.482	50.482	50.482	50.482	50.482	50.482	50.482	50.482	50.482	50.482	50.482	50.482	50.482	50.482	50.482
50.482	50.482	50.482	50.482	50.482	50.482	50.482	50.482	50.482	50.482	50.482	50.482	50.482	50.482	50.482	50.482	50.482	50.482	50.482	50.482	50.482	50.482	50.482	50.482	50.482	50.482	50.482	50.482	50.482	50.482	50.482	50.482	50.482	50.482	50.482	50.482	50.482	50.482	50.482	50.482	50.482	50.482	50.482	50.482	50.482	50.482	50.482	50.482	50.482	50.482
50.482	50.482	50.482	50.482	50.482	50.482	50.482	50.482	50.482	50.482	50.482	50.482	50.482	50.482	50.482	50.482	50.482	50.482	50.482	50.482	50.482	50.482	50.482	50.482	50.482	50.482	50.482	50.482	50.482	50.482	50.482	50.482	50.482	50.482	50.482	50.482	50.482	50.482	50.482	50.482	50.482	50.482	50.482	50.482	50.482	50.482	50.482	50.482	50.482	50.482
50.482	50.482	50.482	50.482	50.482	50.482	50.482	50.482	50.482	50.482	50.482	50.482	50.482	50.482	50.482	50.482	50.482	50.482	50.482	50.482	50.482	50.482	50.482	50.482	50.482	50.482	50.482	50.482	50.482	50.482	50.482	50.482	50.482	50.482	50.482	50.482	50.482	50.482	50.482	50.482	50.482	50.482	50.482	50.482	50.482	50.482	50.482	50.482	50.482	50.482
50.482	50.482	50.482	50.482	50.482	50.482	50.482	50.482	50.482	50.482	50.482	50.482	50.482	50.482	50.482	50.482	50.482	50.482	50.482	50.482	50.482	50.482	50.482	50.482	50.482	50.482	50.482	50.482	50.482	50.482	50.482	50.482	50.482	50.482	50.482	50.482	50.482	50.482	50.482	50.482	50.482	50.482	50.482	50.482	50.482	50.482	50.482	50.482	50.482	50.482
50.482	50.482	50.482	50.482	50.482	50.482	50.482	50.482	50.482	50.482	50.482	50.482	50.482	50.482	50.482	50.482	50.482	50.482	50.482	50.482	50.482	50.482	50.482	50.482	50.482	50.482	50.482	50.482	50.482	50.482	50.482	50.482	50.482	50.482	50.482	50.482	50.482	50.482	50.482	50.482	50.482	50.482	50.482	50.482	50.482	50.482	50.482	50.482	50.482	50.482
50.482	50.482	50.482	50.482	50.482	50.482	50.482	50.482	50.482	50.482	50.482	50.482	50.482	50.482	50.482	50.482	50.482	50.482	50.482	50.482	50.482	50.482	50.482	50.482	50.482	50.482	50.482	50.482	50.482	50.482	50.482	50.482	50.482	50.482	50.482	50.482	50.482	50.482	50.482	50.482	50.482	50.482	50.482	50.482	50.482	50.482	50.482	50.482	50.482	50.482
50.482	50.482	50.482	50.482	50.482	50.482	50.482	50.482	50.482	50.482	50.482	50.482	50.482	50.482	50.482	50.482	50.482	50.482	50.482	50.482	50.482	50.482	50.482	50.482	50.482	50.482	50.482	50.482	50.482	50.482	50.482	50.482	50.482	50.482	50.482	50.482	50.482	50.482	50.482	50.482	50.482	50.482	50.482	50.482	50.482	50.482	50.482	50.482	50.482	50.482
50.482	50.482	50.482	50.482	50.482	50.482	50.482	50.482	50.482	50.482	50.482	50.482	50.482	50.482	50.482	50.482	50.482	50.482	50.482	50.482	50.482	50.482	50.482	50.482	50.482	50.482	50.482	50.482	50.482	50.482	50.482	50.482	50.482	50.482	50.482	50.482	50.482	50.482	50.482	50.482	50.482	50.482	50.482	50.482	50.482	50.482	50.482	50.482	50.482	50.482
50.482	50.482	50.482	50.482	50.482	50.482	50.482	50.482	50.482	50.482	50.482	50.482	50.482	50.482	50.482	50.482	50.482	50.482	50.482	50.482	50.482	50.482	50.482	50.482	50.482	50.482	50.482	50.482	50.482	50.482	50.482	50.482	50.482	50.482	50.482	50.482	50.482	50.482	50.482	50.482	50.482	50.482	50.482	50.482	50.482	50.482	50.482	50.482	50.482	50.482
50.482	50.482	50.482	50.482	50.482	50.482	50.482	50.482	50.482	50.482	50.482	50.482	50.482	50.482	50.482	50.482	50.482	50.482	50.482	50.482	50.482	50.482	50.482	50.482	50.482	50.482	50.482	50.482	50.482	50.482	50.482	50.482	50.482	50.482	50.482	50.482	50.482	50.482	50.482	50.482	50.482	50.482	50.482	50.482	50.482	50.482	50.482	50.482	50.482	50.482
50.482	50.482	50.482	50.482	50.482	50.482	50.482	50.482	50.482	50.482	50.482	50.482	50.482	50.482	50.482	50.482	50.482	50.482	50.482	50.482	50.482	50.482	50.482	50.482	50.482	50.482	50.482	50.482	50.482	50.482	50.482	50.482	50.482	50.482	50.482	50.482	50.482	50.482	50.482	50.482	50.482	50.482	50.482	50.482	50.482	50.482	50.482	50.482	50.482	50.482
50.482	50.482	50.482	50.482	50.482	50.482	50.482	50.482	50.482	50.482	50.482	50.482	50.482	50.482	50.482	50.482	50.482	50.482	50.482	50.482	50.482	50.482	50.482	50.482	50.482	50.482	50.482	50.482	50.482	50.482	50.482	50.482	50.482	50.482	50.482	50.482	50.482	50.482	50.482	50.482	50.482	50.482	50.482	50.482	50.482	50.482	50.482	50.482	50.482	50.482
50.482	50.482	50.482	50.482	50.482	50.482	50.482	50.482	50.482	50.482	50.482	50.482	50.482	50.482	50.482	50.482	50.482	50.482	50.482	50.482	50.482	50.482	50.482	50.482	50.482	50.482	50.482	50.482	50.482	50.482	50.482	50.482	50.482	50.482	50.482	50.482	50.482	50.482	50.482	50.482	50.482	50.482	50.482	50.482	50.482	50.482	50.482	50.482	50.482	50.482
50.482	50.482	50.482	50.482	50.482	50.482	50.482	50.482	50.482	50.482	50.482	50.482	50.482	50.482	50.482	50.482	50.482	50.482	50.482	50.482	50.482	50.482	50.482	50.482	50.482	50.482	50.482	50.482	50.482	50.482	50.482	50.482	50.482	50.482	50.482	50.482	50.482	50.482	50.482	50.482	50.482	50.482	50.482	50.482	50.482	50.482	50.482	50.482	50.482	50.482
50.482	50.482	50.482	50.482	50.482	50.482	50.482	50.482	50.482	50.482	50.482	50.482	50.482	50.482	50.482	50.482	50.482	50.482	50.482	50.482	50.482	50.482	50.482	50.482	50.482	50.482	50.482	50.482	50.482	50.482	50.482	50.482	50.482	50.482	50.482	50.482	50.482	50.482	50.482	50.482	50.482	50.482	50.482	50.482	50.482	50.482	50.482	50.482	50.482	50.482
50.482	50.482	50.482	50.482	50.482	50.482	50.482	50.482	50.482	50.482	50.482	50.482	50.482	50.482	50.482	50.482	50.482	50.482	50.482	50.482	50.482	50.482	50.482	50.482	50.482	50.482	50.482	50.482	50.482	50.482	50.482	50.482	50.482	50.482	50.482	50.482	50.482	50.482	50.482	50.482	50.482	50.482	50.482	50.482	50.482	50.482	50.482	50.482	50.482	50.482
50.482	50.482	50.482	50.482	50.482	50.482	50.482	50.482	50.482	50.482	50.482	50.482	50.482	50.482	50.482	50.482	50.482	50.482	50.482	50.482	50.482	50.482	50.482	50.482	50.482	50.482	50.482	50.482	50.482	50.482	50.482	50.482	50.482	50.482	50.482	50.482	50.482	50.482	50.482	50.482	50.482	50.482	50.482	50.482	50.482	50.482	50.482	50.482	50.482	50.482
50.482	50.482	50.482	50.482	50.482	50.482	50.482	50.482	50.482	50.482	50.482	50.482	50.482	50.482	50.482	50.482	50.482	50.482	50.482	50.482	50.482	50.482	50.482	50.482	50.482	50.482	50.482	50.482	50.482	50.482	50.482	50.482	50.482	50.482	50.482	50.482	50.482	50.482	50.482	50.482	50.482	50.482	50.482	50.482	50.482	50.482	50.482	50.482	50.482	50.482
50.482	50.482	50.482	50.482	50.482	50.482	50.482	50.482	50.482	50.482	50.482	50.482	50.482	50.482	50.482	50.482	50.482	50.482	50.482	50.482	50.482	50.482	50.482	50.482	50.482	50.482	50.482	50.482	50.482	50.482	50.482	50.482	50.482	50.482	50.482	50.482	50.482	50.482	50.482	50.482	50.482	50.482	50.482	50.482	50.482	50.482	50.482	50.482	50.482	50.482
50.482	50.482	50.482	50.482	50.482	50.482	50.482	50.482	50.482	50.482	50.482	50.482	50.482	50.482	50.482	50.482	50.482	50.482	50.482	50.482	50.482	50.482	50.482	50.482	50.482	50.482	50.482	50.482	50.482	50.482	50.482	50.482	50.482	50.482	50.482	50.482	50.482	50.482	50.482	50.482	50.482	50.482	50.482	50.482	50.482	50.482	50.482	50.482	50.482	50.482
50.482	50.482	50.482	50.482	50.482	50.482	50.482	50.482	50.482	50.482	50.482	50.482	50.482	50.482	50.482	50.482	50.482	50.482	50.482	50.482	50.482	50.482	50.482	50.482	50.482	50.482	50.482	50.482	50.482	50.482	50.482	50.482	50.482	50.482	50.482	50.482	50.482	50.482	50.482	50.482	50.482	50.482	50.482	50.482	50.482	50.482	50.482	50.482	50.482	50.482
50.482	50.482	50.482	50.482	50.482	50.482	50.482	50.482	50.482	50.482	50.482	50.482	50.482	50.482	50.482	50.482	50.482	50.482	50.482	50.482	50.482	50.482	50.482	50.482	50.482	50.482	50.482	50.482	50.482	50.482	50.482	50.482	50.482	50.482	50.482	50.482	50.482	50.482	50.482	50.482	50.482	50.482	50.482	50.482	50.482	50.482	50.482	50.482	50.482	50.482
50.482	50.482	50.482	50.482	50.482	50.482	50.482	50.482	50.482	50.482	50.482	50.482	50.482	50.482	50.482	50.482	50.482	50.482	50.482	50.482	50.482	50.482	50.482	50.482	50.482	50.482	50.482	50.482	50.482	50.482	50.482	50.482	50.482	50.482	50.482	50.482	50.482	50.482	50.482	50.482	50.482	50.482	50.482	50.482	50.482	50.482	50.482	50.482	50.482	50.482
50.482	50.482	50.482	50.482	50.482	50.482	50.482	50.482	50.482	50.482	50.482	50.482	50.482	50.482	50.482	50.482	50.482	50.482	50.482	50.482	50.482	50.482	50.482	50.482	50.482	50.482	50.482	50.482	50.482	50.482	50.482	50.482	50.482	50.482	50.482	50.482	50.482	50.482	50.482	50.482	50.482	50.482	50.482	50.482	50.482	50.482	50.482	50.482	50.482	50.482
50.482	50.482	50.482	50.482	50.482	50.482	50.482	50.482	50.482	50.482	50.482	50.482	50.482	50.482	50.482	50.482	50.482	50.482	50.482	50.482	50.482	50.482	50.482	50.482	50.482	50.482	50.482	50.482	50.482	50.482	50.482	50.482	50.482	50.482	50.482	50.482	50.482	50.482	50.482	50.482	50.482	50.482	50.482	50.482	50.482	50.482	50.482	50.482	50.482	50.482
50.482	50.482	50.482	50.482	50.482	50.482	50.482	50.482	50.482	50.482	50.482	50.482	50.482	50.482	50.482	50.482	50.482	50.482	50.482	50.482	50.482	50.482	50.482	50.482	50.482	50.482	50.482	50.482	50.482	50.482	50.482	50.482	50.482	50.482	50.482	50.482	50.482	50.482	50.482	50.482	50.482	50.482	50.482	50.482	50.482	50.482	50.482	50.482	50.482	50.482
50.482	50.482	50.482	50.482	50.482	50.482	50.482	50.482	50.482	50.482	50.482	50.482	50.482	50.482	50.482	50.482	50.482	50.482	50.482	50.482	50.482	50.482	50.482	50.482	50.482	50.482	50.482	50.482	50.482	50.482	50.482	50.482	50.482	50.482	50.482	50.482	50.482	50.482	50.482	50.482	50.482	50.482	50.482	50.482	50.482	50.482	50.482	50.482	50.482	50.482
50.482	50.482	50.482	50.482	50.482	50.482	50.482	50.482	50.482	50.482	50.482	50.482	50.482	50.482	50.482	50.482	50.482	50.482	50.482	50.482	50.482	50.482	50.482	50.482	50.482	50.482	50.482	50.482	50.482	50.482	50.482	50.482	50.482	50.482	50.482	50.482	50.482	50.482	50.482	50.482	50.482	50.482	50.482	50.482	50.482	50.482	50.482	50.482	50.482	50.482
50.482	50.482	50.482	50.482	50.482	50.482	50.482	50.482	50.482	50.482	50.482	50.482	50.482	50.482	50.482	50.482	50.482	50.482	50.482	50.482	50.482	50.482	50.482	50.482	50.482	50.482	50.482	50.482	50.482	50.482	50.482	50.482	50.482	50.482	50.482	50.482	50.482	50.482	50.482	50.482	50.482	50.482	50.482	50.482	50.482	50.482	50.482	50.482	50.482	50.482
50.482	50.482	50.482	50.482	50.482	50.482	50.482	50.482	50.482	50.482	50.482	50.482	50.482	50.482	50.482	50.482	50.482	50.482	50.482	50.482	50.482	50.482	50.482	50.482	50.482	50.482	50.482	50.482	50.482	50.482	50.482	50.482	50.482	50.482	50.482	50.482	50.482	50.482	50.482	50.482	50.482	50.482	50.482	50.482	50.482	50.482	50.482	50.482	50.482	50.482
50.482	50.482	50.482	50.482	50.482	50.482	50.482	50.482	50.482	50.482	50.482	50.482	50.482	50.482	50.482	50.482	50.482	50.482	50.482	50.482	50.482	50.482	50.482	50.482	50.482	50.482	50.482	50.482	50.482	50.482	50.482	50.482	50.482	50.482	50.482	50.482	50.482	50.482	50.482	50.482	50.482	50.482	50.482	50.482	50.482	50.482	50.482	50.482	50.482	50.482
50.482	50.482	50.482	50.482	50.482	50.482	50.482	50.482	50.482	50.482	50.482	50.482	50.482	50.482	50.482	50.482	50.482	50.482	50.482	50.482	50.482	50.482	50.482	50.482	50.482	50.482	50.482	50.482	50.482	50.482	50.482	50.482	50.482	50.482	50.482	50.482	50.482	50.482	50.482	50.482	50.482	50.482	50.482	50.482	50.482	50.482	50.482	50.482	50.482	50.482
50.482	50.482	50.482	50.482	50.482	50.482	50.482	50.482	50.482	50.482	50.482	50.482	50.482	50.482	50.482	50.482	50.482	50.482	50.482	50.482	50.482	50.482	50.482	50.482	50.482	50.482	50.482	50.482	50.482	50.482	50.482	50.482	50.482	50.482	50.482	50.482	50.482	50.482	50.482	50.482	50.482	50.482	50.482	50.482	50.482	50.482	50.482	50.482	50.482	50.482
50.482	50.482	50.482	50.482	50.482	50.482	50.482	50.482	50.482	50.482	50.482	50.482	50.482	50.482	50.482	50.482	50.482	50.482	50.482	50.482	50.482	50.482	50.482	50.482	50.482	50.482	50.482	50.482	50.482	50.482	50.482	50.482	50.482	50.482	50.482	50.482	50.482	50.482	50.482	50.482	50.482	50.482	50.482	50.482	50.482	50.482	50.482	50.482	50.482	50.482
50.482	50.482	50.482	50.482	50.482	50.482	50.482	50.482	50.482	50.482	50.482	50.482	50.482	50.482	50.482	50.482	50.482	50.482	50.482	50.482	50.482	50.482	50.482	50.482	50.482	50.482	50.482	50.482	50.482	50.482	50.482	50.482	50.482	50.482	50.482	50.482	50.482	50.482	50.482	50.482	50.482	50.482	50.482	50.482	50.482	50.482	50.482	50.482	50.482	50.482
50.482	50.482	50.482	50.482	50.482	50.482	50.482	50.482	50.482	50.482	50.482	50.482	50.482	50.482	50.482	50.482	50.482	50.482	50.482	50.482	50.482	50.482	50.482	50.482	50.482	50.482	50.482	50.482	50.482	50.482	50.482	50.482	50.482	50.482	50.482	50.482	50.482	50.482	50.482	50.482	50.482	50.482	50.482	50.482	50.482	50.482	50.482	50.482	50.482	50.482
50.482	50.482	50.482	50.482	50.482	50.482	50.482	50.482	50.482	50.482	50.482	50.482	50.482	50.482	50.482	50.482	50.482	50.482	50.482	50.482	50.482	50.482	50.482	50.482	50.482	50.482	50.482	50.482	50.482	50.482	50.482	50.482	50.482	50.482	50.482	50.482	50.482	50.482	50.482	50.482	50.482	50.482	50.482	50.482	50.482	50.482	50.482	50.482	50.482	50.482
50.482	50.482	50.482	50.482	50.482	50.482	50.482	50.482	50.482	50.482	50.482	50.482	50.482	50.482	50.482	50.482	50.482	50.482	50.482	50.482	50.482	50.482	50.482	50.482	50.482	50.482	50.482	50.482	50.482	50.482	50.482	50.482	50.482	50.482	50.482	50.482	50.482	50.482	50.482	50.482	50.482	50.482	50.482	50.482	50.482	50.482	50.482	50.482	50.482	50.482
50.482	50.482	50.482	50.482	50.482	50.482	50.482	50.482	50.482	50.482	50.482	50.482	50.482	50.482	50.482	50.482	50.482	50.482	50.482	50.482	50.482	50.482	50.482	50.482	50.482	50.482	50.482	50.482	50.482	50.482	50.482	50.482	50.482	50.482	50.482	50.482	50.482	50.482	50.482	50.482	50.482	50.482	50.482	50.482	50.482	50.482	50.482	50.482	50.482	50.482
50.482	50.482	50.482	50.482	50.482	50.482	50.482	50.482	50.482	50.482	50.482	50.482	50.482	50.482	50.482	50.482	50.482	50.482	50.482	50.482	50.482	50.482	50.482	50.482	50.482	50.482	50.482	50.482	50.482	50.482	50.482	50.482	50.482	50.482	50.482	50.482	50.482	50.482	50.482	50.482	50.482	50.482	50.482	50.482	50.482	50.482	50.482	50.482	50.482	50.482
50.482	50.482	50.482	50.482	50.482	50.482	50.482	50.482	50.482	50.482	50.482	50.482	50.482	50.482	50.482	50.482	50.482	50.482	50.482	50.482	50.482	50.482	50.482	50.482	50.482	50.482	50.482	50.482	50.482	50.482	50.482	50.482	50.482	50.482	50.482	50.482	50.482	50.482	50.482	50.482	50.482	50.482	50.482	50.482	50.482	50.482	50.482	50.482	50.482	50.482
50.482	50.482	50.482	50.482	50.482	50.482	50.482	50.482	50.482	50.482	50.482	50.482	50.482	50.482	50.482	50.482	50.482	50.482	50.482	50.482	50.482	50.482	50.482	50.482	50.482	50.482	50.482	50.482	50.482	50.482	50.482	50.482	50.482	50.482	50.482	50.482	50.482	50.482	50.482	50.482	50.482	50.482	50.482	50.482	50.482	50.482	50.482	50.482	50.482	50.482
50.482	50.482	50.482	50.482	50.482	50.482	50.482	50.482	50.482	50.482	50.482	50.482	50.482	50.482	50.482	50.482	50.482	50.482	50.482	50.482	50.482	50.482	50.482	50.482	50.482	50.482	50.482	50.482	50.482	50.482	50.482	50.482	50.482	50.482	50.482	50.482	50.482	50.482	50.482	50.482	50.482	50.482	50.482	50.482	50.482	50.482	50.482	50.482	50.482	50.482
50.482	50.482	50.482	50.482	50.482	50.482	50.482	50.482	50.482	50.482	50.482	50.482	50.482	50.482	50.482	50.482	50.482	50.482	50.482	50.482	50.482	50.482	50.482	50.482	50.482	50.482	50.482	50.482	50.482	50.482	50.482	50.482	50.482	50.482	50.482	50.482	50.482	50.482	50.482	50.482	50.482	50.482	50.482	50.482	50.482	50.482	50.482	50.482	50.482	50.482
50.482	50.482	50.482	50.482	50.482	50.482	50.482	50.482	50.482	50.482	50.482	50.482	50.482	50.482	50.482	50.482	50.482	50.482	50.482	50.482	50.482	50.482	50.482	50.482	50.482	50.482	50.482	50.482	50.482	50.482	50.482	50.482	50.482	50.482	50.482	50.482	50.482	50.482	50.482	50.482	50.482	50.482	50.482	50.482	50.482	50.482	50.482	50.482	50.482	50.482
50.482	50.482	50.482	50.482	50.482	50.482	50.482	50.482	50.482	50.482	50.482	50.482	50.482	50.482	50.482	50.482	50.482	50.482	50.482	50.482	50.482	50.482	50.482	50.482	50.482	50.482	50.482	50.482	50.482	50.482	50.482	50.482	50.482	50.482	50.482	50.482	50.482	50.482	50.482	50.482	50.482	50.482	50.482	50.482	50.482	50.482	50.482	50.482	50.482	50.482
50.482	50.482	50.482	50.482	50.482	50.482	50.482	50.482	50.482	50.482	50.482	50.482	50.482	50.482	50.482	50.482	50.482	50.482	50.482	50.482	50.482	50.482	50.482	50.482	50.482	50.482	50.482	50.482	50.482	50.482	50.482	50.482	50.482	50.482	50.482	50.482	50.482	50.482	50.482	50.482	50.482	50.482	50.482	50.482	50.482	50.482	50.482	50.482	50.482	50.482
50.482	50.482	50.482	50.482	50.482	50.482	50.482	50.482	50.482	50.482	50.482	50.482	50.482	50.482	50.482	50.482	50.482	50.482	50.482	50.482	50.482	50.482	50.482	50.482	50.482	50.482	50.482	50.482	50.482	50.482	50.482	50.482	50.482	50.482	50.482	50.482	50.482	50.482	50.482	50.482	50.482	50.482	50.482	50.482	50.482	50.482	50.482	50.482	50.482	50.482
50.482	50.482	50.482	50.482	50.482	50.482	50.482	50.482	50.482	50.482	50.482	50.482	50.482	50.482	50.482	50.482	50.482	50.482	50.482	50.482	50.482	50.482	50.482	50.482	50.482	50.482	50.482	50.482	50.482	50.482	50.482	50.482	50.482	50.482	50.482	50.482	50.482	50.482	50.482	50.482	50.482	50.482	50.482	50.482	50.482	50.482	50.482	50.482	50.482	50.482
50.482	50.482	50.482	50.482	50.482	50.482	50.482	50.482	50.482	50.482	50.482	50.482	50.482	50.482	50.482	50.482	50.482	50.482	50.482	50.482	50.482	50.482	50.482	50.482	50.482	50.482	50.482	50.482	50.482	50.482	50.482	50.482	50.482	50.482	50.482	50.482	50.482	50.482	50.482	50.482	50.482	50.482	50.482	50.482	50.482	50.482	50.482	50.482	50.482	50.482
50.482	50.482	50.482	50.482	50.482	50.482	50.482	50.482	50.482	50.482	50.482	50.482	50.482	50.482	50.482	50.482	50.482	50.482	50.482	50.482	50.482	50.482	50.482	50.482	50.482	50.482	50.482	50.482	50.482	50.482	50.482	50.482	50.482	50.482	50.482	50.482	50.482	50.482	50.482	50.482	50.482	50.482	50.482	50.482	50.482	50.482	50.482	50.482	50.482	50.482
50.482	50.482	50.482	50.482	50.482	50.482	50.482	50.482	50.482	50.482	50.482	50.482	50.482	50.482	50.482	50.482	50.482	50.482	50.482	50.482	50.482	50.482	50.482	50.482	50.482	50.482	50.482	50.482	50.482	50.482	50.482	50.482	50.482	50.482	50.482	50.482	50.482	50.482	50.482	50.482	50.482	50.482	50.482	50.482	50.482	50.482	50.482	50.482	50.482	50.482
50.482	50.482	50.482	50.482	50.482	50.482	50.482	50.482	50.482	50.482	50.482	50.482	50.482	50.482	50.482	50.482	50.482	50.482	50.482	50.482	50.482	50.482	50.482	50.482	50.482	50.482	50.482	50.482	50.482	50.482	50.482	50.482	50.482	50.482	50.482	50.482	50.482	50.482	50.482	50.482	50.482	50.482	50.482	50.482	50.482	50.482	50.482	50.482	50.482	50.482
50.482	50.482	50.482	50.482	50.482	50.482	50.482	50.482	50.482	50.482	50.482	50.482	50.482	50.482	50.482	50.482	50.482	50.482	50.482	50.482	50.482	50.482	50.482	50.482	50.482	50.482	50.482	50.482	50.482	50.482	50.482	50.482	50.482	50.482	50.482	50.482	50.482	50.482	50.482	50.482	50.482	50.482	50.482	50.482	50.482	50.482	50.482	50.482	50.482	50.482
50.482	50.482	50.482	50.482	50.482	50.482	50.482	50.482	50.482	50.482	50.482	50.482	50.482	50.482	50.482	50.482	50.482	50.482	50.482	50.482	50.482	50.482	50.482	50.482	50.482	50.482	50.482	50.482	50.482	50.482	50.482	50.482	50.482	50.482	50.482	50.482	50.482	50.482	50.482	50.482	50.482	50.482	50.482	50.482	50.482	50.482	50.482	50.482	50.482	50.482
50.482	50.482	50.482	50.482	50.482	50.482	50.482	50.482	50.482	50.482	50.482	50.482	50.482	50.482	50.482	50.482	50.482	50.482	50.482	50.482	50.482	50.482	50.482	50.482	50.482	50.482	50.482	50.482	50.482	50.482	50.482	50.482	50.482	50.482	50.482	50.482	50.482	50.482	50.482	50.482	50.482	50.482	50.482	50.482	50.482	50.482	50.482	50.482	50.482	50.482
50.482	50.482	50.482	50.482	50.482	50.482	50.482	50.482	50.482	50.482	50.482	50.482	50.482	50.482	50.482	50.482	50.482	50.482	50.482	50.482	50.482	50.482	50.482	50.482	50.482	50.482	50.482	50.482	50.482	50.482	50.482	50.482	50.482	50.482	50.482	50.482	50.482	50.482	50.482	50.482	50.482	50.482	50.482	50.482	50.482	50.482	50.482	50.482	50.482	50.482
50.482	50.482	50.482	50.482	50.482	50.482	50.482	50.482	50.482	50.482	50.482	50.482	50.482	50.482	50.482	50.482	50.482	50.482	50.482	50.482	50.482	50.482	50.482	50.482	50.482	50.482	50.482	50.482	50.482	50.482	50.482	50.482	50.482	50.482	50.482	50.482	50.482	50.482	50.482	50.482	50.482	50.482	50.482	50.482	50.482	50.482	50.482	50.482	50.482	50.482
50.482	50.482	50.482	50.482	50.482	50.482	50.482	50.482	50.482	50.482	50.482	50.482	50.482	50.482	50.482	50.482	50.482	50.482	50.482	50.482	50.482	50.482	50.482	50.482	50.482	50.482	50.482	50.482	50.482	50.482	50.482	50.482	50.482	50.482	50.482	50.482	50.482	50.482	50.482	50.482	50.482	50.482	50.482	50.482	50.482	50.482	50.482	50.482	50.482	50.482
50.482	50.482	50.482	50.482	50.482	50.482	50.482	50.482	50.482	50.482	50.482	50.482	50.482	50.482	50.482	50.482	50.482	50.482	50.482	50.482	50.482	50.482	50.482	50.482	50.482	50.482	50.482	50.482	50.482	50.482	50.482	50.482	50.482	50.482	50.482	50.482	50.482	50.482	50.482	50.482	50.482	50.482	50.482	50.482	50.482	50.482	50.482	50.482	50.482	50.482
50.482	50.482	50.482	50.482	50.482	50.482	50.482	50.482	50.482	50.482	50.482	50.482	50.482	50.482	50.482	50.482	50.482	50.482	50.482	50.482	50.482	50.482	50.482	50.482	50.482	50.482	50.482	50.482	50.482	50.482	50.482	50.482	50.482	50.482	50.482	50.482	50.482	50.482	50.482	50.482	50.482	50.482	50.482	50.482	50.482	50.482	50.482	50.482	50.482	50.482
50.482	50.482	50.482	50.482	50.482	50.482	50.482	50.482	50.482	50.482	50.482	50.482	50.482	50.482	50.482	50.482	50.482	50.482	50.482	50.482	50.482	50.482	50.482	50.482	50.482	50.482	50.482	50.482	50.482	50.482	50.482	50.482	50.482	50.482	50.482	50.482	50.482	50.482	50.482	50.482	50.482	50.482	50.482	50.482	50.482	50.482	50.482	50.482	50.482	50.482
50.482	50.482	50.482	50.482	50.482	50.482	50.482	50.482	50.482	50.482	50.482	50.482	50.482	50.482	50.482	50.482	50.482	50.482	50.482	50.482	50.482	50.482	50.482	50.482	50.482	50.482	50.482	50.482	50.482	50.482	50.482	50.482	50.482	50.482	50.482	50.482	50.482	50.482	50.482	50.482	50.482	50.482	50.482	50.482	50.482	50.482	50.482	50.482	50.482	50.482
50.482	50.482	50.482	50.482	50.482	50.482	50.482	50.482	50.482	50.482	50.482	50.482	50.482	50.482	50.482	50.482	50.482	50.482	50.482	50.482	50.482	50.482	50.482	50.482	50.482	50.482	50.482	50.482	50.482	50.482	50.482	50.482	50.482	50.482	50.482	50.482	50.482	50.482	50.482	50.482	50.482	50.482	50.482	50.482	50.482	50.482	50.482	50.482	50.482	50.482
50.482	50.482	50.482	50.482	50.482	50.482	50.482	50.482	50.482	50.482	50.482	50.482	50.482	50.482	50.482	50.482	50.482	50.482	50.482	50.482	50.482	50.482	50.482	50.482	50.482	50.482	50.482	50.482	50.482	50.482	50.482	50.482	50.482	50.482	50.482	50.482	50.482	50.482	50.482	50.482	50.482	50.482	50.482	50.482	50.482	50.482	50.482	50.482	50.482	50.482
50.482	50.482	50.482	50.482	50.482	50.482	50.482	50.482	50.482	50.482	50.482	50.482	50.482	50.482	50.482	50.482	50.482	50.482	50.482	50.482	50.482	50.482	50.482	50.482	50.482	50.482	50.482	50.482	50.482	50.482	50.482	50.482	50.482	50.482	50.482	50.482	50.482	50.482	50.482	50.482	50.482	50.482	50.482	50.482	50.482	50.482	50.482	50.482	50.482	50.482
50.482	50.482	50.482	50.482	50.482	50.482	50.482	50.482	50.482	50.482	50.482	50.482	50.482	50.482	50.482	50.482	50.482	50.482	50.482	50.482	50.482	50.482	50.482	50.482	50.482	50.482	50.482	50.482	50.482	50.482	50.482	50.482	50.482	50.482	50.482	50.482	50.482	50.482	50.482	50.482	50.482	50.482	50.482	50.482	50.482	50.482	50.482	50.482	50.482	50.482
50.482	50.482	50.482	50.482	50.482	50.482	50.482	50.482	50.482	50.482	50.482	50.482	50.482	50.482	50.482	50.482	50.482	50.482	50.482	50.482	50.482	50.482	50.482	50.482	50.482	50.482	50.482	50.482	50.482	50.482	50.482	50.482	50.482	50.482	50.482	50.482	50.482	50.482	50.482	50.482	50.482	50.482	50.482	50.482	50.482	50.482	50.482	50.482	50.482	50.482
50.482	50.482	50.482	50.482	50.482	50.482	50.482	50.482	50.482	50.482	50.482	50.482	50.482	50.482	50.482	50.482	50.482	50.482	50.482	50.482	50.482	50.482	50.482	50.482	50.482	50.482	50.482	50.482	50.482	50.482	50.482	50.482	50.482	50.482	50.482	50.482	50.482	50.482	50.482	50.482	50.482	50.482	50.482	50.482	50.482	50.482	50.482	50.482	50.482	50.482
50.482	50.482	50.482	50.482	50.482	50.482	50.482	50.482	50.482	50.482	50.482	50.482	50.482	50.482	50.482	50.482	50.482	50.482	50.482	50.482	50.482	50.482	50.482	50.482	50.482	50.482	50.482	50.482	50.482	50.482	50.482	50.482	50.482	50.482	50.482	50.482	50.482	50.482	50.482	50.482	50.482	50.482	50.482	50.482	50.482	50.482	50.482	50.482	50.482	50.482
50.482	50.482	50.482	50.482	50.482	50.482	50.482	50.482	50.482	50.482	50.482	50.482	50.482	50.482	50.482	50.482	50.482	50.482	50.482	50.482	50.482	50.482	50.482	50.482	50.482	50.482	50.482	50.482	50.482	50.482	50.482	50.482	50.482	50.482	50.482	50.482	50.482	50.482	50.482	50.482	50.482	50.482	50.482	50.482	50.482	50.482	50.482	50.482	50.482	50.482
50.482	50.482	50.482	50.482	50.482	50.482	50.482	50.482	50.482	50.482	50.482	50.482	50.482	50.482	50.482	50.482	50.482	50.482	50.482	50.482	50.482	50.482	50.482	50.482	50.482	50.482	50.482	50.482	50.482	50.482	50.482	50.482	50.482	50.482	50.482	50.482	50.482	50.482	50.482	50.482	50.482	50.482	50.482	50.482	50.482	50.482	50.482	50.482	50.482	50.482
50.482	50.482	50.482	50.482	50.482	50.482	50.482	50.482	50.482	50.482	50.482	50.482	50.482	50.482	50.482	50.482	50.482	50.482	50.482	50.482	50.482	50.482	50.482	50.482	50.482	50.482	50.482	50.482	50.482	50.482	50.482	50.482	50.482	50.482	50.482	50.482	50.482	50.482	50.482	50.482	50.482	50.482	50.482	50.482	50.482	50.482	50.482	50.482	50.482	50.482
50.482	50.482	50.482	50.482	50.482	50.482	50.482	50.482	50.482	50.482	50.482	50.482	50.482	50.482	50.482	50.482	50.482	50.482	50.482	50.482	50.482	50.482	50.482	50.482	50.482	50.482	50.482	50.482	50.482	50.482	50.482	50.482	50.482	50.482	50.482	50.482	50.482	50.482	50.482	50.482	50.482	50.482	50.482	50.482	50.482	50.482	50.482	50.482	50.482	50.482
50.482	50.482	50.482	50.482	50.482	50.482	50.482	50.482	50.482	50.482	50.482	50.482	50.482	50.482	50.482	50.482	50.482	50.482	50.482	50.482	50.482	50.482	50.482	50.482	50.482	50.482	50.482	50.482	50.482	50.482	50.482	50.482	50.482	50.482	50.482	50.482	50.482	50.482	50.482	50.482	50.482	50.482	50.482	50.482	50.482	50.482	50.482	50.482	50.482	50.482
50.482	50.482	50.482	50.482	50.482	50.482	50.482	50.482	50.482	50.482	50.482	50.482	50.482	50.482	50.482	50.482	50.482	50.482	50.482	50.482	50.482	50.482	50.482	50.482	50.482	50.482	50.482	50.482	50.482	50.482	50.482	50.482	50.482	50.482	50.482	50.482	50.482	50.482	50.482	50.482	50.482	50.482	50.482	50.482	50.482	50.482	50.482	50.482	50.482	50.482
50.482	50.482	50.482	50.482	50.482	50.482	50.482	50.482	50.482	50.482	50.482	50.482	50.482	50.482	50.482	50.482	50.482	50.482	50.482	50.482	50.482	50.482	50.482	50.482	50.482	50.482	50.482	50.482	50.482	50.482	50.482	50.482	50.482	50.482	50.482	50.482	50.482	50.482	50.482	50.482	50.482	50.482	50.482	50.482	50.482	50.482	50.482	50.482	50.482	50.482
50.482	50.482	50.482	50.482	50.482	50.482	50.482	50.482	50.482	50.482	50.482	50.482	50.482	50.482	50.482	50.482	50.482	50.482	50.482	50.482	50.482	50.482	50.482	50.482	50.482	50.482	50.482	50.482	50.482	50.482	50.482	50.482	50.482	50.482	50.482	50.482	50.482	50.482	50.482	50.482	50.482	50.482	50.482	50.482	50.482	50.482	50.482	50.482	50.482	50.482
50.482	50.482	50.482	50.482	50.482	50.482	50.482	50.482	50.482	50.482	50.482	50.482	50.482	50.482	50.482	50.482	50.482	50.482	50.482	50.482	50.482	50.482	50.482	50.482	50.482	50.482	50.482	50.482	50.482	50.482	50.482	50.482	50.482	50.482	50.482	50.482	50.482	50.482	50.482	50.482	50.482	50.482	50.482	50.482	50.482	50.482	50.482	50.482	50.482	50.482
50.482	50.482	50.482	50.482	50.482	50.482	50.482	50.482	50.482	50.482	50.482	50.482	50.482	50.482	50.482	50.482	50.482	50.482	50.482	50.482	50.482	50.482	50.482	50.482	50.482	50.482	50.482	50.482	50.482	50.482	50.482	50.482	50.482	50.482	50.482	50.482	50.482	50.482	50.482	50.482	50.482	50.482	50.482	50.482	50.482	50.482	50.482	50.482	50.482	50.482
50.482	50.482	50.482	50.482	50.482	50.482	50.482	50.482	50.482	50.482	50.482	50.482	50.482	50.482	50.482	50.482	50.482	50.482	50.482	50.482	50.482	50.482	50.482	50.482	50.482	50.482	50.482	50.482	50.482	50.482	50.482	50.482	50.482	50.482	50.482	50.482	50.482	50.482	50.482	50.482	50.482	50.482	50.482	50.482	50.482	50.482	50.482	50.482	50.482	50.482
50.482	50.482	50.482	50.482	50.482	50.482	50.482	50.482	50.482	50.482	50.482	50.482	50.482	50.482	50.482	50.482	50.482	50.482	50.482	50.482	50.482	50.482	50.482	50.482	50.482	50.482	50.482	50.482	50.482	50.482	50.482	50.482	50.482	50.482	50.482	50.482	50.482	50.482	50.482	50.482	50.482	50.482	50.482	50.482	50.482	50.482	50.482	50.482	50.482	50.482
50.482	50.482	50.482	50.482	50.482	50.482	50.482	50.482	50.482	50.482	50.482	50.482	50.482	50.482	50.482	50.482	50.482	50.482	50.482	50.482	50.482	50.482	50.482	50.482	50.482	50.482	50.482	50.482	50.482	50.482	50.482	50.482	50.482	50.482	50.482	50.482	50.482	50.482	50.482	50.482	50.482	50.482	50.482	50.482	50.482	50.482	50.482	50.482	50.482	50.482
50.482	50.482	50.482	50.482	50.482	50.482	50.482	50.482	50.482	50.482	50.482	50.482	50.482	50.482	50.482	50.482	50.482	50.482	50.482	50.482	50.482	50.482	50.482	50.482	50.482	50.482	50.482	50.482	50.482	50.482	50.482	50.482	50.482	50.482	50.482	50.482	50.482	50.482	50.482	50.482	50.482	50.482	50.482	50.482	50.482	50.482	50.482	50.482	50.482	50.482
50.482	50.482	50.482	50.482	50.482	50.482	50.482	50.482	50.482	50.482	50.482	50.482	50.482	50.482	50.482	50.482	50.482	50.482	50.482	50.482	50.482	50.482	50.482	50.482	50.482	50.482	50.482	50.482	50.482	50.482	50.482	50.482	50.482	50.482	50.482	50.482	50.482	50.482	50.482	50.482	50.482	50.482	50.482	50.482	50.482	50.482	50.482	50.482	50.482	50.482
50.482	50.482	50.482	50.482	50.482	50.482	50.482	50.482	50.482	50.482	50.482	50.482	50.482	50.482	50.482	50.482	50.482	50.482	50.482	50.482	50.482	50.482	50.482	50.482	50.482	50.482	50.482	50.482	50.482	50.482	50.482	50.482	50.482	50.482	50.482	50.482	50.482	50.482	50.482	50.482	50.482	50.482	50.482	50.482	50.482	50.482	50.482	50.482	50.482	50.482
50.482	50.482	50.482	50.482	50.482	50.482	50.482	50.482	50.482	50.482	50.482	50.482	50.482	50.482	50.482	50.482	50.482	50.482	50.482	50.482	50.482	50.482	50.482	50.482	50.482	50.482	50.482	50.482	50.482	50.482	50.482	50.482	50.482	50.482	50.482	50.482	50.482	50.482	50.482	50.482	50.482	50.482	50.482	50.482	50.482	50.482	50.482	50.482	50.482	50.482
50.482	50.482	50.482	50.482	50.482	50.482	50.482	50.482	50.482	50.482	50.482	50.482	50.482	50.482	50.482	50.482	50.482	50.482	50.482	50.482	50.482	50.482	50.482	50.482	50.482	50.482	50.482	50.482	50.482	50.482	50.482	50.482	50.482	50.482	50.482	50.482	50.482	50.482	50.482	50.482	50.482	50.482	50.482	50.482	50.482	50.482	50.482	50.482	50.482	50.482
50.482	50.482	50.482	50.482	50.482	50.482	50.482	50.482	50.482	50.482	50.482	50.482	50.482	50.482	50.482	50.482	50.482	50.482	50.482	50.482	50.482	50.482	50.482	50.482	50.482	50.482	50.482	50.482	50.482	50.482	50.482	50.482	50.482	50.482	50.482	50.482	50.482	50.482	50.482	50.482	50.482	50.482	50.482	50.482	50.482	50.482	50.482	50.482	50.482	50.482
50.482	50.482	50.482	50.482	50.482	50.482	50.482	50.482	50.482	50.482	50.482	50.482	50.482	50.482	50.482	50.482	50.482	50.482	50.482	50.482	50.482	50.482	50.482	50.482	50.482	50.482	50.482	50.482	50.482	50.482	50.482	50.482	50.482	50.482	50.482	50.482	50.482	50.482	50.482	50.482	50.482	50.482	50.482	50.482	50.482	50.482	50.482	50.482	50.482	50.482
50.482	50.482	50.482	50.482	50.482	50.482	50.482	50.482	50.482	50.482	50.482	50.482	50.482	50.482	50.482	50.482	50.482	50.482	50.482	50.482	50.482	50.482	50.482	50.482	50.482	50.482	50.482	50.482	50.482	50.482	50.482	50.482	50.482	50.482	50.482	50.482	50.482	50.482	50.482	50.482	50.482	50.482	50.482	50.482	50.482	50.482	50.482	50.482	50.482	50.482
50.482	50.482	50.482	50.482	50.482	50.482	50.482	50.482	50.482	50.482	50.482	50.482	50.482	50.482	50.482	50.482	50.482	50.482	50.482	50.482	50.482	50.482	50.482	50.482	50.482	50.482	50.482	50.482	50.482	50.482	50.482	50.482	50.482	50.482	50.482	50.482	50.482	50.482	50.482	50.482	50.482	50.482	50.482	50.482	50.482	50.482	50.482	50.482	50.482	50.482
50.482	50.482	50.482	50.482	50.482	50.482	50.482	50.482	50.482	50.482	50.482	50.482	50.482	50.482	50.482	50.482	50.482	50.482	50.482	50.482	50.482	50.482	50.482	50.482	50.482	50.482	50.482	50.482	50.482	50.482	50.482	50.482	50.482	50.482	50.482	50.482	50.482	50.482	50.482	50.482	50.482	50.482	50.482	50.482	50.482	50.482	50.482	50.482	50.482	50.482
50.482	50.482	50.482	50.482	50.482	50.482	50.482	50.482	50.482	50.482	50.482	50.482	50.482	50.482	50.482	50.482	50.482	50.482	50.482	50.482	50.482	50.482	50.482	50.482	50.482	50.482	50.482	50.482	50.482	50.482	50.482	50.482	50.482	50.482	50.482	50.482	50.482	50.482	50.482	50.482	50.482	50.482	50.482	50.482	50.482	50.482	50.482	50.482	50.482	50.482
50.482	50.482	50.482	50.482	50.482	50.482	50.482	50.482	50.482	50.482	50.482	50.482	50.482	50.482	50.482	50.482	50.482	50.482	50.482	50.482	50.482	50.482	50.482	50.482	50.482	50.482	50.482	50.482	50.482	50.482	50.482	50.482	50.482	50.482	50.482	50.482	50.482	50.482	50.482	50.482	50.482	50.482	50.482	50.482	50.482	50.482	50.482	50.482	50.482	50.482
50.482	50.482	50.482	50.482	50.482	50.482	50.482	50.482	50.482	50.482	50.482	50.482	50.482	50.482	50.482	50.482	50.482	50.482	50.482	50.482	50.482	50.482	50.482	50.482	50.482	50.482	50.482	50.482	50.482	50.482	50.482	50.482	50.482	50.482	50.482	50.482	50.482	50.482	50.482	50.482	50.482	50.482	50.482	50.482	50.482	50.482	50.482	50.482	50.482	50.482
50.482	50.482	50.482	50.482	50.482	50.482	50.482	50.482	50.482	50.482	50.482	50.482	50.482	50.482	50.482	50.482	50.482	50.482	50.482	50.482	50.482	50.482	50.482	50.482	50.482	50.482	50.482	50.482	50.482	50.482	50.482	50.482	50.482	50.482	50.482	50.482	50.482	50.482	50.482	50.482	50.482	50.482	50.482	50.482	50.482	50.482	50.482	50.482	50.482	50.482
50.482	50.482	50.482	50.482	50.482	50.482	50.482	50.482	50.482	50.482	50.482	50.482	50.482	50.482	50.482	50.482	50.482	50.482	50.482	50.482	50.482	50.482	50.482	50.482	50.482	50.482	50.482	50.482	50.482	50.482	50.482	50.482	50.482	50.482	50.482	50.482	50.482	50.482	50.482	50.482	50.482	50.482	50.482	50.482	50.482	50.482	50.482	50.482	50.482	50.482
50.482	50.482	50.482	50.482	50.482	50.482	50.482	50.482	50.482	50.482	50.482	50.482	50.482	50.482	50.482	50.482	50.482	50.482	50.482	50.482	50.482	50.482	50.482	50.482	50.482	50.482	50.482	50.482	50.482	50.482	50.482	50.482	50.482	50.482	50.482	50.482	50.482	50.482	50.482	50.482	50.482	50.482	50.482	50.482	50.482	50.482	50.482	50.482	50.482	50.482
50.482	50.482	50.482	50.482	50.482	50.482	50.482	50.482	50.482	50.482	50.482	50.482	50.482	50.482	50.482	50.482	50.482	50.482	50.482	50.482	50.482	50.482	50.482	50.482	50.482	50.482	50.482	50.482	50.482	50.482	50.482	50.482	50.482	50.482	50.482	50.482	50.482	50.482	50.482	50.482	50.482	50.482	50.482	50.482	50.482	50.482	50.482	50.482	50.482	50.482
50.482	50.482	50.482	50.482	50.482	50.482	50.482	50.482	50.482	50.482	50.482	50.482	50.482	50.482	50.482	50.482	50.482	50.482	50.482	50.482	50.482	50.482	50.482	50.482	50.482	50.482	50.482	50.482	50.482	50.482	50.482	50.482	50.482	50.482	50.482	50.482	50.482	50.482	50.482	50.482	50.482	50.482	50.482	50.482	50.482	50.482	50.482	50.482	50.482	50.482
50.482	50.482	50.482	50.482	50.482	50.482	50.482	50.482	50.482	50.482	50.482	50.482	50.482	50.482	50.482	50.482	50.482	50.482	50.482	50.482	50.482	50.482	50.482	50.482	50.482	50.482	50.482	50.482	50.482	50.482	50.482	50.482	50.482	50.482	50.482	50.482	50.482	50.482	50.482	50.482	50.482	50.482	50.482	50.482	50.482	50.482	50.482	50.482	50.482	50.482
50.482	50.482	50.482	50.482	50.482	50.482	50.482	50.482	50.482	50.482	50.482	50.482	50.482	50.482	50.482	50.482	50.482	50.482	50.482	50.482	50.482	50.482	50.482	50.482	50.482	50.482	50.482	50.482	50.482	50.482	50.482	50.482	50.482	50.482	50.482	50.482	50.482	50.482	50.482	50.482	50.482	50.482	50.482	50.482	50.482	50.482	50.482	50.482	50.482	50.482
50.482	50.482	50.482	50.482	50.482	50.482	50.482	50.482	50.482	50.482	50.482	50.482	50.482	50.482	50.482	50.482	50.482	50.482	50.482	50.482	50.482	50.482	50.482	50.482	50.482	50.482	50.482	50.482	50.482	50.482	50.482	50.482	50.482	50.482	50.482	50.482	50.482	50.482	50.482	50.482	50.482	50.482	50.482	50.482	50.482	50.482	50.482	50.482	50.482	50.482
50.482	50.482	50.482	50.482	50.482	50.482	50.482	50.482	50.482	50.482	50.482	50.482	50.482	50.482	50.482	50.482	50.482	50.482	50.482	50.482	50.482	50.482	50.482	50.482	50.482	50.482	50.482	50.482	50.482	50.482	50.482	50.482	50.482	50.482	50.482	50.482	50.482	50.482	50.482	50.482	50.482	50.482	50.482	50.482	50.482	50.482	50.482	50.482	50.482	50.482
50.482	50.482	50.482	50.482	50.482	50.482	50.482	50.482	50.482	50.482	50.482	50.482	50.482	50.482	50.482	50.482	50.482	50.482	50.482	50.482	50.482	50.482	50.482	50.482	50.482	50.482	50.482	50.482	50.482	50.482	50.482	50.482	50.482	50.482	50.482	50.482	50.482	50.482	50.482	50.482	50.482	50.482	50.482	50.482	50.482	50.482	50.482	50.482	50.482	50.482
50.482	50.482	50.482	50.482	50.482	50.482	50.482	50.482	50.482	50.482	50.482	50.482	50.482	50.482	50.482	50.482	50.482	50.482	50.482	50.482	50.482	50.482	50.482	50.482	50.482	50.482	50.482	50.482	50.482	50.482	50.482	50.482	50.482	50.482	50.482	50.482	50.482	50.482	50.482	50.482	50.482	50.482	50.482	50.482	50.482	50.482	50.482	50.482	50.482	50.482
50.482	50.482	50.482	50.482	50.482	50.482	50.482	50.482	50.482	50.482	50.482	50.482	50.482	50.482	50.482	50.482	50.482	50.482	50.482	50.482	50.482	50.482	50.482	50.482	50.482	50.482	50.482	50.482	50.482	50.482	50.482	50.482	50.482	50.482	50.482	50.482	50.482	50.482	50.482	50.482	50.482	50.482	50.482	50.482	50.482	50.482	50.482	50.482	50.482	50.482
50.482	50.482	50.482	50.482	50.482	50.482	50.482	50.482	50.482	50.482	50.482	50.482	50.482	50.482	50.482	50.482	50.482	50.482	50.482	50.482	50.482	50.482	50.482	50.482	50.482	50.482	50.482	50.482	50.482	50.482	50.482	50.482	50.482	50.482	50.482	50.482	50.482	50.482	50.482	50.482	50.482	50.482	50.482	50.482	50.482	50.482	50.482	50.482	50.482	50.482
50.482	50.482	50.482	50.482	50.482	50.482	50.482	50.482	50.482	50.482	50.482	50.482	50.482	50.482	50.482	50.482	50.482	50.482	50.482	50.482	50.482	50.482	50.482	50.482	50.482	50.482	50.482	50.482	50.482	50.482	50.482	50.482	50.482	50.482	50.482	50.482	50.482	50.482	50.482	50.482	50.482	50.482	50.482	50.482	50.482	50.482	50.482	50.482	50.482	50.482
50.482	50.482	50.482	50.482	50.482	50.482	50.482	50.482	50.482	50.482	50.482	50.482	50.482	50.482	50.482	50.482	50.482	50.482	50.482	50.482	50.482	50.482	50.482	50.482	50.482	50.482	50.482	50.482	50.482	50.482	50.482	50.482	50.482	50.482	50.482	50.482	50.482	50.482	50.482	50.482	50.482	50.482	50.482	50.482	50.482	50.482	50.482	50.482	50.482	50.482
50.482	50.482	50.482	50.482	50.482	50.482	50.482	50.482	50.482	50.482	50.482	50.482	50.482	50.482	50.482	50.482	50.482	50.482	50.482	50.482	50.482	50.482	50.482	50.482	50.482	50.482	50.482	50.482	50.482	50.482	50.482	50.482	50.482	50.482	50.482	50.482	50.482	50.482	50.482	50.482	50.482	50.482	50.482	50.482	50.482	50.482	50.482	50.482	50.482	50.482
50.482	50.482	50.482	50.482	50.482	50.482	50.482	50.482	50.482	50.482	50.482	50.482	50.482	50.482	50.482	50.482	50.482	50.482	50.482	50.482	50.482	50.482	50.482	50.482	50.482	50.482	50.482	50.482	50.482	50.482	50.482	50.482	50.482	50.482	50.482	50.482	50.482	50.482	50.482	50.482	50.482	50.482	50.482	50.482	50.482	50.482	50.482	50.482	50.482	50.482
50.482	50.482	50.482	50.482	50.482	50.482	50.482	50.482	50.482	50.482	50.482	50.482	50.482	50.482	50.482	50.482	50.482	50.482	50.482	50.482	50.482	50.482	50.482	50.482	50.482	50.482	50.482	50.482	50.482	50.482	50.482	50.482	50.482	50.482	50.482	50.482	50.482	50.482	50.482	50.482	50.482	50.482	50.482	50.482	50.482	50.482	50.482	50.482	50.482	50.482
50.482	50.482	50.482	50.482	50.482	50.482	50.482	50.482	50.482	50.482	50.482	50.482	50.482	50.482	50.482	50.482	50.482	50.482	50.482	50.482	50.482	50.482	50.482	50.482	50.482	50.482	50.482	50.482	50.482	50.482	50.482	50.482	50.482	50.482	50.482	50.482	50.482	50.482	50.482	50.482	50.482	50.482	50.482	50.482	50.482	50.482	50.482	50.482	50.482	50.482
50.482	50.482	50.482	50.482	50.482	50.482	50.482	50.482	50.482	50.482	50.482	50.482	50.482	50.482	50.482	50.482	50.482	50.482	50.482	50.482	50.482	50.482	50.482	50.482	50.482	50.482	50.482	50.482	50.482	50.482	50.482	50.482	50.482	50.482	50.482	50.482	50.482	50.482	50.482	50.482	50.482	50.482	50.482	50.482	50.482	50.482	50.482	50.482	50.482	50.482
50.482	50.482	50.482	50.482	50.482	50.482	50.482	50.482	50.482	50.482	50.482	50.482	50.482	50.482	50.482	50.482	50.482	50.482	50.482	50.482	50.482	50.482	50.482	50.482	50.482	50.482	50.482	50.482	50.482	50.482	50.482	50.482	50.482	50.482	50.482	50.482	50.482	50.482	50.482	50.482	50.482	50.482	50.482	50.482	50.482	50.482	50.482	50.482	50.482	50.482
50.482	50.482	50.482	50.482	50.482	50.482	50.482	50.482	50.482	50.482	50.482	50.482	50.482	50.482	50.482	50.482	50.482	50.482	50.482	50.482	50.482	50.482	50.482	50.482	50.482	50.482	50.482	50.482	50.482	50.482	50.482	50.482	50.482	50.482	50.482	50.482	50.482	50.482	50.482	50.482	50.482	50.482	50.482	50.482	50.482	50.482	50.482	50.482	50.482	50.482
50.482	50.482	50.482	50.482	50.482	50.482	50.482	50.482	50.482	50.482	50.482	50.482	50.482	50.482	50.482	50.482	50.482	50.482	50.482	50.482	50.482	50.482	50.482	50.482	50.482	50.482	50.482	50.482	50.482	50.482	50.482	50.482	50.482	50.482	50.482	50.482	50.482	50.482	50.482	50.482	50.482	50.482	50.482	50.482	50.482	50.482	50.482	50.482	50.482	50.482
50.482	50.482	50.482	50.482	50.482	50.482	50.482	50.482	50.482	50.482	50.482	50.482	50.482	50.482	50.482	50.482	50.482	50.482	50.482	50.482	50.482	50.482	50.482	50.482	50.482	50.482	50.482	50.482	50.482	50.482	50.482	50.482	50.482	50.482	50.482	50.482	50.482	50.482	50.482	50.482	50.482	50.482	50.482	50.482	50.482	50.482	50.482	50.482	50.482	50.482
50.482	50.482	50.482	50.482	50.482	50.482	50.482	50.482	50.482	50.482	50.482	50.482	50.482	50.482	50.482	50.482	50.482	50.482	50.482	50.482	50.482	50.482	50.482	50.482	50.482	50.482	50.482	50.482	50.482	50.482	50.482	50.482	50.482	50.482	50.482	50.482	50.482	50.482	50.482	50.482	50.482	50.482	50.482	50.482	50.482	50.482	50.482	50.482	50.482	50.482
50.482	50.482	50.482	50.482	50.482	50.482	50.482	50.482	50.482	50.482	50.482	50.482	50.482	50.482	50.482	50.482	50.482	50.482	50.482	50.482	50.482	50.482	50.482	50.482	50.482	50.482	50.482	50.482	50.482	50.482	50.482	50.482	50.482	50.482	50.482	50.482	50.482	50.482	50.482	50.482	50.482	50.482	50.482	50.482	50.482	50.482	50.482	50.482	50.482	50.482
50.482	50.482	50.482	50.482	50.482	50.482	50.482	50.482	50.482	50.482	50.482	50.482	50.482	50.482	50.482	50.482	50.482	50.482	50.482	50.482	50.482	50.482	50.482	50.482	50.482	50.482	50.482	50.482	50.482	50.482	50.482	50.482	50.482	50.482	50.482	50.482	50.482	50.482	50.482	50.482	50.482	50.482	50.482	50.482	50.482	50.482	50.482	50.482	50.482	50.482
50.482	50.482	50.482	50.482	50.482	50.482	50.482	50.482	50.482	50.482	50.482	50.482	50.482	50.482	50.482	50.482	50.482	50.482	50.482	50.482	50.482	50.482	50.482	50.482	50.482	50.482	50.482	50.482	50.482	50.482	50.482	50.482	50.482	50.482	50.482	50.482	50.482	50.482	50.482	50.482	50.482	50.482	50.482	50.482	50.482	50.482	50.482	50.482	50.482	50.482
50.482	50.482	50.482	50.482	50.482	50.482	50.482	50.482	50.482	50.482	50.482	50.482	50.482	50.482	50.482	50.482	50.482	50.482	50.482	50.482	50.482	50.482	50.482	50.482	50.482	50.482	50.482	50.482	50.482	50.482	50.482	50.482	50.482	50.482	50.482	50.482	50.482	50.482	50.482	50.482	50.482	50.482	50.482	50.482	50.482	50.482	50.482	50.482	50.482	50.482
50.482	50.482	50.482	50.482	50.482	50.482	50.482	50.482	50.482	50.482	50.482	50.482	50.482	50.482	50.482	50.482	50.482	50.482	50.482	50.482	50.482	50.482	50.482	50.482	50.482	50.482	50.482	50.482	50.482	50.482	50.482	50.482	50.482	50.482	50.482	50.482	50.482	50.482	50.482	50.482	50.482	50.482	50.482	50.482	50.482	50.482	50.482	50.482	50.482	50.482
50.482	50.482	50.482	50.482	50.482	50.482	50.482	50.482	50.482	50.482	50.482	50.482	50.482	50.482	50.482	50.482	50.482	50.482	50.482	50.482	50.482	50.482	50.482	50.482	50.482	50.482	50.482	50.482	50.482	50.482	50.482	50.482	50.482	50.482	50.482	50.482	50.482	50.482	50.482	50.482	50.482	50.482	50.482	50.482	50.482	50.482	50.482	50.482	50.482	50.482
50.482	50.482	50.482	50.482	50.482	50.482	50.482	50.482	50.482	50.482	50.482	50.482	50.482	50.482	50.482	50.482	50.482	50.482	50.482	50.482	50.482	50.482	50.482	50.482	50.482	50.482	50.482	50.482	50.482	50.482	50.482	50.482	50.482	50.482	50.482	50.482	50.482	50.482	50.482	50.482	50.482	50.482	50.482	50.482	50.482	50.482	50.482	50.482	50.482	50.482
50.482	50.482	50.482	50.482	50.482	50.482	50.482	50.482	50.482	50.482	50.482	50.482	50.482	50.482	50.482	50.482	50.482	50.482	50.482	50.482	50.482	50.482	50.482	50.482	50.482	50.482	50.482	50.482	50.482	50.482	50.482	50.482	50.482	50.482	50.482	50.482	50.482	50.482	50.482	50.482	50.482	50.482	50.482	50.482	50.482	50.482	50.482	50.482	50.482	50.482
50.482	50.482	50.482	50.482	50.482	50.482	50.482	50.482	50.482	50.482	50.482	50.482	50.482	50.482	50.482	50.482	50.482	50.482	50.482	50.482	50.482	50.482	50.482	50.482	50.482	50.482	50.482	50.482	50.482	50.482	50.482	50.482	50.482	50.482	50.482	50.482	50.482	50.482	50.482	50.482	50.482	50.482	50.482	50.482	50.482	50.482	50.482	50.482	50.482	50.482
50.482	50.482	50.482	50.482	50.482	50.482	50.482	50.482	50.482	50.482	50.482	50.482	50.482	50.482	50.482	50.482	50.482	50.482	50.482	50.482	50.482	50.482	50.482	50.482	50.482	50.482	50.482	50.482	50.482	50.482	50.482	50.482	50.482	50.482	50.482	50.482	50.482	50.482	50.482	50.482	50.482	50.482	50.482	50.482	50.482	50.482	50.482	50.482	50.482	50.482
50.482	50.482	50.482	50.482	50.482	50.482	50.482	50.482	50.482	50.482	50.482	50.482	50.482	50.482	50.482	50.482	50.482	50.482	50.482	50.482	50.482	50.482	50.482	50.482	50.482	50.482	50.482	50.482	50.482	50.482	50.482	50.482	50.482	50.482	50.482	50.482	50.482	50.482	50.482	50.482	50.482	50.482	50.482	50.482	50.482	50.482	50.482	50.482	50.482	50.482
50.482	50.482	50.482	50.482	50.482	50.482	50.482	50.482	50.482	50.482	50.482	50.482	50.482	50.482	50.482	50.482	50.482	50.482	50.482	50.482	50.482	50.482	50.482	50.482	50.482	50.482	50.482	50.482	50.482	50.482	50.482	50.482	50.482	50.482	50.482	50.482	50.482	50.482	50.482	50.482	50.482	50.482	50.482	50.482	50.482	50.482	50.482	50.482	50.482	50.482
50.482	50.482	50.482	50.482	50.482	50.482	50.482	50.482	50.482	50.482	50.482	50.482	50.482	50.482	50.482	50.482	50.482	50.482	50.482	50.482	50.482	50.482	50.482	50.482	50.482	50.482	50.482	50.482	50.482	50.482	50.482	50.482	50.482	50.482	50.482	50.482	50.482	50.482	50.482	50.482	50.482	50.482	50.482	50.482	50.482	50.482	50.482	50.482	50.482	50.482
50.482	50.482	50.482	50.482	50.482	50.482	50.482	50.482	50.482	50.482	50.482	50.482	50.482	50.482	50.482	50.482	50.482	50.482	50.482	50.482	50.482	50.482	50.482	50.482	50.482	50.482	50.482	50.482	50.482	50.482	50.482	50.482	50.482	50.482	50.482	50.482	50.482	50.482	50.482	50.482	50.482	50.482	50.482	50.482	50.482	50.482	50.482	50.482	50.482	50.482
50.482	50.482	50.482	50.482	50.482	50.482	50.482	50.482	50.482	50.482	50.482	50.482	50.482	50.482	50.482	50.482	50.482	50.482	50.482	50.482	50.482	50.482	50.482	50.482	50.482	50.482	50.482	50.482	50.482	50.482	50.482	50.482	50.482	50.482	50.482	50.482	50.482	50.482	50.482	50.482	50.482	50.482	50.482	50.482	50.482	50.482	50.482	50.482	50.482	50.482
50.482	50.482	50.482	50.482	50.482	50.482	50.482	50.482	50.482	50.482	50.482	50.482	50.482	50.482	50.482	50.482	50.482	50.482	50.482	50.482	50.482	50.482	50.482	50.482	50.482	50.482	50.482	50.482	50.482	50.482	50.482	50.482	50.482	50.482	50.482	50.482	50.482	50.482	50.482	50.482	50.482	50.482	50.482	50.482	50.482	50.482	50.482	50.482	50.482	50.482
50.482	50.482	50.482	50.482	50.482	50.482	50.482	50.482	50.482	50.482	50.482	50.482	50.482	50.482	50.482	50.482	50.482	50.482	50.482	50.482	50.482	50.482	50.482	50.482	50.482	50.482	50.482	50.482	50.482	50.482	50.482	50.482	50.482	50.482	50.482	50.482	50.482	50.482	50.482	50.482	50.482	50.482	50.482	50.482	50.482	50.482	50.482	50.482	50.482	50.482
50.482	50.482	50.482	50.482	50.482	50.482	50.482	50.482	50.482	50.482	50.482	50.482	50.482	50.482	50.482	50.482	50.482	50.482	50.482	50.482	50.482	50.482	50.482	50.482	50.482	50.482	50.482	50.482	50.482	50.482	50.482	50.482	50.482	50.482	50.482	50.482	50.482	50.482	50.482	50.482	50.482	50.482	50.482	50.482	50.482	50.482	50.482	50.482	50.482	50.482
50.482	50.482	50.482	50.482	50.482	50.482	50.482	50.482	50.482	50.482	50.482	50.482	50.482	50.482	50.482	50.482	50.482	50.482	50.482	50.482	50.482	50.482	50.482	50.482	50.482	50.482	50.482	50.482	50.482	50.482	50.482	50.482	50.482	50.482	50.482	50.482	50.482	50.482	50.482	50.482	50.482	50.482	50.482	50.482	50.482	50.482	50.482	50.482	50.482	50.482
50.482	50.482	50.482	50.482	50.482	50.482	50.482	50.482	50.482	50.482	50.482	50.482	50.482	50.482	50.482	50.482	50.482	50.482	50.482	50.482	50.482	50.482	50.482	50.482	50.482	50.482	50.482	50.482	50.482	50.482	50.482	50.482	50.482	50.482	50.482	50.482	50.482	50.482	50.482	50.482	50.482	50.482	50.482	50.482	50.482	50.482	50.482	50.482	50.482	50.482
50.482	50.482	50.482	50.482	50.482	50.482	50.482	50.482	50.482	50.482	50.482	50.482	50.482	50.482	50.482	50.482	50.482	50.482	50.482	50.482	50.482	50.482	50.482	50.482	50.482	50.482	50.482	50.482	50.482	50.482	50.482	50.482	50.482	50.482	50.482	50.482	50.482	50.482	50.482	50.482	50.482	50.482	50.482	50.482	50.482	50.482	50.482	50.482	50.482	50.482
50.482	50.482	50.482	50.482	50.482	50.482	50.482	50.482	50.482	50.482	50.482	50.482	50.482	50.482	50.482	50.482	50.482	50.482	50.482	50.482	50.482	50.482	50.482	50.482	50.482	50.482	50.482	50.482	50.482	50.482	50.482	50.482	50.482	50.482	50.482	50.482	50.482	50.482	50.482	50.482	50.482	50.482	50.482	50.482	50.482	50.482	50.482	50.482	50.482	50.482
50.482	50.482	50.482	50.482	50.482	50.482	50.482	50.482	50.482	50.482	50.482	50.482	50.482	50.482	50.482	50.482	50.482	50.482	50.482	50.482	50.482	50.482	50.482	50.482	50.482	50.482	50.482	50.482	50.482	50.482	50.482	50.482	50.482	50.482	50.482	50.482	50.482	50.482	50.482	50.482	50.482	50.482	50.482	50.482	50.482	50.482	50.482	50.482	50.482	50.482
50.482	50.482	50.482	50.482	50.482	50.482	50.482	50.482	50.482	50.482	50.482	50.482	50.482	50.482	50.482	50.482	50.482	50.482	50.482	50.482	50.482	50.482	50.482	50.482	50.482	50.482	50.482	50.482	50.482	50.482	50.482	50.482	50.482	50.482	50.482	50.482	50.482	50.482	50.482	50.482	50.482	50.482	50.482	50.482	50.482	50.482	50.482	50.482	50.482	50.482
50.482	50.482	50.482	50.482	50.482	50.482	50.482	50.482	50.482	50.482	50.482	50.482	50.482	50.482	50.482	50.482	50.482	50.482	50.482	50.482	50.482	50.482	50.482	50.482	50.482	50.482	50.482	50.482	50.482	50.482	50.482	50.482	50.482	50.482	50.482	50.482	50.482	50.482	50.482	50.482	50.482	50.482	50.482	50.482	50.482	50.482	50.482	50.482	50.482	50.482
50.482	50.482	50.482	50.482	50.482	50.482	50.482	50.482	50.482	50.482	50.482	50.482	50.482	50.482	50.482	50.482	50.482	50.482	50.482	50.482	50.482	50.482	50.482	50.482	50.482	50.482	50.482	50.482	50.482	50.482	50.482	50.482	50.482	50.482	50.482	50.482	50.482	50.482	50.482	50.482	50.482	50.482	50.482	50.482	50.482	50.482	50.482	50.482	50.482	50.482
50.482	50.482	50.482	50.482	50.482	50.482	50.482	50.482	50.482	50.482	50.482	50.482	50.482	50.482	50.482	50.482	50.482	50.482	50.482	50.482	50.482	50.482	50.482	50.482	50.482	50.482	50.482	50.482	50.482	50.482	50.482	50.482	50.482	50.482	50.482	50.482	50.482	50.482	50.482	50.482	50.482	50.482	50.482	50.482	50.482	50.482	50.482	50.482	50.482	50.482
50.482	50.482	50.482	50.482	50.482	50.482	50.482	50.482	50.482	50.482	50.482	50.482	50.482	50.482	50.482	50.482	50.482	50.482	50.482	50.482	50.482	50.482	50.482	50.482	50.482	50.482	50.482	50.482	50.482	50.482	50.482	50.482	50.482	50.482	50.482	50.482	50.482	50.482	50.482	50.482	50.482	50.482	50.482	50.482	50.482	50.482	50.482	50.482	50.482	50.482
50.482	50.482	50.482	50.482	50.482	50.482	50.482	50.482	50.482	50.482	50.482	50.482	50.482	50.482	50.482	50.482	50.482	50.482	50.482	50.482	50.482	50.482	50.482	50.482	50.482	50.482	50.482	50.482	50.482	50.482	50.482	50.482	50.482	50.482	50.482	50.482	50.482	50.482	50.482	50.482	50.482	50.482	50.482	50.482	50.482	50.482	50.482	50.482	50.482	50.482
50.482	50.482	50.482	50.482	50.482	50.482	50.482	50.482	50.482	50.482	50.482	50.482	50.482	50.482	50.482	50.482	50.482	50.482	50.482	50.482	50.482	50.482	50.482	50.482	50.482	50.482	50.482	50.482	50.482	50.482	50.482	50.482	50.482	50.482	50.482	50.482	50.482	50.482	50.482	50.482	50.482	50.482	50.482	50.482	50.482	50.482	50.482	50.482	50.482	50.482
50.482	50.482	50.482	50.482	50.482	50.482	50.482	50.482	50.482	50.482	50.482	50.482	50.482	50.482	50.482	50.482	50.482	50.482	50.482	50.482	50.482	50.482	50.482	50.482	50.482	50.482	50.482	50.482	50.482	50.482	50.482	50.482	50.482	50.482	50.482	50.482	50.482	50.482	50.482	50.482	50.482	50.482	50.482	50.482	50.482	50.482	50.482	50.482	50.482	50.482
50.482	50.482	50.482	50.482	50.482	50.482	50.482	50.482	50.482	50.482	50.482	50.482	50.482	50.482	50.482	50.482	50.482	50.482	50.482	50.482	50.482	50.482	50.482	50.482	50.482	50.482	50.482	50.482	50.482	50.482	50.482	50.482	50.482	50.482	50.482	50.482	50.482	50.482	50.482	50.482	50.482	50.482	50.482	50.482	50.482	50.482	50.482	50.482	50.482	50.482
50.482	50.482	50.482	50.482	50.482	50.482	50.482	50.482	50.482	50.482	50.482	50.482	50.482	50.482	50.482	50.482	50.482	50.482	50.482	50.482	50.482	50.482	50.482	50.482	50.482	50.482	50.482	50.482	50.482	50.482	50.482	50.482	50.482	50.482	50.482	50.482	50.482	50.482	50.482	50.482	50.482	50.482	50.482	50.482	50.482	50.482	50.482	50.482	50.482	50.482
50.482	50.482	50.482	50.482	50.482	50.482	50.482	50.482	50.482	50.482	50.482	50.482	50.482	50.482	50.482	50.482	50.482	50.482	50.482	50.482	50.482	50.482	50.482	50.482	50.482	50.482	50.482	50.482	50.482	50.482	50.482	50.482	50.482	50.482	50.482	50.482	50.482	50.482	50.482	50.482	50.482	50.482	50.482	50.482	50.482	50.482	50.482	50.482	50.482	50.482
50.482	50.482	50.482	50.482	50.482	50.482	50.482	50.482	50.482	50.482	50.482	50.482	50.482	50.482	50.482	50.482	50.482	50.482	50.482	50.482	50.482	50.482	50.482	50.482	50.482	50.482	50.482	50.482	50.482	50.482	50.482	50.482	50.482	50.482	50.482	50.482	50.482	50.482	50.482	50.482	50.482	50.482	50.482	50.482	50.482	50.482	50.482	50.482	50.482	50.482
50.482	50.482	50.482	50.482	50.482	50.482	50.482	50.482	50.482	50.482	50.482	50.482	50.482	50.482	50.482	50.482	50.482	50.482	50.482	50.482	50.482	50.482	50.482	50.482	50.482	50.482	50.482	50.482	50.482	50.482	50.482	50.482	50.482	50.482	50.482	50.482	50.482	50.482	50.482	50.482	50.482	50.482	50.482	50.482	50.482	50.482	50.482	50.482	50.482	50.482
50.482	50.482	50.482	50.482	50.482	50.482	50.482	50.482	50.482	50.482	50.482	50.482	50.482	50.482	50.482	50.482	50.482	50.482	50.482	50.482	50.482	50.482	50.482	50.482	50.482	50.482	50.482	50.482	50.482	50.482	50.482	50.482	50.482	50.482	50.482	50.482	50.482	50.482	50.482	50.482	50.482	50.482	50.482	50.482	50.482	50.482	50.482	50.482	50.482	50.482
50.482	50.482	50.482	50.482	50.482	50.482	50.482	50.482	50.482	50.482	50.482	50.482	50.482	50.482	50.482	50.482	50.482	50.482	50.482	50.482	50.482	50.482	50.482	50.482	50.482	50.482	50.482	50.482	50.482	50.482	50.482	50.482	50.482	50.482	50.482	50.482	50.482	50.482	50.482	50.482	50.482	50.482	50.482	50.482	50.482	50.482	50.482	50.482	50.482	50.482
50.482	50.482	50.482	50.482	50.482	50.482	50.482	50.482	50.482	50.482	50.482	50.482	50.482	50.482	50.482	50.482	50.482	50.482	50.482	50.482	50.482	50.482	50.482	50.482	50.482	50.482	50.482	50.482	50.482	50.482	50.482	50.482	50.482	50.482	50.482	50.482	50.482	50.482	50.482	50.482	50.482	50.482	50.482	50.482	50.482	50.482	50.482	50.482	50.482	50.482
50.482	50.482	50.482	50.482	50.482	50.482	50.482	50.482	50.482	50.482	50.482	50.482	50.482	50.482	50.482	50.482	50.482	50.482	50.482	50.482	50.482	50.482	50.482	50.482	50.482	50.482	50.482	50.482	50.482	50.482	50.482	50.482	50.482	50.482	50.482	50.482	50.482	50.482	50.482	50.482	50.482	50.482	50.482	50.482	50.482	50.482	50.482	50.482	50.482	50.482
50.482	50.482	50.482	50.482	50.482	50.482	50.482	50.482	50.482	50.482	50.482	50.482	50.482	50.482	50.482	50.482	50.482	50.482	50.482	50.482	50.482	50.482	50.482	50.482	50.482	50.482	50.482	50.482	50.482	50.482	50.482	50.482	50.482	50.482	50.482	50.482	50.482	50.482	50.482	50.482	50.482	50.482	50.482	50.482	50.482	50.482	50.482	50.482	50.482	50.482
50.482	50.482	50.482	50.482	50.482	50.482	50.482	50.482	50.482	50.482	50.482	50.482	50.482	50.482	50.482	50.482	50.482	50.482	50.482	50.482	50.482	50.482	50.482	50.482	50.482	50.482	50.482	50.482	50.482	50.482	50.482	50.482	50.482	50.482	50.482	50.482	50.482	50.482	50.482	50.482	50.482	50.482	50.482	50.482	50.482	50.482	50.482	50.482	50.482	50.482
50.482	50.482	50.482	50.482	50.482	50.482	50.482	50.482	50.482	50.482	50.482	50.482	50.482	50.482	50.482	50.482	50.482	50.482	50.482	50.482	50.482	50.482	50.482	50.482	50.482	50.482	50.482	50.482	50.482	50.482	50.482	50.482	50.482	50.482	50.482	50.482	50.482	50.482	50.482	50.482	50.482	50.482	50.482	50.482	50.482	50.482	50.482	50.482	50.482	50.482
50.482	50.482	50.482	50.482	50.482	50.482	50.482	50.482	50.482	50.482	50.482	50.482	50.482	50.482	50.482	50.482	50.482	50.482	50.482	50.482	50.482	50.482	50.482	50.482	50.482	50.482	50.482	50.482	50.482	50.482	50.482	50.482	50.482	50.482	50.482	50.482	50.482	50.482	50.482	50.482	50.482	50.482	50.482	50.482	50.482	50.482	50.482	50.482	50.482	50.482
50.482	50.482	50.482	50.482	50.482	50.482	50.482	50.482	50.482	50.482	50.482	50.482	50.482	50.482	50.482	50.482	50.482	50.482	50.482	50.482	50.482	50.482	50.482	50.482	50.482	50.482	50.482	50.482	50.482	50.482	50.482	50.482	50.482	50.482	50.482	50.482	50.482	50.482	50.482	50.482	50.482	50.482	50.482	50.482	50.482	50.482	50.482	50.482	50.482	50.482
50.482	50.482	50.482	50.482	50.482	50.482	50.482	50.482	50.482	50.482	50.482	50.482	50.482	50.482	50.482	50.482	50.482	50.482	50.482	50.482	50.482	50.482	50.482	50.482	50.482	50.482	50.482	50.482	50.482	50.482	50.482	50.482	50.482	50.482	50.482	50.482	50.482	50.482	50.482	50.482	50.482	50.482	50.482	50.482	50.482	50.482	50.482	50.482	50.482	50.482
50.482	50.482	50.482	50.482	50.482	50.482	50.482	50.482	50.482	50.482	50.482	50.482	50.482	50.482	50.482	50.482	50.482	50.482	50.482	50.482	50.482	50.482	50.482	50.482	50.482	50.482	50.482	50.482	50.482	50.482	50.482	50.482	50.482	50.482	50.482	50.482	50.482	50.482	50.482	50.482	50.482	50.482	50.482	50.482	50.482	50.482	50.482	50.482	50.482	50.482
50.482	50.482	50.482	50.482	50.482	50.482	50.482	50.482	50.482	50.482	50.482	50.482	50.482	50.482	50.482	50.482	50.482	50.482	50.482	50.482	50.482	50.482	50.482	50.482	50.482	50.482	50.482	50.482	50.482	50.482	50.482	50.482	50.482	50.482	50.482	50.482	50.482	50.482	50.482	50.482	50.482	50.482	50.482	50.482	50.482	50.482	50.482	50.482	50.482	50.482
50.482	50.482	50.482	50.482	50.482	50.482	50.482	50.482	50.482	50.482	50.482	50.482	50.482	50.482	50.482	50.482	50.482	50.482	50.482	50.482	50.482	50.482	50.482	50.482	50.482	50.482	50.482	50.482	50.482	50.482	50.482	50.482	50.482	50.482	50.482	50.482	50.482	50.482	50.482	50.482	50.482	50.482	50.482	50.482	50.482	50.482	50.482	50.482	50.482	50.482
50.482	50.482	50.482	50.482	50.482	50.482	50.482	50.482	50.482	50.482	50.482	50.482	50.482	50.482	50.482	50.482	50.482	50.482	50.482	50.482	50.482	50.482	50.482	50.482	50.482	50.482	50.482	50.482	50.482	50.482	50.482	50.482	50.482	50.482	50.482	50.482	50.482	50.482	50.482	50.482	50.482	50.482	50.482	50.482	50.482	50.482	50.482	50.482	50.482	50.482
50.482	50.482	50.482	50.482	50.482	50.482	50.482	50.482	50.482	50.482	50.482	50.482	50.482	50.482	50.482	50.482	50.482	50.482	50.482	50.482	50.482	50.482	50.482	50.482	50.482	50.482	50.482	50.482	50.482	50.482	50.482	50.482	50.482	50.482	50.482	50.482	50.482	50.482	50.482	50.482	50.482	50.482	50.482	50.482	50.482	50.482	50.482	50.482	50.482	50.482
50.482	50.482	50.482	50.482	50.482	50.482	50.482	50.482	50.482	50.482	50.482	50.482	50.482	50.482	50.482	50.482	50.482	50.482	50.482	50.482	50.482	50.482	50.482	50.482	50.482	50.482	50.482	50.482	50.482	50.482	50.482	50.482	50.482	50.482	50.482	50.482	50.482	50.482	50.482	50.482	50.482	50.482	50.482	50.482	50.482	50.482	50.482	50.482	50.482	50.482
50.482	50.482	50.482	50.482	50.482	50.482	50.482	50.482	50.482	50.482	50.482	50.482	50.482	50.482	50.482	50.482	50.482	50.482	50.482	50.482	50.482	50.482	50.482	50.482	50.482	50.482	50.482	50.482	50.482	50.482	50.482	50.482	50.482	50.482	50.482	50.482	50.482	50.482	50.482	50.482	50.482	50.482	50.482	50.482	50.482	50.482	50.482	50.482	50.482	50.482
50.482	50.482	50.482	50.482	50.482	50.482	50.482	50.482	50.482	50.482	50.482	50.482	50.482	50.482	50.482	50.482	50.482	50.482	50.482	50.482	50.482	50.482	50.482	50.482	50.482	50.482	50.482	50.482	50.482	50.482	50.482	50.482	50.482	50.482	50.482	50.482	50.482	50.482	50.482	50.482	50.482	50.482	50.482	50.482	50.482	50.482	50.482	50.482	50.482	50.482
50.482	50.482	50.482	50.482	50.482	50.482	50.482	50.482	50.482	50.482	50.482	50.482	50.482	50.482	50.482	50.482	50.482	50.482	50.482	50.482	50.482	50.482	50.482	50.482	50.482	50.482	50.482	50.482	50.482	50.482	50.482	50.482	50.482	50.482	50.482	50.482	50.482	50.482	50.482	50.482	50.482	50.482	50.482	50.482	50.482	50.482	50.482	50.482	50.482	50.482
50.482	50.482	50.482	50.482	50.482	50.482	50.482	50.482	50.482	50.482	50.482	50.482	50.482	50.482	50.482	50.482	50.482	50.482	50.482	50.482	50.482	50.482	50.482	50.482	50.482	50.482	50.482	50.482	50.482	50.482	50.482	50.482	50.482	50.482	50.482	50.482	50.482	50.482	50.482	50.482	50.482	50.482	50.482	50.482	50.482	50.482	50.482	50.482	50.482	50.482
50.482	50.482	50.482	50.482	50.482	50.482	50.482	50.482	50.482	50.482	50.482	50.482	50.482	50.482	50.482	50.482	50.482	50.482	50.482	50.482	50.482	50.482	50.482	50.482	50.482	50.482	50.482	50.482	50.482	50.482	50.482	50.482	50.482	50.482	50.482	50.482	50.482	50.482	50.482	50.482	50.482	50.482	50.482	50.482	50.482	50.482	50.482	50.482	50.482	50.482
50.482	50.482	50.482	50.482	50.482	50.482	50.482	50.482	50.482	50.482	50.482	50.482	50.482	50.482	50.482	50.482	50.482	50.482	50.482	50.482	50.482	50.482	50.482	50.482	50.482	50.482	50.482	50.482	50.482	50.482	50.482	50.482	50.482	50.482	50.482	50.482	50.482	50.482	50.482	50.482	50.482	50.482	50.482	50.482	50.482	50.482	50.482	50.482	50.482	50.482
50.482	50.482	50.482	50.482	50.482	50.482	50.482	50.482	50.482	50.482	50.482	50.482	50.482	50.482	50.482	50.482	50.482	50.482	50.482	50.482	50.482	50.482	50.482	50.482	50.482	50.482	50.482	50.482	50.482	50.482	50.482	50.482	50.482	50.482	50.482	50.482	50.482	50.482	50.482	50.482	50.482	50.482	50.482	50.482	50.482	50.482	50.482	50.482	50.482	50.482
50.482	50.482	50.482	50.482	50.482	50.482	50.482	50.482	50.482	50.482	50.482	50.482	50.482	50.482	50.482	50.482	50.482	50.482	50.482	50.482	50.482	50.482	50.482	50.482	50.482	50.482	50.482	50.482	50.482	50.482	50.482	50.482	50.482	50.482	50.482	50.482	50.482	50.482	50.482	50.482	50.482	50.482	50.482	50.482	50.482	50.482	50.482	50.482	50.482	50.482
50.482	50.482	50.482	50.482	50.482	50.482	50.482	50.482	50.482	50.482	50.482	50.482	50.482	50.482	50.482	50.482	50.482	50.482	50.482	50.482	50.482	50.482	50.482	50.482	50.482	50.482	50.482	50.482	50.482	50.482	50.482	50.482	50.482	50.482	50.482	50.482	50.482	50.482	50.482	50.482	50.482	50.482	50.482	50.482	50.482	50.482	50.482	50.482	50.482	50.482
50.482	50.482	50.482	50.482	50.482	50.482	50.482	50.482	50.482	50.482	50.482	50.482	50.482	50.482	50.482	50.482	50.482	50.482	50.482	50.482	50.482	50.482	50.482	50.482	50.482	50.482	50.482	50.482	50.482	50.482	50.482	50.482	50.482	50.482	50.482	50.482	50.482	50.482	50.482	50.482	50.482	50.482	50.482	50.482	50.482	50.482	50.482	50.482	50.482	50.482
50.482	50.482	50.482	50.482	50.482	50.482	50.482	50.482	50.482	50.482	50.482	50.482	50.482	50.482	50.482	50.482	50.482	50.482	50.482	50.482	50.482	50.482	50.482	50.482	50.482	50.482	50.482	50.482	50.482	50.482	50.482	50.482	50.482	50.482	50.482	50.482	50.482	50.482	50.482	50.482	50.482	50.482	50.482	50.482	50.482	50.482	50.482	50.482	50.482	50.482
50.482	50.482	50.482	50.482	50.482	50.482	50.482	50.482	50.482	50.482	50.482	50.482	50.482	50.482	50.482	50.482	50.482	50.482	50.482	50.482	50.482	50.482	50.482	50.482	50.482	50.482	50.482	50.482	50.482	50.482	50.482	50.482	50.482	50.482	50.482	50.482	50.482	50.482	50.482	50.482	50.482	50.482	50.482	50.482	50.482	50.482	50.482	50.482	50.482	50.482
50.482	50.482	50.482	50.482	50.482	50.482	50.482	50.482	50.482	50.482	50.482	50.482	50.482	50.482	50.482	50.482	50.482	50.482	50.482	50.482	50.482	50.482	50.482	50.482	50.482	50.482	50.482	50.482	50.482	50.482	50.482	50.482	50.482	50.482	50.482	50.482	50.482	50.482	50.482	50.482	50.482	50.482	50.482	50.482	50.482	50.482	50.482	50.482	50.482	50.482
50.482	50.482	50.482	50.482	50.482	50.482	50.482	50.482	50.482	50.482	50.482	50.482	50.482	50.482	50.482	50.482	50.482	50.482	50.482	50.482	50.482	50.482	50.482	50.482	50.482	50.482	50.482	50.482	50.482	50.482	50.482	50.482	50.482	50.482	50.482	50.482	50.482	50.482	50.482	50.482	50.482	50.482	50.482	50.482	50.482	50.482	50.482	50.482	50.482	50.482
50.482	50.482	50.482	50.482	50.482	50.482	50.482	50.482	50.482	50.482	50.482	50.482	50.482	50.482	50.482	50.482	50.482	50.482	50.482	50.482	50.482	50.482	50.482	50.482	50.482	50.482	50.482	50.482	50.482	50.482	50.482	50.482	50.482	50.482	50.482	50.482	50.482	50.482	50.482	50.482	50.482	50.482	50.482	50.482	50.482	50.482	50.482	50.482	50.482	50.482
50.482	50.482	50.482	50.482	50.482	50.482	50.482	50.482	50.482	50.482	50.482	50.482	50.482	50.482	50.482	50.482	50.482	50.482	50.482	50.482	50.482	50.482	50.482	50.482	50.482	50.482	50.482	50.482	50.482	50.482	50.482	50.482	50.482	50.482	50.482	50.482	50.482	50.482	50.482	50.482	50.482	50.482	50.482	50.482	50.482	50.482	50.482	50.482	50.482	50.482
50.482	50.482	50.482	50.482	50.482	50.482	50.482	50.482	50.482	50.482	50.482	50.482	50.482	50.482	50.482	50.482	50.482	50.482	50.482	50.482	50.482	50.482	50.482	50.482	50.482	50.482	50.482	50.482	50.482	50.482	50.482	50.482	50.482	50.482	50.482	50.482	50.482	50.482	50.482	50.482	50.482	50.482	50.482	50.482	50.482	50.482	50.482	50.482	50.482	50.482
50.482	50.482	50.482	50.482	50.482	50.482	50.482	50.482	50.482	50.482	50.482	50.482	50.482	50.482	50.482	50.482	50.482	50.482	50.482	50.482	50.482	50.482	50.482	50.482	50.482	50.482	50.482	50.482	50.482	50.482	50.482	50.482	50.482	50.482	50.482	50.482	50.482	50.482	50.482	50.482	50.482	50.482	50.482	50.482	50.482	50.482	50.482	50.482	50.482	50.482
50.482	50.482	50.482	50.482	50.482	50.482	50.482	50.482	50.482	50.482	50.482	50.482	50.482	50.482	50.482	50.482	50.482	50.482	50.482	50.482	50.482	50.482	50.482	50.482	50.482	50.482	50.482	50.482	50.482	50.482	50.482	50.482	50.482	50.482	50.482	50.482	50.482	50.482	50.482	50.482	50.482	50.482	50.482	50.482	50.482	50.482	50.482	50.482	50.482	50.482
50.482	50.482	50.482	50.482	50.482	50.482	50.482	50.482	50.482	50.482	50.482	50.482	50.482	50.482	50.482	50.482	50.482	50.482	50.482	50.482	50.482	50.482	50.482	50.482	50.482	50.482	50.482	50.482	50.482	50.482	50.482	50.482	50.482	50.482	50.482	50.482	50.482	50.482	50.482	50.482	50.482	50.482	50.482	50.482	50.482	50.482	50.482	50.482	50.482	50.482
50.482	50.482	50.482	50.482	50.482	50.482	50.482	50.482	50.482	50.482	50.482	50.482	50.482	50.482	50.482	50.482	50.482	50.482	50.482	50.482	50.482	50.482	50.482	50.482	50.482	50.482	50.482	50.482	50.482	50.482	50.482	50.482	50.482	50.482	50.482	50.482	50.482	50.482	50.482	50.482	50.482	50.482	50.482	50.482	50.482	50.482	50.482	50.482	50.482	50.482
50.482	50.482	50.482	50.482	50.482	50.482	50.482	50.482	50.482	50.482	50.482	50.482	50.482	50.482	50.482	50.482	50.482	50.482	50.482	50.482	50.482	50.482	50.482	50.482	50.482	50.482	50.482	50.482	50.482	50.482	50.482	50.482	50.482	50.482	50.482	50.482	50.482	50.482	50.482	50.482	50.482	50.482	50.482	50.482	50.482	50.482	50.482	50.482	50.482	50.482
50.482	50.482	50.482	50.482	50.482	50.482	50.482	50.482	50.482	50.482	50.482	50.482	50.482	50.482	50.482	50.482	50.482	50.482	50.482	50.482	50.482	50.482	50.482	50.482	50.482	50.482	50.482	50.482	50.482	50.482	50.482	50.482	50.482	50.482	50.482	50.482	50.482	50.482	50.482	50.482	50.482	50.482	50.482	50.482	50.482	50.482	50.482	50.482	50.482	50.482
50.482	50.482	50.482	50.482	50.482	50.482	50.482	50.482	50.482	50.482	50.482	50.482	50.482	50.482	50.482	50.482	50.482	50.482	50.482	50.482	50.482	50.482	50.482	50.482	50.482	50.482	50.482	50.482	50.482	50.482	50.482	50.482	50.482	50.482	50.482	50.482	50.482	50.482	50.482	50.482	50.482	50.482	50.482	50.482	50.482	50.482	50.482	50.482	50.482	50.482
50.482	50.482	50.482	50.482	50.482	50.482	50.482	50.482	50.482	50.482	50.482	50.482	50.482	50.482	50.482	50.482	50.482	50.482	50.482	50.482	50.482	50.482	50.482	50.482	50.482	50.482	50.482	50.482	50.482	50.482	50.482	50.482	50.482	50.482	50.482	50.482	50.482	50.482	50.482	50.482	50.482	50.482	50.482	50.482	50.482	50.482	50.482	50.482	50.482	50.482
50.482	50.482	50.482	50.482	50.482	50.482	50.482	50.482	50.482	50.482	50.482	50.482	50.482	50.482	50.482	50.482	50.482	50.482	50.482	50.482	50.482	50.482	50.482	50.482	50.482	50.482	50.482	50.482	50.482	50.482	50.482	50.482	50.482	50.482	50.482	50.482	50.482	50.482	50.482	50.482	50.482	50.482	50.482	50.482	50.482	50.482	50.482	50.482	50.482	50.482
50.482	50.482	50.482	50.482	50.482	50.482	50.482	50.482	50.482	50.482	50.482	50.482	50.482	50.482	50.482	50.482	50.482	50.482	50.482	50.482	50.482	50.482	50.482	50.482	50.482	50.482	50.482	50.482	50.482	50.482	50.482	50.482	50.482	50.482	50.482	50.482	50.482	50.482	50.482	50.482	50.482	50.482	50.482	50.482	50.482	50.482	50.482	50.482	50.482	50.482
50.482	50.482	50.482	50.482	50.482	50.482	50.482	50.482	50.482	50.482	50.482	50.482	50.482	50.482	50.482	50.482	50.482	50.482	50.482	50.482	50.482	50.482	50.482	50.482	50.482	50.482	50.482	50.482	50.482	50.482	50.482	50.482	50.482	50.482	50.482	50.482	50.482	50.482	50.482	50.482	50.482	50.482	50.482	50.482	50.482	50.482	50.482	50.482	50.482	50.482
50.482	50.482	50.482	50.482	50.482	50.482	50.482	50.482	50.482	50.482	50.482	50.482	50.482	50.482	50.482	50.482	50.482	50.482	50.482	50.482	50.482	50.482	50.482	50.482	50.482	50.482	50.482	50.482	50.482	50.482	50.482	50.482	50.482	50.482	50.482	50.482	50.482	50.482	50.482	50.482	50.482	50.482	50.482	50.482	50.482	50.482	50.482	50.482	50.482	50.482
50.482	50.482	50.482	50.482	50.482	50.482	50.482	50.482	50.482	50.482	50.482	50.482	50.482	50.482	50.482	50.482	50.482	50.482	50.482	50.482	50.482	50.482	50.482	50.482	50.482	50.482	50.482	50.482	50.482	50.482	50.482	50.482	50.482	50.482	50.482	50.482	50.482	50.482	50.482	50.482	50.482	50.482	50.482	50.482	50.482	50.482	50.482	50.482	50.482	50.482
50.482	50.482	50.482	50.482	50.482	50.482	50.482	50.482	50.482	50.482	50.482	50.482	50.482	50.482	50.482	50.482	50.482	50.482	50.482	50.482	50.482	50.482	50.482	50.482	50.482	50.482	50.482	50.482	50.482	50.482	50.482	50.482	50.482	50.482	50.482	50.482	50.482	50.482	50.482	50.482	50.482	50.482	50.482	50.482	50.482	50.482	50.482	50.482	50.482	50.482
50.482	50.482	50.482	50.482	50.482	50.482	50.482	50.482	50.482	50.482	50.482	50.482	50.482	50.482	50.482	50.482	50.482	50.482	50.482	50.482	50.482	50.482	50.482	50.482	50.482	50.482	50.482	50.482	50.482	50.482	50.482	50.482	50.482	50.482	50.482	50.482	50.482	50.482	50.482	50.482	50.482	50.482	50.482	50.482	50.482	50.482	50.482	50.482	50.482	50.482
50.482	50.482	50.482	50.482	50.482	50.482	50.482	50.482	50.482	50.482	50.482	50.482	50.482	50.482	50.482	50.482	50.482	50.482	50.482	50.482	50.482	50.482	50.482	50.482	50.482	50.482	50.482	50.482	50.482	50.482	50.482	50.482	50.482	50.482	50.482	50.482	50.482	50.482	50.482	50.482	50.482	50.482	50.482	50.482	50.482	50.482	50.482	50.482	50.482	50.482
50.482	50.482	50.482	50.482	50.482	50.482	50.482	50.482	50.482	50.482	50.482	50.482	50.482	50.482	50.482	50.482	50.482	50.482	50.482	50.482	50.482	50.482	50.482	50.482	50.482	50.482	50.482	50.482	50.482	50.482	50.482	50.482	50.482	50.482	50.482	50.482	50.482	50.482	50.482	50.482	50.482	50.482	50.482	50.482	50.482	50.482	50.482	50.482	50.482	50.482
50.482	50.482	50.482	50.482	50.482	50.482	50.482	50.482	50.482	50.482	50.482	50.482	50.482	50.482	50.482	50.482	50.482	50.482	50.482	50.482	50.482	50.482	50.482	50.482	50.482	50.482	50.482	50.482	50.482	50.482	50.482	50.482	50.482	50.482	50.482	50.482	50.482	50.482	50.482	50.482	50.482	50.482	50.482	50.482	50.482	50.482	50.482	50.482	50.482	50.482
50.482	50.482	50.482	50.482	50.482	50.482	50.482	50.482	50.482	50.482	50.482	50.482	50.482	50.482	50.482	50.482	50.482	50.482	50.482	50.482	50.482	50.482	50.482	50.482	50.482	50.482	50.482	50.482	50.482	50.482	50.482	50.482	50.482	50.482	50.482	50.482	50.482	50.482	50.482	50.482	50.482	50.482	50.482	50.482	50.482	50.482	50.482	50.482	50.482	50.482
50.482	50.482	50.482	50.482	50.482	50.482	50.482	50.482	50.482	50.482	50.482	50.482	50.482	50.482	50.482	50.482	50.482	50.482	50.482	50.482	50.482	50.482	50.482	50.482	50.482	50.482	50.482	50.482	50.482	50.482	50.482	50.482	50.482	50.482	50.482	50.482	50.482	50.482	50.482	50.482	50.482	50.482	50.482	50.482	50.482	50.482	50.482	50.482	50.482	50.482
50.482	50.482	50.482	50.482	50.482	50.482	50.482	50.482	50.482	50.482	50.482	50.482	50.482	50.482	50.482	50.482	50.482	50.482	50.482	50.482	50.482	50.482	50.482	50.482	50.482	50.482	50.482	50.482	50.482	50.482	50.482	50.482	50.482	50.482	50.482	50.482	50.482	50.482	50.482	50.482	50.482	50.482	50.482	50.482	50.482	50.482	50.482	50.482	50.482	50.482
50.482	50.482	50.482	50.482	50.482	50.482	50.482	50.482	50.482	50.482	50.482	50.482	50.482	50.482	50.482	50.482	50.482	50.482	50.482	50.482	50.482	50.482	50.482	50.482	50.482	50.482	50.482	50.482	50.482	50.482	50.482	50.482	50.482	50.482	50.482	50.482	50.482	50.482	50.482	50.482	50.482	50.482	50.482	50.482	50.482	50.482	50.482	50.482	50.482	50.482
50.482	50.482	50.482	50.482	50.482	50.482	50.482	50.482	50.482	50.482	50.482	50.482	50.482	50.482	50.482	50.482	50.482	50.482	50.482	50.482	50.482	50.482	50.482	50.482	50.482	50.482	50.482	50.482	50.482	50.482	50.482	50.482	50.482	50.482	50.482	50.482	50.482	50.482	50.482	50.482	50.482	50.482	50.482	50.482	50.482	50.482	50.482	50.482	50.482	50.482
50.482	50.482	50.482	50.482	50.482	50.482	50.482	50.482	50.482	50.482	50.482	50.482	50.482	50.482	50.482	50.482	50.482	50.482	50.482	50.482	50.482	50.482	50.482	50.482	50.482	50.482	50.482	50.482	50.482	50.482	50.482	50.482	50.482	50.482	50.482	50.482	50.482	50.482	50.482	50.482	50.482	50.482	50.482	50.482	50.482	50.482	50.482	50.482	50.482	50.482
50.482	50.482	50.482	50.482	50.482	50.482	50.482	50.482	50.482	50.482	50.482	50.482	50.482	50.482	50.482	50.482	50.482	50.482	50.482	50.482	50.482	50.482	50.482	50.482	50.482	50.482	50.482	50.482	50.482	50.482	50.482	50.482	50.482	50.482	50.482	50.482	50.482	50.482	50.482	50.482	50.482	50.482	50.482	50.482	50.482	50.482	50.482	50.482	50.482	50.482
50.482	50.482	50.482	50.482	50.482	50.482	50.482	50.482	50.482	50.482	50.482	50.482	50.482	50.482	50.482	50.482	50.482	50.482	50.482	50.482	50.482	50.482	50.482	50.482	50.482	50.482	50.482	50.482	50.482	50.482	50.482	50.482	50.482	50.482	50.482	50.482	50.482	50.482	50.482	50.482	50.482	50.482	50.482	50.482	50.482	50.482	50.482	50.482	50.482	50.482
50.482	50.482	50.482	50.482	50.482	50.482	50.482	50.482	50.482	50.482	50.482	50.482	50.482	50.482	50.482	50.482	50.482	50.482	50.482	50.482	50.482	50.482	50.482	50.482	50.482	50.482	50.482	50.482	50.482	50.482	50.482	50.482	50.482	50.482	50.482	50.482	50.482	50.482	50.482	50.482	50.482	50.482	50.482	50.482	50.482	50.482	50.482	50.482	50.482	50.482
50.482	50.482	50.482	50.482	50.482	50.482	50.482	50.482	50.482	50.482	50.482	50.482	50.482	50.482	50.482	50.482	50.482	50.482	50.482	50.482	50.482	50.482	50.482	50.482	50.482	50.482	50.482	50.482	50.482	50.482	50.482	50.482	50.482	50.482	50.482	50.482	50.482	50.482	50.482	50.482	50.482	50.482	50.482	50.482	50.482	50.482	50.482	50.482	50.482	50.482
50.482	50.482	50.482	50.482	50.482	50.482	50.482	50.482	50.482	50.482	50.482	50.482	50.482	50.482	50.482	50.482	50.482	50.482	50.482	50.482	50.482	50.482	50.482	50.482	50.482	50.482	50.482	50.482	50.482	50.482	50.482	50.482	50.482	50.482	50.482	50.482	50.482	50.482	50.482	50.482	50.482	50.482	50.482	50.482	50.482	50.482	50.482	50.482	50.482	50.482
50.482	50.482	50.482	50.482	50.482	50.482	50.482	50.482	50.482	50.482	50.482	50.482	50.482	50.482	50.482	50.482	50.482	50.482	50.482	50.482	50.482	50.482	50.482	50.482	50.482	50.482	50.482	50.482	50.482	50.482	50.482	50.482	50.482	50.482	50.482	50.482	50.482	50.482	50.482	50.482	50.482	50.482	50.482	50.482	50.482	50.482	50.482	50.482	50.482	50.482
50.482	50.482	50.482	50.482	50.482	50.482	50.482	50.482	50.482	50.482	50.482	50.482	50.482	50.482	50.482	50.482	50.482	50.482	50.482	50.482	50.482	50.482	50.482	50.482	50.482	50.482	50.482	50.482	50.482	50.482	50.482	50.482	50.482	50.482	50.482	50.482	50.482	50.482	50.482	50.482	50.482	50.482	50.482	50.482	50.482	50.482	50.482	50.482	50.482	50.482
50.482	50.482	50.482	50.482	50.482	50.482	50.482	50.482	50.482	50.482	50.482	50.482	50.482	50.482	50.482	50.482	50.482	50.482	50.482	50.482	50.482	50.482	50.482	50.482	50.482	50.482	50.482	50.482	50.482	50.482	50.482	50.482	50.482	50.482	50.482	50.482	50.482	50.482	50.482	50.482	50.482	50.482	50.482	50.482	50.482	50.482	50.482	50.482	50.482	50.482
50.482	50.482	50.482	50.482	50.482	50.482	50.482	50.482	50.482	50.482	50.482	50.482	50.482	50.482	50.482	50.482	50.482	50.482	50.482	50.482	50.482	50.482	50.482	50.482	50.482	50.482	50.482	50.482	50.482	50.482	50.482	50.482	50.482	50.482	50.482	50.482	50.482	50.482	50.482	50.482	50.482	50.482	50.482	50.482	50.482	50.482	50.482	50.482	50.482	50.482
50.482	50.482	50.482	50.482	50.482	50.482	50.482	50.482	50.482	50.482	50.482	50.482	50.482	50.482	50.482	50.482	50.482	50.482	50.482	50.482	50.482	50.482	50.482	50.482	50.482	50.482	50.482	50.482	50.482	50.482	50.482	50.482	50.482	50.482	50.482	50.482	50.482	50.482	50.482	50.482	50.482	50.482	50.482	50.482	50.482	50.482	50.482	50.482	50.482	50.482
50.482	50.482	50.482	50.482	50.482	50.482	50.482	50.482	50.482	50.482	50.482	50.482	50.482	50.482	50.482	50.482	50.482	50.482	50.482	50.482	50.482	50.482	50.482	50.482	50.482	50.482	50.482	50.482	50.482	50.482	50.482	50.482	50.482	50.482	50.482	50.482	50.482	50.482	50.482	50.482	50.482	50.482	50.482	50.482	50.482	50.482	50.482	50.482	50.482	50.482
50.482	50.482	50.482	50.482	50.482	50.482	50.482	50.482	50.482	50.482	50.482	50.482	50.482	50.482	50.482	50.482	50.482	50.482	50.482	50.482	50.482	50.482	50.482	50.482	50.482	50.482	50.482	50.482	50.482	50.482	50.482	50.482	50.482	50.482	50.482	50.482	50.482	50.482	50.482	50.482	50.482	50.482	50.482	50.482	50.482	50.482	50.482	50.482	50.482	50.482
50.482	50.482	50.482	50.482	50.482	50.482	50.482	50.482	50.482	50.482	50.482	50.482	50.482	50.482	50.482	50.482	50.482	50.482	50.482	50.482	50.482	50.482	50.482	50.482	50.482	50.482	50.482	50.482	50.482	50.482	50.482	50.482	50.482	50.482	50.482	50.482	50.482	50.482	50.482	50.482	50.482	50.482	50.482	50.482	50.482	50.482	50.482	50.482	50.482	50.482
50.482	50.482	50.482	50.482	50.482	50.482	50.482	50.482	50.482	50.482	50.482	50.482	50.482	50.482	50.482	50.482	50.482	50.482	50.482	50.482	50.482	50.482	50.482	50.482	50.482	50.482	50.482	50.482	50.482	50.482	50.482	50.482	50.482	50.482	50.482	50.482	50.482	50.482	50.482	50.482	50.482	50.482	50.482	50.482	50.482	50.482	50.482	50.482	50.482	50.482
50.482	50.482	50.482	50.482	50.482	50.482	50.482	50.482	50.482	50.482	50.482	50.482	50.482	50.482	50.482	50.482	50.482	50.482	50.482	50.482	50.482	50.482	50.482	50.482	50.482	50.482	50.482	50.482	50.482	50.482	50.482	50.482	50.482	50.482	50.482	50.482	50.482	50.482	50.482	50.482	50.482	50.482	50.482	50.482	50.482	50.482	50.482	50.482	50.482	50.482
50.482	50.482	50.482	50.482	50.482	50.482	50.482	50.482	50.482	50.482	50.482	50.482	50.482	50.482	50.482	50.482	50.482	50.482	50.482	50.482	50.482	50.482	50.482	50.482	50.482	50.482	50.482	50.482	50.482	50.482	50.482	50.482	50.482	50.482	50.482	50.482	50.482	50.482	50.482	50.482	50.482	50.482	50.482	50.482	50.482	50.482	50.482	50.482	50.482	50.482
50.482	50.482	50.482	50.482	50.482	50.482	50.482	50.482	50.482	50.482	50.482	50.482	50.482	50.482	50.482	50.482	50.482	50.482	50.482	50.482	50.482	50.482	50.482	50.482	50.482	50.482	50.482	50.482	50.482	50.482	50.482	50.482	50.482	50.482	50.482	50.482	50.482	50.482	50.482	50.482	50.482	50.482	50.482	50.482	50.482	50.482	50.482	50.482	50.482	50.482
50.482	50.482	50.482	50.482	50.482	50.482	50.482	50.482	50.482	50.482	50.482	50.482	50.482	50.482	50.482	50.482	50.482	50.482	50.482	50.482	50.482	50.482	50.482	50.482	50.482	50.482	50.482	50.482	50.482	50.482	50.482	50.482	50.482	50.482	50.482	50.482	50.482	50.482	50.482	50.482	50.482	50.482	50.482	50.482	50.482	50.482	50.482	50.482	50.482	50.482
50.482	50.482	50.482	50.482	50.482	50.482	50.482	50.482	50.482	50.482	50.482	50.482	50.482	50.482	50.482	50.482	50.482	50.482	50.482	50.482	50.482	50.482	50.482	50.482	50.482	50.482	50.482	50.482	50.482	50.482	50.482	50.482	50.482	50.482	50.482	50.482	50.482	50.482	50.482	50.482	50.482	50.482	50.482	50.482	50.482	50.482	50.482	50.482	50.482	50.482
50.482	50.482	50.482	50.482	50.482	50.482	50.482	50.482	50.482	50.482	50.482	50.482	50.482	50.482	50.482	50.482	50.482	50.482	50.482	50.482	50.482	50.482	50.482	50.482	50.482	50.482	50.482	50.482	50.482	50.482	50.482	50.482	50.482	50.482	50.482	50.482	50.482	50.482	50.482	50.482	50.482	50.482	50.482	50.482	50.482	50.482	50.482	50.482	50.482	50.482
50.482	50.482	50.482	50.482	50.482	50.482	50.482	50.482	50.482	50.482	50.482	50.482	50.482	50.482	50.482	50.482	50.482	50.482	50.482	50.482	50.482	50.482	50.482	50.482	50.482	50.482	50.482	50.482	50.482	50.482	50.482	50.482	50.482	50.482	50.482	50.482	50.482	50.482	50.482	50.482	50.482	50.482	50.482	50.482	50.482	50.482	50.482	50.482	50.482	50.482
50.482	50.482	50.482	50.482	50.482	50.482	50.482	50.482	50.482	50.482	50.482	50.482	50.482	50.482	50.482	50.482	50.482	50.482	50.482	50.482	50.482	50.482	50.482	50.482	50.482	50.482	50.482	50.482	50.482	50.482	50.482	50.482	50.482	50.482	50.482	50.482	50.482	50.482	50.482	50.482	50.482	50.482	50.482	50.482	50.482	50.482	50.482	50.482	50.482	50.482
50.482	50.482	50.482	50.482	50.482	50.482	50.482	50.482	50.482	50.482	50.482	50.482	50.482	50.482	50.482	50.482	50.482	50.482	50.482	50.482	50.482	50.482	50.482	50.482	50.482	50.482	50.482	50.482	50.482	50.482	50.482	50.482	50.482	50.482	50.482	50.482	50.482	50.482	50.482	50.482	50.482	50.482	50.482	50.482	50.482	50.482	50.482	50.482	50.482	50.482
50.482	50.482	50.482	50.482	50.482	50.482	50.482	50.482	50.482	50.482	50.482	50.482	50.482	50.482	50.482	50.482	50.482	50.482	50.482	50.482	50.482	50.482	50.482	50.482	50.482	50.482	50.482	50.482	50.482	50.482	50.482	50.482	50.482	50.482	50.482	50.482	50.482	50.482	50.482	50.482	50.482	50.482	50.482	50.482	50.482	50.482	50.482	50.482	50.482	50.482
50.482	50.482	50.482	50.482	50.482	50.482	50.482	50.482	50.482	50.482	50.482	50.482	50.482	50.482	50.482	50.482	50.482	50.482	50.482	50.482	50.482	50.482	50.482	50.482	50.482	50.482	50.482	50.482	50.482	50.482	50.482	50.482	50.482	50.482	50.482	50.482	50.482	50.482	50.482	50.482	50.482	50.482	50.482	50.482	50.482	50.482	50.482	50.482	50.482	50.482
50.482	50.482	50.482	50.482	50.482	50.482	50.482	50.482	50.482	50.482	50.482	50.482	50.482	50.482	50.482	50.482	50.482	50.482	50.482	50.482	50.482	50.482	50.482	50.482	50.482	50.482	50.482	50.482	50.482	50.482	50.482	50.482	50.482	50.482	50.482	50.482	50.482	50.482	50.482	50.482	50.482	50.482	50.482	50.482	50.482	50.482	50.482	50.482	50.482	50.482
50.482	50.482	50.482	50.482	50.482	50.482	50.482	50.482	50.482	50.482	50.482	50.482	50.482	50.482	50.482	50.482	50.482	50.482	50.482	50.482	50.482	50.482	50.482	50.482	50.482	50.482	50.482	50.482	50.482	50.482	50.482	50.482	50.482	50.482	50.482	50.482	50.482	50.482	50.482	50.482	50.482	50.482	50.482	50.482	50.482	50.482	50.482	50.482	50.482	50.482
50.482	50.482	50.482	50.482	50.482	50.482	50.482	50.482	50.482	50.482	50.482	50.482	50.482	50.482	50.482	50.482	50.482	50.482	50.482	50.482	50.482	50.482	50.482	50.482	50.482	50.482	50.482	50.482	50.482	50.482	50.482	50.482	50.482	50.482	50.482	50.482	50.482	50.482	50.482	50.482	50.482	50.482	50.482	50.482	50.482	50.482	50.482	50.482	50.482	50.482
50.482	50.482	50.482	50.482	50.482	50.482	50.482	50.482	50.482	50.482	50.482	50.482	50.482	50.482	50.482	50.482	50.482	50.482	50.482	50.482	50.482	50.482	50.482	50.482	50.482	50.482	50.482	50.482	50.482	50.482	50.482	50.482	50.482	50.482	50.482	50.482	50.482	50.482	50.482	50.482	50.482	50.482	50.482	50.482	50.482	50.482	50.482	50.482	50.482	50.482
50.482	50.482	50.482	50.482	50.482	50.482	50.482	50.482	50.482	50.482	50.482	50.482	50.482	50.482	50.482	50.482	50.482	50.482	50.482	50.482	50.482	50.482	50.482	50.482	50.482	50.482	50.482	50.482	50.482	50.482	50.482	50.482	50.482	50.482	50.482	50.482	50.482	50.482	50.482	50.482	50.482	50.482	50.482	50.482	50.482	50.482	50.482	50.482	50.482	50.482
50.482	50.482	50.482	50.482	50.482	50.482	50.482	50.482	50.482	50.482	50.482	50.482	50.482	50.482	50.482	50.482	50.482	50.482	50.482	50.482	50.482	50.482	50.482	50.482	50.482	50.482	50.482	50.482	50.482	50.482	50.482	50.482	50.482	50.482	50.482	50.482	50.482	50.482	50.482	50.482	50.482	50.482	50.482	50.482	50.482	50.482	50.482	50.482	50.482	50.482
50.482	50.482	50.482	50.482	50.482	50.482	50.482	50.482	50.482	50.482	50.482	50.482	50.482	50.482	50.482	50.482	50.482	50.482	50.482	50.482	50.482	50.482	50.482	50.482	50.482	50.482	50.482	50.482	50.482	50.482	50.482	50.482	50.482	50.482	50.482	50.482	50.482	50.482	50.482	50.482	50.482	50.482	50.482	50.482	50.482	50.482	50.482	50.482	50.482	50.482
50.482	50.482	50.482	50.482	50.482	50.482	50.482	50.482	50.482	50.482	50.482	50.482	50.482	50.482	50.482	50.482	50.482	50.482	50.482	50.482	50.482	50.482	50.482	50.482	50.482	50.482	50.482	50.482	50.482	50.482	50.482	50.482	50.482	50.482	50.482	50.482	50.482	50.482	50.482	50.482	50.482	50.482	50.482	50.482	50.482	50.482	50.482	50.482	50.482	50.482
50.482	50.482	50.482	50.482	50.482	50.482	50.482	50.482	50.482	50.482	50.482	50.482	50.482	50.482	50.482	50.482	50.482	50.482	50.482	50.482	50.482	50.482	50.482	50.482	50.482	50.482	50.482	50.482	50.482	50.482	50.482	50.482	50.482	50.482	50.482	50.482	50.482	50.482	50.482	50.482	50.482	50.482	50.482	50.482	50.482	50.482	50.482	50.482	50.482	50.482
50.482	50.482	50.482	50.482	50.482	50.482	50.482	50.482	50.482	50.482	50.482	50.482	50.482	50.482	50.482	50.482	50.482	50.482	50.482	50.482	50.482	50.482	50.482	50.482	50.482	50.482	50.482	50.482	50.482	50.482	50.482	50.482	50.482	50.482	50.482	50.482	50.482	50.482	50.482	50.482	50.482	50.482	50.482	50.482	50.482	50.482	50.482	50.482	50.482	50.482
50.482	50.482	50.482	50.482	50.482	50.482	50.482	50.482	50.482	50.482	50.482	50.482	50.482	50.482	50.482	50.482	50.482	50.482	50.482	50.482	50.482	50.482	50.482	50.482	50.482	50.482	50.482	50.482	50.482	50.482	50.482	50.482	50.482	50.482	50.482	50.482	50.482	50.482	50.482	50.482	50.482	50.482	50.482	50.482	50.482	50.482	50.482	50.482	50.482	50.482
50.482	50.482	50.482	50.482	50.482	50.482	50.482	50.482	50.482	50.482	50.482	50.482	50.482	50.482	50.482	50.482	50.482	50.482	50.482	50.482	50.482	50.482	50.482	50.482	50.482	50.482	50.482	50.482	50.482	50.482	50.482	50.482	50.482	50.482	50.482	50.482	50.482	50.482	50.482	50.482	50.482	50.482	50.482	50.482	50.482	50.482	50.482	50.482	50.482	50.482
50.482	50.482	50.482	50.482	50.482	50.482	50.482	50.482	50.482	50.482	50.482	50.482	50.482	50.482	50.482	50.482	50.482	50.482	50.482	50.482	50.482	50.482	50.482	50.482	50.482	50.482	50.482	50.482	50.482	50.482	50.482	50.482	50.482	50.482	50.482	50.482	50.482	50.482	50.482	50.482	50.482	50.482	50.482	50.482	50.482	50.482	50.482	50.482	50.482	50.482
50.482	50.482	50.482	50.482	50.482	50.482	50.482	50.482	50.482	50.482	50.482	50.482	50.482	50.482	50.482	50.482	50.482	50.482	50.482	50.482	50.482	50.482	50.482	50.482	50.482	50.482	50.482	50.482	50.482	50.482	50.482	50.482	50.482	50.482	50.482	50.482	50.482	50.482	50.482	50.482	50.482	50.482	50.482	50.482	50.482	50.482	50.482	50.482	50.482	50.482
50.482	50.482	50.482	50.482	50.482	50.482	50.482	50.482	50.482	50.482	50.482	50.482	50.482	50.482	50.482	50.482	50.482	50.482	50.482	50.482	50.482	50.482	50.482	50.482	50.482	50.482	50.482	50.482	50.482	50.482	50.482	50.482	50.482	50.482	50.482	50.482	50.482	50.482	50.482	50.482	50.482	50.482	50.482	50.482	50.482	50.482	50.482	50.482	50.482	50.482
50.482	50.482	50.482	50.482	50.482	50.482	50.482	50.482	50.482	50.482	50.482	50.482	50.482	50.482	50.482	50.482	50.482	50.482	50.482	50.482	50.482	50.482	50.482	50.482	50.482	50.482	50.482	50.482	50.482	50.482	50.482	50.482	50.482	50.482	50.482	50.482	50.482	50.482	50.482	50.482	50.482	50.482	50.482	50.482	50.482	50.482	50.482	50.482	50.482	50.482
50.482	50.482	50.482	50.482	50.482	50.482	50.482	50.482	50.482	50.482	50.482	50.482	50.482	50.482	50.482	50.482	50.482	50.482	50.482	50.482	50.482	50.482	50.482	50.482	50.482	50.482	50.482	50.482	50.482	50.482	50.482	50.482	50.482	50.482	50.482	50.482	50.482	50.482	50.482	50.482	50.482	50.482	50.482	50.482	50.482	50.482	50.482	50.482	50.482	50.482
50.482	50.482	50.482	50.482	50.482	50.482	50.482	50.482	50.482	50.482	50.482	50.482	50.482	50.482	50.482	50.482	50.482	50.482	50.482	50.482	50.482	50.482	50.482	50.482	50.482	50.482	50.482	50.482	50.482	50.482	50.482	50.482	50.482	50.482	50.482	50.482	50.482	50.482	50.482	50.482	50.482	50.482	50.482	50.482	50.482	50.482	50.482	50.482	50.482	50.482
50.482	50.482	50.482	50.482	50.482	50.482	50.482	50.482	50.482	50.482	50.482	50.482	50.482	50.482	50.482	50.482	50.482	50.482	50.482	50.482	50.482	50.482	50.482	50.482	50.482	50.482	50.482	50.482	50.482	50.482	50.482	50.482	50.482	50.482	50.482	50.482	50.482	50.482	50.482	50.482	50.482	50.482	50.482	50.482	50.482	50.482	50.482	50.482	50.482	50.482
50.482	50.482	50.482	50.482	50.482	50.482	50.482	50.482	50.482	50.482	50.482	50.482	50.482	50.482	50.482	50.482	50.482	50.482	50.482	50.482	50.482	50.482	50.482	50.482	50.482	50.482	50.482	50.482	50.482	50.482	50.482	50.482	50.482	50.482	50.482	50.482	50.482	50.482	50.482	50.482	50.482	50.482	50.482	50.482	50.482	50.482	50.482	50.482	50.482	50.482
50.482	50.482	50.482	50.482	50.482	50.482	50.482	50.482	50.482	50.482	50.482	50.482	50.482	50.482	50.482	50.482	50.482	50.482	50.482	50.482	50.482	50.482	50.482	50.482	50.482	50.482	50.482	50.482	50.482	50.482	50.482	50.482	50.482	50.482	50.482	50.482	50.482	50.482	50.482	50.482	50.482	50.482	50.482	50.482	50.482	50.482	50.482	50.482	50.482	50.482
50.482	50.482	50.482	50.482	50.482	50.482	50.482	50.482	50.482	50.482	50.482	50.482	50.482	50.482	50.482	50.482	50.482	50.482	50.482	50.482	50.482	50.482	50.482	50.482	50.482	50.482	50.482	50.482	50.482	50.482	50.482	50.482	50.482	50.482	50.482	50.482	50.482	50.482	50.482	50.482	50.482	50.482	50.482	50.482	50.482	50.482	50.482	50.482	50.482	50.482
50.482	50.482	50.482	50.482	50.482	50.482	50.482	50.482	50.482	50.482	50.482	50.482	50.482	50.482	50.482	50.482	50.482	50.482	50.482	50.482	50.482	50.482	50.482	50.482	50.482	50.482	50.482	50.482	50.482	50.482	50.482	50.482	50.482	50.482	50.482	50.482	50.482	50.482	50.482	50.482	50.482	50.482	50.482	50.482	50.482	50.482	50.482	50.482	50.482	50.482
50.482	50.482	50.482	50.482	50.482	50.482	50.482	50.482	50.482	50.482	50.482	50.482	50.482	50.482	50.482	50.482	50.482	50.482	50.482	50.482	50.482	50.482	50.482	50.482	50.482	50.482	50.482	50.482	50.482	50.482	50.482	50.482	50.482	50.482	50.482	50.482	50.482	50.482	50.482	50.482	50.482	50.482	50.482	50.482	50.482	50.482	50.482	50.482	50.482	50.482
50.482	50.482	50.482	50.482	50.482	50.482	50.482	50.482	50.482	50.482	50.482	50.482	50.482	50.482	50.482	50.482	50.482	50.482	50.482	50.482	50.482	50.482	50.482	50.482	50.482	50.482	50.482	50.482	50.482	50.482	50.482	50.482	50.482	50.482	50.482	50.482	50.482	50.482	50.482	50.482	50.482	50.482	50.482	50.482	50.482	50.482	50.482	50.482	50.482	50.482
50.482	50.482	50.482	50.482	50.482	50.482	50.482	50.482	50.482	50.482	50.482	50.482	50.482	50.482	50.482	50.482	50.482	50.482	50.482	50.482	50.482	50.482	50.482	50.482	50.482	50.482	50.482	50.482	50.482	50.482	50.482	50.482	50.482	50.482	50.482	50.482	50.482	50.482	50.482	50.482	50.482	50.482	50.482	50.482	50.482	50.482	50.482	50.482	50.482	50.482
50.482	50.482	50.482	50.482	50.482	50.482	50.482	50.482	50.482	50.482	50.482	50.482	50.482	50.482	50.482	50.482	50.482	50.482	50.482	50.482	50.482	50.482	50.482	50.482	50.482	50.482	50.482	50.482	50.482	50.482	50.482	50.482	50.482	50.482	50.482	50.482	50.482	50.482	50.482	50.482	50.482	50.482	50.482	50.482	50.482	50.482	50.482	50.482	50.482	50.482
50.482	50.482	50.482	50.482	50.482	50.482	50.482	50.482	50.482	50.482	50.482	50.482	50.482	50.482	50.482	50.482	50.482	50.482	50.482	50.482	50.482	50.482	50.482	50.482	50.482	50.482	50.482	50.482	50.482	50.482	50.482	50.482	50.482	50.482	50.482	50.482	50.482	50.482	50.482	50.482	50.482	50.482	50.482	50.482	50.482	50.482	50.482	50.482	50.482	50.482
50.482	50.482	50.482	50.482	50.482	50.482	50.482	50.482	50.482	50.482	50.482	50.482	50.482	50.482	50.482	50.482	50.482	50.482	50.482	50.482	50.482	50.482	50.482	50.482	50.482	50.482	50.482	50.482	50.482	50.482	50.482	50.482	50.482	50.482	50.482	50.482	50.482	50.482	50.482	50.482	50.482	50.482	50.482	50.482	50.482	50.482	50.482	50.482	50.482	50.482
50.482	50.482	50.482	50.482	50.482	50.482	50.482	50.482	50.482	50.482	50.482	50.482	50.482	50.482	50.482	50.482	50.482	50.482	50.482	50.482	50.482	50.482	50.482	50.482	50.482	50.482	50.482	50.482	50.482	50.482	50.482	50.482	50.482	50.482	50.482	50.482	50.482	50.482	50.482	50.482	50.482	50.482	50.482	50.482	50.482	50.482	50.482	50.482	50.482	50.482
50.482	50.482	50.482	50.482	50.482	50.482	50.482	50.482	50.482	50.482	50.482	50.482	50.482	50.482	50.482	50.482	50.482	50.482	50.482	50.482	50.482	50.482	50.482	50.482	50.482	50.482	50.482	50.482	50.482	50.482	50.482	50.482	50.482	50.482	50.482	50.482	50.482	50.482	50.482	50.482	50.482	50.482	50.482	50.482	50.482	50.482	50.482	50.482	50.482	50.482
50.482	50.482	50.482	50.482	50.482	50.482	50.482	50.482	50.482	50.482	50.482	50.482	50.482	50.482	50.482	50.482	50.482	50.482	50.482	50.482	50.482	50.482	50.482	50.482	50.482	50.482	50.482	50.482	50.482	50.482	50.482	50.482	50.482	50.482	50.482	50.482	50.482	50.482	50.482	50.482	50.482	50.482	50.482	50.482	50.482	50.482	50.482	50.482	50.482	50.482
50.482	50.482	50.482	50.482	50.482	50.482	50.482	50.482	50.482	50.482	50.482	50.482	50.482	50.482	50.482	50.482	50.482	50.482	50.482	50.482	50.482	50.482	50.482	50.482	50.482	50.482	50.482	50.482	50.482	50.482	50.482	50.482	50.482	50.482	50.482	50.482	50.482	50.482	50.482	50.482	50.482	50.482	50.482	50.482	50.482	50.482	50.482	50.482	50.482	50.482
50.482	50.482	50.482	50.482	50.482	50.482	50.482	50.482	50.482	50.482	50.482	50.482	50.482	50.482	50.482	50.482	50.482	50.482	50.482	50.482	50.482	50.482	50.482	50.482	50.482	50.482	50.482	50.482	50.482	50.482	50.482	50.482	50.482	50.482	50.482	50.482	50.482	50.482	50.482	50.482	50.482	50.482	50.482	50.482	50.482	50.482	50.482	50.482	50.482	50.482
50.482	50.482	50.482	50.482	50.482	50.482	50.482	50.482	50.482	50.482	50.482	50.482	50.482	50.482	50.482	50.482	50.482	50.482	50.482	50.482	50.482	50.482	50.482	50.482	50.482	50.482	50.482	50.482	50.482	50.482	50.482	50.482	50.482	50.482	50.482	50.482	50.482	50.482	50.482	50.482	50.482	50.482	50.482	50.482	50.482	50.482	50.482	50.482	50.482	50.482
50.482	50.482	50.482	50.482	50.482	50.482	50.482	50.482	50.482	50.482	50.482	50.482	50.482	50.482	50.482	50.482	50.482	50.482	50.482	50.482	50.482	50.482	50.482	50.482	50.482	50.482	50.482	50.482	50.482	50.482	50.482	50.482	50.482	50.482	50.482	50.482	50.482	50.482	50.482	50.482	50.482	50.482	50.482	50.482	50.482	50.482	50.482	50.482	50.482	50.482
50.482	50.482	50.482	50.482	50.482	50.482	50.482	50.482	50.482	50.482	50.482	50.482	50.482	50.482	50.482	50.482	50.482	50.482	50.482	50.482	50.482	50.482	50.482	50.482	50.482	50.482	50.482	50.482	50.482	50.482	50.482	50.482	50.482	50.482	50.482	50.482	50.482	50.482	50.482	50.482	50.482	50.482	50.482	50.482	50.482	50.482	50.482	50.482	50.482	50.482
50.482	50.482	50.482	50.482	50.482	50.482	50.482	50.482	50.482	50.482	50.482	50.482	50.482	50.482	50.482	50.482	50.482	50.482	50.482	50.482	50.482	50.482	50.482	50.482	50.482	50.482	50.482	50.482	50.482	50.482	50.482	50.482	50.482	50.482	50.482	50.482	50.482	50.482	50.482	50.482	50.482	50.482	50.482	50.482	50.482	50.482	50.482	50.482	50.482	50.482
50.482	50.482	50.482	50.482	50.482	50.482	50.482	50.482	50.482	50.482	50.482	50.482	50.482	50.482	50.482	50.482	50.482	50.482	50.482	50.482	50.482	50.482	50.482	50.482	50.482	50.482	50.482	50.482	50.482	50.482	50.482	50.482	50.482	50.482	50.482	50.482	50.482	50.482	50.482	50.482	50.482	50.482	50.482	50.482	50.482	50.482	50.482	50.482	50.482	50.482
50.482	50.482	50.482	50.482	50.482	50.482	50.482	50.482	50.482	50.482	50.482	50.482	50.482	50.482	50.482	50.482	50.482	50.482	50.482	50.482	50.482	50.482	50.482	50.482	50.482	50.482	50.482	50.482	50.482	50.482	50.482	50.482	50.482	50.482	50.482	50.482	50.482	50.482	50.482	50.482	50.482	50.482	50.482	50.482	50.482	50.482	50.482	50.482	50.482	50.482
50.482	50.482	50.482	50.482	50.482	50.482	50.482	50.482	50.482	50.482	50.482	50.482	50.482	50.482	50.482	50.482	50.482	50.482	50.482	50.482	50.482	50.482	50.482	50.482	50.482	50.482	50.482	50.482	50.482	50.482	50.482	50.482	50.482	50.482	50.482	50.482	50.482	50.482	50.482	50.482	50.482	50.482	50.482	50.482	50.482	50.482	50.482	50.482	50.482	50.482
50.482	50.482	50.482	50.482	50.482	50.482	50.482	50.482	50.482	50.482	50.482	50.482	50.482	50.482	50.482	50.482	50.482	50.482	50.482	50.482	50.482	50.482	50.482	50.482	50.482	50.482	50.482	50.482	50.482	50.482	50.482	50.482	50.482	50.482	50.482	50.482	50.482	50.482	50.482	50.482	50.482	50.482	50.482	50.482	50.482	50.482	50.482	50.482	50.482	50.482
50.482	50.482	50.482	50.482	50.482	50.482	50.482	50.482	50.482	50.482	50.482	50.482	50.482	50.482	50.482	50.482	50.482	50.482	50.482	50.482	50.482	50.482	50.482	50.482	50.482	50.482	50.482	50.482	50.482	50.482	50.482	50.482	50.482	50.482	50.482	50.482	50.482	50.482	50.482	50.482	50.482	50.482	50.482	50.482	50.482	50.482	50.482	50.482	50.482	50.482
50.482	50.482	50.482	50.482	50.482	50.482	50.482	50.482	50.482	50.482	50.482	50.482	50.482	50.482	50.482	50.482	50.482	50.482	50.482	50.482	50.482	50.482	50.482	50.482	50.482	50.482	50.482	50.482	50.482	50.482	50.482	50.482	50.482	50.482	50.482	50.482	50.482	50.482	50.482	50.482	50.482	50.482	50.482	50.482	50.482	50.482	50.482	50.482	50.482	50.482
50.482	50.482	50.482	50.482	50.482	50.482	50.482	50.482	50.482	50.482	50.482	50.482	50.482	50.482	50.482	50.482	50.482	50.482	50.482	50.482	50.482	50.482	50.482	50.482	50.482	50.482	50.482	50.482	50.482	50.482	50.482	50.482	50.482	50.482	50.482	50.482	50.482	50.482	50.482	50.482	50.482	50.482	50.482	50.482	50.482	50.482	50.482	50.482	50.482	50.482
50.482	50.482	50.482	50.482	50.482	50.482	50.482	50.482	50.482	50.482	50.482	50.482	50.482	50.482	50.482	50.482	50.482	50.482	50.482	50.482	50.482	50.482	50.482	50.482	50.482	50.482	50.482	50.482	50.482	50.482	50.482	50.482	50.482	50.482	50.482	50.482	50.482	50.482	50.482	50.482	50.482	50.482	50.482	50.482	50.482	50.482	50.482	50.482	50.482	50.482
50.482	50.482	50.482	50.482	50.482	50.482	50.482	50.482	50.482	50.482	50.482	50.482	50.482	50.482	50.482	50.482	50.482	50.482	50.482	50.482	50.482	50.482	50.482	50.482	50.482	50.482	50.482	50.482	50.482	50.482	50.482	50.482	50.482	50.482	50.482	50.482	50.482	50.482	50.482	50.482	50.482	50.482	50.482	50.482	50.482	50.482	50.482	50.482	50.482	50.482
50.482	50.482	50.482	50.482	50.482	50.482	50.482	50.482	50.482	50.482	50.482	50.482	50.482	50.482	50.482	50.482	50.482	50.482	50.482	50.482	50.482	50.482	50.482	50.482	50.482	50.482	50.482	50.482	50.482	50.482	50.482	50.482	50.482	50.482	50.482	50.482	50.482	50.482	50.482	50.482	50.482	50.482	50.482	50.482	50.482	50.482	50.482	50.482	50.482	50.482
50.482	50.482	50.482	50.482	50.482	50.482	50.482	50.482	50.482	50.482	50.482	50.482	50.482	50.482	50.482	50.482	50.482	50.482	50.482	50.482	50.482	50.482	50.482	50.482	50.482	50.482	50.482	50.482	50.482	50.482	50.482	50.482	50.482	50.482	50.482	50.482	50.482	50.482	50.482	50.482	50.482	50.482	50.482	50.482	50.482	50.482	50.482	50.482	50.482	50.482
50.482	50.482	50.482	50.482	50.482	50.482	50.482	50.482	50.482	50.482	50.482	50.482	50.482	50.482	50.482	50.482	50.482	50.482	50.482	50.482	50.482	50.482	50.482	50.482	50.482	50.482	50.482	50.482	50.482	50.482	50.482	50.482	50.482	50.482	50.482	50.482	50.482	50.482	50.482	50.482	50.482	50.482	50.482	50.482	50.482	50.482	50.482	50.482	50.482	50.482
50.482	50.482	50.482	50.482	50.482	50.482	50.482	50.482	50.482	50.482	50.482	50.482	50.482	50.482	50.482	50.482	50.482	50.482	50.482	50.482	50.482	50.482	50.482	50.482	50.482	50.482	50.482	50.482	50.482	50.482	50.482	50.482	50.482	50.482	50.482	50.482	50.482	50.482	50.482	50.482	50.482	50.482	50.482	50.482	50.482	50.482	50.482	50.482	50.482	50.482
50.482	50.482	50.482	50.482	50.482	50.482	50.482	50.482	50.482	50.482	50.482	50.482	50.482	50.482	50.482	50.482	50.482	50.482	50.482	50.482	50.482	50.482	50.482	50.482	50.482	50.482	50.482	50.482	50.482	50.482	50.482	50.482	50.482	50.482	50.482	50.482	50.482	50.482	50.482	50.482	50.482	50.482	50.482	50.482	50.482	50.482	50.482	50.482	50.482	50.482
50.482	50.482	50.482	50.482	50.482	50.482	50.482	50.482	50.482	50.482	50.482	50.482	50.482	50.482	50.482	50.482	50.482	50.482	50.482	50.482	50.482	50.482	50.482	50.482	50.482	50.482	50.482	50.482	50.482	50.482	50.482	50.482	50.482	50.482	50.482	50.482	50.482	50.482	50.482	50.482	50.482	50.482	50.482	50.482	50.482	50.482	50.482	50.482	50.482	50.482
50.482	50.482	50.482	50.482	50.482	50.482	50.482	50.482	50.482	50.482	50.482	50.482	50.482	50.482	50.482	50.482	50.482	50.482	50.482	50.482	50.482	50.482	50.482	50.482	50.482	50.482	50.482	50.482	50.482	50.482	50.482	50.482	50.482	50.482	50.482	50.482	50.482	50.482	50.482	50.482	50.482	50.482	50.482	50.482	50.482	50.482	50.482	50.482	50.482	50.482
50.482	50.482	50.482	50.482	50.482	50.482	50.482	50.482	50.482	50.482	50.482	50.482	50.482	50.482	50.482	50.482	50.482	50.482	50.482	50.482	50.482	50.482	50.482	50.482	50.482	50.482	50.482	50.482	50.482	50.482	50.482	50.482	50.482	50.482	50.482	50.482	50.482	50.482	50.482	50.482	50.482	50.482	50.482	50.482	50.482	50.482	50.482	50.482	50.482	50.482
50.482	50.482	50.482	50.482	50.482	50.482	50.482	50.482	50.482	50.482	50.482	50.482	50.482	50.482	50.482	50.482	50.482	50.482	50.482	50.482	50.482	50.482	50.482	50.482	50.482	50.482	50.482	50.482	50.482	50.482	50.482	50.482	50.482	50.482	50.482	50.482	50.482	50.482	50.482	50.482	50.482	50.482	50.482	50.482	50.482	50.482	50.482	50.482	50.482	50.482
50.482	50.482	50.482	50.482	50.482	50.482	50.482	50.482	50.482	50.482	50.482	50.482	50.482	50.482	50.482	50.482	50.482	50.482	50.482	50.482	50.482	50.482	50.482	50.482	50.482	50.482	50.482	50.482	50.482	50.482	50.482	50.482	50.482	50.482	50.482	50.482	50.482	50.482	50.482	50.482	50.482	50.482	50.482	50.482	50.482	50.482	50.482	50.482	50.482	50.482
50.482	50.482	50.482	50.482	50.482	50.482	50.482	50.482	50.482	50.482	50.482	50.482	50.482	50.482	50.482	50.482	50.482	50.482	50.482	50.482	50.482	50.482	50.482	50.482	50.482	50.482	50.482	50.482	50.482	50.482	50.482	50.482	50.482	50.482	50.482	50.482	50.482	50.482	50.482	50.482	50.482	50.482	50.482	50.482	50.482	50.482	50.482	50.482	50.482	50.482
50.482	50.482	50.482	50.482	50.482	50.482	50.482	50.482	50.482	50.482	50.482	50.482	50.482	50.482	50.482	50.482	50.482	50.482	50.482	50.482	50.482	50.482	50.482	50.482	50.482	50.482	50.482	50.482	50.482	50.482	50.482	50.482	50.482	50.482	50.482	50.482	50.482	50.482	50.482	50.482	50.482	50.482	50.482	50.482	50.482	50.482	50.482	50.482	50.482	50.482
50.482	50.482	50.482	50.482	50.482	50.482	50.482	50.482	50.482	50.482	50.482	50.482	50.482	50.482	50.482	50.482	50.482	50.482	50.482	50.482	50.482	50.482	50.482	50.482	50.482	50.482	50.482	50.482	50.482	50.482	50.482	50.482	50.482	50.482	50.482	50.482	50.482	50.482	50.482	50.482	50.482	50.482	50.482	50.482	50.482	50.482	50.482	50.482	50.482	50.482
50.482	50.482	50.482	50.482	50.482	50.482	50.482	50.482	50.482	50.482	50.482	50.482	50.482	50.482	50.482	50.482	50.482	50.482	50.482	50.482	50.482	50.482	50.482	50.482	50.482	50.482	50.482	50.482	50.482	50.482	50.482	50.482	50.482	50.482	50.482	50.482	50.482	50.482	50.482	50.482	50.482	50.482	50.482	50.482	50.482	50.482	50.482	50.482	50.482	50.482
50.482	50.482	50.482	50.482	50.482	50.482	50.482	50.482	50.482	50.482	50.482	50.482	50.482	50.482	50.482	50.482	50.482	50.482	50.482	50.482	50.482	50.482	50.482	50.482	50.482	50.482	50.482	50.482	50.482	50.482	50.482	50.482	50.482	50.482	50.482	50.482	50.482	50.482	50.482	50.482	50.482	50.482	50.482	50.482	50.482	50.482	50.482	50.482	50.482	50.482
50.482	50.482	50.482	50.482	50.482	50.482	50.482	50.482	50.482	50.482	50.482	50.482	50.482	50.482	50.482	50.482	50.482	50.482	50.482	50.482	50.482	50.482	50.482	50.482	50.482	50.482	50.482	50.482	50.482	50.482	50.482	50.482	50.482	50.482	50.482	50.482	50.482	50.482	50.482	50.482	50.482	50.482	50.482	50.482	50.482	50.482	50.482	50.482	50.482	50.482
50.482	50.482	50.482	50.482	50.482	50.482	50.482	50.482	50.482	50.482	50.482	50.482	50.482	50.482	50.482	50.482	50.482	50.482	50.482	50.482	50.482	50.482	50.482	50.482	50.482	50.482	50.482	50.482	50.482	50.482	50.482	50.482	50.482	50.482	50.482	50.482	50.482	50.482	50.482	50.482	50.482	50.482	50.482	50.482	50.482	50.482	50.482	50.482	50.482	50.482
50.482	50.482	50.482	50.482	50.482	50.482	50.482	50.482	50.482	50.482	50.482	50.482	50.482	50.482	50.482	50.482	50.482	50.482	50.482	50.482	50.482	50.482	50.482	50.482	50.482	50.482	50.482	50.482	50.482	50.482	50.482	50.482	50.482	50.482	50.482	50.482	50.482	50.482	50.482	50.482	50.482	50.482	50.482	50.482	50.482	50.482	50.482	50.482	50.482	50.482
50.482	50.482	50.482	50.482	50.482	50.482	50.482	50.482	50.482	50.482	50.482	50.482	50.482	50.482	50.482	50.482	50.482	50.482	50.482	50.482	50.482	50.482	50.482	50.482	50.482	50.482	50.482	50.482	50.482	50.482	50.482	50.482	50.482	50.482	50.482	50.482	50.482	50.482	50.482	50.482	50.482	50.482	50.482	50.482	50.482	50.482	50.482	50.482	50.482	50.482
50.482	50.482	50.482	50.482	50.482	50.482	50.482	50.482	50.482	50.482	50.482	50.482	50.482	50.482	50.482	50.482	50.482	50.482	50.482	50.482	50.482	50.482	50.482	50.482	50.482	50.482	50.482	50.482	50.482	50.482	50.482	50.482	50.482	50.482	50.482	50.482	50.482	50.482	50.482	50.482	50.482	50.482	50.482	50.482	50.482	50.482	50.482	50.482	50.482	50.482
50.482	50.482	50.482	50.482	50.482	50.482	50.482	50.482	50.482	50.482	50.482	50.482	50.482	50.482	50.482	50.482	50.482	50.482	50.482	50.482	50.482	50.482	50.482	50.482	50.482	50.482	50.482	50.482	50.482	50.482	50.482	50.482	50.482	50.482	50.482	50.482	50.482	50.482	50.482	50.482	50.482	50.482	50.482	50.482	50.482	50.482	50.482	50.482	50.482	50.482
50.482	50.482	50.482	50.482	50.482	50.482	50.482	50.482	50.482	50.482	50.482	50.482	50.482	50.482	50.482	50.482	50.482	50.482	50.482	50.482	50.482	50.482	50.482	50.482	50.482	50.482	50.482	50.482	50.482	50.482	50.482	50.482	50.482	50.482	50.482	50.482	50.482	50.482	50.482	50.482	50.482	50.482	50.482	50.482	50.482	50.482	50.482	50.482	50.482	50.482
50.482	50.482	50.482	50.482	50.482	50.482	50.482	50.482	50.482	50.482	50.482	50.482	50.482	50.482	50.482	50.482	50.482	50.482	50.482	50.482	50.482	50.482	50.482	50.482	50.482	50.482	50.482	50.482	50.482	50.482	50.482	50.482	50.482	50.482	50.482	50.482	50.482	50.482	50.482	50.482	50.482	50.482	50.482	50.482	50.482	50.482	50.482	50.482	50.482	50.482
50.482	50.482	50.482	50.482	50.482	50.482	50.482	50.482	50.482	50.482	50.482	50.482	50.482	50.482	50.482	50.482	50.482	50.482	50.482	50.482	50.482	50.482	50.482	50.482	50.482	50.482	50.482	50.482	50.482	50.482	50.482	50.482	50.482	50.482	50.482	50.482	50.482	50.482	50.482	50.482	50.482	50.482	50.482	50.482	50.482	50.482	50.482	50.482	50.482	50.482
50.482	50.482	50.482	50.482	50.482	50.482	50.482	50.482	50.482	50.482	50.482	50.482	50.482	50.482	50.482	50.482	50.482	50.482	50.482	50.482	50.482	50.482	50.482	50.482	50.482	50.482	50.482	50.482	50.482	50.482	50.482	50.482	50.482	50.482	50.482	50.482	50.482	50.482	50.482	50.482	50.482	50.482	50.482	50.482	50.482	50.482	50.482	50.482	50.482	50.482
50.482	50.482	50.482	50.482	50.482	50.482	50.482	50.482	50.482	50.482	50.482	50.482	50.482	50.482	50.482	50.482	50.482	50.482	50.482	50.482	50.482	50.482	50.482	50.482	50.482	50.482	50.482	50.482	50.482	50.482	50.482	50.482	50.482	50.482	50.482	50.482	50.482	50.482	50.482	50.482	50.482	50.482	50.482	50.482	50.482	50.482	50.482	50.482	50.482	50.482
50.482	50.482	50.482	50.482	50.482	50.482	50.482	50.482	50.482	50.482	50.482	50.482	50.482	50.482	50.482	50.482	50.482	50.482	50.482	50.482	50.482	50.482	50.482	50.482	50.482	50.482	50.482	50.482	50.482	50.482	50.482	50.482	50.482	50.482	50.482	50.482	50.482	50.482	50.482	50.482	50.482	50.482	50.482	50.482	50.482	50.482	50.482	50.482	50.482	50.482
50.482	50.482	50.482	50.482	50.482	50.482	50.482	50.482	50.482	50.482	50.482	50.482	50.482	50.482	50.482	50.482	50.482	50.482	50.482	50.482	50.482	50.482	50.482	50.482	50.482	50.482	50.482	50.482	50.482	50.482	50.482	50.482	50.482	50.482	50.482	50.482	50.482	50.482	50.482	50.482	50.482	50.482	50.482	50.482	50.482	50.482	50.482	50.482	50.482	50.482
50.482	50.482	50.482	50.482	50.482	50.482	50.482	50.482	50.482	50.482	50.482	50.482	50.482	50.482	50.482	50.482	50.482	50.482	50.482	50.482	50.482	50.482	50.482	50.482	50.482	50.482	50.482	50.482	50.482	50.482	50.482	50.482	50.482	50.482	50.482	50.482	50.482	50.482	50.482	50.482	50.482	50.482	50.482	50.482	50.482	50.482	50.482	50.482	50.482	50.482
50.482	50.482	50.482	50.482	50.482	50.482	50.482	50.482	50.482	50.482	50.482	50.482	50.482	50.482	50.482	50.482	50.482	50.482	50.482	50.482	50.482	50.482	50.482	50.482	50.482	50.482	50.482	50.482	50.482	50.482	50.482	50.482	50.482	50.482	50.482	50.482	50.482	50.482	50.482	50.482	50.482	50.482	50.482	50.482	50.482	50.482	50.482	50.482	50.482	50.482
50.482	50.482	50.482	50.482	50.482	50.482	50.482	50.482	50.482	50.482	50.482	50.482	50.482	50.482	50.482	50.482	50.482	50.482	50.482	50.482	50.482	50.482	50.482	50.482	50.482	50.482	50.482	50.482	50.482	50.482	50.482	50.482	50.482	50.482	50.482	50.482	50.482	50.482	50.482	50.482	50.482	50.482	50.482	50.482	50.482	50.482	50.482	50.482	50.482	50.482
50.482	50.482	50.482	50.482	50.482	50.482	50.482	50.482	50.482	50.482	50.482	50.482	50.482	50.482	50.482	50.482	50.482	50.482	50.482	50.482	50.482	50.482	50.482	50.482	50.482	50.482	50.482	50.482	50.482	50.482	50.482	50.482	50.482	50.482	50.482	50.482	50.482	50.482	50.482	50.482	50.482	50.482	50.482	50.482	50.482	50.482	50.482	50.482	50.482	50.482
50.482	50.482	50.482	50.482	50.482	50.482	50.482	50.482	50.482	50.482	50.482	50.482	50.482	50.482	50.482	50.482	50.482	50.482	50.482	50.482	50.482	50.482	50.482	50.482	50.482	50.482	50.482	50.482	50.482	50.482	50.482	50.482	50.482	50.482	50.482	50.482	50.482	50.482	50.482	50.482	50.482	50.482	50.482	50.482	50.482	50.482	50.482	50.482	50.482	50.482
50.482	50.482	50.482	50.482	50.482	50.482	50.482	50.482	50.482	50.482	50.482	50.482	50.482	50.482	50.482	50.482	50.482	50.482	50.482	50.482	50.482	50.482	50.482	50.482	50.482	50.482	50.482	50.482	50.482	50.482	50.482	50.482	50.482	50.482	50.482	50.482	50.482	50.482	50.482	50.482	50.482	50.482	50.482	50.482	50.482	50.482	50.482	50.482	50.482	50.482
50.482	50.482	50.482	50.482	50.482	50.482	50.482	50.482	50.482	50.482	50.482	50.482	50.482	50.482	50.482	50.482	50.482	50.482	50.482	50.482	50.482	50.482	50.482	50.482	50.482	50.482	50.482	50.482	50.482	50.482	50.482	50.482	50.482	50.482	50.482	50.482	50.482	50.482	50.482	50.482	50.482	50.482	50.482	50.482	50.482	50.482	50.482	50.482	50.482	50.482
50.482	50.482	50.482	50.482	50.482	50.482	50.482	50.482	50.482	50.482	50.482	50.482	50.482	50.482	50.482	50.482	50.482	50.482	50.482	50.482	50.482	50.482	50.482	50.482	50.482	50.482	50.482	50.482	50.482	50.482	50.482	50.482	50.482	50.482	50.482	50.482	50.482	50.482	50.482	50.482	50.482	50.482	50.482	50.482	50.482	50.482	50.482	50.482	50.482	50.482
50.482	50.482	50.482	50.482	50.482	50.482	50.482	50.482	50.482	50.482	50.482	50.482	50.482	50.482	50.482	50.482	50.482	50.482	50.482	50.482	50.482	50.482	50.482	50.482	50.482	50.482	50.482	50.482	50.482	50.482	50.482	50.482	50.482	50.482	50.482	50.482	50.482	50.482	50.482	50.482	50.482	50.482	50.482	50.482	50.482	50.482	50.482	50.482	50.482	50.482
50.482	50.482	50.482	50.482	50.482	50.482	50.482	50.482	50.482	50.482	50.482	50.482	50.482	50.482	50.482	50.482	50.482	50.482	50.482	50.482	50.482	50.482	50.482	50.482	50.482	50.482	50.482	50.482	50.482	50.482	50.482	50.482	50.482	50.482	50.482	50.482	50.482	50.482	50.482	50.482	50.482	50.482	50.482	50.482	50.482	50.482	50.482	50.482	50.482	50.482
50.482	50.482	50.482	50.482	50.482	50.482	50.482	50.482	50.482	50.482	50.482	50.482	50.482	50.482	50.482	50.482	50.482	50.482	50.482	50.482	50.482	50.482	50.482	50.482	50.482	50.482	50.482	50.482	50.482	50.482	50.482	50.482	50.482	50.482	50.482	50.482	50.482	50.482	50.482	50.482	50.482	50.482	50.482	50.482	50.482	50.482	50.482	50.482	50.482	50.482
50.482	50.482	50.482	50.482	50.482	50.482	50.482	50.482	50.482	50.482	50.482	50.482	50.482	50.482	50.482	50.482	50.482	50.482	50.482	50.482	50.482	50.482	50.482	50.482	50.482	50.482	50.482	50.482	50.482	50.482	50.482	50.482	50.482	50.482	50.482	50.482	50.482	50.482	50.482	50.482	50.482	50.482	50.482	50.482	50.482	50.482	50.482	50.482	50.482	50.482
50.482	50.482	50.482	50.482	50.482	50.482	50.482	50.482	50.482	50.482	50.482	50.482	50.482	50.482	50.482	50.482	50.482	50.482	50.482	50.482	50.482	50.482	50.482	50.482	50.482	50.482	50.482	50.482	50.482	50.482	50.482	50.482	50.482	50.482	50.482	50.482	50.482	50.482	50.482	50.482	50.482	50.482	50.482	50.482	50.482	50.482	50.482	50.482	50.482	50.482
50.482	50.482	50.482	50.482	50.482	50.482	50.482	50.482	50.482	50.482	50.482	50.482	50.482	50.482	50.482	50.482	50.482	50.482	50.482	50.482	50.482	50.482	50.482	50.482	50.482	50.482	50.482	50.482	50.482	50.482	50.482	50.482	50.482	50.482	50.482	50.482	50.482	50.482	50.482	50.482	50.482	50.482	50.482	50.482	50.482	50.482	50.482	50.482	50.482	50.482
50.482	50.482	50.482	50.482	50.482	50.482	50.482	50.482	50.482	50.482	50.482	50.482	50.482	50.482	50.482	50.482	50.482	50.482	50.482	50.482	50.482	50.482	50.482	50.482	50.482	50.482	50.482	50.482	50.482	50.482	50.482	50.482	50.482	50.482	50.482	50.482	50.482	50.482	50.482	50.482	50.482	50.482	50.482	50.482	50.482	50.482	50.482	50.482	50.482	50.482
50.482	50.482	50.482	50.482	50.482	50.482	50.482	50.482	50.482	50.482	50.482	50.482	50.482	50.482	50.482	50.482	50.482	50.482	50.482	50.482	50.482	50.482	50.482	50.482	50.482	50.482	50.482	50.482	50.482	50.482	50.482	50.482	50.482	50.482	50.482	50.482	50.482	50.482	50.482	50.482	50.482	50.482	50.482	50.482	50.482	50.482	50.482	50.482	50.482	50.482
50.482	50.482	50.482	50.482	50.482	50.482	50.482	50.482	50.482	50.482	50.482	50.482	50.482	50.482	50.482	50.482	50.482	50.482	50.482	50.482	50.482	50.482	50.482	50.482	50.482	50.482	50.482	50.482	50.482	50.482	50.482	50.482	50.482	50.482	50.482	50.482	50.482	50.482	50.482	50.482	50.482	50.482	50.482	50.482	50.482	50.482	50.482	50.482	50.482	50.482
50.482	50.482	50.482	50.482	50.482	50.482	50.482	50.482	50.482	50.482	50.482	50.482	50.482	50.482	50.482	50.482	50.482	50.482	50.482	50.482	50.482	50.482	50.482	50.482	50.482	50.482	50.482	50.482	50.482	50.482	50.482	50.482	50.482	50.482	50.482	50.482	50.482	50.482	50.482	50.482	50.482	50.482	50.482	50.482	50.482	50.482	50.482	50.482	50.482	50.482
50.482	50.482	50.482	50.482	50.482	50.482	50.482	50.482	50.482	50.482	50.482	50.482	50.482	50.482	50.482	50.482	50.482	50.482	50.482	50.482	50.482	50.482	50.482	50.482	50.482	50.482	50.482	50.482	50.482	50.482	50.482	50.482	50.482	50.482	50.482	50.482	50.482	50.482	50.482	50.482	50.482	50.482	50.482	50.482	50.482	50.482	50.482	50.482	50.482	50.482
50.482	50.482	50.482	50.482	50.482	50.482	50.482	50.482	50.482	50.482	50.482	50.482	50.482	50.482	50.482	50.482	50.482	50.482	50.482	50.482	50.482	50.482	50.482	50.482	50.482	50.482	50.482	50.482	50.482	50.482	50.482	50.482	50.482	50.482	50.482	50.482	50.482	50.482	50.482	50.482	50.482	50.482	50.482	50.482	50.482	50.482	50.482	50.482	50.482	50.482
50.482	50.482	50.482	50.482	50.482	50.482	50.482	50.482	50.482	50.482	50.482	50.482	50.482	50.482	50.482	50.482	50.482	50.482	50.482	50.482	50.482	50.482	50.482	50.482	50.482	50.482	50.482	50.482	50.482	50.482	50.482	50.482	50.482	50.482	50.482	50.482	50.482	50.482	50.482	50.482	50.482	50.482	50.482	50.482	50.482	50.482	50.482	50.482	50.482	50.482
50.482	50.482	50.482	50.482	50.482	50.482	50.482	50.482	50.482	50.482	50.482	50.482	50.482	50.482	50.482	50.482	50.482	50.482	50.482	50.482	50.482	50.482	50.482	50.482	50.482	50.482	50.482	50.482	50.482	50.482	50.482	50.482	50.482	50.482	50.482	50.482	50.482	50.482	50.482	50.482	50.482	50.482	50.482	50.482	50.482	50.482	50.482	50.482	50.482	50.482
50.482	50.482	50.482	50.482	50.482	50.482	50.482	50.482	50.482	50.482	50.482	50.482	50.482	50.482	50.482	50.482	50.482	50.482	50.482	50.482	50.482	50.482	50.482	50.482	50.482	50.482	50.482	50.482	50.482	50.482	50.482	50.482	50.482	50.482	50.482	50.482	50.482	50.482	50.482	50.482	50.482	50.482	50.482	50.482	50.482	50.482	50.482	50.482	50.482	50.482
50.482	50.482	50.482	50.482	50.482	50.482	50.482	50.482	50.482	50.482	50.482	50.482	50.482	50.482	50.482	50.482	50.482	50.482	50.482	50.482	50.482	50.482	50.482	50.482	50.482	50.482	50.482	50.482	50.482	50.482	50.482	50.482	50.482	50.482	50.482	50.482	50.482	50.482	50.482	50.482	50.482	50.482	50.482	50.482	50.482	50.482	50.482	50.482	50.482	50.482
50.482	50.482	50.482	50.482	50.482	50.482	50.482	50.482	50.482	50.482	50.482	50.482	50.482	50.482	50.482	50.482	50.482	50.482	50.482	50.482	50.482	50.482	50.482	50.482	50.482	50.482	50.482	50.482	50.482	50.482	50.482	50.482	50.482	50.482	50.482	50.482	50.482	50.482	50.482	50.482	50.482	50.482	50.482	50.482	50.482	50.482	50.482	50.482	50.482	50.482
50.482	50.482	50.482	50.482	50.482	50.482	50.482	50.482	50.482	50.482	50.482	50.482	50.482	50.482	50.482	50.482	50.482	50.482	50.482	50.482	50.482	50.482	50.482	50.482	50.482	50.482	50.482	50.482	50.482	50.482	50.482	50.482	50.482	50.482	50.482	50.482	50.482	50.482	50.482	50.482	50.482	50.482	50.482	50.482	50.482	50.482	50.482	50.482	50.482	50.482
50.482	50.482	50.482	50.482	50.482	50.482	50.482	50.482	50.482	50.482	50.482	50.482	50.482	50.482	50.482	50.482	50.482	50.482	50.482	50.482	50.482	50.482	50.482	50.482	50.482	50.482	50.482	50.482	50.482	50.482	50.482	50.482	50.482	50.482	50.482	50.482	50.482	50.482	50.482	50.482	50.482	50.482	50.482	50.482	50.482	50.482	50.482	50.482	50.482	50.482
50.482	50.482	50.482	50.482	50.482	50.482	50.482	50.482	50.482	50.482	50.482	50.482	50.482	50.482	50.482	50.482	50.482	50.482	50.482	50.482	50.482	50.482	50.482	50.482	50.482	50.482	50.482	50.482	50.482	50.482	50.482	50.482	50.482	50.482	50.482	50.482	50.482	50.482	50.482	50.482	50.482	50.482	50.482	50.482	50.482	50.482	50.482	50.482	50.482	50.482
50.482	50.482	50.482	50.482	50.482	50.482	50.482	50.482	50.482	50.482	50.482	50.482	50.482	50.482	50.482	50.482	50.482	50.482	50.482	50.482	50.482	50.482	50.482	50.482	50.482	50.482	50.482	50.482	50.482	50.482	50.482	50.482	50.482	50.482	50.482	50.482	50.482	50.482	50.482	50.482	50.482	50.482	50.482	50.482	50.482	50.482	50.482	50.482	50.482	50.482
50.482	50.482	50.482	50.482	50.482	50.482	50.482	50.482	50.482	50.482	50.482	50.482	50.482	50.482	50.482	50.482	50.482	50.482	50.482	50.482	50.482	50.482	50.482	50.482	50.482	50.482	50.482	50.482	50.482	50.482	50.482	50.482	50.482	50.482	50.482	50.482	50.482	50.482	50.482	50.482	50.482	50.482	50.482	50.482	50.482	50.482	50.482	50.482	50.482	50.482
50.482	50.482	50.482	50.482	50.482	50.482	50.482	50.482	50.482	50.482	50.482	50.482	50.482	50.482	50.482	50.482	50.482	50.482	50.482	50.482	50.482	50.482	50.482	50.482	50.482	50.482	50.482	50.482	50.482	50.482	50.482	50.482	50.482	50.482	50.482	50.482	50.482	50.482	50.482	50.482	50.482	50.482	50.482	50.482	50.482	50.482	50.482	50.482	50.482	50.482
50.482	50.482	50.482	50.482	50.482	50.482	50.482	50.482	50.482	50.482	50.482	50.482	50.482	50.482	50.482	50.482	50.482	50.482	50.482	50.482	50.482	50.482	50.482	50.482	50.482	50.482	50.482	50.482	50.482	50.482	50.482	50.482	50.482	50.482	50.482	50.482	50.482	50.482	50.482	50.482	50.482	50.482	50.482	50.482	50.482	50.482	50.482	50.482	50.482	50.482
50.482	50.482	50.482	50.482	50.482	50.482	50.482	50.482	50.482	50.482	50.482	50.482	50.482	50.482	50.482	50.482	50.482	50.482	50.482	50.482	50.482	50.482	50.482	50.482	50.482	50.482	50.482	50.482	50.482	50.482	50.482	50.482	50.482	50.482	50.482	50.482	50.482	50.482	50.482	50.482	50.482	50.482	50.482	50.482	50.482	50.482	50.482	50.482	50.482	50.482
50.482	50.482	50.482	50.482	50.482	50.482	50.482	50.482	50.482	50.482	50.482	50.482	50.482	50.482	50.482	50.482	50.482	50.482	50.482	50.482	50.482	50.482	50.482	50.482	50.482	50.482	50.482	50.482	50.482	50.482	50.482	50.482	50.482	50.482	50.482	50.482	50.482	50.482	50.482	50.482	50.482	50.482	50.482	50.482	50.482	50.482	50.482	50.482	50.482	50.482
50.482	50.482	50.482	50.482	50.482	50.482	50.482	50.482	50.482	50.482	50.482	50.482	50.482	50.482	50.482	50.482	50.482	50.482	50.482	50.482	50.482	50.482	50.482	50.482	50.482	50.482	50.482	50.482	50.482	50.482	50.482	50.482	50.482	50.482	50.482	50.482	50.482	50.482	50.482	50.482	50.482	50.482	50.482	50.482	50.482	50.482	50.482	50.482	50.482	50.482
50.482	50.482	50.482	50.482	50.482	50.482	50.482	50.482	50.482	50.482	50.482	50.482	50.482	50.482	50.482	50.482	50.482	50.482	50.482	50.482	50.482	50.482	50.482	50.482	50.482	50.482	50.482	50.482	50.482	50.482	50.482	50.482	50.482	50.482	50.482	50.482	50.482	50.482	50.482	50.482	50.482	50.482	50.482	50.482	50.482	50.482	50.482	50.482	50.482	50.482
50.482	50.482	50.482	50.482	50.482	50.482	50.482	50.482	50.482	50.482	50.482	50.482	50.482	50.482	50.482	50.482	50.482	50.482	50.482	50.482	50.482	50.482	50.482	50.482	50.482	50.482	50.482	50.482	50.482	50.482	50.482	50.482	50.482	50.482	50.482	50.482	50.482	50.482	50.482	50.482	50.482	50.482	50.482	50.482	50.482	50.482	50.482	50.482	50.482	50.482
50.482	50.482	50.482	50.482	50.482	50.482	50.482	50.482	50.482	50.482	50.482	50.482	50.482	50.482	50.482	50.482	50.482	50.482	50.482	50.482	50.482	50.482	50.482	50.482	50.482	50.482	50.482	50.482	50.482	50.482	50.482	50.482	50.482	50.482	50.482	50.482	50.482	50.482	50.482	50.482	50.482	50.482	50.482	50.482	50.482	50.482	50.482	50.482	50.482	50.482
50.482	50.482	50.482	50.482	50.482	50.482	50.482	50.482	50.482	50.482	50.482	50.482	50.482	50.482	50.482	50.482	50.482	50.482	50.482	50.482	50.482	50.482	50.482	50.482	50.482	50.482	50.482	50.482	50.482	50.482	50.482	50.482	50.482	50.482	50.482	50.482	50.482	50.482	50.482	50.482	50.482	50.482	50.482	50.482	50.482	50.482	50.482	50.482	50.482	50.482
50.482	50.482	50.482	50.482	50.482	50.482	50.482	50.482	50.482	50.482	50.482	50.482	50.482	50.482	50.482	50.482	50.482	50.482	50.482	50.482	50.482	50.482	50.482	50.482	50.482	50.482	50.482	50.482	50.482	50.482	50.482	50.482	50.482	50.482	50.482	50.482	50.482	50.482	50.482	50.482	50.482	50.482	50.482	50.482	50.482	50.482	50.482	50.482	50.482	50.482
50.482	50.482	50.482	50.482	50.482	50.482	50.482	50.482	50.482	50.482	50.482	50.482	50.482	50.482	50.482	50.482	50.482	50.482	50.482	50.482	50.482	50.482	50.482	50.482	50.482	50.482	50.482	50.482	50.482	50.482	50.482	50.482	50.482	50.482	50.482	50.482	50.482	50.482	50.482	50.482	50.482	50.482	50.482	50.482	50.482	50.482	50.482	50.482	50.482	50.482
50.482	50.482	50.482	50.482	50.482	50.482	50.482	50.482	50.482	50.482	50.482	50.482	50.482	50.482	50.482	50.482	50.482	50.482	50.482	50.482	50.482	50.482	50.482	50.482	50.482	50.482	50.482	50.482	50.482	50.482	50.482	50.482	50.482	50.482	50.482	50.482	50.482	50.482	50.482	50.482	50.482	50.482	50.482	50.482	50.482	50.482	50.482	50.482	50.482	50.482
50.482	50.482	50.482	50.482	50.482	50.482	50.482	50.482	50.482	50.482	50.482	50.482	50.482	50.482	50.482	50.482	50.482	50.482	50.482	50.482	50.482	50.482	50.482	50.482	50.482	50.482	50.482	50.482	50.482	50.482	50.482	50.482	50.482	50.482	50.482	50.482	50.482	50.482	50.482	50.482	50.482	50.482	50.482	50.482	50.482	50.482	50.482	50.482	50.482	50.482
50.482	50.482	50.482	50.482	50.482	50.482	50.482	50.482	50.482	50.482	50.482	50.482	50.482	50.482	50.482	50.482	50.482	50.482	50.482	50.482	50.482	50.482	50.482	50.482	50.482	50.482	50.482	50.482	50.482	50.482	50.482	50.482	50.482	50.482	50.482	50.482	50.482	50.482	50.482	50.482	50.482	50.482	50.482	50.482	50.482	50.482	50.482	50.482	50.482	50.482
50.482	50.482	50.482	50.482	50.482	50.482	50.482	50.482	50.482	50.482	50.482	50.482	50.482	50.482	50.482	50.482	50.482	50.482	50.482	50.482	50.482	50.482	50.482	50.482	50.482	50.482	50.482	50.482	50.482	50.482	50.482	50.482	50.482	50.482	50.482	50.482	50.482	50.482	50.482	50.482	50.482	50.482	50.482	50.482	50.482	50.482	50.482	50.482	50.482	50.482
50.482	50.482	50.482	50.482	50.482	50.482	50.482	50.482	50.482	50.482	50.482	50.482	50.482	50.482	50.482	50.482	50.482	50.482	50.482	50.482	50.482	50.482	50.482	50.482	50.482	50.482	50.482	50.482	50.482	50.482	50.482	50.482	50.482	50.482	50.482	50.482	50.482	50.482	50.482	50.482	50.482	50.482	50.482	50.482	50.482	50.482	50.482	50.482	50.482	50.482
50.482	50.482	50.482	50.482	50.482	50.482	50.482	50.482	50.482	50.482	50.482	50.482	50.482	50.482	50.482	50.482	50.482	50.482	50.482	50.482	50.482	50.482	50.482	50.482	50.482	50.482	50.482	50.482	50.482	50.482	50.482	50.482	50.482	50.482	50.482	50.482	50.482	50.482	50.482	50.482	50.482	50.482	50.482	50.482	50.482	50.482	50.482	50.482	50.482	50.482
50.482	50.482	50.482	50.482	50.482	50.482	50.482	50.482	50.482	50.482	50.482	50.482	50.482	50.482	50.482	50.482	50.482	50.482	50.482	50.482	50.482	50.482	50.482	50.482	50.482	50.482	50.482	50.482	50.482	50.482	50.482	50.482	50.482	50.482	50.482	50.482	50.482	50.482	50.482	50.482	50.482	50.482	50.482	50.482	50.482	50.482	50.482	50.482	50.482	50.482
50.482	50.482	50.482	50.482	50.482	50.482	50.482	50.482	50.482	50.482	50.482	50.482	50.482	50.482	50.482	50.482	50.482	50.482	50.482	50.482	50.482	50.482	50.482	50.482	50.482	50.482	50.482	50.482	50.482	50.482	50.482	50.482	50.482	50.482	50.482	50.482	50.482	50.482	50.482	50.482	50.482	50.482	50.482	50.482	50.482	50.482	50.482	50.482	50.482	50.482
50.482	50.482	50.482	50.482	50.482	50.482	50.482	50.482	50.482	50.482	50.482	50.482	50.482	50.482	50.482	50.482	50.482	50.482	50.482	50.482	50.482	50.482	50.482	50.482	50.482	50.482	50.482	50.482	50.482	50.482	50.482	50.482	50.482	50.482	50.482	50.482	50.482	50.482	50.482	50.482	50.482	50.482	50.482	50.482	50.482	50.482	50.482	50.482	50.482	50.482
50.482	50.482	50.482	50.482	50.482	50.482	50.482	50.482	50.482	50.482	50.482	50.482	50.482	50.482	50.482	50.482	50.482	50.482	50.482	50.482	50.482	50.482	50.482	50.482	50.482	50.482	50.482	50.482	50.482	50.482	50.482	50.482	50.482	50.482	50.482	50.482	50.482	50.482	50.482	50.482	50.482	50.482	50.482	50.482	50.482	50.482	50.482	50.482	50.482	50.482
50.482	50.482	50.482	50.482	50.482	50.482	50.482	50.482	50.482	50.482	50.482	50.482	50.482	50.482	50.482	50.482	50.482	50.482	50.482	50.482	50.482	50.482	50.482	50.482	50.482	50.482	50.482	50.482	50.482	50.482	50.482	50.482	50.482	50.482	50.482	50.482	50.482	50.482	50.482	50.482	50.482	50.482	50.482	50.482	50.482	50.482	50.482	50.482	50.482	50.482
50.482	50.482	50.482	50.482	50.482	50.482	50.482	50.482	50.482	50.482	50.482	50.482	50.482	50.482	50.482	50.482	50.482	50.482	50.482	50.482	50.482	50.482	50.482	50.482	50.482	50.482	50.482	50.482	50.482	50.482	50.482	50.482	50.482	50.482	50.482	50.482	50.482	50.482	50.482	50.482	50.482	50.482	50.482	50.482	50.482	50.482	50.482	50.482	50.482	50.482
50.482	50.482	50.482	50.482	50.482	50.482	50.482	50.482	50.482	50.482	50.482	50.482	50.482	50.482	50.482	50.482	50.482	50.482	50.482	50.482	50.482	50.482	50.482	50.482	50.482	50.482	50.482	50.482	50.482	50.482	50.482	50.482	50.482	50.482	50.482	50.482	50.482	50.482	50.482	50.482	50.482	50.482	50.482	50.482	50.482	50.482	50.482	50.482	50.482	50.482
50.482	50.482	50.482	50.482	50.482	50.482	50.482	50.482	50.482	50.482	50.482	50.482	50.482	50.482	50.482	50.482	50.482	50.482	50.482	50.482	50.482	50.482	50.482	50.482	50.482	50.482	50.482	50.482	50.482	50.482	50.482	50.482	50.482	50.482	50.482	50.482	50.482	50.482	50.482	50.482	50.482	50.482	50.482	50.482	50.482	50.482	50.482	50.482	50.482	50.482
50.482	50.482	50.482	50.482	50.482	50.482	50.482	50.482	50.482	50.482	50.482	50.482	50.482	50.482	50.482	50.482	50.482	50.482	50.482	50.482	50.482	50.482	50.482	50.482	50.482	50.482	50.482	50.482	50.482	50.482	50.482	50.482	50.482	50.482	50.482	50.482	50.482	50.482	50.482	50.482	50.482	50.482	50.482	50.482	50.482	50.482	50.482	50.482	50.482	50.482
50.482	50.482	50.482	50.482	50.482	50.482	50.482	50.482	50.482	50.482	50.482	50.482	50.482	50.482	50.482	50.482	50.482	50.482	50.482	50.482	50.482	50.482	50.482	50.482	50.482	50.482	50.482	50.482	50.482	50.482	50.482	50.482	50.482	50.482	50.482	50.482	50.482	50.482	50.482	50.482	50.482	50.482	50.482	50.482	50.482	50.482	50.482	50.482	50.482	50.482
50.482	50.482	50.482	50.482	50.482	50.482	50.482	50.482	50.482	50.482	50.482	50.482	50.482	50.482	50.482	50.482	50.482	50.482	50.482	50.482	50.482	50.482	50.482	50.482	50.482	50.482	50.482	50.482	50.482	50.482	50.482	50.482	50.482	50.482	50.482	50.482	50.482	50.482	50.482	50.482	50.482	50.482	50.482	50.482	50.482	50.482	50.482	50.482	50.482	50.482
50.482	50.482	50.482	50.482	50.482	50.482	50.482	50.482	50.482	50.482	50.482	50.482	50.482	50.482	50.482	50.482	50.482	50.482	50.482	50.482	50.482	50.482	50.482	50.482	50.482	50.482	50.482	50.482	50.482	50.482	50.482	50.482	50.482	50.482	50.482	50.482	50.482	50.482	50.482	50.482	50.482	50.482	50.482	50.482	50.482	50.482	50.482	50.482	50.482	50.482
50.482	50.482	50.482	50.482	50.482	50.482	50.482	50.482	50.482	50.482	50.482	50.482	50.482	50.482	50.482	50.482	50.482	50.482	50.482	50.482	50.482	50.482	50.482	50.482	50.482	50.482	50.482	50.482	50.482	50.482	50.482	50.482	50.482	50.482	50.482	50.482	50.482	50.482	50.482	50.482	50.482	50.482	50.482	50.482	50.482	50.482	50.482	50.482	50.482	50.482
50.482	50.482	50.482	50.482	50.482	50.482	50.482	50.482	50.482	50.482	50.482	50.482	50.482	50.482	50.482	50.482	50.482	50.482	50.482	50.482	50.482	50.482	50.482	50.482	50.482	50.482	50.482	50.482	50.482	50.482	50.482	50.482	50.482	50.482	50.482	50.482	50.482	50.482	50.482	50.482	50.482	50.482	50.482	50.482	50.482	50.482	50.482	50.482	50.482	50.482
50.482	50.482	50.482	50.482	50.482	50.482	50.482	50.482	50.482	50.482	50.482	50.482	50.482	50.482	50.482	50.482	50.482	50.482	50.482	50.482	50.482	50.482	50.482	50.482	50.482	50.482	50.482	50.482	50.482	50.482	50.482	50.482	50.482	50.482	50.482	50.482	50.482	50.482	50.482	50.482	50.482	50.482	50.482	50.482	50.482	50.482	50.482	50.482	50.482	50.482
50.482	50.482	50.482	50.482	50.482	50.482	50.482	50.482	50.482	50.482	50.482	50.482	50.482	50.482	50.482	50.482	50.482	50.482	50.482	50.482	50.482	50.482	50.482	50.482	50.482	50.482	50.482	50.482	50.482	50.482	50.482	50.482	50.482	50.482	50.482	50.482	50.482	50.482	50.482	50.482	50.482	50.482	50.482	50.482	50.482	50.482	50.482	50.482	50.482	50.482
50.482	50.482	50.482	50.482	50.482	50.482	50.482	50.482	50.482	50.482	50.482	50.482	50.482	50.482	50.482	50.482	50.482	50.482	50.482	50.482	50.482	50.482	50.482	50.482	50.482	50.482	50.482	50.482	50.482	50.482	50.482	50.482	50.482	50.482	50.482	50.482	50.482	50.482	50.482	50.482	50.482	50.482	50.482	50.482	50.482	50.482	50.482	50.482	50.482	50.482
50.482	50.482	50.482	50.482	50.482	50.482	50.482	50.482	50.482	50.482	50.482	50.482	50.482	50.482	50.482	50.482	50.482	50.482	50.482	50.482	50.482	50.482	50.482	50.482	50.482	50.482	50.482	50.482	50.482	50.482	50.482	50.482	50.482	50.482	50.482	50.482	50.482	50.482	50.482	50.482	50.482	50.482	50.482	50.482	50.482	50.482	50.482	50.482	50.482	50.482
50.482	50.482	50.482	50.482	50.482	50.482	50.482	50.482	50.482	50.482	50.482	50.482	50.482	50.482	50.482	50.482	50.482	50.482	50.482	50.482	50.482	50.482	50.482	50.482	50.482	50.482	50.482	50.482	50.482	50.482	50.482	50.482	50.482	50.482	50.482	50.482	50.482	50.482	50.482	50.482	50.482	50.482	50.482	50.482	50.482	50.482	50.482	50.482	50.482	50.482
50.482	50.482	50.482	50.482	50.482	50.482	50.482	50.482	50.482	50.482	50.482	50.482	50.482	50.482	50.482	50.482	50.482	50.482	50.482	50.482	50.482	50.482	50.482	50.482	50.482	50.482	50.482	50.482	50.482	50.482	50.482	50.482	50.482	50.482	50.482	50.482	50.482	50.482	50.482	50.482	50.482	50.482	50.482	50.482	50.482	50.482	50.482	50.482	50.482	50.482
50.482	50.482	50.482	50.482	50.482	50.482	50.482	50.482	50.482	50.482	50.482	50.482	50.482	50.482	50.482	50.482	50.482	50.482	50.482	50.482	50.482	50.482	50.482	50.482	50.482	50.482	50.482	50.482	50.482	50.482	50.482	50.482	50.482	50.482	50.482	50.482	50.482	50.482	50.482	50.482	50.482	50.482	50.482	50.482	50.482	50.482	50.482	50.482	50.482	50.482
50.482	50.482	50.482	50.482	50.482	50.482	50.482	50.482	50.482	50.482	50.482	50.482	50.482	50.482	50.482	50.482	50.482	50.482	50.482	50.482	50.482	50.482	50.482	50.482	50.482	50.482	50.482	50.482	50.482	50.482	50.482	50.482	50.482	50.482	50.482	50.482	50.482	50.482	50.482	50.482	50.482	50.482	50.482	50.482	50.482	50.482	50.482	50.482	50.482	50.482
50.482	50.482	50.482	50.482	50.482	50.482	50.482	50.482	50.482	50.482	50.482	50.482	50.482	50.482	50.482	50.482	50.482	50.482	50.482	50.482	50.482	50.482	50.482	50.482	50.482	50.482	50.482	50.482	50.482	50.482	50.482	50.482	50.482	50.482	50.482	50.482	50.482	50.482	50.482	50.482	50.482	50.482	50.482	50.482	50.482	50.482	50.482	50.482	50.482	50.482
50.482	50.482	50.482	50.482	50.482	50.482	50.482	50.482	50.482	50.482	50.482	50.482	50.482	50.482	50.482	50.482	50.482	50.482	50.482	50.482	50.482	50.482	50.482	50.482	50.482	50.482	50.482	50.482	50.482	50.482	50.482	50.482	50.482	50.482	50.482	50.482	50.482	50.482	50.482	50.482	50.482	50.482	50.482	50.482	50.482	50.482	50.482	50.482	50.482	50.482
50.482	50.482	50.482	50.482	50.482	50.482	50.482	50.482	50.482	50.482	50.482	50.482	50.482	50.482	50.482	50.482	50.482	50.482	50.482	50.482	50.482	50.482	50.482	50.482	50.482	50.482	50.482	50.482	50.482	50.482	50.482	50.482	50.482	50.482	50.482	50.482	50.482	50.482	50.482	50.482	50.482	50.482	50.482	50.482	50.482	50.482	50.482	50.482	50.482	50.482
50.482	50.482	50.482	50.482	50.482	50.482	50.482	50.482	50.482	50.482	50.482	50.482	50.482	50.482	50.482	50.482	50.482	50.482	50.482	50.482	50.482	50.482	50.482	50.482	50.482	50.482	50.482	50.482	50.482	50.482	50.482	50.482	50.482	50.482	50.482	50.482	50.482	50.482	50.482	50.482	50.482	50.482	50.482	50.482	50.482	50.482	50.482	50.482	50.482	50.482
50.482	50.482	50.482	50.482	50.482	50.482	50.482	50.482	50.482	50.482	50.482	50.482	50.482	50.482	50.482	50.482	50.482	50.482	50.482	50.482	50.482	50.482	50.482	50.482	50.482	50.482	50.482	50.482	50.482	50.482	50.482	50.482	50.482	50.482	50.482	50.482	50.482	50.482	50.482	50.482	50.482	50.482	50.482	50.482	50.482	50.482	50.482	50.482	50.482	50.482
50.482	50.482	50.482	50.482	50.482	50.482	50.482	50.482	50.482	50.482	50.482	50.482	50.482	50.482	50.482	50.482	50.482	50.482	50.482	50.482	50.482	50.482	50.482	50.482	50.482	50.482	50.482	50.482	50.482	50.482	50.482	50.482	50.482	50.482	50.482	50.482	50.482	50.482	50.482	50.482	50.482	50.482	50.482	50.482	50.482	50.482	50.482	50.482	50.482	50.482
50.482	50.482	50.482	50.482	50.482	50.482	50.482	50.482	50.482	50.482	50.482	50.482	50.482	50.482	50.482	50.482	50.482	50.482	50.482	50.482	50.482	50.482	50.482	50.482	50.482	50.482	50.482	50.482	50.482	50.482	50.482	50.482	50.482	50.482	50.482	50.482	50.482	50.482	50.482	50.482	50.482	50.482	50.482	50.482	50.482	50.482	50.482	50.482	50.482	50.482
50.482	50.482	50.482	50.482	50.482	50.482	50.482	50.482	50.482	50.482	50.482	50.482	50.482	50.482	50.482	50.482	50.482	50.482	50.482	50.482	50.482	50.482	50.482	50.482	50.482	50.482	50.482	50.482	50.482	50.482	50.482	50.482	50.482	50.482	50.482	50.482	50.482	50.482	50.482	50.482	50.482	50.482	50.482	50.482	50.482	50.482	50.482	50.482	50.482	50.482
50.482	50.482	50.482	50.482	50.482	50.482	50.482	50.482	50.482	50.482	50.482	50.482	50.482	50.482	50.482	50.482	50.482	50.482	50.482	50.482	50.482	50.482	50.482	50.482	50.482	50.482	50.482	50.482	50.482	50.482	50.482	50.482	50.482	50.482	50.482	50.482	50.482	50.482	50.482	50.482	50.482	50.482	50.482	50.482	50.482	50.482	50.482	50.482	50.482	50.482
50.482	50.482	50.482	50.482	50.482	50.482	50.482	50.482	50.482	50.482	50.482	50.482	50.482	50.482	50.482	50.482	50.482	50.482	50.482	50.482	50.482	50.482	50.482	50.482	50.482	50.482	50.482	50.482	50.482	50.482	50.482	50.482	50.482	50.482	50.482	50.482	50.482	50.482	50.482	50.482	50.482	50.482	50.482	50.482	50.482	50.482	50.482	50.482	50.482	50.482
50.482	50.482	50.482	50.482	50.482	50.482	50.482	50.482	50.482	50.482	50.482	50.482	50.482	50.482	50.482	50.482	50.482	50.482	50.482	50.482	50.482	50.482	50.482	50.482	50.482	50.482	50.482	50.482	50.482	50.482	50.482	50.482	50.482	50.482	50.482	50.482	50.482	50.482	50.482	50.482	50.482	50.482	50.482	50.482	50.482	50.482	50.482	50.482	50.482	50.482
50.482	50.482	50.482	50.482	50.482	50.482	50.482	50.482	50.482	50.482	50.482	50.482	50.482	50.482	50.482	50.482	50.482	50.482	50.482	50.482	50.482	50.482	50.482	50.482	50.482	50.482	50.482	50.482	50.482	50.482	50.482	50.482	50.482	50.482	50.482	50.482	50.482	50.482	50.482	50.482	50.482	50.482	50.482	50.482	50.482	50.482	50.482	50.482	50.482	50.482
50.482	50.482	50.482	50.482	50.482	50.482	50.482	50.482	50.482	50.482	50.482	50.482	50.482	50.482	50.482	50.482	50.482	50.482	50.482	50.482	50.482	50.482	50.482	50.482	50.482	50.482	50.482	50.482	50.482	50.482	50.482	50.482	50.482	50.482	50.482	50.482	50.482	50.482	50.482	50.482	50.482	50.482	50.482	50.482	50.482	50.482	50.482	50.482	50.482	50.482
50.482	50.482	50.482	50.482	50.482	50.482	50.482	50.482	50.482	50.482	50.482	50.482	50.482	50.482	50.482	50.482	50.482	50.482	50.482	50.482	50.482	50.482	50.482	50.482	50.482	50.482	50.482	50.482	50.482	50.482	50.482	50.482	50.482	50.482	50.482	50.482	50.482	50.482	50.482	50.482	50.482	50.482	50.482	50.482	50.482	50.482	50.482	50.482	50.482	50.482
50.482	50.482	50.482	50.482	50.482	50.482	50.482	50.482	50.482	50.482	50.482	50.482	50.482	50.482	50.482	50.482	50.482	50.482	50.482	50.482	50.482	50.482	50.482	50.482	50.482	50.482	50.482	50.482	50.482	50.482	50.482	50.482	50.482	50.482	50.482	50.482	50.482	50.482	50.482	50.482	50.482	50.482	50.482	50.482	50.482	50.482	50.482	50.482	50.482	50.482
50.482	50.482	50.482	50.482	50.482	50.482	50.482	50.482	50.482	50.482	50.482	50.482	50.482	50.482	50.482	50.482	50.482	50.482	50.482	50.482	50.482	50.482	50.482	50.482	50.482	50.482	50.482	50.482	50.482	50.482	50.482	50.482	50.482	50.482	50.482	50.482	50.482	50.482	50.482	50.482	50.482	50.482	50.482	50.482	50.482	50.482	50.482	50.482	50.482	50.482
50.482	50.482	50.482	50.482	50.482	50.482	50.482	50.482	50.482	50.482	50.482	50.482	50.482	50.482	50.482	50.482	50.482	50.482	50.482	50.482	50.482	50.482	50.482	50.482	50.482	50.482	50.482	50.482	50.482	50.482	50.482	50.482	50.482	50.482	50.482	50.482	50.482	50.482	50.482	50.482	50.482	50.482	50.482	50.482	50.482	50.482	50.482	50.482	50.482	50.482
50.482	50.482	50.482	50.482	50.482	50.482	50.482	50.482	50.482	50.482	50.482	50.482	50.482	50.482	50.482	50.482	50.482	50.482	50.482	50.482	50.482	50.482	50.482	50.482	50.482	50.482	50.482	50.482	50.482	50.482	50.482	50.482	50.482	50.482	50.482	50.482	50.482	50.482	50.482	50.482	50.482	50.482	50.482	50.482	50.482	50.482	50.482	50.482	50.482	50.482
50.482	50.482	50.482	50.482	50.482	50.482	50.482	50.482	50.482	50.482	50.482	50.482	50.482	50.482	50.482	50.482	50.482	50.482	50.482	50.482	50.482	50.482	50.482	50.482	50.482	50.482	50.482	50.482	50.482	50.482	50.482	50.482	50.482	50.482	50.482	50.482	50.482	50.482	50.482	50.482	50.482	50.482	50.482	50.482	50.482	50.482	50.482	50.482	50.482	50.482
50.482	50.482	50.482	50.482	50.482	50.482	50.482	50.482	50.482	50.482	50.482	50.482	50.482	50.482	50.482	50.482	50.482	50.482	50.482	50.482	50.482	50.482	50.482	50.482	50.482	50.482	50.482	50.482	50.482	50.482	50.482	50.482	50.482	50.482	50.482	50.482	50.482	50.482	50.482	50.482	50.482	50.482	50.482	50.482	50.482	50.482	50.482	50.482	50.482	50.482
50.482	50.482	50.482	50.482	50.482	50.482	50.482	50.482	50.482	50.482	50.482	50.482	50.482	50.482	50.482	50.482	50.482	50.482	50.482	50.482	50.482	50.482	50.482	50.482	50.482	50.482	50.482	50.482	50.482	50.482	50.482	50.482	50.482	50.482	50.482	50.482	50.482	50.482	50.482	50.482	50.482	50.482	50.482	50.482	50.482	50.482	50.482	50.482	50.482	50.482
50.482	50.482	50.482	50.482	50.482	50.482	50.482	50.482	50.482	50.482	50.482	50.482	50.482	50.482	50.482	50.482	50.482	50.482	50.482	50.482	50.482	50.482	50.482	50.482	50.482	50.482	50.482	50.482	50.482	50.482	50.482	50.482	50.482	50.482	50.482	50.482	50.482	50.482	50.482	50.482	50.482	50.482	50.482	50.482	50.482	50.482	50.482	50.482	50.482	50.482
50.482	50.482	50.482	50.482	50.482	50.482	50.482	50.482	50.482	50.482	50.482	50.482	50.482	50.482	50.482	50.482	50.482	50.482	50.482	50.482	50.482	50.482	50.482	50.482	50.482	50.482	50.482	50.482	50.482	50.482	50.482	50.482	50.482	50.482	50.482	50.482	50.482	50.482	50.482	50.482	50.482	50.482	50.482	50.482	50.482	50.482	50.482	50.482	50.482	50.482
50.482	50.482	50.482	50.482	50.482	50.482	50.482	50.482	50.482	50.482	50.482	50.482	50.482	50.482	50.482	50.482	50.482	50.482	50.482	50.482	50.482	50.482	50.482	50.482	50.482	50.482	50.482	50.482	50.482	50.482	50.482	50.482	50.482	50.482	50.482	50.482	50.482	50.482	50.482	50.482	50.482	50.482	50.482	50.482	50.482	50.482	50.482	50.482	50.482	50.482
50.482	50.482	50.482	50.482	50.482	50.482	50.482	50.482	50.482	50.482	50.482	50.482	50.482	50.482	50.482	50.482	50.482	50.482	50.482	50.482	50.482	50.482	50.482	50.482	50.482	50.482	50.482	50.482	50.482	50.482	50.482	50.482	50.482	50.482	50.482	50.482	50.482	50.482	50.482	50.482	50.482	50.482	50.482	50.482	50.482	50.482	50.482	50.482	50.482	50.482
50.482	50.482	50.482	50.482	50.482	50.482	50.482	50.482	50.482	50.482	50.482	50.482	50.482	50.482	50.482	50.482	50.482	50.482	50.482	50.482	50.482	50.482	50.482	50.482	50.482	50.482	50.482	50.482	50.482	50.482	50.482	50.482	50.482	50.482	50.482	50.482	50.482	50.482	50.482	50.482	50.482	50.482	50.482	50.482	50.482	50.482	50.482	50.482	50.482	50.482
50.482	50.482	50.482	50.482	50.482	50.482	50.482	50.482	50.482	50.482	50.482	50.482	50.482	50.482	50.482	50.482	50.482	50.482	50.482	50.482	50.482	50.482	50.482	50.482	50.482	50.482	50.482	50.482	50.482	50.482	50.482	50.482	50.482	50.482	50.482	50.482	50.482	50.482	50.482	50.482	50.482	50.482	50.482	50.482	50.482	50.482	50.482	50.482	50.482	50.482
50.482	50.482	50.482	50.482	50.482	50.482	50.482	50.482	50.482	50.482	50.482	50.482	50.482	50.482	50.482	50.482	50.482	50.482	50.482	50.482	50.482	50.482	50.482	50.482	50.482	50.482	50.482	50.482	50.482	50.482	50.482	50.482	50.482	50.482	50.482	50.482	50.482	50.482	50.482	50.482	50.482	50.482	50.482	50.482	50.482	50.482	50.482	50.482	50.482	50.482
50.482	50.482	50.482	50.482	50.482	50.482	50.482	50.482	50.482	50.482	50.482	50.482	50.482	50.482	50.482	50.482	50.482	50.482	50.482	50.482	50.482	50.482	50.482	50.482	50.482	50.482	50.482	50.482	50.482	50.482	50.482	50.482	50.482	50.482	50.482	50.482	50.482	50.482	50.482	50.482	50.482	50.482	50.482	50.482	50.482	50.482	50.482	50.482	50.482	50.482
50.482	50.482	50.482	50.482	50.482	50.482	50.482	50.482	50.482	50.482	50.482	50.482	50.482	50.482	50.482	50.482	50.482	50.482	50.482	50.482	50.482	50.482	50.482	50.482	50.482	50.482	50.482	50.482	50.482	50.482	50.482	50.482	50.482	50.482	50.482	50.482	50.482	50.482	50.482	50.482	50.482	50.482	50.482	50.482	50.482	50.482	50.482	50.482	50.482	50.482
50.482	50.482	50.482	50.482	50.482	50.482	50.482	50.482	50.482	50.482	50.482	50.482	50.482	50.482	50.482	50.482	50.482	50.482	50.482	50.482	50.482	50.482	50.482	50.482	50.482	50.482	50.482	50.482	50.482	50.482	50.482	50.482	50.482	50.482	50.482	50.482	50.482	50.482	50.482	50.482	50.482	50.482	50.482	50.482	50.482	50.482	50.482	50.482	50.482	50.482
50.482	50.482	50.482	50.482	50.482	50.482	50.482	50.482	50.482	50.482	50.482	50.482	50.482	50.482	50.482	50.482	50.482	50.482	50.482	50.482	50.482	50.482	50.482	50.482	50.482	50.482	50.482	50.482	50.482	50.482	50.482	50.482	50.482	50.482	50.482	50.482	50.482	50.482	50.482	50.482	50.482	50.482	50.482	50.482	50.482	50.482	50.482	50.482	50.482	50.482
50.482	50.482	50.482	50.482	50.482	50.482	50.482	50.482	50.482	50.482	50.482	50.482	50.482	50.482	50.482	50.482	50.482	50.482	50.482	50.482	50.482	50.482	50.482	50.482	50.482	50.482	50.482	50.482	50.482	50.482	50.482	50.482	50.482	50.482	50.482	50.482	50.482	50.482	50.482	50.482	50.482	50.482	50.482	50.482	50.482	50.482	50.482	50.482	50.482	50.482
50.482	50.482	50.482	50.482	50.482	50.482	50.482	50.482	50.482	50.482	50.482	50.482	50.482	50.482	50.482	50.482	50.482	50.482	50.482	50.482	50.482	50.482	50.482	50.482	50.482	50.482	50.482	50.482	50.482	50.482	50.482	50.482	50.482	50.482	50.482	50.482	50.482	50.482	50.482	50.482	50.482	50.482	50.482	50.482	50.482	50.482	50.482	50.482	50.482	50.482
50.482	50.482	50.482	50.482	50.482	50.482	50.482	50.482	50.482	50.482	50.482	50.482	50.482	50.482	50.482	50.482	50.482	50.482	50.482	50.482	50.482	50.482	50.482	50.482	50.482	50.482	50.482	50.482	50.482	50.482	50.482	50.482	50.482	50.482	50.482	50.482	50.482	50.482	50.482	50.482	50.482	50.482	50.482	50.482	50.482	50.482	50.482	50.482	50.482	50.482
50.482	50.482	50.482	50.482	50.482	50.482	50.482	50.482	50.482	50.482	50.482	50.482	50.482	50.482	50.482	50.482	50.482	50.482	50.482	50.482	50.482	50.482	50.482	50.482	50.482	50.482	50.482	50.482	50.482	50.482	50.482	50.482	50.482	50.482	50.482	50.482	50.482	50.482	50.482	50.482	50.482	50.482	50.482	50.482	50.482	50.482	50.482	50.482	50.482	50.482
50.482	50.482	50.482	50.482	50.482	50.482	50.482	50.482	50.482	50.482	50.482	50.482	50.482	50.482	50.482	50.482	50.482	50.482	50.482	50.482	50.482	50.482	50.482	50.482	50.482	50.482	50.482	50.482	50.482	50.482	50.482	50.482	50.482	50.482	50.482	50.482	50.482	50.482	50.482	50.482	50.482	50.482	50.482	50.482	50.482	50.482	50.482	50.482	50.482	50.482
50.482	50.482	50.482	50.482	50.482	50.482	50.482	50.482	50.482	50.482	50.482	50.482	50.482	50.482	50.482	50.482	50.482	50.482	50.482	50.482	50.482	50.482	50.482	50.482	50.482	50.482	50.482	50.482	50.482	50.482	50.482	50.482	50.482	50.482	50.482	50.482	50.482	50.482	50.482	50.482	50.482	50.482	50.482	50.482	50.482	50.482	50.482	50.482	50.482	50.482
50.482	50.482	50.482	50.482	50.482	50.482	50.482	50.482	50.482	50.482	50.482	50.482	50.482	50.482	50.482	50.482	50.482	50.482	50.482	50.482	50.482	50.482	50.482	50.482	50.482	50.482	50.482	50.482	50.482	50.482	50.482	50.482	50.482	50.482	50.482	50.482	50.482	50.482	50.482	50.482	50.482	50.482	50.482	50.482	50.482	50.482	50.482	50.482	50.482	50.482
50.482	50.482	50.482	50.482	50.482	50.482	50.482	50.482	50.482	50.482	50.482	50.482	50.482	50.482	50.482	50.482	50.482	50.482	50.482	50.482	50.482	50.482	50.482	50.482	50.482	50.482	50.482	50.482	50.482	50.482	50.482	50.482	50.482	50.482	50.482	50.482	50.482	50.482	50.482	50.482	50.482	50.482	50.482	50.482	50.482	50.482	50.482	50.482	50.482	50.482
50.482	50.482	50.482	50.482	50.482	50.482	50.482	50.482	50.482	50.482	50.482	50.482	50.482	50.482	50.482	50.482	50.482	50.482	50.482	50.482	50.482	50.482	50.482	50.482	50.482	50.482	50.482	50.482	50.482	50.482	50.482	50.482	50.482	50.482	50.482	50.482	50.482	50.482	50.482	50.482	50.482	50.482	50.482	50.482	50.482	50.482	50.482	50.482	50.482	50.482
50.482	50.482	50.482	50.482	50.482	50.482	50.482	50.482	50.482	50.482	50.482	50.482	50.482	50.482	50.482	50.482	50.482	50.482	50.482	50.482	50.482	50.482	50.482	50.482	50.482	50.482	50.482	50.482	50.482	50.482	50.482	50.482	50.482	50.482	50.482	50.482	50.482	50.482	50.482	50.482	50.482	50.482	50.482	50.482	50.482	50.482	50.482	50.482	50.482	50.482
50.482	50.482	50.482	50.482	50.482	50.482	50.482	50.482	50.482	50.482	50.482	50.482	50.482	50.482	50.482	50.482	50.482	50.482	50.482	50.482	50.482	50.482	50.482	50.482	50.482	50.482	50.482	50.482	50.482	50.482	50.482	50.482	50.482	50.482	50.482	50.482	50.482	50.482	50.482	50.482	50.482	50.482	50.482	50.482	50.482	50.482	50.482	50.482	50.482	50.482
50.482	50.482	50.482	50.482	50.482	50.482	50.482	50.482	50.482	50.482	50.482	50.482	50.482	50.482	50.482	50.482	50.482	50.482	50.482	50.482	50.482	50.482	50.482	50.482	50.482	50.482	50.482	50.482	50.482	50.482	50.482	50.482	50.482	50.482	50.482	50.482	50.482	50.482	50.482	50.482	50.482	50.482	50.482	50.482	50.482	50.482	50.482	50.482	50.482	50.482
50.482	50.482	50.482	50.482	50.482	50.482	50.482	50.482	50.482	50.482	50.482	50.482	50.482	50.482	50.482	50.482	50.482	50.482	50.482	50.482	50.482	50.482	50.482	50.482	50.482	50.482	50.482	50.482	50.482	50.482	50.482	50.482	50.482	50.482	50.482	50.482	50.482	50.482	50.482	50.482	50.482	50.482	50.482	50.482	50.482	50.482	50.482	50.482	50.482	50.482
50.482	50.482	50.482	50.482	50.482	50.482	50.482	50.482	50.482	50.482	50.482	50.482	50.482	50.482	50.482	50.482	50.482	50.482	50.482	50.482	50.482	50.482	50.482	50.482	50.482	50.482	50.482	50.482	50.482	50.482	50.482	50.482	50.482	50.482	50.482	50.482	50.482	50.482	50.482	50.482	50.482	50.482	50.482	50.482	50.482	50.482	50.482	50.482	50.482	50.482
50.482	50.482	50.482	50.482	50.482	50.482	50.482	50.482	50.482	50.482	50.482	50.482	50.482	50.482	50.482	50.482	50.482	50.482	50.482	50.482	50.482	50.482	50.482	50.482	50.482	50.482	50.482	50.482	50.482	50.482	50.482	50.482	50.482	50.482	50.482	50.482	50.482	50.482	50.482	50.482	50.482	50.482	50.482	50.482	50.482	50.482	50.482	50.482	50.482	50.482
50.482	50.482	50.482	50.482	50.482	50.482	50.482	50.482	50.482	50.482	50.482	50.482	50.482	50.482	50.482	50.482	50.482	50.482	50.482	50.482	50.482	50.482	50.482	50.482	50.482	50.482	50.482	50.482	50.482	50.482	50.482	50.482	50.482	50.482	50.482	50.482	50.482	50.482	50.482	50.482	50.482	50.482	50.482	50.482	50.482	50.482	50.482	50.482	50.482	50.482
50.482	50.482	50.482	50.482	50.482	50.482	50.482	50.482	50.482	50.482	50.482	50.482	50.482	50.482	50.482	50.482	50.482	50.482	50.482	50.482	50.482	50.482	50.482	50.482	50.482	50.482	50.482	50.482	50.482	50.482	50.482	50.482	50.482	50.482	50.482	50.482	50.482	50.482	50.482	50.482	50.482	50.482	50.482	50.482	50.482	50.482	50.482	50.482	50.482	50.482
50.482	50.482	50.482	50.482	50.482	50.482	50.482	50.482	50.482	50.482	50.482	50.482	50.482	50.482	50.482	50.482	50.482	50.482	50.482	50.482	50.482	50.482	50.482	50.482	50.482	50.482	50.482	50.482	50.482	50.482	50.482	50.482	50.482	50.482	50.482	50.482	50.482	50.482	50.482	50.482	50.482	50.482	50.482	50.482	50.482	50.482	50.482	50.482	50.482	50.482
50.482	50.482	50.482	50.482	50.482	50.482	50.482	50.482	50.482	50.482	50.482	50.482	50.482	50.482	50.482	50.482	50.482	50.482	50.482	50.482	50.482	50.482	50.482	50.482	50.482	50.482	50.482	50.482	50.482	50.482	50.482	50.482	50.482	50.482	50.482	50.482	50.482	50.482	50.482	50.482	50.482	50.482	50.482	50.482	50.482	50.482	50.482	50.482	50.482	50.482
50.482	50.482	50.482	50.482	50.482	50.482	50.482	50.482	50.482	50.482	50.482	50.482	50.482	50.482	50.482	50.482	50.482	50.482	50.482	50.482	50.482	50.482	50.482	50.482	50.482	50.482	50.482	50.482	50.482	50.482	50.482	50.482	50.482	50.482	50.482	50.482	50.482	50.482	50.482	50.482	50.482	50.482	50.482	50.482	50.482	50.482	50.482	50.482	50.482	50.482
50.482	50.482	50.482	50.482	50.482	50.482	50.482	50.482	50.482	50.482	50.482	50.482	50.482	50.482	50.482	50.482	50.482	50.482	50.482	50.482	50.482	50.482	50.482	50.482	50.482	50.482	50.482	50.482	50.482	50.482	50.482	50.482	50.482	50.482	50.482	50.482	50.482	50.482	50.482	50.482	50.482	50.482	50.482	50.482	50.482	50.482	50.482	50.482	50.482	50.482
50.482	50.482	50.482	50.482	50.482	50.482	50.482	50.482	50.482	50.482	50.482	50.482	50.482	50.482	50.482	50.482	50.482	50.482	50.482	50.482	50.482	50.482	50.482	50.482	50.482	50.482	50.482	50.482	50.482	50.482	50.482	50.482	50.482	50.482	50.482	50.482	50.482	50.482	50.482	50.482	50.482	50.482	50.482	50.482	50.482	50.482	50.482	50.482	50.482	50.482
50.482	50.482	50.482	50.482	50.482	50.482	50.482	50.482	50.482	50.482	50.482	50.482	50.482	50.482	50.482	50.482	50.482	50.482	50.482	50.482	50.482	50.482	50.482	50.482	50.482	50.482	50.482	50.482	50.482	50.482	50.482	50.482	50.482	50.482	50.482	50.482	50.482	50.482	50.482	50.482	50.482	50.482	50.482	50.482	50.482	50.482	50.482	50.482	50.482	50.482
50.482	50.482	50.482	50.482	50.482	50.482	50.482	50.482	50.482	50.482	50.482	50.482	50.482	50.482	50.482	50.482	50.482	50.482	50.482	50.482	50.482	50.482	50.482	50.482	50.482	50.482	50.482	50.482	50.482	50.482	50.482	50.482	50.482	50.482	50.482	50.482	50.482	50.482	50.482	50.482	50.482	50.482	50.482	50.482	50.482	50.482	50.482	50.482	50.482	50.482
50.482	50.482	50.482	50.482	50.482	50.482	50.482	50.482	50.482	50.482	50.482	50.482	50.482	50.482	50.482	50.482	50.482	50.482	50.482	50.482	50.482	50.482	50.482	50.482	50.482	50.482	50.482	50.482	50.482	50.482	50.482	50.482	50.482	50.482	50.482	50.482	50.482	50.482	50.482	50.482	50.482	50.482	50.482	50.482	50.482	50.482	50.482	50.482	50.482	50.482
50.482	50.482	50.482	50.482	50.482	50.482	50.482	50.482	50.482	50.482	50.482	50.482	50.482	50.482	50.482	50.482	50.482	50.482	50.482	50.482	50.482	50.482	50.482	50.482	50.482	50.482	50.482	50.482	50.482	50.482	50.482	50.482	50.482	50.482	50.482	50.482	50.482	50.482	50.482	50.482	50.482	50.482	50.482	50.482	50.482	50.482	50.482	50.482	50.482	50.482
50.482	50.482	50.482	50.482	50.482	50.482	50.482	50.482	50.482	50.482	50.482	50.482	50.482	50.482	50.482	50.482	50.482	50.482	50.482	50.482	50.482	50.482	50.482	50.482	50.482	50.482	50.482	50.482	50.482	50.482	50.482	50.482	50.482	50.482	50.482	50.482	50.482	50.482	50.482	50.482	50.482	50.482	50.482	50.482	50.482	50.482	50.482	50.482	50.482	50.482
50.482	50.482	50.482	50.482	50.482	50.482	50.482	50.482	50.482	50.482	50.482	50.482	50.482	50.482	50.482	50.482	50.482	50.482	50.482	50.482	50.482	50.482	50.482	50.482	50.482	50.482	50.482	50.482	50.482	50.482	50.482	50.482	50.482	50.482	50.482	50.482	50.482	50.482	50.482	50.482	50.482	50.482	50.482	50.482	50.482	50.482	50.482	50.482	50.482	50.482
50.482	50.482	50.482	50.482	50.482	50.482	50.482	50.482	50.482	50.482	50.482	50.482	50.482	50.482	50.482	50.482	50.482	50.482	50.482	50.482	50.482	50.482	50.482	50.482	50.482	50.482	50.482	50.482	50.482	50.482	50.482	50.482	50.482	50.482	50.482	50.482	50.482	50.482	50.482	50.482	50.482	50.482	50.482	50.482	50.482	50.482	50.482	50.482	50.482	50.482
50.482	50.482	50.482	50.482	50.482	50.482	50.482	50.482	50.482	50.482	50.482	50.482	50.482	50.482	50.482	50.482	50.482	50.482	50.482	50.482	50.482	50.482	50.482	50.482	50.482	50.482	50.482	50.482	50.482	50.482	50.482	50.482	50.482	50.482	50.482	50.482	50.482	50.482	50.482	50.482	50.482	50.482	50.482	50.482	50.482	50.482	50.482	50.482	50.482	50.482
50.482	50.482	50.482	50.482	50.482	50.482	50.482	50.482	50.482	50.482	50.482	50.482	50.482	50.482	50.482	50.482	50.482	50.482	50.482	50.482	50.482	50.482	50.482	50.482	50.482	50.482	50.482	50.482	50.482	50.482	50.482	50.482	50.482	50.482	50.482	50.482	50.482	50.482	50.482	50.482	50.482	50.482	50.482	50.482	50.482	50.482	50.482	50.482	50.482	50.482
50.482	50.482	50.482	50.482	50.482	50.482	50.482	50.482	50.482	50.482	50.482	50.482	50.482	50.482	50.482	50.482	50.482	50.482	50.482	50.482	50.482	50.482	50.482	50.482	50.482	50.482	50.482	50.482	50.482	50.482	50.482	50.482	50.482	50.482	50.482	50.482	50.482	50.482	50.482	50.482	50.482	50.482	50.482	50.482	50.482	50.482	50.482	50.482	50.482	50.482
50.482	50.482	50.482	50.482	50.482	50.482	50.482	50.482	50.482	50.482	50.482	50.482	50.482	50.482	50.482	50.482	50.482	50.482	50.482	50.482	50.482	50.482	50.482	50.482	50.482	50.482	50.482	50.482	50.482	50.482	50.482	50.482	50.482	50.482	50.482	50.482	50.482	50.482	50.482	50.482	50.482	50.482	50.482	50.482	50.482	50.482	50.482	50.482	50.482	50.482
50.482	50.482	50.482	50.482	50.482	50.482	50.482	50.482	50.482	50.482	50.482	50.482	50.482	50.482	50.482	50.482	50.482	50.482	50.482	50.482	50.482	50.482	50.482	50.482	50.482	50.482	50.482	50.482	50.482	50.482	50.482	50.482	50.482	50.482	50.482	50.482	50.482	50.482	50.482	50.482	50.482	50.482	50.482	50.482	50.482	50.482	50.482	50.482	50.482	50.482
50.482	50.482	50.482	50.482	50.482	50.482	50.482	50.482	50.482	50.482	50.482	50.482	50.482	50.482	50.482	50.482	50.482	50.482	50.482	50.482	50.482	50.482	50.482	50.482	50.482	50.482	50.482	50.482	50.482	50.482	50.482	50.482	50.482	50.482	50.482	50.482	50.482	50.482	50.482	50.482	50.482	50.482	50.482	50.482	50.482	50.482	50.482	50.482	50.482	50.482
50.482	50.482	50.482	50.482	50.482	50.482	50.482	50.482	50.482	50.482	50.482	50.482	50.482	50.482	50.482	50.482	50.482	50.482	50.482	50.482	50.482	50.482	50.482	50.482	50.482	50.482	50.482	50.482	50.482	50.482	50.482	50.482	50.482	50.482	50.482	50.482	50.482	50.482	50.482	50.482	50.482	50.482	50.482	50.482	50.482	50.482	50.482	50.482	50.482	50.482
50.482	50.482	50.482	50.482	50.482	50.482	50.482	50.482	50.482	50.482	50.482	50.482	50.482	50.482	50.482	50.482	50.482	50.482	50.482	50.482	50.482	50.482	50.482	50.482	50.482	50.482	50.482	50.482	50.482	50.482	50.482	50.482	50.482	50.482	50.482	50.482	50.482	50.482	50.482	50.482	50.482	50.482	50.482	50.482	50.482	50.482	50.482	50.482	50.482	50.482
50.482	50.482	50.482	50.482	50.482	50.482	50.482	50.482	50.482	50.482	50.482	50.482	50.482	50.482	50.482	50.482	50.482	50.482	50.482	50.482	50.482	50.482	50.482	50.482	50.482	50.482	50.482	50.482	50.482	50.482	50.482	50.482	50.482	50.482	50.482	50.482	50.482	50.482	50.482	50.482	50.482	50.482	50.482	50.482	50.482	50.482	50.482	50.482	50.482	50.482
50.482	50.482	50.482	50.482	50.482	50.482	50.482	50.482	50.482	50.482	50.482	50.482	50.482	50.482	50.482	50.482	50.482	50.482	50.482	50.482	50.482	50.482	50.482	50.482	50.482	50.482	50.482	50.482	50.482	50.482	50.482	50.482	50.482	50.482	50.482	50.482	50.482	50.482	50.482	50.482	50.482	50.482	50.482	50.482	50.482	50.482	50.482	50.482	50.482	50.482
50.482	50.482	50.482	50.482	50.482	50.482	50.482	50.482	50.482	50.482	50.482	50.482	50.482	50.482	50.482	50.482	50.482	50.482	50.482	50.482	50.482	50.482	50.482	50.482	50.482	50.482	50.482	50.482	50.482	50.482	50.482	50.482	50.482	50.482	50.482	50.482	50.482	50.482	50.482	50.482	50.482	50.482	50.482	50.482	50.482	50.482	50.482	50.482	50.482	50.482
50.482	50.482	50.482	50.482	50.482	50.482	50.482	50.482	50.482	50.482	50.482	50.482	50.482	50.482	50.482	50.482	50.482	50.482	50.482	50.482	50.482	50.482	50.482	50.482	50.482	50.482	50.482	50.482	50.482	50.482	50.482	50.482	50.482	50.482	50.482	50.482	50.482	50.482	50.482	50.482	50.482	50.482	50.482	50.482	50.482	50.482	50.482	50.482	50.482	50.482
50.482	50.482	50.482	50.482	50.482	50.482	50.482	50.482	50.482	50.482	50.482	50.482	50.482	50.482	50.482	50.482	50.482	50.482	50.482	50.482	50.482	50.482	50.482	50.482	50.482	50.482	50.482	50.482	50.482	50.482	50.482	50.482	50.482	50.482	50.482	50.482	50.482	50.482	50.482	50.482	50.482	50.482	50.482	50.482	50.482	50.482	50.482	50.482	50.482	50.482
50.482	50.482	50.482	50.482	50.482	50.482	50.482	50.482	50.482	50.482	50.482	50.482	50.482	50.482	50.482	50.482	50.482	50.482	50.482	50.482	50.482	50.482	50.482	50.482	50.482	50.482	50.482	50.482	50.482	50.482	50.482	50.482	50.482	50.482	50.482	50.482	50.482	50.482	50.482	50.482	50.482	50.482	50.482	50.482	50.482	50.482	50.482	50.482	50.482	50.482
50.482	50.482	50.482	50.482	50.482	50.482	50.482	50.482	50.482	50.482	50.482	50.482	50.482	50.482	50.482	50.482	50.482	50.482	50.482	50.482	50.482	50.482	50.482	50.482	50.482	50.482	50.482	50.482	50.482	50.482	50.482	50.482	50.482	50.482	50.482	50.482	50.482	50.482	50.482	50.482	50.482	50.482	50.482	50.482	50.482	50.482	50.482	50.482	50.482	50.482
50.482	50.482	50.482	50.482	50.482	50.482	50.482	50.482	50.482	50.482	50.482	50.482	50.482	50.482	50.482	50.482	50.482	50.482	50.482	50.482	50.482	50.482	50.482	50.482	50.482	50.482	50.482	50.482	50.482	50.482	50.482	50.482	50.482	50.482	50.482	50.482	50.482	50.482	50.482	50.482	50.482	50.482	50.482	50.482	50.482	50.482	50.482	50.482	50.482	50.482
50.482	50.482	50.482	50.482	50.482	50.482	50.482	50.482	50.482	50.482	50.482	50.482	50.482	50.482	50.482	50.482	50.482	50.482	50.482	50.482	50.482	50.482	50.482	50.482	50.482	50.482	50.482	50.482	50.482	50.482	50.482	50.482	50.482	50.482	50.482	50.482	50.482	50.482	50.482	50.482	50.482	50.482	50.482	50.482	50.482	50.482	50.482	50.482	50.482	50.482
50.482	50.482	50.482	50.482	50.482	50.482	50.482	50.482	50.482	50.482	50.482	50.482	50.482	50.482	50.482	50.482	50.482	50.482	50.482	50.482	50.482	50.482	50.482	50.482	50.482	50.482	50.482	50.482	50.482	50.482	50.482	50.482	50.482	50.482	50.482	50.482	50.482	50.482	50.482	50.482	50.482	50.482	50.482	50.482	50.482	50.482	50.482	50.482	50.482	50.482
50.482	50.482	50.482	50.482	50.482	50.482	50.482	50.482	50.482	50.482	50.482	50.482	50.482	50.482	50.482	50.482	50.482	50.482	50.482	50.482	50.482	50.482	50.482	50.482	50.482	50.482	50.482	50.482	50.482	50.482	50.482	50.482	50.482	50.482	50.482	50.482	50.482	50.482	50.482	50.482	50.482	50.482	50.482	50.482	50.482	50.482	50.482	50.482	50.482	50.482
50.482	50.482	50.482	50.482	50.482	50.482	50.482	50.482	50.482	50.482	50.482	50.482	50.482	50.482	50.482	50.482	50.482	50.482	50.482	50.482	50.482	50.482	50.482	50.482	50.482	50.482	50.482	50.482	50.482	50.482	50.482	50.482	50.482	50.482	50.482	50.482	50.482	50.482	50.482	50.482	50.482	50.482	50.482	50.482	50.482	50.482	50.482	50.482	50.482	50.482
50.482	50.482	50.482	50.482	50.482	50.482	50.482	50.482	50.482	50.482	50.482	50.482	50.482	50.482	50.482	50.482	50.482	50.482	50.482	50.482	50.482	50.482	50.482	50.482	50.482	50.482	50.482	50.482	50.482	50.482	50.482	50.482	50.482	50.482	50.482	50.482	50.482	50.482	50.482	50.482	50.482	50.482	50.482	50.482	50.482	50.482	50.482	50.482	50.482	50.482
50.482	50.482	50.482	50.482	50.482	50.482	50.482	50.482	50.482	50.482	50.482	50.482	50.482	50.482	50.482	50.482	50.482	50.482	50.482	50.482	50.482	50.482	50.482	50.482	50.482	50.482	50.482	50.482	50.482	50.482	50.482	50.482	50.482	50.482	50.482	50.482	50.482	50.482	50.482	50.482	50.482	50.482	50.482	50.482	50.482	50.482	50.482	50.482	50.482	50.482
50.482	50.482	50.482	50.482	50.482	50.482	50.482	50.482	50.482	50.482	50.482	50.482	50.482	50.482	50.482	50.482	50.482	50.482	50.482	50.482	50.482	50.482	50.482	50.482	50.482	50.482	50.482	50.482	50.482	50.482	50.482	50.482	50.482	50.482	50.482	50.482	50.482	50.482	50.482	50.482	50.482	50.482	50.482	50.482	50.482	50.482	50.482	50.482	50.482	50.482
50.482	50.482	50.482	50.482	50.482	50.482	50.482	50.482	50.482	50.482	50.482	50.482	50.482	50.482	50.482	50.482	50.482	50.482	50.482	50.482	50.482	50.482	50.482	50.482	50.482	50.482	50.482	50.482	50.482	50.482	50.482	50.482	50.482	50.482	50.482	50.482	50.482	50.482	50.482	50.482	50.482	50.482	50.482	50.482	50.482	50.482	50.482	50.482	50.482	50.482
50.482	50.482	50.482	50.482	50.482	50.482	50.482	50.482	50.482	50.482	50.482	50.482	50.482	50.482	50.482	50.482	50.482	50.482	50.482	50.482	50.482	50.482	50.482	50.482	50.482	50.482	50.482	50.482	50.482	50.482	50.482	50.482	50.482	50.482	50.482	50.482	50.482	50.482	50.482	50.482	50.482	50.482	50.482	50.482	50.482	50.482	50.482	50.482	50.482	50.482
50.482	50.482	50.482	50.482	50.482	50.482	50.482	50.482	50.482	50.482	50.482	50.482	50.482	50.482	50.482	50.482	50.482	50.482	50.482	50.482	50.482	50.482	50.482	50.482	50.482	50.482	50.482	50.482	50.482	50.482	50.482	50.482	50.482	50.482	50.482	50.482	50.482	50.482	50.482	50.482	50.482	50.482	50.482	50.482	50.482	50.482	50.482	50.482	50.482	50.482
50.482	50.482	50.482	50.482	50.482	50.482	50.482	50.482	50.482	50.482	50.482	50.482	50.482	50.482	50.482	50.482	50.482	50.482	50.482	50.482	50.482	50.482	50.482	50.482	50.482	50.482	50.482	50.482	50.482	50.482	50.482	50.482	50.482	50.482	50.482	50.482	50.482	50.482	50.482	50.482	50.482	50.482	50.482	50.482	50.482	50.482	50.482	50.482	50.482	50.482
50.482	50.482	50.482	50.482	50.482	50.482	50.482	50.482	50.482	50.482	50.482	50.482	50.482	50.482	50.482	50.482	50.482	50.482	50.482	50.482	50.482	50.482	50.482	50.482	50.482	50.482	50.482	50.482	50.482	50.482	50.482	50.482	50.482	50.482	50.482	50.482	50.482	50.482	50.482	50.482	50.482	50.482	50.482	50.482	50.482	50.482	50.482	50.482	50.482	50.482
50.482	50.482	50.482	50.482	50.482	50.482	50.482	50.482	50.482	50.482	50.482	50.482	50.482	50.482	50.482	50.482	50.482	50.482	50.482	50.482	50.482	50.482	50.482	50.482	50.482	50.482	50.482	50.482	50.482	50.482	50.482	50.482	50.482	50.482	50.482	50.482	50.482	50.482	50.482	50.482	50.482	50.482	50.482	50.482	50.482	50.482	50.482	50.482	50.482	50.482
50.482	50.482	50.482	50.482	50.482	50.482	50.482	50.482	50.482	50.482	50.482	50.482	50.482	50.482	50.482	50.482	50.482	50.482	50.482	50.482	50.482	50.482	50.482	50.482	50.482	50.482	50.482	50.482	50.482	50.482	50.482	50.482	50.482	50.482	50.482	50.482	50.482	50.482	50.482	50.482	50.482	50.482	50.482	50.482	50.482	50.482	50.482	50.482	50.482	50.482
50.482	50.482	50.482	50.482	50.482	50.482	50.482	50.482	50.482	50.482	50.482	50.482	50.482	50.482	50.482	50.482	50.482	50.482	50.482	50.482	50.482	50.482	50.482	50.482	50.482	50.482	50.482	50.482	50.482	50.482	50.482	50.482	50.482	50.482	50.482	50.482	50.482	50.482	50.482	50.482	50.482	50.482	50.482	50.482	50.482	50.482	50.482	50.482	50.482	50.482
50.482	50.482	50.482	50.482	50.482	50.482	50.482	50.482	50.482	50.482	50.482	50.482	50.482	50.482	50.482	50.482	50.482	50.482	50.482	50.482	50.482	50.482	50.482	50.482	50.482	50.482	50.482	50.482	50.482	50.482	50.482	50.482	50.482	50.482	50.482	50.482	50.482	50.482	50.482	50.482	50.482	50.482	50.482	50.482	50.482	50.482	50.482	50.482	50.482	50.482
50.482	50.482	50.482	50.482	50.482	50.482	50.482	50.482	50.482	50.482	50.482	50.482	50.482	50.482	50.482	50.482	50.482	50.482	50.482	50.482	50.482	50.482	50.482	50.482	50.482	50.482	50.482	50.482	50.482	50.482	50.482	50.482	50.482	50.482	50.482	50.482	50.482	50.482	50.482	50.482	50.482	50.482	50.482	50.482	50.482	50.482	50.482	50.482	50.482	50.482
50.482	50.482	50.482	50.482	50.482	50.482	50.482	50.482	50.482	50.482	50.482	50.482	50.482	50.482	50.482	50.482	50.482	50.482	50.482	50.482	50.482	50.482	50.482	50.482	50.482	50.482	50.482	50.482	50.482	50.482	50.482	50.482	50.482	50.482	50.482	50.482	50.482	50.482	50.482	50.482	50.482	50.482	50.482	50.482	50.482	50.482	50.482	50.482	50.482	50.482
50.482	50.482	50.482	50.482	50.482	50.482	50.482	50.482	50.482	50.482	50.482	50.482	50.482	50.482	50.482	50.482	50.482	50.482	50.482	50.482	50.482	50.482	50.482	50.482	50.482	50.482	50.482	50.482	50.482	50.482	50.482	50.482	50.482	50.482	50.482	50.482	50.482	50.482	50.482	50.482	50.482	50.482	50.482	50.482	50.482	50.482	50.482	50.482	50.482	50.482
50.482	50.482	50.482	50.482	50.482	50.482	50.482	50.482	50.482	50.482	50.482	50.482	50.482	50.482	50.482	50.482	50.482	50.482	50.482	50.482	50.482	50.482	50.482	50.482	50.482	50.482	50.482	50.482	50.482	50.482	50.482	50.482	50.482	50.482	50.482	50.482	50.482	50.482	50.482	50.482	50.482	50.482	50.482	50.482	50.482	50.482	50.482	50.482	50.482	50.482
50.482	50.482	50.482	50.482	50.482	50.482	50.482	50.482	50.482	50.482	50.482	50.482	50.482	50.482	50.482	50.482	50.482	50.482	50.482	50.482	50.482	50.482	50.482	50.482	50.482	50.482	50.482	50.482	50.482	50.482	50.482	50.482	50.482	50.482	50.482	50.482	50.482	50.482	50.482	50.482	50.482	50.482	50.482	50.482	50.482	50.482	50.482	50.482	50.482	50.482
50.482	50.482	50.482	50.482	50.482	50.482	50.482	50.482	50.482	50.482	50.482	50.482	50.482	50.482	50.482	50.482	50.482	50.482	50.482	50.482	50.482	50.482	50.482	50.482	50.482	50.482	50.482	50.482	50.482	50.482	50.482	50.482	50.482	50.482	50.482	50.482	50.482	50.482	50.482	50.482	50.482	50.482	50.482	50.482	50.482	50.482	50.482	50.482	50.482	50.482
50.482	50.482	50.482	50.482	50.482	50.482	50.482	50.482	50.482	50.482	50.482	50.482	50.482	50.482	50.482	50.482	50.482	50.482	50.482	50.482	50.482	50.482	50.482	50.482	50.482	50.482	50.482	50.482	50.482	50.482	50.482	50.482	50.482	50.482	50.482	50.482	50.482	50.482	50.482	50.482	50.482	50.482	50.482	50.482	50.482	50.482	50.482	50.482	50.482	50.482
50.482	50.482	50.482	50.482	50.482	50.482	50.482	50.482	50.482	50.482	50.482	50.482	50.482	50.482	50.482	50.482	50.482	50.482	50.482	50.482	50.482	50.482	50.482	50.482	50.482	50.482	50.482	50.482	50.482	50.482	50.482	50.482	50.482	50.482	50.482	50.482	50.482	50.482	50.482	50.482	50.482	50.482	50.482	50.482	50.482	50.482	50.482	50.482	50.482	50.482
50.482	50.482	50.482	50.482	50.482	50.482	50.482	50.482	50.482	50.482	50.482	50.482	50.482	50.482	50.482	50.482	50.482	50.482	50.482	50.482	50.482	50.482	50.482	50.482	50.482	50.482	50.482	50.482	50.482	50.482	50.482	50.482	50.482	50.482	50.482	50.482	50.482	50.482	50.482	50.482	50.482	50.482	50.482	50.482	50.482	50.482	50.482	50.482	50.482	50.482
50.482	50.482	50.482	50.482	50.482	50.482	50.482	50.482	50.482	50.482	50.482	50.482	50.482	50.482	50.482	50.482	50.482	50.482	50.482	50.482	50.482	50.482	50.482	50.482	50.482	50.482	50.482	50.482	50.482	50.482	50.482	50.482	50.482	50.482	50.482	50.482	50.482	50.482	50.482	50.482	50.482	50.482	50.482	50.482	50.482	50.482	50.482	50.482	50.482	50.482
50.482	50.482	50.482	50.482	50.482	50.482	50.482	50.482	50.482	50.482	50.482	50.482	50.482	50.482	50.482	50.482	50.482	50.482	50.482	50.482	50.482	50.482	50.482	50.482	50.482	50.482	50.482	50.482	50.482	50.482	50.482	50.482	50.482	50.482	50.482	50.482	50.482	50.482	50.482	50.482	50.482	50.482	50.482	50.482	50.482	50.482	50.482	50.482	50.482	50.482
50.482	50.482	50.482	50.482	50.482	50.482	50.482	50.482	50.482	50.482	50.482	50.482	50.482	50.482	50.482	50.482	50.482	50.482	50.482	50.482	50.482	50.482	50.482	50.482	50.482	50.482	50.482	50.482	50.482	50.482	50.482	50.482	50.482	50.482	50.482	50.482	50.482	50.482	50.482	50.482	50.482	50.482	50.482	50.482	50.482	50.482	50.482	50.482	50.482	50.482
50.482	50.482	50.482	50.482	50.482	50.482	50.482	50.482	50.482	50.482	50.482	50.482	50.482	50.482	50.482	50.482	50.482	50.482	50.482	50.482	50.482	50.482	50.482	50.482	50.482	50.482	50.482	50.482	50.482	50.482	50.482	50.482	50.482	50.482	50.482	50.482	50.482	50.482	50.482	50.482	50.482	50.482	50.482	50.482	50.482	50.482	50.482	50.482	50.482	50.482
50.482	50.482	50.482	50.482	50.482	50.482	50.482	50.482	50.482	50.482	50.482	50.482	50.482	50.482	50.482	50.482	50.482	50.482	50.482	50.482	50.482	50.482	50.482	50.482	50.482	50.482	50.482	50.482	50.482	50.482	50.482	50.482	50.482	50.482	50.482	50.482	50.482	50.482	50.482	50.482	50.482	50.482	50.482	50.482	50.482	50.482	50.482	50.482	50.482	50.482
50.482	50.482	50.482	50.482	50.482	50.482	50.482	50.482	50.482	50.482	50.482	50.482	50.482	50.482	50.482	50.482	50.482	50.482	50.482	50.482	50.482	50.482	50.482	50.482	50.482	50.482	50.482	50.482	50.482	50.482	50.482	50.482	50.482	50.482	50.482	50.482	50.482	50.482	50.482	50.482	50.482	50.482	50.482	50.482	50.482	50.482	50.482	50.482	50.482	50.482
50.482	50.482	50.482	50.482	50.482	50.482	50.482	50.482	50.482	50.482	50.482	50.482	50.482	50.482	50.482	50.482	50.482	50.482	50.482	50.482	50.482	50.482	50.482	50.482	50.482	50.482	50.482	50.482	50.482	50.482	50.482	50.482	50.482	50.482	50.482	50.482	50.482	50.482	50.482	50.482	50.482	50.482	50.482	50.482	50.482	50.482	50.482	50.482	50.482	50.482
50.482	50.482	50.482	50.482	50.482	50.482	50.482	50.482	50.482	50.482	50.482	50.482	50.482	50.482	50.482	50.482	50.482	50.482	50.482	50.482	50.482	50.482	50.482	50.482	50.482	50.482	50.482	50.482	50.482	50.482	50.482	50.482	50.482	50.482	50.482	50.482	50.482	50.482	50.482	50.482	50.482	50.482	50.482	50.482	50.482	50.482	50.482	50.482	50.482	50.482
50.482	50.482	50.482	50.482	50.482	50.482	50.482	50.482	50.482	50.482	50.482	50.482	50.482	50.482	50.482	50.482	50.482	50.482	50.482	50.482	50.482	50.482	50.482	50.482	50.482	50.482	50.482	50.482	50.482	50.482	50.482	50.482	50.482	50.482	50.482	50.482	50.482	50.482	50.482	50.482	50.482	50.482	50.482	50.482	50.482	50.482	50.482	50.482	50.482	50.482
50.482	50.482	50.482	50.482	50.482	50.482	50.482	50.482	50.482	50.482	50.482	50.482	50.482	50.482	50.482	50.482	50.482	50.482	50.482	50.482	50.482	50.482	50.482	50.482	50.482	50.482	50.482	50.482	50.482	50.482	50.482	50.482	50.482	50.482	50.482	50.482	50.482	50.482	50.482	50.482	50.482	50.482	50.482	50.482	50.482	50.482	50.482	50.482	50.482	50.482
50.482	50.482	50.482	50.482	50.482	50.482	50.482	50.482	50.482	50.482	50.482	50.482	50.482	50.482	50.482	50.482	50.482	50.482	50.482	50.482	50.482	50.482	50.482	50.482	50.482	50.482	50.482	50.482	50.482	50.482	50.482	50.482	50.482	50.482	50.482	50.482	50.482	50.482	50.482	50.482	50.482	50.482	50.482	50.482	50.482	50.482	50.482	50.482	50.482	50.482
50.482	50.482	50.482	50.482	50.482	50.482	50.482	50.482	50.482	50.482	50.482	50.482	50.482	50.482	50.482	50.482	50.482	50.482	50.482	50.482	50.482	50.482	50.482	50.482	50.482	50.482	50.482	50.482	50.482	50.482	50.482	50.482	50.482	50.482	50.482	50.482	50.482	50.482	50.482	50.482	50.482	50.482	50.482	50.482	50.482	50.482	50.482	50.482	50.482	50.482
50.482	50.482	50.482	50.482	50.482	50.482	50.482	50.482	50.482	50.482	50.482	50.482	50.482	50.482	50.482	50.482	50.482	50.482	50.482	50.482	50.482	50.482	50.482	50.482	50.482	50.482	50.482	50.482	50.482	50.482	50.482	50.482	50.482	50.482	50.482	50.482	50.482	50.482	50.482	50.482	50.482	50.482	50.482	50.482	50.482	50.482	50.482	50.482	50.482	50.482
50.482	50.482	50.482	50.482	50.482	50.482	50.482	50.482	50.482	50.482	50.482	50.482	50.482	50.482	50.482	50.482	50.482	50.482	50.482	50.482	50.482	50.482	50.482	50.482	50.482	50.482	50.482	50.482	50.482	50.482	50.482	50.482	50.482	50.482	50.482	50.482	50.482	50.482	50.482	50.482	50.482	50.482	50.482	50.482	50.482	50.482	50.482	50.482	50.482	50.482
50.482	50.482	50.482	50.482	50.482	50.482	50.482	50.482	50.482	50.482	50.482	50.482	50.482	50.482	50.482	50.482	50.482	50.482	50.482	50.482	50.482	50.482	50.482	50.482	50.482	50.482	50.482	50.482	50.482	50.482	50.482	50.482	50.482	50.482	50.482	50.482	50.482	50.482	50.482	50.482	50.482	50.482	50.482	50.482	50.482	50.482	50.482	50.482	50.482	50.482
50.482	50.482	50.482	50.482	50.482	50.482	50.482	50.482	50.482	50.482	50.482	50.482	50.482	50.482	50.482	50.482	50.482	50.482	50.482	50.482	50.482	50.482	50.482	50.482	50.482	50.482	50.482	50.482	50.482	50.482	50.482	50.482	50.482	50.482	50.482	50.482	50.482	50.482	50.482	50.482	50.482	50.482	50.482	50.482	50.482	50.482	50.482	50.482	50.482	50.482
50.482	50.482	50.482	50.482	50.482	50.482	50.482	50.482	50.482	50.482	50.482	50.482	50.482	50.482	50.482	50.482	50.482	50.482	50.482	50.482	50.482	50.482	50.482	50.482	50.482	50.482	50.482	50.482	50.482	50.482	50.482	50.482	50.482	50.482	50.482	50.482	50.482	50.482	50.482	50.482	50.482	50.482	50.482	50.482	50.482	50.482	50.482	50.482	50.482	50.482
50.482	50.482	50.482	50.482	50.482	50.482	50.482	50.482	50.482	50.482	50.482	50.482	50.482	50.482	50.482	50.482	50.482	50.482	50.482	50.482	50.482	50.482	50.482	50.482	50.482	50.482	50.482	50.482	50.482	50.482	50.482	50.482	50.482	50.482	50.482	50.482	50.482	50.482	50.482	50.482	50.482	50.482	50.482	50.482	50.482	50.482	50.482	50.482	50.482	50.482
50.482	50.482	50.482	50.482	50.482	50.482	50.482	50.482	50.482	50.482	50.482	50.482	50.482	50.482	50.482	50.482	50.482	50.482	50.482	50.482	50.482	50.482	50.482	50.482	50.482	50.482	50.482	50.482	50.482	50.482	50.482	50.482	50.482	50.482	50.482	50.482	50.482	50.482	50.482	50.482	50.482	50.482	50.482	50.482	50.482	50.482	50.482	50.482	50.482	50.482
50.482	50.482	50.482	50.482	50.482	50.482	50.482	50.482	50.482	50.482	50.482	50.482	50.482	50.482	50.482	50.482	50.482	50.482	50.482	50.482	50.482	50.482	50.482	50.482	50.482	50.482	50.482	50.482	50.482	50.482	50.482	50.482	50.482	50.482	50.482	50.482	50.482	50.482	50.482	50.482	50.482	50.482	50.482	50.482	50.482	50.482	50.482	50.482	50.482	50.482
50.482	50.482	50.482	50.482	50.482	50.482	50.482	50.482	50.482	50.482	50.482	50.482	50.482	50.482	50.482	50.482	50.482	50.482	50.482	50.482	50.482	50.482	50.482	50.482	50.482	50.482	50.482	50.482	50.482	50.482	50.482	50.482	50.482	50.482	50.482	50.482	50.482	50.482	50.482	50.482	50.482	50.482	50.482	50.482	50.482	50.482	50.482	50.482	50.482	50.482
50.482	50.482	50.482	50.482	50.482	50.482	50.482	50.482	50.482	50.482	50.482	50.482	50.482	50.482	50.482	50.482	50.482	50.482	50.482	50.482	50.482	50.482	50.482	50.482	50.482	50.482	50.482	50.482	50.482	50.482	50.482	50.482	50.482	50.482	50.482	50.482	50.482	50.482	50.482	50.482	50.482	50.482	50.482	50.482	50.482	50.482	50.482	50.482	50.482	50.482
50.482	50.482	50.482	50.482	50.482	50.482	50.482	50.482	50.482	50.482	50.482	50.482	50.482	50.482	50.482	50.482	50.482	50.482	50.482	50.482	50.482	50.482	50.482	50.482	50.482	50.482	50.482	50.482	50.482	50.482	50.482	50.482	50.482	50.482	50.482	50.482	50.482	50.482	50.482	50.482	50.482	50.482	50.482	50.482	50.482	50.482	50.482	50.482	50.482	50.482
50.482	50.482	50.482	50.482	50.482	50.482	50.482	50.482	50.482	50.482	50.482	50.482	50.482	50.482	50.482	50.482	50.482	50.482	50.482	50.482	50.482	50.482	50.482	50.482	50.482	50.482	50.482	50.482	50.482	50.482	50.482	50.482	50.482	50.482	50.482	50.482	50.482	50.482	50.482	50.482	50.482	50.482	50.482	50.482	50.482	50.482	50.482	50.482	50.482	50.482
50.482	50.482	50.482	50.482	50.482	50.482	50.482	50.482	50.482	50.482	50.482	50.482	50.482	50.482	50.482	50.482	50.482	50.482	50.482	50.482	50.482	50.482	50.482	50.482	50.482	50.482	50.482	50.482	50.482	50.482	50.482	50.482	50.482	50.482	50.482	50.482	50.482	50.482	50.482	50.482	50.482	50.482	50.482	50.482	50.482	50.482	50.482	50.482	50.482	50.482
50.482	50.482	50.482	50.482	50.482	50.482	50.482	50.482	50.482	50.482	50.482	50.482	50.482	50.482	50.482	50.482	50.482	50.482	50.482	50.482	50.482	50.482	50.482	50.482	50.482	50.482	50.482	50.482	50.482	50.482	50.482	50.482	50.482	50.482	50.482	50.482	50.482	50.482	50.482	50.482	50.482	50.482	50.482	50.482	50.482	50.482	50.482	50.482	50.482	50.482
50.482	50.482	50.482	50.482	50.482	50.482	50.482	50.482	50.482	50.482	50.482	50.482	50.482	50.482	50.482	50.482	50.482	50.482	50.482	50.482	50.482	50.482	50.482	50.482	50.482	50.482	50.482	50.482	50.482	50.482	50.482	50.482	50.482	50.482	50.482	50.482	50.482	50.482	50.482	50.482	50.482	50.482	50.482	50.482	50.482	50.482	50.482	50.482	50.482	50.482
50.482	50.482	50.482	50.482	50.482	50.482	50.482	50.482	50.482	50.482	50.482	50.482	50.482	50.482	50.482	50.482	50.482	50.482	50.482	50.482	50.482	50.482	50.482	50.482	50.482	50.482	50.482	50.482	50.482	50.482	50.482	50.482	50.482	50.482	50.482	50.482	50.482	50.482	50.482	50.482	50.482	50.482	50.482	50.482	50.482	50.482	50.482	50.482	50.482	50.482
50.482	50.482	50.482	50.482	50.482	50.482	50.482	50.482	50.482	50.482	50.482	50.482	50.482	50.482	50.482	50.482	50.482	50.482	50.482	50.482	50.482	50.482	50.482	50.482	50.482	50.482	50.482	50.482	50.482	50.482	50.482	50.482	50.482	50.482	50.482	50.482	50.482	50.482	50.482	50.482	50.482	50.482	50.482	50.482	50.482	50.482	50.482	50.482	50.482	50.482
50.482	50.482	50.482	50.482	50.482	50.482	50.482	50.482	50.482	50.482	50.482	50.482	50.482	50.482	50.482	50.482	50.482	50.482	50.482	50.482	50.482	50.482	50.482	50.482	50.482	50.482	50.482	50.482	50.482	50.482	50.482	50.482	50.482	50.482	50.482	50.482	50.482	50.482	50.482	50.482	50.482	50.482	50.482	50.482	50.482	50.482	50.482	50.482	50.482	50.482
50.482	50.482	50.482	50.482	50.482	50.482	50.482	50.482	50.482	50.482	50.482	50.482	50.482	50.482	50.482	50.482	50.482	50.482	50.482	50.482	50.482	50.482	50.482	50.482	50.482	50.482	50.482	50.482	50.482	50.482	50.482	50.482	50.482	50.482	50.482	50.482	50.482	50.482	50.482	50.482	50.482	50.482	50.482	50.482	50.482	50.482	50.482	50.482	50.482	50.482
50.482	50.482	50.482	50.482	50.482	50.482	50.482	50.482	50.482	50.482	50.482	50.482	50.482	50.482	50.482	50.482	50.482	50.482	50.482	50.482	50.482	50.482	50.482	50.482	50.482	50.482	50.482	50.482	50.482	50.482	50.482	50.482	50.482	50.482	50.482	50.482	50.482	50.482	50.482	50.482	50.482	50.482	50.482	50.482	50.482	50.482	50.482	50.482	50.482	50.482
50.482	50.482	50.482	50.482	50.482	50.482	50.482	50.482	50.482	50.482	50.482	50.482	50.482	50.482	50.482	50.482	50.482	50.482	50.482	50.482	50.482	50.482	50.482	50.482	50.482	50.482	50.482	50.482	50.482	50.482	50.482	50.482	50.482	50.482	50.482	50.482	50.482	50.482	50.482	50.482	50.482	50.482	50.482	50.482	50.482	50.482	50.482	50.482	50.482	50.482
50.482	50.482	50.482	50.482	50.482	50.482	50.482	50.482	50.482	50.482	50.482	50.482	50.482	50.482	50.482	50.482	50.482	50.482	50.482	50.482	50.482	50.482	50.482	50.482	50.482	50.482	50.482	50.482	50.482	50.482	50.482	50.482	50.482	50.482	50.482	50.482	50.482	50.482	50.482	50.482	50.482	50.482	50.482	50.482	50.482	50.482	50.482	50.482	50.482	50.482
50.482	50.482	50.482	50.482	50.482	50.482	50.482	50.482	50.482	50.482	50.482	50.482	50.482	50.482	50.482	50.482	50.482	50.482	50.482	50.482	50.482	50.482	50.482	50.482	50.482	50.482	50.482	50.482	50.482	50.482	50.482	50.482	50.482	50.482	50.482	50.482	50.482	50.482	50.482	50.482	50.482	50.482	50.482	50.482	50.482	50.482	50.482	50.482	50.482	50.482
50.482	50.482	50.482	50.482	50.482	50.482	50.482	50.482	50.482	50.482	50.482	50.482	50.482	50.482	50.482	50.482	50.482	50.482	50.482	50.482	50.482	50.482	50.482	50.482	50.482	50.482	50.482	50.482	50.482	50.482	50.482	50.482	50.482	50.482	50.482	50.482	50.482	50.482	50.482	50.482	50.482	50.482	50.482	50.482	50.482	50.482	50.482	50.482	50.482	50.482
50.482	50.482	50.482	50.482	50.482	50.482	50.482	50.482	50.482	50.482	50.482	50.482	50.482	50.482	50.482	50.482	50.482	50.482	50.482	50.482	50.482	50.482	50.482	50.482	50.482	50.482	50.482	50.482	50.482	50.482	50.482	50.482	50.482	50.482	50.482	50.482	50.482	50.482	50.482	50.482	50.482	50.482	50.482	50.482	50.482	50.482	50.482	50.482	50.482	50.482
50.482	50.482	50.482	50.482	50.482	50.482	50.482	50.482	50.482	50.482	50.482	50.482	50.482	50.482	50.482	50.482	50.482	50.482	50.482	50.482	50.482	50.482	50.482	50.482	50.482	50.482	50.482	50.482	50.482	50.482	50.482	50.482	50.482	50.482	50.482	50.482	50.482	50.482	50.482	50.482	50.482	50.482	50.482	50.482	50.482	50.482	50.482	50.482	50.482	50.482
50.482	50.482	50.482	50.482	50.482	50.482	50.482	50.482	50.482	50.482	50.482	50.482	50.482	50.482	50.482	50.482	50.482	50.482	50.482	50.482	50.482	50.482	50.482	50.482	50.482	50.482	50.482	50.482	50.482	50.482	50.482	50.482	50.482	50.482	50.482	50.482	50.482	50.482	50.482	50.482	50.482	50.482	50.482	50.482	50.482	50.482	50.482	50.482	50.482	50.482
50.482	50.482	50.482	50.482	50.482	50.482	50.482	50.482	50.482	50.482	50.482	50.482	50.482	50.482	50.482	50.482	50.482	50.482	50.482	50.482	50.482	50.482	50.482	50.482	50.482	50.482	50.482	50.482	50.482	50.482	50.482	50.482	50.482	50.482	50.482	50.482	50.482	50.482	50.482	50.482	50.482	50.482	50.482	50.482	50.482	50.482	50.482	50.482	50.482	50.482
50.482	50.482	50.482	50.482	50.482	50.482	50.482	50.482	50.482	50.482	50.482	50.482	50.482	50.482	50.482	50.482	50.482	50.482	50.482	50.482	50.482	50.482	50.482	50.482	50.482	50.482	50.482	50.482	50.482	50.482	50.482	50.482	50.482	50.482	50.482	50.482	50.482	50.482	50.482	50.482	50.482	50.482	50.482	50.482	50.482	50.482	50.482	50.482	50.482	50.482
50.482	50.482	50.482	50.482	50.482	50.482	50.482	50.482	50.482	50.482	50.482	50.482	50.482	50.482	50.482	50.482	50.482	50.482	50.482	50.482	50.482	50.482	50.482	50.482	50.482	50.482	50.482	50.482	50.482	50.482	50.482	50.482	50.482	50.482	50.482	50.482	50.482	50.482	50.482	50.482	50.482	50.482	50.482	50.482	50.482	50.482	50.482	50.482	50.482	50.482
50.482	50.482	50.482	50.482	50.482	50.482	50.482	50.482	50.482	50.482	50.482	50.482	50.482	50.482	50.482	50.482	50.482	50.482	50.482	50.482	50.482	50.482	50.482	50.482	50.482	50.482	50.482	50.482	50.482	50.482	50.482	50.482	50.482	50.482	50.482	50.482	50.482	50.482	50.482	50.482	50.482	50.482	50.482	50.482	50.482	50.482	50.482	50.482	50.482	50.482
50.482	50.482	50.482	50.482	50.482	50.482	50.482	50.482	50.482	50.482	50.482	50.482	50.482	50.482	50.482	50.482	50.482	50.482	50.482	50.482	50.482	50.482	50.482	50.482	50.482	50.482	50.482	50.482	50.482	50.482	50.482	50.482	50.482	50.482	50.482	50.482	50.482	50.482	50.482	50.482	50.482	50.482	50.482	50.482	50.482	50.482	50.482	50.482	50.482	50.482
50.482	50.482	50.482	50.482	50.482	50.482	50.482	50.482	50.482	50.482	50.482	50.482	50.482	50.482	50.482	50.482	50.482	50.482	50.482	50.482	50.482	50.482	50.482	50.482	50.482	50.482	50.482	50.482	50.482	50.482	50.482	50.482	50.482	50.482	50.482	50.482	50.482	50.482	50.482	50.482	50.482	50.482	50.482	50.482	50.482	50.482	50.482	50.482	50.482	50.482
50.482	50.482	50.482	50.482	50.482	50.482	50.482	50.482	50.482	50.482	50.482	50.482	50.482	50.482	50.482	50.482	50.482	50.482	50.482	50.482	50.482	50.482	50.482	50.482	50.482	50.482	50.482	50.482	50.482	50.482	50.482	50.482	50.482	50.482	50.482	50.482	50.482	50.482	50.482	50.482	50.482	50.482	50.482	50.482	50.482	50.482	50.482	50.482	50.482	50.482
50.482	50.482	50.482	50.482	50.482	50.482	50.482	50.482	50.482	50.482	50.482	50.482	50.482	50.482	50.482	50.482	50.482	50.482	50.482	50.482	50.482	50.482	50.482	50.482	50.482	50.482	50.482	50.482	50.482	50.482	50.482	50.482	50.482	50.482	50.482	50.482	50.482	50.482	50.482	50.482	50.482	50.482	50.482	50.482	50.482	50.482	50.482	50.482	50.482	50.482
50.482	50.482	50.482	50.482	50.482	50.482	50.482	50.482	50.482	50.482	50.482	50.482	50.482	50.482	50.482	50.482	50.482	50.482	50.482	50.482	50.482	50.482	50.482	50.482	50.482	50.482	50.482	50.482	50.482	50.482	50.482	50.482	50.482	50.482	50.482	50.482	50.482	50.482	50.482	50.482	50.482	50.482	50.482	50.482	50.482	50.482	50.482	50.482	50.482	50.482
50.482	50.482	50.482	50.482	50.482	50.482	50.482	50.482	50.482	50.482	50.482	50.482	50.482	50.482	50.482	50.482	50.482	50.482	50.482	50.482	50.482	50.482	50.482	50.482	50.482	50.482	50.482	50.482	50.482	50.482	50.482	50.482	50.482	50.482	50.482	50.482	50.482	50.482	50.482	50.482	50.482	50.482	50.482	50.482	50.482	50.482	50.482	50.482	50.482	50.482
50.482	50.482	50.482	50.482	50.482	50.482	50.482	50.482	50.482	50.482	50.482	50.482	50.482	50.482	50.482	50.482	50.482	50.482	50.482	50.482	50.482	50.482	50.482	50.482	50.482	50.482	50.482	50.482	50.482	50.482	50.482	50.482	50.482	50.482	50.482	50.482	50.482	50.482	50.482	50.482	50.482	50.482	50.482	50.482	50.482	50.482	50.482	50.482	50.482	50.482
50.482	50.482	50.482	50.482	50.482	50.482	50.482	50.482	50.482	50.482	50.482	50.482	50.482	50.482	50.482	50.482	50.482	50.482	50.482	50.482	50.482	50.482	50.482	50.482	50.482	50.482	50.482	50.482	50.482	50.482	50.482	50.482	50.482	50.482	50.482	50.482	50.482	50.482	50.482	50.482	50.482	50.482	50.482	50.482	50.482	50.482	50.482	50.482	50.482	50.482
50.482	50.482	50.482	50.482	50.482	50.482	50.482	50.482	50.482	50.482	50.482	50.482	50.482	50.482	50.482	50.482	50.482	50.482	50.482	50.482	50.482	50.482	50.482	50.482	50.482	50.482	50.482	50.482	50.482	50.482	50.482	50.482	50.482	50.482	50.482	50.482	50.482	50.482	50.482	50.482	50.482	50.482	50.482	50.482	50.482	50.482	50.482	50.482	50.482	50.482
50.482	50.482	50.482	50.482	50.482	50.482	50.482	50.482	50.482	50.482	50.482	50.482	50.482	50.482	50.482	50.482	50.482	50.482	50.482	50.482	50.482	50.482	50.482	50.482	50.482	50.482	50.482	50.482	50.482	50.482	50.482	50.482	50.482	50.482	50.482	50.482	50.482	50.482	50.482	50.482	50.482	50.482	50.482	50.482	50.482	50.482	50.482	50.482	50.482	50.482
50.482	50.482	50.482	50.482	50.482	50.482	50.482	50.482	50.482	50.482	50.482	50.482	50.482	50.482	50.482	50.482	50.482	50.482	50.482	50.482	50.482	50.482	50.482	50.482	50.482	50.482	50.482	50.482	50.482	50.482	50.482	50.482	50.482	50.482	50.482	50.482	50.482	50.482	50.482	50.482	50.482	50.482	50.482	50.482	50.482	50.482	50.482	50.482	50.482	50.482
50.482	50.482	50.482	50.482	50.482	50.482	50.482	50.482	50.482	50.482	50.482	50.482	50.482	50.482	50.482	50.482	50.482	50.482	50.482	50.482	50.482	50.482	50.482	50.482	50.482	50.482	50.482	50.482	50.482	50.482	50.482	50.482	50.482	50.482	50.482	50.482	50.482	50.482	50.482	50.482	50.482	50.482	50.482	50.482	50.482	50.482	50.482	50.482	50.482	50.482
50.482	50.482	50.482	50.482	50.482	50.482	50.482	50.482	50.482	50.482	50.482	50.482	50.482	50.482	50.482	50.482	50.482	50.482	50.482	50.482	50.482	50.482	50.482	50.482	50.482	50.482	50.482	50.482	50.482	50.482	50.482	50.482	50.482	50.482	50.482	50.482	50.482	50.482	50.482	50.482	50.482	50.482	50.482	50.482	50.482	50.482	50.482	50.482	50.482	50.482
50.482	50.482	50.482	50.482	50.482	50.482	50.482	50.482	50.482	50.482	50.482	50.482	50.482	50.482	50.482	50.482	50.482	50.482	50.482	50.482	50.482	50.482	50.482	50.482	50.482	50.482	50.482	50.482	50.482	50.482	50.482	50.482	50.482	50.482	50.482	50.482	50.482	50.482	50.482	50.482	50.482	50.482	50.482	50.482	50.482	50.482	50.482	50.482	50.482	50.482
50.482	50.482	50.482	50.482	50.482	50.482	50.482	50.482	50.482	50.482	50.482	50.482	50.482	50.482	50.482	50.482	50.482	50.482	50.482	50.482	50.482	50.482	50.482	50.482	50.482	50.482	50.482	50.482	50.482	50.482	50.482	50.482	50.482	50.482	50.482	50.482	50.482	50.482	50.482	50.482	50.482	50.482	50.482	50.482	50.482	50.482	50.482	50.482	50.482	50.482
50.482	50.482	50.482	50.482	50.482	50.482	50.482	50.482	50.482	50.482	50.482	50.482	50.482	50.482	50.482	50.482	50.482	50.482	50.482	50.482	50.482	50.482	50.482	50.482	50.482	50.482	50.482	50.482	50.482	50.482	50.482	50.482	50.482	50.482	50.482	50.482	50.482	50.482	50.482	50.482	50.482	50.482	50.482	50.482	50.482	50.482	50.482	50.482	50.482	50.482
50.482	50.482	50.482	50.482	50.482	50.482	50.482	50.482	50.482	50.482	50.482	50.482	50.482	50.482	50.482	50.482	50.482	50.482	50.482	50.482	50.482	50.482	50.482	50.482	50.482	50.482	50.482	50.482	50.482	50.482	50.482	50.482	50.482	50.482	50.482	50.482	50.482	50.482	50.482	50.482	50.482	50.482	50.482	50.482	50.482	50.482	50.482	50.482	50.482	50.482
50.482	50.482	50.482	50.482	50.482	50.482	50.482	50.482	50.482	50.482	50.482	50.482	50.482	50.482	50.482	50.482	50.482	50.482	50.482	50.482	50.482	50.482	50.482	50.482	50.482	50.482	50.482	50.482	50.482	50.482	50.482	50.482	50.482	50.482	50.482	50.482	50.482	50.482	50.482	50.482	50.482	50.482	50.482	50.482	50.482	50.482	50.482	50.482	50.482	50.482
50.482	50.482	50.482	50.482	50.482	50.482	50.482	50.482	50.482	50.482	50.482	50.482	50.482	50.482	50.482	50.482	50.482	50.482	50.482	50.482	50.482	50.482	50.482	50.482	50.482	50.482	50.482	50.482	50.482	50.482	50.482	50.482	50.482	50.482	50.482	50.482	50.482	50.482	50.482	50.482	50.482	50.482	50.482	50.482	50.482	50.482	50.482	50.482	50.482	50.482
50.482	50.482	50.482	50.482	50.482	50.482	50.482	50.482	50.482	50.482	50.482	50.482	50.482	50.482	50.482	50.482	50.482	50.482	50.482	50.482	50.482	50.482	50.482	50.482	50.482	50.482	50.482	50.482	50.482	50.482	50.482	50.482	50.482	50.482	50.482	50.482	50.482	50.482	50.482	50.482	50.482	50.482	50.482	50.482	50.482	50.482	50.482	50.482	50.482	50.482
50.482	50.482	50.482	50.482	50.482	50.482	50.482	50.482	50.482	50.482	50.482	50.482	50.482	50.482	50.482	50.482	50.482	50.482	50.482	50.482	50.482	50.482	50.482	50.482	50.482	50.482	50.482	50.482	50.482	50.482	50.482	50.482	50.482	50.482	50.482	50.482	50.482	50.482	50.482	50.482	50.482	50.482	50.482	50.482	50.482	50.482	50.482	50.482	50.482	50.482
50.482	50.482	50.482	50.482	50.482	50.482	50.482	50.482	50.482	50.482	50.482	50.482	50.482	50.482	50.482	50.482	50.482	50.482	50.482	50.482	50.482	50.482	50.482	50.482	50.482	50.482	50.482	50.482	50.482	50.482	50.482	50.482	50.482	50.482	50.482	50.482	50.482	50.482	50.482	50.482	50.482	50.482	50.482	50.482	50.482	50.482	50.482	50.482	50.482	50.482
50.482	50.482	50.482	50.482	50.482	50.482	50.482	50.482	50.482	50.482	50.482	50.482	50.482	50.482	50.482	50.482	50.482	50.482	50.482	50.482	50.482	50.482	50.482	50.482	50.482	50.482	50.482	50.482	50.482	50.482	50.482	50.482	50.482	50.482	50.482	50.482	50.482	50.482	50.482	50.482	50.482	50.482	50.482	50.482	50.482	50.482	50.482	50.482	50.482	50.482
50.482	50.482	50.482	50.482	50.482	50.482	50.482	50.482	50.482	50.482	50.482	50.482	50.482	50.482	50.482	50.482	50.482	50.482	50.482	50.482	50.482	50.482	50.482	50.482	50.482	50.482	50.482	50.482	50.482	50.482	50.482	50.482	50.482	50.482	50.482	50.482	50.482	50.482	50.482	50.482	50.482	50.482	50.482	50.482	50.482	50.482	50.482	50.482	50.482	50.482
50.482	50.482	50.482	50.482	50.482	50.482	50.482	50.482	50.482	50.482	50.482	50.482	50.482	50.482	50.482	50.482	50.482	50.482	50.482	50.482	50.482	50.482	50.482	50.482	50.482	50.482	50.482	50.482	50.482	50.482	50.482	50.482	50.482	50.482	50.482	50.482	50.482	50.482	50.482	50.482	50.482	50.482	50.482	50.482	50.482	50.482	50.482	50.482	50.482	50.482
50.482	50.482	50.482	50.482	50.482	50.482	50.482	50.482	50.482	50.482	50.482	50.482	50.482	50.482	50.482	50.482	50.482	50.482	50.482	50.482	50.482	50.482	50.482	50.482	50.482	50.482	50.482	50.482	50.482	50.482	50.482	50.482	50.482	50.482	50.482	50.482	50.482	50.482	50.482	50.482	50.482	50.482	50.482	50.482	50.482	50.482	50.482	50.482	50.482	50.482
50.482	50.482	50.482	50.482	50.482	50.482	50.482	50.482	50.482	50.482	50.482	50.482	50.482	50.482	50.482	50.482	50.482	50.482	50.482	50.482	50.482	50.482	50.482	50.482	50.482	50.482	50.482	50.482	50.482	50.482	50.482	50.482	50.482	50.482	50.482	50.482	50.482	50.482	50.482	50.482	50.482	50.482	50.482	50.482	50.482	50.482	50.482	50.482	50.482	50.482
50.482	50.482	50.482	50.482	50.482	50.482	50.482	50.482	50.482	50.482	50.482	50.482	50.482	50.482	50.482	50.482	50.482	50.482	50.482	50.482	50.482	50.482	50.482	50.482	50.482	50.482	50.482	50.482	50.482	50.482	50.482	50.482	50.482	50.482	50.482	50.482	50.482	50.482	50.482	50.482	50.482	50.482	50.482	50.482	50.482	50.482	50.482	50.482	50.482	50.482
50.482	50.482	50.482	50.482	50.482	50.482	50.482	50.482	50.482	50.482	50.482	50.482	50.482	50.482	50.482	50.482	50.482	50.482	50.482	50.482	50.482	50.482	50.482	50.482	50.482	50.482	50.482	50.482	50.482	50.482	50.482	50.482	50.482	50.482	50.482	50.482	50.482	50.482	50.482	50.482	50.482	50.482	50.482	50.482	50.482	50.482	50.482	50.482	50.482	50.482
50.482	50.482	50.482	50.482	50.482	50.482	50.482	50.482	50.482	50.482	50.482	50.482	50.482	50.482	50.482	50.482	50.482	50.482	50.482	50.482	50.482	50.482	50.482	50.482	50.482	50.482	50.482	50.482	50.482	50.482	50.482	50.482	50.482	50.482	50.482	50.482	50.482	50.482	50.482	50.482	50.482	50.482	50.482	50.482	50.482	50.482	50.482	50.482	50.482	50.482
[truncated: 1,744 more rows]
[truncated: 151 more columns]
