# Supplementary material for: Quality parameters for a multimodal EEG/EMG/kinematic brain-computer interface (BCI) aiming to suppress neurological tremor in upper limbs
Source: F1000Res. 2014 Apr 30;2:282. Originally published 2013 Dec 20. [Version 2] doi: 10.12688/f1000research.2-282.v2 (PMC4193395; doi:10.12688/f1000research.2-282.v2)
Supplement: EEG, EMG, accelerometer and gyroscope data for a FES-mediated brain-computer interface (BCI) aiming to suppress neurological tremor — 001FN03.mat_EEG.csv EEG data of patient 001FN03. 15 EEG channels (Fs: 1000Hz) : FC3, FCz, FC4, C5, C3, C1, CZ, C2, C4, C6, CP3, CPZ, and CP4 (POz: ground; linked ear-lobes: reference). Each column represents the above channels in the cited order. 001FN03.mat_IMU.acce.csv Accelerometer data of patient 001FN03. 3 channels (Fs: 1000Hz) : x, y, z. Those data are presented here as complementary information. Scroll down sheet to view values. 001FN03.mat_IMU.gyro.csv Gyroscope data of patient 001FN03. 3 channels (Fs: 1000Hz) : x, y, z. This is used for the kinematic module. The first second (more or less 1000 records) is silent and corresponds to the difference in time made while turning on the different acquisition devices. Scroll down sheet to view values. 001FN03.mat_sEMG.biceps.csv Biceps EMG data of patient 001FN03. 15 channels (Fs: 1000Hz) : Resampled EMG data. This is used in the cortico-muscular module. Crossed with EEG data, cortico-muscular coherence has been computed for all possible couples of EEG-EMG data. 001FN03.mat_sEMG.extensors.csv Extensors EMG data of patient 001FN03. 15 channels (Fs: 1000Hz) : Resampled EMG data. This is used in the cortico-muscular module. Crossed with EEG data, cortico-muscular coherence has been computed for all possible couples of EEG-EMG data. 001FN03.mat_sEMG.flexors.csv Flexors EMG data of patient 001FN03. 15 channels (Fs: 1000Hz) : Resampled EMG data. This is used in the cortico-muscular module. Crossed with EEG data, cortico-muscular coherence has been computed for all possible couples of EEG-EMG data. 001FN03.mat_sEMG.triceps.csv Triceps EMG data of patient 001FN03. 15 channels (Fs: 1000Hz) : Resampled EMG data. This is used in the cortico-muscular module. Crossed with EEG data, cortico-muscular coherence has been computed for all possible couples of EEG-EMG data. QPs.csv Quality paramter vs threshold numerical values (simple ratio). This is to find exact values corresponding to what is observed on the (corresponding) figure [file f1000research-2-4274-s0000.tgz › 001FN03.mat_sEMG.triceps.csv]

8.024	7.904	-2.024	-0.048	-1.904	4.072	26.928	-21.736	-1.12	-25.952	-2.976	-4.976	-1.976	-1	-2.952	-2.952
3.168	-5.12	-3.952	-0.024	-9	8.712	31.784	-10.072	-0.856	-13	-3.976	-4.976	-1.976	-1	-1	-1.976
-3.56	-3.072	-1	1.928	-3.696	-7.432	28.776	-26.976	8.504	-11.848	-1	-2	0.072	0.072	0.072	0
14.84	5.68	-2.76	-1.52	16.12	-28.24	-12.24	-10.72	0.68	-10.8	-3.76	-4.76	-1.88	-1.76	-1	-2.52
7	-0.68	-1.504	-1.336	28.984	-16.488	2.672	4.816	2.16	-15.168	-2.336	-3.336	-1.168	-1.168	-1.168	-2
-1.976	10	-1.568	1.216	11.92	-9.568	-4.84	8.92	7.216	4.192	-0.784	-2.352	-0.352	-0.352	-0.352	-0.784
1.888	-2.056	-1.264	-0.528	-3.36	-9.472	-4.584	-2.848	4.264	-10.432	-1.264	-3.264	-0.264	0.472	1.264	0.264
4.936	0.128	1.064	2.752	10.248	6.944	2	6.128	8.32	-23.816	0.376	-0.624	2.064	2.376	2.064	1.376
1.24	-0.76	-1.56	-0.56	-10.16	-0.72	-15.8	18.84	2.84	-22.24	-2.92	-3.56	-0.56	0.08	0.08	-0.92
9.776	-8.552	-1.816	0.776	-16.896	16.224	-32.512	29.632	7.248	-27.04	-1.816	-3.816	0.184	-0.408	0.184	-1
-3.704	-6.896	-1	-0.544	-26.896	7.456	-37.808	31.456	-11.4	-27.544	-1	-2	0.544	1	0.544	-0.544
-8.936	-14.984	-2.488	-2.488	-19.488	1.52	-36.464	15.504	-9	-42.512	-2.992	-4.496	-1.496	-0.992	-0.496	-1
3	4.832	-0.552	1.24	-20.448	10.416	-13.688	6.2	6.376	-30.48	-1.104	-2.656	0.896	0.896	0.344	0.448
-11.8	3.8	-1.8	-1	-3.4	-13.6	-20.6	11.2	-8.6	-40	-1.8	-3.8	-1.4	-1.4	-2.2	-3
-2.52	6.984	-2.296	-2.944	-3.888	-3.888	-6.904	0.408	-3.52	-43.96	-2.296	-4.592	-1.944	-1.296	-0.944	-1.648
-5.304	-3.96	0	1.304	2.608	-3.656	5.872	-0.96	-9.96	-17.952	-0.304	-1.304	1.696	1	1.696	0.392
-3.256	2.464	-1.512	0	-11.928	3.368	-1.816	-9.976	-7.144	-16.256	-2.256	-3.256	-1	-1	-0.744	-1
-13.88	4.376	-1.584	-1.376	-8.712	-4.168	3.248	-5.584	-9.128	-5.336	-2.584	-3.792	0	-0.584	0.416	-1.584
-4.96	6	-1	-1	6.4	-7.48	17.48	-8	6.2	-27.6	-1	-2	-0.16	1	1	0.68
8.112	-4.336	-3.888	-4.776	4.448	-18.448	26.664	-25.896	-0.68	-30	-3.888	-5.888	-2.888	-1.888	-1.776	-2.888
3	12.104	-0.872	-1	11.064	12.592	38.616	-39.592	-7.808	-13.64	-1	-2.936	-0.808	-0.808	1.064	-0.936
-7.84	2.968	-1.016	0	12.4	-2.432	19.936	-20.208	-13.76	-35	-1.032	-2.032	0.968	0.968	0.968	-0.016
-0.48	15.328	-1.968	0	1.904	0.84	31.616	-13.224	3.68	-15.776	-2.936	-3.936	0	0.032	0.032	-1.936
-6.92	1.96	0.76	3.76	5.16	-9.92	15.28	-10.68	1.76	-6.52	0.76	-0.24	2.68	2.68	0.84	1
0.616	4.104	-2.744	-1.872	3.488	4.872	-5.336	-11.872	0.104	0.488	-3.616	-4.744	-1.744	-1.744	-1	-1.872
-16.304	3.944	-2.352	-0.704	4.656	-5.768	-11.056	7.12	-3.88	-5.296	-2.528	-4.176	-2.176	-0.352	-0.352	-0.352
-7.776	-4.744	-1.224	-0.224	-2.24	-2.776	-6.536	-1.776	-13.36	0.776	-2	-3	-0.224	0	-0.224	-0.224
-7.912	2.008	-3.184	-0.184	-26.912	0.36	16.008	-0.184	-14.44	-7.824	-3.184	-4.912	-1.184	-1.728	-0.456	-1.728
-4.24	-7.96	-1.64	0.4	-19.84	1.96	-10.6	3.64	-14.12	1.48	-1.96	-2.96	-0.64	0.04	0.36	-1.96
-8.104	-12	-1.632	-1	-11.752	-9.784	-18.416	20.936	-11.528	4.944	-2.264	-3.896	-0.528	0.104	-0.528	-1.632
-17.168	-9.76	-2.168	-1.584	9.664	-9.416	-43	18.424	-8.424	6.84	-2.584	-3.584	-1	-1	0	-1
-7.608	-12.32	-0.464	0.608	-9.392	13.568	-21.216	13.464	-6.248	9.896	-1	-2.464	0.072	1	1.536	-0.928
2.904	-3.464	-1.488	-1.512	-0.44	15.584	-15.68	5.56	-9.928	1.536	-2	-3.488	-0.488	0	0	-0.512
8.4	4.8	-2	0	17.64	-2.88	-8.36	1.24	-11.48	-11	-2.56	-4	-1	-1	-0.44	-1
1.352	2.864	-1	-0.216	11.096	1.376	5.12	5.432	-4.744	-7.512	-1	-2.216	0.392	0.784	-0.608	-0.608
2.784	-4.936	-3.344	-2	5.592	-12.72	21.688	-11.872	-15.816	-12.152	-4	-5	-2.656	-1.656	-1	-2.656
7.184	-7.112	-3.112	-2.704	2.296	-11.56	15.144	-15.56	-12.04	-4.592	-3.816	-5.52	-1.112	-0.816	-1.112	-3.112
11.512	-4.736	0.008	0.76	-0.032	2.304	5.736	-1.752	-9.248	0.984	-0.24	-1.992	1.008	0.256	0.504	0.256
11.8	2.2	-3.4	-3.4	-1	0.6	24.4	-12.6	-18.8	-1	-4.6	-6.2	-2.6	-2.6	-2	-2.8
8.76	4.76	-1	-1	12.48	-14.784	48.872	-32.696	-22.784	9.416	-1	-2	1	-0.848	-0.848	-1.848
11	5.856	-1.312	-3.104	27.48	-16.168	20.352	-16.768	-30.504	11.712	-1.312	-3.312	-1.208	-1.104	-1.104	-1.104
0	-10.824	-3.832	-3.72	20.448	-20.392	29.888	-22.832	-14.44	16.384	-3.832	-5.72	-2.776	-1.776	-1.776	-2.888
9.944	5.92	0.96	2.968	-2.064	-6.912	13.992	1.744	-15	10.872	0.96	-1.032	1.96	1.976	1.976	-0.016
0.8	-1.68	-3.88	-3.84	11.76	-14.76	9.8	-4	-12.76	10.2	-3.88	-4.96	-2.88	-1.92	-1.84	-2.84
-0.528	3.12	-0.44	1.472	6	5.152	-7.12	-1	10.768	3.736	-0.44	-2.352	0.648	0.736	0.736	0.648
9.232	9.048	-1.728	-0.592	-9	2.176	-0.408	-0.592	-5.592	-20.184	-2.592	-4.456	-0.592	-0.728	-0.592	-1.728
-2.472	1.816	-3	-3	-19.792	10.528	8.896	8.16	-4.552	-12	-3	-4.184	-1.184	-1	-1	-1.184
-2.232	-4.84	-1.232	0.768	-19.768	18.536	-0.392	15.36	2.552	-8.696	-1.232	-3.232	-1	0.536	-0.536	-1
-0.68	0.8	-3.16	-2.44	-18.2	-4.52	-12.24	25.96	-0.16	-10.64	-3.16	-4.16	-1.16	-1.16	-1.72	-1.72
-8.344	-6.576	-2.328	-1.328	-8.408	-7.296	-38.968	38.72	-0.92	-9.936	-2.656	-4.328	-1.328	-1	-1	-1.328
7.376	9	-1.376	0.128	-5.512	-0.744	-51.888	21.736	-10.88	-16.008	-1.376	-3	-1	-1	0.624	-1.872
-4.12	-14.208	-3.152	-2.576	-14.24	-9.336	-47.032	15.544	1.48	-12.056	-3.728	-5.304	-2.152	-1.152	-1.152	-1.576
3.248	-8.112	-1.944	0.112	-21.168	13.808	-29.64	27.136	8.136	-25.304	-2.472	-4.472	-1	-1	-1	-2
8	-4.04	-1.48	0.52	-7.56	2.8	-22.88	8.8	0.2	-10.92	-1.48	-2.96	-0.96	0.52	-0.52	0.44
9.456	-3.704	-4	-2.568	-9.68	-10.656	-19.272	1.592	-1.84	-16.592	-4	-6	-2	-1.432	-1	-2.432
-1	0.464	-0.384	2	14.008	-8.304	-14.232	10.544	13.384	-5.304	-1	-1.616	1	1.616	1	0.232
6.312	13.656	0.656	0.328	37.36	-15.328	0.312	2.344	9.68	-10	-0.344	-2.344	1.32	1.656	2.656	3.32
-5.712	3.136	-3.136	-1	-17.496	-16.68	12.696	-14.848	7.168	-32.712	-3.136	-5.136	-2.424	-1.712	-1	-1.712
-8.76	-0.04	-1.24	0.52	15.72	-1.12	11.8	-24.44	5.32	-24.68	-1.24	-2.48	-1	-0.24	-1	-1.76
-3.304	3.808	-3.384	-3.192	27	-19.808	28.04	-21.536	-8.504	-28.464	-3.384	-5.192	-2.384	-1.384	-1.384	-2.192
-9.56	1.432	-1.856	-0.712	28.416	-19.984	20.848	-4.448	0.432	-18.136	-1.856	-3.712	0.144	0.144	0.144	-1
-0.808	-2.328	-1.096	0.808	19.632	-21.672	26.328	-16.384	8.52	-12.096	-2	-3.904	-0.096	-0.096	-0.096	-1.904
-10.76	-0.952	-1.904	-0.952	18.288	-14.24	21.712	-15.52	6.144	-13.424	-2.952	-4	-0.952	-0.952	-0.952	-2.856
14	-7	0	-1	13	0	-2	-6	8	5	-2	-2	0	0	0	0
-4	-2.336	-1.856	-3.616	9.616	-0.616	-22.136	4.808	-3.664	-13.376	-2.856	-3.856	-0.856	-0.856	-0.904	-1.856
-0.536	-1.904	-4.808	-3	-11.96	14.232	-12.056	-7.56	0.52	-4.96	-4.808	-5.904	-2.904	-2.904	-2	-2.904
-12	-0.448	-1.288	-1.144	-17.728	0.16	-7.44	-13.992	-9.144	-3.16	-1.288	-2.432	-0.288	-0.288	-0.432	-1.288
-8.272	0.424	-1.808	-0.808	-12.808	26.392	-20.04	-1.192	-9.08	-11.504	-2.616	-3	-0.808	-1	-1	-1
-5.36	2.84	-1.72	1.04	-10.08	13.8	-17.6	11.84	-12.24	-4.24	-1.96	-3.72	-1.48	-0.72	-1.96	-1.72
-10.424	-13.712	-0.424	0.152	-42.576	18.576	-24.984	17.32	4.728	7.624	-0.712	-2.424	-0.136	0.576	-0.136	-0.424
-10.968	-17.296	-1.664	-0.328	-45.976	38.64	-18.664	24.32	-5.344	-9.008	-2.664	-3.664	-0.328	-1	-0.328	-1
-5.84	-8	-0.92	-0.304	-44.6	23.464	-12.528	11.08	-2.616	3.544	-1.536	-2.92	0.464	0.464	0.08	-1.536
-5.296	-16.976	-2.704	-1.272	-32.704	24.272	-12.952	4.32	10.592	-6.68	-2.704	-4.704	-2.136	-1.568	-1.568	-1.568
-11.08	-4	-2.48	1.04	-7.24	-10.72	-6.4	5.12	14.88	-0.84	-1.96	-3.96	-1.48	-0.48	0.56	-1.52
-6.024	-3.36	-0.056	1.944	67.2	-29.304	-18.336	6.552	6.392	3.224	-1	-2.056	0.944	1.944	2.472	0
-5.424	2.76	-2.848	-2.424	42.936	-8.512	-18.328	-2.096	4.728	1.208	-3.424	-4.424	-1.424	-1.424	-0.576	-0.576
-5.76	-6.88	-2.248	-1.624	11.024	-8.512	-6.112	-6.632	6.496	4.504	-2.624	-3.624	-1	-1	-1	-1.376
-3.624	-3.032	0.344	3.344	33.848	-5.608	-14.72	6.392	19.064	12.64	0.344	-2.328	1.016	0.672	1	-0.672
-5.28	-0.64	-2.72	-1	12.44	0.56	11.4	-9.44	7.84	13.52	-3	-4.72	-1	-1	-0.72	-1
6.304	-14.664	-1.768	0	0.408	2.624	27.072	-23.68	0.536	3.624	-1.768	-2.768	0.464	0.464	0	-0.768
-1.184	5.84	-1.184	1.632	4.4	-13.472	30.76	-7.68	-7.344	8.712	-1.368	-2.368	0.632	0.816	0.816	0.816
1.184	-4	-3.456	-1.456	20.776	-31.6	20.68	-25.776	4.136	10.456	-3.728	-5.456	-3.456	-2.456	-2.592	-5.184
7.856	-11.736	-1.088	0.824	39.68	-36.264	18.176	-8.528	2	36.472	-1.176	-2.176	0.824	0.912	0	0.912
-8.6	-9.04	-1.12	1.84	2.12	-23.68	14.6	10.72	-1.56	32.64	-1.12	-2.16	-1.04	0.88	1.88	-0.08
-3.056	5.944	-3	-0.024	10.824	4.064	-1.024	-1.016	-0.976	24.904	-3.008	-5	-2	-1	-1	-2
-1.056	4.216	-2	-1	-10.28	-1.88	4.664	-6.888	1.832	11.056	-2.056	-3.944	-1	-1	-1	-1
-0.896	-5.416	-2.688	-1.688	-16.896	0.976	-4.688	5.128	9.52	7.376	-3.584	-4.688	-1.688	-0.792	-0.792	-2.688
5.632	5.24	-0.456	0.544	-15.152	-10.24	-4.736	-6.632	6.72	4.392	-0.456	-1.608	0.544	1.544	1.392	1.392
-0.4	-2.4	-0.6	1.2	10.2	3.8	-16.4	16.4	-0.4	4.8	-0.8	-1.8	1.2	1	1.2	0.8
-5.232	-3.272	-3	0.256	-39.744	14.744	-21	19.488	4.728	6.992	-3	-5	-1.504	-1	-1	-1.752
0.224	-6.632	-1	-0.408	-13.896	7.224	-33.336	10.368	12.888	15.48	-1.704	-2.704	-0.408	0.296	-0.704	-1.408
-6.12	-24.28	-0.968	0.032	30.592	-14.592	-41.256	17.88	3.408	11.656	-1.624	-2.968	0.032	0.032	0.032	-0.312
-5.704	-12.256	-2.176	-1.176	13.12	-11.824	-34.096	5	14.688	6.176	-3.176	-4.176	-1.568	-0.176	0.216	-1
-4.36	-8	-1.88	-1.12	-3.68	-9.56	-15.28	0.84	11	17.68	-1.88	-3.88	-0.88	0.12	-1.76	-2.32
2.344	-0.632	-2.024	-0.024	-5.88	5.296	-10.584	-6.248	6.176	8.632	-2.024	-4.024	-1	-0.512	0	-1
7.464	-2.288	-0.68	1.392	-7.968	14.608	-7.424	-8.64	22.752	1.96	-0.68	-3.144	0.32	1.856	1.32	-0.144
3.176	3.088	-1.416	-0.416	-8.512	-1.176	-6.256	4.84	21.496	5.92	-1.832	-2.832	0.168	-0.416	0.168	-1
-0.312	1.68	-4.16	-2.16	-27.688	16.528	-7.896	0.528	11.264	-1.112	-4.16	-6.16	-2.792	-2.16	-3.16	-4.264
-7.12	0.28	-1.32	-1.68	-7.48	6.24	5.92	-13.72	25.2	2.68	-2	-3	-0.32	0.32	-0.32	-2
8.104	1.368	-1.544	-1.272	6.368	-5.096	39.92	-26.728	-5.84	-0.992	-1.816	-3.544	-1.272	-1.272	0.184	-1.272
1.312	6.88	-2.104	0.448	18.984	-21.416	40.448	-17.344	2.224	-0.24	-2.328	-3.104	-0.328	-0.328	0.12	0.672
0.232	-2.768	0.296	2.416	20.992	-16.872	35.24	-10.648	2.408	0.936	0.296	-1.704	2.296	2.296	1.472	0.648
9.976	-1	-3.616	-1.488	-1.416	-4.104	20.384	-8.56	11.896	-6.408	-3.616	-5.488	-2.36	-1.488	-1.616	-2.488
-6.44	0.28	-3.76	-0.76	-5	1.6	9.8	-8.36	3.2	4.6	-3.76	-4.76	-1.76	-0.84	-1.76	-1.92
-0.68	-15.744	-3	-3	6.904	-6.128	5.064	-3.288	15.744	19.584	-3.032	-4.064	-1.032	-1	-1	-2.032
-3.176	1.664	-3.968	-2.984	29.344	1.776	-17.84	4.776	19.968	7.952	-4.968	-5.968	-2.984	-1	-1.984	-1.984
-0.064	-5.064	1.744	3.744	-26.984	15.616	6.936	13.528	29.68	10.384	1.68	-0.256	2.68	2.744	1.808	3.68
-1.32	-4.992	-1.776	-0.552	-48.208	6.008	-2.32	2.784	17.44	18.224	-2.664	-3.776	-0.888	-0.776	-0.888	-0.888
2.16	-2.28	-2.84	-1	-29.32	-4.52	-1.24	6.4	6.6	13.52	-3	-4.84	-1.84	-1	-1	-1.84
-7.96	-19.256	-1.208	-1.792	-40.536	24.752	-35.624	27.04	0.376	9.584	-1.416	-3.208	-1	-1	-1	-1.208
-8.976	-17.696	-3.232	-2.976	-35.696	23.72	-56.464	17.904	-7.488	6.792	-3.976	-4.976	-2.232	-1.488	-1.488	-2
0	-9.392	-1.216	-1.216	-11.784	6.968	-37.52	25.44	-22.48	6.616	-1.52	-2.52	-0.216	-0.216	1.088	0.608
1.984	-0.536	-0.944	-1.888	-14.368	5	-34.776	11.832	-15.648	-3.424	-1.592	-3.592	0.704	1.056	1.352	-0.352
7.6	-9.4	-2	-0.4	12	-7	-14.2	7.2	-12.2	-6.8	-2.8	-4.4	-1.4	-0.4	-0.4	-0.4
-4.624	-9.544	-1.344	0.208	59.552	-36.136	-5.344	-13.864	-0.448	-20.896	-1.344	-2.344	0.656	0.656	0.104	-1.448
4.472	1.992	-0.512	-1	58.528	-11.568	-9.504	-1.496	-6.52	-11.024	-2.008	-3.008	-0.512	0.488	0.488	-0.504
4.176	-10.968	-1.088	-1.088	49.856	-20.176	-14.368	9.808	-9.144	-16.176	-2.544	-3.088	-1.088	-0.544	0.544	-1.632
1.856	0.144	-1	-1	33.328	-7.936	-17.816	-3.96	-2.184	-3.448	-1	-3	-1	-1	0.632	0.04
-1.72	-7.48	-3.08	-0.44	-3.96	-11.08	-7.48	-13.72	-1.52	-11.92	-3.08	-4.72	-1.72	-1.36	-2.64	-3
-13.44	0.56	-1	-0.376	16.376	-10.696	43.256	-18.752	-7.576	4.632	-1.688	-2.376	1	-0.376	-0.312	-1
1.664	-9.528	-1.264	1.472	20.208	-12.336	40.432	-17.36	5	2.664	-1.528	-2.528	0.472	0.472	-0.264	-1
1.92	1.488	-2	-1.568	19.92	-17.944	25.728	-8.968	-2.272	-7.08	-2.784	-4.784	-1	-0.784	-1	-1.216
-1.168	3.168	-1	0.664	2.176	-9.504	22.024	-3.984	10.16	3.84	-1	-2.168	-0.832	1	0.832	-1
-5.36	-1.96	-1.24	-1.12	-2.96	-3.32	14.4	-8.24	11.36	23.32	-1.24	-3.24	-0.12	0.76	0.64	-1.12
-3.928	-5.992	-1.928	-0.928	4.712	-12.208	-1.424	-4.28	14.648	9.44	-1.928	-2.928	0.072	0.072	0.072	-1
-6	16.712	0.952	2.904	-1.12	-3.952	-2.904	17.88	7.928	19.24	0.952	-1	1.976	1.976	2	0.952
-2.664	-6.952	-2.952	-1.88	-37.216	13.48	0.336	6.784	4.528	26.12	-2.952	-4.904	-1.904	-0.928	-0.928	-4.88
3.92	-2.864	-1.144	0.712	-32.784	27.848	16.928	-3.008	2.648	23.864	-1.144	-2.216	0.784	1.856	1.784	-1
-2.64	-7.92	-1	-0.76	13.6	-15.6	-0.68	-5.64	12.36	30.76	-1.88	-3.76	-0.64	-0.64	-0.4	-1.76
-3.496	-2.008	-3.832	-2.832	30.168	-34.624	-51.856	35.504	9.848	30.8	-4.664	-6.496	-2.832	-1.832	-1	-2.832
-4.784	2.272	-1.648	-0.08	-5.968	-1.52	-51	16.544	16.728	19.408	-1.864	-2.864	-0.08	0.136	0.136	-1.648
-2.136	1.568	-1.68	-0.416	-34.68	25.696	-31.056	9.28	-0.776	16.224	-2.68	-3.944	-0.944	-0.68	-2.152	-2.472
-6.128	-3.128	-2.312	-0.936	-30.008	15.624	-31.184	-1.192	1.752	7.944	-3	-4.312	-1.312	-1	-0.312	-1.312
-0.88	2.52	-1.72	1.92	-12.28	12.4	-19.8	2.64	-9.52	3.24	-2.08	-2.44	0.64	0.64	1.28	-1.08
5.896	18.288	-1.184	-0.368	-8.224	9.92	-15.736	-3.632	-9.04	-8.696	-1.592	-3.184	-0.776	0.408	0.816	0.408
-2.28	-4.632	-1.824	0.176	-11.456	-11.544	4.088	6.632	-1.28	-5.912	-2.368	-2.824	-0.368	0.088	0.088	0.176
-8.472	-6.408	-1.992	-1.496	-10.904	8.608	-6.92	0.424	-12.008	5.608	-1.992	-3.992	-1.496	-1	-1.496	-2.504
-4.584	13.552	-1.552	-0.448	-6.104	2.896	5.208	6.04	-17.832	10.968	-1.552	-3.552	-1	-1	-0.104	-0.104
3.8	-3.6	-1.8	0.6	11.2	-2.8	12	-7.4	-4.8	14.2	-2.2	-3.4	-0.8	-0.2	-0.6	-1.2
6.368	-0.984	-2.056	-1.704	28.312	-16.296	23.128	-31.352	-0.872	6.296	-2.056	-3.408	-1.704	0.592	-0.056	-1.704
-1.832	2.304	-2.392	-3.392	16.472	-6.736	25.744	-21.088	-0.776	14.128	-2.392	-3.696	-1.392	-0.696	-0.696	-1
-1.976	5.72	-1	-1.744	-6.232	-6.208	25.44	-25.952	9.816	31.512	-1.744	-2.744	-0.232	-0.232	-0.488	-1.232
2.712	6.792	-2	-1.792	-3.496	-9.04	23.872	-16.584	17.752	9.248	-2.792	-4	-1.792	-1	-1	-1
-9.36	8.56	-3.36	0	-16.32	-4.88	6.4	4.76	1.6	8.12	-3.52	-5.2	-2.36	-1.52	-3.2	-4.36
2.232	3.336	0.552	-0.224	-9.112	11.544	8.664	3.776	4.544	16.432	0.44	-1.448	1.552	1.776	1.552	0.664
-11.488	5.704	-1.936	-0.872	-11.36	11.488	-5	3.024	9.872	12.872	-2.872	-4.808	-0.872	-0.872	-0.872	-1
7.76	5.888	-0.984	-0.016	-21.808	10.712	-7.176	1.984	7.984	13.872	-1	-2	-0.968	0.016	1	0.984
-12.064	-2.16	-1.936	-0.904	-19.872	-10.904	3.392	12.584	8.84	-4.776	-1.936	-3.936	-0.936	-0.904	0.064	-1.968
-11.88	-2.72	-2.92	-0.16	-14.2	-4.12	-3.88	2.04	-0.6	-0.4	-2.92	-4.92	-1.92	-1	-1	-1
-7.104	2.44	-0.512	3.232	-26.384	8.488	-34.384	31.544	-6.256	22	-1.512	-3.384	-0.256	0.616	0.744	0.128
-3.48	-15.064	-2.648	-1.296	-18.768	9	-37.064	13.472	-5.592	16.88	-3.472	-4.472	-2.296	-1.472	-0.824	-1.824
-0.224	-10.104	-0.448	0.552	-8.432	2.48	-30.896	13.432	-5.584	14.584	-2.224	-3.224	-0.448	0	0.776	-0.224
-8	7.992	-1	-0.456	-0.632	8.816	-22.824	16.728	-4.552	14.72	-1	-1.272	2	1.272	1.272	0.456
-5.96	-13.16	-1.68	-1.04	24.64	-1.96	-16.92	4.32	-2.08	15.28	-2.36	-3.36	-1	0.64	0	-1
-4.944	0.104	-0.104	1.632	27.944	-4.416	-17.264	13.688	4.216	14.536	-0.736	-1.736	1.264	1.632	2.264	0.632
-9	4.168	-1	1.416	16.168	3.008	-2.256	10.08	6.824	0.752	-1	-2.584	1.416	1	0.168	-0.416
-2.824	-7.288	-3.536	-2.536	6.464	-3.464	-4.712	-5.752	4.68	-4.392	-4.536	-5.536	-3.072	-2.536	-2.68	-4.288
12.392	0.024	-2.024	-1.536	-0.264	-7.216	-6.856	2.976	3.048	-13.12	-2.536	-4.024	-1.024	-0.024	-0.536	-1.048
4.2	0.36	-1.88	-0.76	-25.52	-5.32	6.84	-1.24	-1.32	-18.16	-2.44	-3.88	-1.44	-0.44	-0.44	-1
-0.432	3.176	-2.824	-0.824	-6.312	-6.808	26.648	-19.232	1.472	-14.864	-3.432	-4.432	-0.824	-0.432	-0.824	-2.216
-1.84	4.312	-1.344	-1.344	28.432	-11.528	18.44	-23.064	-9.216	4.248	-1.688	-2.032	0.312	0.968	0.656	-1.688
-1.784	-6.816	-3.296	-1.592	53.624	-31.328	12.488	-22.112	-6.632	-7.336	-4	-5.296	-2.296	-1.296	-1.296	-1.704
-3.488	0.976	-3.008	-1.504	6.712	0.792	16.232	-15.456	9.008	-9.248	-3.256	-5.008	-2.008	-1.256	-1.504	-2.256
3.2	-1.6	-1.6	0.8	-8	-3.8	17.8	-17.8	-1.2	-6.2	-1.6	-3.4	-1.2	0.4	-1	-1.2
1.304	-13.392	-1.848	0	-28.568	19.48	-1.608	8.088	9	-7.496	-2.848	-3.848	-1	-1	-0.152	-1
1.376	-11.752	0.688	2.584	3.088	3.312	3.544	-7.168	9.104	-1.728	-1.104	-1.208	1.688	1.688	1.688	-0.104
-2.832	6.888	-2.056	-0.112	-33.16	17.888	-1.272	-5.104	0.224	5.664	-2.056	-3.112	-0.112	-0.056	-1	-1.944
-9.928	-12.84	-2.976	-0.992	-31.056	17.04	-5	2.928	4	8.008	-2.976	-3.976	-0.984	-0.976	-0.984	-1.984
3.12	6.2	0.92	1.96	-34.12	30.96	-2.32	-11.6	21.36	9.68	-0.08	-1.08	2.84	1.88	3.84	0.96
-15.24	-1	-2.912	-0.824	-51.032	4.264	-27.144	20.12	7.176	21.032	-2.912	-4.912	-1.912	-1	-1	-2
-16.96	0.592	-0.136	1.728	-30.68	7.456	-32.32	14.912	-1.28	11.176	-0.272	-1.272	1.592	1.728	0.728	0.864
-1.976	0.424	-1.816	0.816	-24.848	-0.92	-31.896	24.768	17.344	-1.48	-1.816	-2.816	-0.816	0	-0.816	-1.368
-3.304	-11.624	-3.768	-1.232	-5.824	2.64	-17.232	8.392	7.48	12.448	-4.768	-6	-2	-1.768	-2.536	-2.536
2.4	-8.92	-0.56	-1.72	25.52	-4.76	-9.64	4.56	17.92	5	-0.56	-2.56	0.44	0.44	0.44	-0.56
-3.016	7.36	-3.016	-2.36	68.248	-32.64	-4.64	-6.408	11.608	6	-3.688	-4.688	-1.688	-1.016	-1.672	-2.344
2	-4.616	-3.128	-2.128	58.592	-44.112	-20	3.888	10.88	-4.504	-3.504	-5.128	-2.128	-2.128	-1.376	-2
0.968	-3.12	-0.576	-0.304	41.24	-17.424	-13.848	4.696	17.88	-9.304	-1.576	-2.728	0.272	0.272	0.272	-0.152
11.168	0.776	-2.528	-1	11.28	-22.28	-14.72	3.056	-4.112	-5.304	-2.528	-4	-1	-0.528	-0.528	-1
10.28	4.08	-1	0	-3.04	-1.24	2.92	-13.72	3.16	4.28	-1.52	-3.04	0.48	1	1	-0.48
9.68	10.16	-0.432	-1.432	-6.32	-12.544	26.568	-23.816	-7.272	-3.728	-1.432	-2.432	0.136	1	1	-1
11.704	8.456	-3.232	-3.768	-2.768	-12.864	21.456	-18.616	-12.16	-17.536	-3.616	-5.616	-2	-1	-0.616	-1.384
13.368	13.632	-1	-0.008	-2.68	-13.648	21	-11.688	-6.328	12.256	-1	-2.336	-0.336	0.328	0.328	-0.672
5	1.408	-1.576	1.136	23.68	-19.408	18.696	-14.8	-2.152	-0.592	-1.576	-3.576	-1	0.424	-0.288	-1.288
-1.44	2.56	-1.28	-0.8	24.48	0.32	14.04	-12.64	-0.08	-5.16	-2.04	-4.04	-0.28	-0.04	0.48	-1.28
11.272	-9.928	-0.576	1.424	8	7.04	21.16	-6.304	0.152	-7.04	-0.576	-2.576	1.232	1.424	1.424	0.424
12.424	1.136	-2	-1.712	26.288	-7.72	-2.992	5.992	-3.16	-18.856	-2	-3.856	-1.144	-0.856	1	-1.288
1.288	9.464	-3.712	-1.808	17.672	-16.52	-5.616	-2.08	7.752	-33.368	-3.808	-5.712	-3.616	-1.808	-1.808	-1.096
-7.848	1.616	-1.144	2.76	13.664	0.704	-0.72	19.28	8.808	-31.424	-1.192	-2.192	0.808	1.76	0.76	0.76
2	2	-5	-2	-13	-12	-12	1	1	-26	-4	-6	-3	-2	-2	-2
0.232	-1.864	-2	-0.048	-20.056	10.152	-38.952	8.72	-3.568	-9.672	-2.048	-4.048	-0.096	0	0	-2.904
5.136	-3.672	-1	0.192	-37.752	18.656	-49.216	13.136	-1.096	-5.424	-1.904	-2.904	-0.808	0.096	-0.808	-0.096
5.576	-7.856	-1.432	1.424	-46.152	4.44	-17.016	11.16	-5	-6.432	-1.432	-2.432	1.424	1.424	0.712	0.568
4.768	-1.416	-1	-0.616	-32.768	32.04	-19.504	10.08	9.536	8.12	-1	-2	1	1.808	2	-1
-12.48	0.88	-2.52	-2.76	-44.24	29.28	-23.6	5.08	-4.28	-0.4	-2.52	-3.52	-1.76	-0.52	-1	1.28
-2.56	-12.56	-1.864	-0.44	-65.88	14.984	0.456	6.68	4.256	-4.56	-2.152	-3.864	0.136	0.136	0.848	-1.288
-5.944	0.68	-1.328	-0.656	-74.6	-2.664	13.696	-11.992	14.672	-15.336	-1.992	-3.992	-0.992	0.008	0.008	-1.328
0.464	-4.08	-2.232	-1	-39.544	-4.464	-6.608	-1.696	0.472	-21	-3.232	-4.232	-1.616	-1	-0.232	-1.616
-0.136	0.568	-2	-1.432	-0.52	-1.136	0.272	-8.568	9.272	-4.592	-2	-3.432	-0.568	0	-0.568	-1.432
-11.56	-3.4	-2.04	-2.52	16.76	-9.32	8.28	-16.56	8.32	-9.76	-2.04	-4.52	-1	-1	-1	-1
-1.224	4.912	-2.056	0.36	72.392	-30.72	11.056	-16.224	4.416	-20.192	-2.056	-3.112	-0.584	0.416	-0.64	-2.168
0.52	5.792	0.728	1.304	109.79	-30.664	14.392	-9.632	-1.968	-1.88	0.152	-1.272	1.304	1.304	1.728	0.576
-6.736	-2.128	-2.624	-1.248	84.672	-9	16.984	-11.504	-6.376	7.744	-3	-4.376	-1.376	-1	-0.624	-0.496
-1.968	1.2	-0.344	2.328	42.528	-18.752	12.2	-19.344	3	24.56	-1.016	-2.344	0.656	0.984	0.656	-1
-7.24	-3.68	0.16	2.6	22.44	1.08	12.36	2.04	-7.88	17	0.16	-1.84	1.88	2.16	2.16	1.44
-0.16	5.912	-1	1.464	22.608	-1.072	-18.392	11.752	-11.32	2.768	-1.768	-2.768	0.232	0.464	1	0
-1.288	9.288	0.632	1	21.208	1.112	-14	9	-8.552	18.712	-0.184	-1.184	1.816	1.816	3.448	1.632
-5.816	10.056	-1.408	-1.272	-26.28	9.456	-6.408	16.688	-16.864	21.368	-2.408	-4.272	-1.272	-1.272	-1.136	-2
4.12	-1	-0.824	1.912	-14.232	6.296	0.648	-2.384	-2.088	17.176	-0.824	-2.824	1.088	1.088	1.088	-0.912
-2.96	-1.88	-0.08	0.96	-14.24	3	3.72	8.6	2.72	19.28	0.84	-1.12	1.88	0.92	0.92	-0.04
-4.944	-3.064	-2.984	-2.984	-41.904	5.104	-34.088	19.056	-0.984	25	-2.984	-4.976	-2.96	-1.968	-1.968	-1.992
-11.832	-17.832	-2.056	-0.056	-37.72	18.272	-35.056	15	-13.272	18.776	-2.056	-4.056	-0.112	-0.056	0.944	-1.056
-5.04	-20.088	-0.896	-1	-4.48	8.792	-34.816	23.896	-8.896	8.832	-1.792	-3	-0.896	0.896	0.896	-1.104
-12.176	-14.456	-3.696	-1.848	-21.72	19.544	-21.304	10.584	-10.152	9.608	-2.848	-4.848	-1.848	-1	-0.152	-1.848
-9.4	-12.8	-1.4	-1	-9.2	-9.2	-18	4.6	-6.4	8.6	-1.4	-3.4	0.4	0.6	0.6	-1
-2.504	0.496	-1.256	0.752	8.264	1.24	0.496	-1.016	-11.24	16.712	-1.504	-3.256	-0.256	-0.256	-0.256	-0.752
-3.112	-10.112	-3.592	-4	9.296	-14.816	-9.184	5.784	-15.216	12.704	-3.592	-4.888	-2.296	-2.296	-1.592	-3.592
-1.624	-9	-0.344	-0.344	19.936	-6.784	-3.752	4.496	-17.216	18	-1.344	-2.344	1.312	1.312	1.312	-1.344
-3.824	-1.784	-1.608	-2.608	-18.936	8.528	-0.632	-3.568	-8.472	24.272	-2.216	-3.216	-1.216	-0.216	-0.216	-1.216
-11.04	0	-2.88	-0.88	-38.2	21.36	16.28	-8.88	-20.44	12.44	-3.32	-4.88	-1.32	-0.88	0.68	-1.32
9.024	7.024	-1	1	-4.192	7.704	41.44	-23	-21.416	6.856	-1	-2	0.024	1	1.024	-0.488
9.896	8	-1.536	-0.072	17.36	-16.072	32.816	-19.856	-16.104	5.64	-2.536	-3	-1.072	0	0	-0.536
1.576	10.664	-1.752	-1.752	39.256	-17.416	30.744	-27.84	-19.016	2.992	-1.752	-3.752	-0.336	-0.336	-0.584	-1.168
3.424	2.424	-3	-1.632	54.736	-26.84	13.792	-13.152	-21.784	4.896	-3.632	-5.632	-2.632	-2	-1.632	-2.632
-5.16	-1.32	-1.04	2	19.92	-19.76	6.44	8.68	-7.72	1.76	-1.72	-3.04	-0.04	0.28	-0.04	-0.36
1.096	-0.088	-0.272	1.184	-6.096	7.456	11.376	2.28	-14.096	9.192	-0.272	-2.272	0.456	1.728	-1	-3.184
5	-5	-2	-3.552	-1.152	2.896	-0.896	-3.88	-5	9.832	-2.224	-4.224	-1.224	-0.776	0	-0.776
-10.064	-6.832	-0.648	-1.472	-5.648	9.584	2.944	2.24	-14	12.704	-1.472	-2.648	-0.472	-0.296	-0.472	-1
2.232	3.08	-1.256	0.488	-3.664	2.536	-14.232	-0.408	-6.36	18.848	-1.384	-2.384	0.616	0.744	0.744	-1
-20.88	2.24	-3.76	-2.76	18.88	-10.24	-15.6	4.76	-8.68	11.36	-3.76	-5.68	-2.68	-2.68	-0.84	-1.84
-12.488	-10.52	-2.936	-2.872	-10.488	-6.616	-35.36	27.128	-0.808	15.968	-2.936	-4.904	-0.936	-0.936	-0.936	-1.936
2.968	-6.776	-1.016	-0.984	-14.824	-1.192	-50.808	27.808	-1.16	4.24	-1.032	-3.032	-1	0.968	1.952	0.936
4.744	-5.192	-2.936	-1	-9.512	9.808	-33.872	22.424	0.976	7.68	-2.936	-4.064	-2	-1	-0.936	-0.936
-13.112	-9.656	-1	-1.888	-9.112	7.44	-39.656	25.648	-1	-0.664	-1.888	-3.776	-0.776	0.112	0.224	-1.664
-10.16	-9.92	-3.2	-2.2	-5.08	-0.88	-21.44	3.92	2.4	6.32	-3.52	-5.2	-2.2	-1.36	0.32	-1.68
-5.04	-13.04	-3.208	-2	24.088	-2.92	-6.872	4.04	4.416	3.376	-3.416	-4.416	-0.416	-0.416	-0.416	-2
-2.464	-3.232	-1.488	-1.488	1.44	1.72	-2.28	-3.816	5	1.512	-2.488	-3.488	-0.488	-0.488	0.256	-0.744
0.872	-3.912	-4.392	-2	-0.176	1.128	-14.04	-10	6.912	-12	-4.088	-6.088	-2.696	-2.696	-3	-3
-6.48	5.24	-1.352	-1	3.592	2.184	-9.24	-7.816	0.464	-6.648	-1.352	-2.704	0.648	0.648	0.648	-1
-7.4	-9.8	-1	-1.6	-5.4	-8.8	7.6	-12.6	2.8	-21	-1.6	-3.6	-1	-1	-1	-1
3.448	-9.52	-1.448	-1	2.656	-6.144	22.896	-20.76	9	-15.376	-1.896	-3.448	-1	-0.448	-0.448	-1
-6.016	0.944	-1.008	-0.504	-2.52	-9.008	33.984	-20.44	9.032	-21.48	-1.008	-3.008	-0.008	-0.008	0.488	-0.504
1.6	-3.352	-2.456	-1.456	-4.824	-8.456	32.84	-10.248	0.368	-23.736	-2.456	-3.456	-1	-1	-1	-1.456
-2.816	4.368	-2.184	-1.96	6.224	-14.576	30.184	-9.568	4.224	-18.408	-2.184	-3.776	-0.776	-0.184	-0.592	-1.408
0.08	-3.84	-1	-1	19.52	-16.96	28.24	-15.68	2.84	-30.44	-1	-2.36	-1	-0.64	1.36	0.72
-4.184	-4.12	-2	-1.376	4.68	-11.744	3.248	6.256	2.24	-18.752	-2	-4	-0.624	-0.312	0	-0.312
-8.736	-0.136	-1.944	-0.416	-11.456	-10.904	-7.208	9.056	3.264	-22.888	-1.944	-3.944	-0.944	-0.208	-0.208	-1.208
-5.272	-3.432	-1.216	-2	-23.864	9.784	3.352	-6.648	-6.976	-28.352	-2	-3.216	-1	0	-1	-1
-24.808	-1.512	-2.496	-1.664	-25.984	10.176	0.672	0	-2.848	-40.656	-3.328	-4.496	-1.328	-1.328	-1.496	-1.664
1.92	-1.8	-1.12	-1.12	-3.92	2	19.96	1.52	-1.4	-36.52	-1.24	-2.24	0.76	0.76	-1	-1.12
-1.504	-7.28	-4	-2	-33.64	-1.504	-27.136	24.424	-2.648	-37.08	-4	-5.072	-2.928	-2.856	-3.784	-6.64
-21.664	2.952	-2.928	-2.88	-17.216	-5.76	-44.592	14.288	-11.568	-24.904	-2.952	-4.928	-1.928	-1.928	-0.952	-0.976
-4.616	-14.928	0.952	1.952	2	-3.928	-31.264	17.408	-8.096	-18.264	-0.024	-1.024	2.952	2.952	2.952	0.952
-0.424	-2.928	-1.928	-2.856	-14.272	-3.784	-24.352	1.576	-25.64	-42.424	-2.856	-3.856	-0.856	-0.856	-0.856	-1
3.04	-2.12	-2.12	-0.36	0.36	22.48	-14.52	-4.2	-20.68	-18.92	-3.88	-5	-1	-1	-1	-2
7.984	-9.808	-1.664	0.168	6	11.168	-3.84	-2.848	-15.176	-23.64	-1.832	-3.832	-0.832	-0.664	0	-1.664
0.544	-5.704	-3	-3	-5.784	5	-14.328	-3.408	-6.352	-25.192	-3.784	-5	-2	-1.784	-1	-3
-1.016	-10.528	-1	-1	6.736	8.68	-4.584	-1.848	-12.056	-19.528	-1.264	-2.264	0.472	1	0.736	-0.528
2.504	-11.504	-4.44	-2.44	-3.192	-10.504	-0.504	-11.32	-9.488	-12.816	-4.064	-6.44	-3.752	-3.064	-2.376	-3.064
-8.2	-4.2	-1.72	-2.08	1.16	-4.32	2.68	4.72	-0.12	-3.72	-1.72	-3.08	0.28	0.28	0.28	-0.72
8.224	-4.92	-1.408	-1.184	13.408	-12.752	23.712	-25.16	-10.264	-14.224	-2	-3.408	-0.592	0	-1.816	-1.816
1.808	-4.648	-3	-2.544	-5.456	-12.616	41.176	-33.528	-2.648	-14.016	-2.912	-4.456	-1.456	-1	-1	-1.912
13.064	0.456	-2.008	-1.008	-10.056	-6.496	26.512	-7.976	-17.984	-7.44	-2.512	-4.008	-1.512	-1.008	-1.504	-2.496
5.48	-3.656	-1.448	-0.792	-12.552	-8.792	24.928	-15.48	-3.792	-14.688	-1.896	-3.448	0	0	-0.448	-1
-6	-7	-2.2	-1.6	-14.6	3.2	17.6	-4.6	-14	-2.4	-2.8	-4.2	-1.8	-0.2	-0.2	-1.6
4.832	-1.072	-1	0.296	-8.408	9.888	8.408	-7.52	-19.352	-2.168	-1	-3	0.352	0.352	-0.352	-1
-6.04	1.568	-1.304	0.088	2.608	-4.824	-1.912	-2.432	-29.392	8.048	-1.608	-2.912	0.088	0.392	0	-0.912
-10.488	5.768	-2.744	-1.744	4.464	-5.232	0.232	4.512	-16.84	14.136	-3.488	-5.488	-1.744	-0.744	-1.256	-2.744
-2	-9.048	-1.624	-0.832	9.92	-12.664	-5.04	1.832	-16.872	0.92	-1.624	-3.624	-0.624	0.376	-0.416	-2.208
-1.6	0.44	-3	0	-7.32	13.52	-3.08	-6.84	-15.48	-2.16	-3	-5	-1	-1	0.16	0
8.552	-2.008	-0.664	1.448	-14.44	4.672	-33.76	28.664	-11.992	3.656	-0.664	-1.776	-0.552	1.336	1.224	-0.664
0.32	8.04	-1.064	0.936	-12.936	14.296	-25.32	17.064	-8.64	-4	-1.064	-3.064	-0.064	-0.064	-0.936	-1
-4.888	-3.064	-3.952	-2.936	-31.744	6.128	-27.808	14.096	-14	-11.824	-4.936	-5.952	-1.984	-1.984	-1.968	-1
-2.096	11.648	-1.064	0.904	-14.16	-4.288	-28.744	20.68	-5.192	-17	-1.064	-2.096	0.936	0.936	0.936	-1
-16.92	3	-1.76	-2.6	-1.16	3.96	-14.8	6.2	-5.56	-20.88	-1.76	-3.76	-0.76	-0.76	-0.84	-0.92
-8.176	-0.408	-2.872	-3.128	-11.128	-12.928	9.976	-0.104	6.336	-37.8	-3	-4	-1.872	-1	-2.744	-1.872
-10.184	5.592	0.472	1.648	-2.656	3.12	7.888	-4.944	15.128	-17.056	-0.352	-1.528	0.648	1.472	1.648	-0.176
-8.088	-1.656	-4.104	-4.88	14.688	-16.536	-0.104	-13.744	12.864	-8.984	-4.104	-5.104	-2.328	-1.328	-1.328	-2.552
-4.456	0.272	-0.36	0.64	0.92	0.456	-0.912	-3.728	9.192	-7.64	-0.088	-1.816	0.912	1.184	1.184	0.456
8.28	2.4	-0.36	-0.04	1.48	-13.24	18.84	9.16	2.8	-1.96	-0.04	-1.68	1.64	1.64	1.64	1.32
4.208	-3.944	-3.368	-4.632	25.216	-19.104	19.472	-26.632	-2.632	-11.84	-3.736	-5.368	-2.368	-1.368	-1.736	-2.368
4.52	-0.752	-1	0.416	20.504	-19.168	35.168	-23.32	-6.352	-4.664	-1.416	-2.584	-1	-1	-1	-1.832
1.536	-2.968	-1.608	0.392	-3.856	2.456	28.568	-21.504	2.784	-21.144	-1.608	-3.608	-0.608	-0.072	-0.072	-0.536
-10.168	9.928	-2.024	-1.024	-14.264	11.704	26.464	-15.096	5.608	-11.68	-2.512	-4.024	-1.024	-0.024	-0.512	-1.512
-14.92	5.16	-1.44	0.56	-29.36	7.96	19.56	-7.24	10.72	-2.12	-1.56	-3.44	-0.44	0	-1	-1
3.04	-1.432	-2.392	-0.784	-24.512	14.392	14	9.568	3.528	-3.12	-2.392	-4.392	-2	-1	0	-2.608
-9.16	0.064	-0.656	0.656	-14.784	3	10.216	6.312	4.568	-8.344	-1.656	-3.312	0.344	1	1	-0.312
-2.552	-7.664	-2.296	-3.816	3.224	-5.408	-0.52	-12.264	18	-0.184	-2.296	-4	-1.296	-1	-2.408	-3.112
-24.768	-10.488	-4.256	-3.008	27.552	-16.272	-18.008	-4.984	-0.528	6	-4.256	-5.504	-2.256	-1.504	-1.504	-2.256
-0.6	1.8	-0.8	1.2	33.8	-15.4	-3.2	10.6	10.6	-4.4	-0.4	-3	0.8	1.6	1	0
-13.912	-12.416	-2.152	-2	13.088	-11.04	-33.088	21.568	22.088	-2.888	-3.152	-4.152	-2	-1	-1	-1.152
-1.248	-2.52	-1.792	0.208	44.52	-15.312	-46.376	23.856	27.192	2.56	-1.896	-3.896	-1.792	0	0.896	0.792
-8.288	-5	-1.112	1.776	-0.88	-1.776	-25.56	13.672	24.88	-8.552	-1.168	-2.168	-0.056	0.888	-0.056	-1.056
-8.024	-0.96	-2.992	-3.984	-42.792	6.976	-31.968	-0.864	4.08	5.92	-2.992	-4.992	-1.984	-1.984	-1	-2
-1.92	-1.88	-2.08	-0.12	-33.08	8.32	-2.68	1.76	17.6	-7.32	-3.08	-4.08	-1.08	-1.08	-1.04	-2
5.616	2.384	-1	0.824	-31.856	9.416	-9.24	-12.416	21.648	-14.352	-0.912	-1.912	1	1.088	1	0.824
-2.224	-4.184	-3.592	-2.728	-2.648	-17.728	-11.28	8.232	18.776	-12.64	-3.728	-5.728	-1.864	-1.864	-1	-2.728
3.632	8.08	-0.552	-0.368	14.792	-15.184	4.288	-9.264	18.92	5.768	-0.552	-2.552	0.448	0.448	-0.184	-1.184
7.144	4	-3.536	-3.536	-0.608	-16.392	5.624	-5.072	11.32	-6.536	-3.536	-5.304	-3.304	-1.536	-1.768	-3.304
7.72	-0.92	-3.28	-3.28	10.8	-18.24	9.08	-17.08	13.96	-19.32	-4	-5.28	-2	-1.72	-1.72	-2
-2.08	-3.264	-1.328	-1.344	20.296	-15.72	25.704	-27.44	9.936	-31.904	-2.328	-4	-0.672	-0.672	-2.016	-3.36
0.744	2.52	-3.496	-2.872	17.528	-11.616	31.776	-21.248	10.256	-36.496	-4.496	-5.496	-2.872	-1.872	-2.248	-2.248
-1.968	2	-1.272	0.728	45.936	0.848	37.368	-18.544	29.76	-23.88	-1.696	-3.272	-0.272	0.728	0.152	-0.848
5.056	9.608	-2.584	-0.584	20.504	-6.528	28.304	-13.56	20.608	-11.28	-2.584	-3.584	-1.056	-1.056	-1.056	-2.056
-0.4	0.6	-2.52	0	-17.4	0.12	17.4	-15.88	15.24	6.64	-3	-4.52	-0.52	-0.52	-0.52	-1
3.024	10.704	-0.704	1.728	-26.112	18.112	14.704	-1.184	10.704	15.976	-1.136	-2.704	0.296	0.728	1.296	-0.136
-5.848	-2.84	-2.768	-1.152	-36.616	8.16	11.856	1.168	8.232	8.072	-2.152	-4.768	-2.152	-1.768	-1	-0.464
-9.64	-8.624	-2.992	-1.328	-38.64	6.664	-5.648	-2.696	3.672	10.696	-2.992	-4.992	-1.328	-1.328	-0.328	-1.328
-4.44	2.544	-0.576	0.848	-25.712	3.984	4.848	4.016	0.136	26.152	-0.576	-2.576	-0.288	0.424	0.424	-0.576
-1.72	-5.24	-2.24	-1	4.4	-15.76	-12.8	6.6	-14.52	19.12	-3	-4	-2	-1	-1	-1.24
-24.08	-5.424	-1.424	0.576	13.616	9.584	-24.464	15.76	-0.192	31.888	-1.808	-3.424	0.384	0.384	2	-0.192
-5.152	-2.288	1.992	-0.144	33.704	18.848	-31.448	34.712	21.712	30.272	1.136	-0.864	2.136	2.28	2.424	0.568
-8.712	-13.576	-4.712	-4.712	20.496	3.576	-50.08	10.208	8.904	19.96	-4.712	-6.712	-3.616	-2.712	-1.808	-3.712
-10.432	-0.288	-1	-1.952	1.96	-2.136	-34.424	17.768	12.808	28.376	-1	-2.952	0.048	1	1	-0.952
-14	-7	-2	-3	-8	7	-19	2	0	13	-3	-4	-1	-1	-1	-2
-6.76	-16.288	-3	-3.096	-16.656	-0.568	-10.52	2.808	1.952	5.904	-3.048	-5	-2	-1.048	-1	-2.952
-1.768	-12.904	-1.192	-1	3	18.272	-18.944	-3.136	19	23.328	-2.192	-3.192	-1.096	-1	-1	-2.904
-2.136	-6	-3.568	-2.28	-2.584	-5.704	6.152	1.28	-3.848	26.152	-3.568	-4.568	-2.424	-1.568	-1.568	-1.856
2.616	-3.808	-2	-0.384	-21.192	-0.928	23.472	2.928	-1.536	33.04	-2.192	-4	-1	-1	-1	-1.424
-4.8	1.24	-1	0.48	-29.12	0.12	2.56	-7	4.16	35.88	-1	-2.76	0	-0.52	-0.52	-1
-3.728	0.016	-2.424	-0.288	29.472	-0.368	9.016	-24.016	-7.456	9.728	-2.424	-3.424	-1.424	0.288	0.288	-0.136
-15.624	6.016	-1.336	1.328	29.272	-6.648	25.648	-16.024	3.648	16.648	-1.336	-1.672	0.664	1.328	0.664	-1
7.224	1.912	-1.232	-0.696	5.152	1.384	39.232	-21.384	3.472	6.992	-1.232	-2.232	0.152	0.536	0.768	0.768
10.224	-6.48	-2.864	-1.864	-5.344	-12.408	22.112	-13.616	-6.296	27.296	-3.864	-4.864	-2.432	-0.864	-1.568	-2
2.48	-7.24	-0.48	2.04	6.96	-10.12	12.32	-10.48	7.32	29.12	-1.48	-2	0	0.52	1.48	0.04
-10.584	-3.832	-1.944	-2	12.528	-13.584	0.304	2.136	-9.864	31.496	-2.472	-3.944	-0.944	-0.472	-0.472	-1.416
-1.64	6	-3.728	-1.728	13.576	-9.544	-4.544	-1.88	-16.032	22.24	-4.304	-5.304	-2.304	-1.304	-1.728	-2.152
-1.752	-0.12	-0.752	1.376	-1.112	6.992	-8.12	13.232	-11.016	28.368	-0.752	-1.752	0.248	0.248	0.624	-0.128
-9.392	-8.72	-3.672	-1.328	-12.28	4.952	-19.656	7	-4.888	38.936	-4	-5	-2	-1.672	-2	-2
-11.12	0.24	-1.44	-0.88	-2.68	3.8	-9.24	4.36	9.44	33.8	-1.88	-3.16	-0.16	-0.16	-0.44	-0.44
-1.016	5.072	-0.928	-0.696	-11.52	5.984	-18.536	18.752	8.448	40.288	-1.16	-2.16	1.072	1.072	0.304	-0.928
-11.976	1.632	-2.632	-0.632	-28.848	-0.896	-42.264	15.472	4.368	39.08	-1.816	-3.632	0.184	0.184	-0.184	-1.184
-7.816	-2.272	1.592	2.592	-9.176	8.784	-55.544	27.816	7.36	47.048	0.592	-1.272	2.456	2.456	1.728	-0.136
-1.384	1.24	-4	-2	-25.328	3.528	-39.264	30.472	2.32	16.88	-4	-5.912	-2.912	-2	-1.912	-3
14.96	5.36	-1	0	-18.36	19.92	-13.64	8.96	-19.24	39.64	-1.96	-3	0.04	0.96	0	-1
-5.944	3.96	-1	-1	-13.864	5.992	-4.04	1.92	-1	40.968	-1	-2.992	-0.008	-0.008	-0.008	-1.992
4.44	5.776	-3.888	-3.888	-0.608	-13.104	-1.112	-7.448	1.16	26.608	-3.944	-5.944	-2	-1	-1	-2
12.48	4.832	-1.208	-0.416	4.544	5.272	4.064	-6.128	-1.376	17.648	-1.208	-2.312	0.688	0.792	2.584	-1.104
2.48	-0.328	-2.392	-0.696	-2.368	8.064	-0.52	-3	-5.696	2.496	-2.392	-4.392	-1.544	-0.544	-0.696	-0.848
-3.6	-3.4	-2.2	-1.6	2.8	11.4	-3.8	-9.4	12.4	13.8	-3	-4.2	-0.4	-1	-0.2	-1.2
5.712	1.76	-1	-1	14.776	-7.216	19.248	-23.224	5.272	-5.752	-1.248	-3.248	-1	0.504	0.504	-1.496
6.888	7.704	-3.112	-3.112	13.632	-20.144	31.856	-18.856	-4.408	-13.592	-3.112	-4.816	-1.408	-0.816	-0.816	-1.112
-5.688	11.872	-2.688	-2.032	7.184	-27.688	17.344	-31.936	-15.688	-5.344	-2.688	-3.688	-1.344	-1	-1	-2
-1.608	-3.688	0.216	2	-12.296	-19.472	37.608	-23.336	-10.176	-7.352	-0.392	-1.392	1.608	1.608	0.432	-1.352
-5.76	-3.16	-3.44	-2.44	-11.52	-7.12	30.36	-0.88	-8	-13.88	-3	-5.44	-2	-1	-1.44	-2.44
0.928	-3.56	-1.488	0.024	-28.536	-11.416	20.464	7.752	-4.68	-10.928	-1.488	-3	-0.488	-0.488	-0.488	-1
-8.464	-0.176	-2.464	-0.928	-28.712	-6.176	-5.68	-4	2.216	-4.464	-2.464	-4.464	-0.928	-0.464	-1	-0.608
-3.336	-5.256	-2.584	-1.584	8.672	1.496	-6.584	11.256	-2.072	-8.744	-3.584	-4.584	-2.168	-1	-1.416	-1.416
-1.736	-15.208	-1	1.632	13.472	-5.528	8.48	2.896	3.784	-10.84	-1	-2	-0.264	0.368	-0.264	-1
-17.4	3.76	-1.64	-1.64	8.28	-2.64	1.48	-6.6	-4.04	-13.44	-2.32	-4.32	-1.32	-1	-1	-1
-1.176	-15.384	-3.184	-1.456	-9.112	6.36	-27.112	23.92	-1	-7.008	-2.456	-4.184	-1.456	-0.456	-1	-2.456
-2.76	-0.448	0.328	1.656	-23.104	3.672	-41.088	30.864	-5.792	-3.568	-0.448	-1.448	0.552	1.328	1.328	0.552
-14.584	-17.416	-2.352	-1.528	-4.408	-8.768	-33.816	9.576	-22.648	0.528	-3.352	-4.352	-1.352	-1.176	-1.176	-1.352
1.616	-11.896	-1	4.232	6.232	7.536	-44.08	9.072	-16.024	16.72	-1	-2	1.872	1.616	0.744	-0.128
-12.04	-19.68	-2.92	-2	-25.64	13.16	-27.08	2.92	-19.32	-0.12	-2.16	-3.08	-1.08	-1.08	-1	-1.16
-7.968	-7.096	-3.904	-1.872	-39.064	20.192	12.296	-13.32	-13	-7.648	-2.936	-4.904	-1.904	-0.936	-1.904	-1.968
5.888	-4.936	-0.016	0	44.544	-22.112	-0.432	14.064	-27.16	20.032	-0.032	-1.032	0.968	1.968	0.984	0
-4.488	-2.616	-2.872	-2.744	53.44	-25.744	-31.72	17.4	-39.336	17	-2.872	-4.808	-2.68	-0.872	-0.872	-1
0.656	-2.672	-2.336	-0.224	3.88	-8.68	-5.672	6.656	-33.648	-0.104	-2.336	-4.224	-1.224	-1.112	-1.112	-2.112
4.24	2.6	-0.16	-0.16	19.92	6.88	-3.2	-3	-19.12	12.76	-0.16	-1.16	1.68	1.68	0.68	-0.16
3.624	3.752	-4.168	-1.792	21.256	-14.248	8.616	-19.584	-25.672	-9	-4.168	-5.96	-2.376	-2.168	-0.792	-3
6	5.44	-0.024	0.488	25.184	-16.464	37.648	-21.096	-13.928	-8.048	0.72	-2.024	0.976	1.232	0.976	-0.512
-4.432	2.824	-2.088	-2.088	16.264	-13.656	32.696	-14	-3.92	-7.04	-3.088	-4.392	-2.088	-1.392	-3.088	-4.48
-4.168	-7.336	-1	-0.648	6.984	-2.184	23	-8.112	9.592	-10.832	-1	-3	0	-0.648	1	-0.296
-7.8	-2.4	-0.6	0.6	7.4	-3	20.6	-9.4	3.6	-14.2	-1.8	-2.2	-0.2	1.2	1.2	-1.8
-12.896	-4.72	-2.208	-0.104	-3.76	-4	-0.448	-0.864	2.488	-15.144	-2.656	-3.76	-1.208	-0.208	-0.104	-1.208
-10.936	8.464	-0.992	0.496	-7.52	13.496	-1.032	3.008	6.056	-11.008	-0.992	-2.496	0.008	0.504	1.008	0.016
-12.472	7.72	-1	0.176	-12.808	0.28	-0.352	-1.704	12.088	-8.928	-1	-3	1	1	1	-1
-19.896	10.264	-2.408	-2.224	-6	-17.184	-3.448	5.592	11.488	-13.104	-3	-5	-1.408	-1	-1	-1.592
-12.44	-3.88	-1.64	0.44	-3.56	-3.76	-18.4	-0.68	8.48	2.96	-1.64	-2.64	-0.28	-0.28	-0.28	-1.28
-20.696	6.376	-0.248	1.752	-14.304	1.064	-5.944	12.32	-1.624	-8.44	-0.248	-1.936	1.44	1.752	1.064	0.376
-9.168	-7.416	-2.472	-0.736	-13.056	8.152	-22	19.792	-3.584	-3.472	-2.472	-4.472	-1.472	-0.736	-1	-0.792
-19.112	-13.272	-1.784	0.216	-18.704	11.24	-36.216	14.08	-11.192	-11.104	-1.784	-3.568	-1.352	0.216	0.216	-2.568
-10.024	-10.512	-3.168	-1.504	-11.16	-5.16	-40.664	8.192	-3.856	-19.152	-3.168	-5.168	-2.168	-1.168	-1.832	-3
-6.48	-8.4	-2.76	-1.64	-10.88	9.2	-22.72	1.96	-1	-26.36	-3.52	-4.64	-2.52	-1.64	-1.76	-1.88
0.504	-0.288	-0.144	-0.144	-4.144	-2.496	-13.144	1.504	4.432	-12.296	-0.144	-2.072	0.784	0.856	0.856	-0.072
1.424	-10	-2.952	-2.904	14.784	-8.472	-11.024	-12.64	-5.856	-16.552	-2.976	-3.024	-1	-1	-0.976	-1.976
-1.976	0.544	0.904	1.88	26.568	3.784	6.664	-1.408	1.288	-17.456	0.88	-1.096	0.928	1.904	1.928	0.928
-3.848	-5.136	-1.784	-1.712	14.136	-1.712	1.432	-2	-3.848	-31.92	-1.856	-3.784	-0.784	-0.784	-0.784	-1.928
-6.6	-3.64	-3	-2.24	-2.6	-0.12	5.96	-4.72	7.2	-43.8	-3.88	-5	-2	-1	-1	-1.12
5.656	-7.648	-0.168	3.664	6.52	-6.168	19.696	-28.32	2.344	-18.84	0.496	-1.336	1.496	1	2	0.832
12.84	3.488	-4.136	-3.92	0.512	-14.92	30.704	-35.976	4	-35.624	-4.136	-5.92	-3.136	-2.92	-2.136	-2.568
2.68	1.512	-2.528	-1.528	1.376	-10.416	30.36	-16.848	1.568	-30	-2.528	-4.528	-1.528	-1.264	-1	-2
12.128	-1.632	-0.688	2.064	10.376	-8.32	41	-17.056	8.624	-22.192	-0.688	-2	1	1	0.688	0
-1	-2.32	-3.28	-2.28	-1.8	-16.56	12.04	-20.92	-2.8	-16.24	-3.92	-5.28	-2	-1.64	-1.64	-2.64
13.144	6.368	-0.816	-0.224	-2.104	-5.736	15.472	-0.592	1.368	-17.776	-1.224	-2.632	0.776	0.776	1.368	-0.224
6.264	-1.528	-2.088	-0.72	6.736	-6.072	5.736	-7.456	-6.368	-25.032	-2	-3.088	-0.544	-0.544	-0.544	-1.544
3.456	1.984	-2.512	-1.512	4.04	11.504	1.472	-14.44	-8.456	-23.016	-2.512	-3.512	-1.008	-0.504	-1	-1.504
-2.928	-1	-1	0.104	10.208	0.344	5.624	-7.272	-5.28	-6.48	-1.448	-1.896	0.104	0.104	0.104	-1
5.4	-4.6	-2.2	-1.4	6.6	2.6	-10.8	4	-9.4	-37	-2.2	-3.8	-0.8	-0.8	-0.4	-1.4
-2.24	7.352	-1.296	0.296	-7.96	-0.536	-28.016	26.888	-12.576	-12.816	-1.648	-2.944	-0.296	0.352	0.704	-1
-3.608	-5	-1.912	-0.216	-12.784	3.088	-45.352	31.696	-15.864	-15.568	-1.912	-3.608	-0.608	-1.304	-2	-2.608
-9.768	2.16	-2.256	-1.256	-13.256	-1.256	-27.304	17.624	-11.208	-31.136	-2.256	-4.512	-1.256	-1.256	-1.256	-1.512
-9.584	1.416	-1	-0.792	-10.544	7.456	-23.504	12.752	-3.624	-15.792	-1	-2.792	-0.376	0.416	0.624	-1.584
-2.96	1.88	-1.32	-0.64	10.04	8.16	-27.16	-0.6	-3.84	-1.28	-1.48	-2.48	0.52	0.52	0.84	-0.84
-11.768	0.112	-2.664	1	-7.56	-4.208	-15.224	-3.88	-7.768	-2.768	-2.664	-3.664	-1.552	-0.664	-0.776	-0.888
7.424	-0.4	0.872	2.064	6.424	8.744	-0.68	-3.744	6.424	2	0.872	-1.064	2.872	2	1.936	0.936
1.112	10.856	-2.032	-1.016	-4.968	-14.952	-10	-13.92	-8	0.08	-2.016	-4.032	-2	-1	-1	-1.016
15.456	-0.544	-1.128	-2.096	-0.904	-10.16	-11.448	11.488	-10.936	-1.224	-2.064	-4.096	-1.096	-1.064	-1.032	-1.064
-1.28	3.12	0	0	4.56	-4.84	-17.56	0.96	4.68	-9.64	-0.08	-1.08	1	1	1	-1.84
14.744	-5.36	-2.872	-2	-0.72	6.568	5.92	-19.536	-8.408	-14.592	-3	-4.128	-1.128	-1	-0.128	-2.616
4.176	0.12	-1.352	0.296	16.112	-9.112	37.296	-18.88	-10.352	-1.648	-1.528	-2.528	-0.352	0.648	-1	-1.176
0.552	7.312	-1	2.104	11.432	-6.224	25.136	-9.448	-12.464	13.88	-1	-2.776	-0.776	-0.552	0.552	-1
1.368	-0.272	-3.272	-2	6.912	-6.36	23.464	-25.736	-10.904	3.376	-3.544	-4.544	-1.272	-1.272	-1.272	-1.272
-4.2	0.72	1.04	2.04	1.16	1.56	4.24	1.24	-11.2	1.68	0.36	-1.64	1.68	2.36	1.68	1
6.32	-6.84	-2.264	-1.632	-3.728	-0.112	1.52	3.16	-3.264	4.576	-2.264	-3.896	-1.264	-0.264	0.472	-0.632
-5.248	-1.328	-2.248	-1.248	-10.752	1.096	6.752	5.168	-10.32	10.096	-2.248	-4.248	-1.248	-0.416	-0.416	-1.416
-5.608	8.744	-0.608	-0.536	-9.816	5.392	8.856	2.32	0.392	11.856	-0.608	-2.072	0.392	0.928	0.392	-0.072
-9.048	1.56	-3.488	-1.488	-13.952	-13.608	-7.096	2.904	-0.952	5.44	-3.976	-5.488	-2.488	-1	-1.488	-3
-9.56	12.04	-2.12	0.76	-1.04	-2.2	-15.08	15.68	-12.76	11.08	-2.68	-2.68	-0.24	-0.68	-1.24	-2.12
-11.376	-11.16	-1.568	0.432	-10.824	-5.528	-21.768	20.808	-13.296	2	-1.568	-3.176	-0.568	0.432	0.216	1.176
-14.28	-0.128	-2.624	-0.624	-11.496	1.688	-36.28	32.688	-4	-6.872	-2.624	-4.624	-1.624	-0.968	-0.968	-1.968
2.704	10.336	-1	1.408	-5.704	15.264	-39.144	18.224	3.664	-9.032	-1.296	-2.296	0.704	0.704	-1.296	-1.296
-1.488	-5.984	-3	-1.496	-6.736	-3.984	-20.488	20.264	-5.248	-18.008	-3	-4.752	-2	-1	-1.752	-2
-5.4	-18.2	-2.6	-1.2	-10.2	-7.4	-17	-9	7.8	3	-2.8	-4	-1	-1	-1	-1.2
3.304	-8.784	-0.456	0.392	2.416	-3.824	-3.696	9.568	3.088	-1.304	-0.608	-2.456	0.392	1.544	1.392	-0.304
-5.792	-13.96	-3.896	-2	4.208	-21.584	0.208	-2.624	0.96	5.856	-4.688	-4.896	-1.792	-1.792	-1.792	-1.792
-4.168	-6.112	-0.112	3.776	18.216	0.272	1.552	2.336	4.048	6.56	-0.112	-2.112	1.888	1.888	1.832	-0.112
9.016	-11.944	-1.016	0.984	9.928	-10.04	-3.024	10.888	-23.904	16.008	-1.008	-3	-0.008	-0.008	-1.992	-4.968
-7.08	-21.28	-2.04	-0.08	10.2	-8.12	3.08	-0.52	-13.96	10.84	-2.96	-4	-1.04	-1	-1	0.92
-0.384	-0.12	-1.176	-0.176	0.472	21	19.736	-29.496	-13.384	17.184	-1.176	-2.264	-0.176	-0.088	-0.088	-1.088
12.272	-11.272	-1.728	0.136	-7.68	0.864	40.36	-38.144	-17.688	-6.368	-1.728	-4.592	-0.728	-0.864	0.136	-0.864
10.688	-6.712	-1.552	0	-0.024	-7.736	34.264	-18.712	-1.944	2.264	-2.368	-3.368	-0.368	-0.184	-0.184	-1
-10.464	2.536	-0.768	-0.304	-7.248	-6.696	33.536	-14.608	3.016	-8.232	-1.536	-2.768	-0.536	0.232	-0.536	-1.536
-6.64	9.6	-3.16	-1.44	-28.64	7.08	24.72	-7	6.4	1.76	-3.16	-5.16	-1.72	-1.72	-0.44	-1
-0.968	-0.28	-0.312	1.016	-28.736	5.608	15.752	0.016	-8.36	-11.016	0.016	-1.984	1.016	1.016	1.016	0.344
1.256	0.12	-1.872	-2.12	-17.864	10.344	1.736	-4.256	1.008	-15.248	-2.872	-3.872	-0.872	-0.248	-1.248	-2.248
-5	3.848	-2.424	-3.272	4.328	-10.632	-9.728	2.336	2.488	-0.968	-3.272	-4.272	-1.848	-1.424	-0.272	-1.424
-2.832	5.584	-0.944	-0.472	16.496	-22.832	-13.776	0.304	-2.944	-3.752	-1.416	-2.944	-0.944	-0.472	-0.472	-1.944
-7.44	7.56	-2.92	-2.96	27	-26.92	-20.12	1.08	-7.04	-7.6	-2.92	-4.44	-1.44	0.04	-0.48	-1
10.728	-0.52	-2.568	-2.272	35.184	-7.136	-22.384	21.496	-5.2	-0.64	-2.568	-4.568	-1.568	-0.568	-2	-3.136
1.232	-15.544	-0.152	-0.152	2.696	-1.384	-40.072	22.928	-1.608	12.392	-0.536	-2.152	0.464	0.848	1.232	-1
0.344	-14.64	-2	-1.664	-8.616	2.688	-30.976	13	7.024	6.016	-2	-4	-0.664	-0.664	-0.664	-1
14.136	-6.968	-0.424	1	-3.832	1.016	-29	23.848	14.68	8.408	-0.424	-2.424	0.576	1.288	1.576	-0.424
7.16	-2.04	-1.72	-1.48	-20.52	13.16	-25.04	25.72	1.4	10.4	-1.96	-3.72	-1.48	-0.48	-0.24	-1.24
1.424	-6.696	-2.808	-3	-11.576	25.464	-10.728	11.192	1.384	4.112	-3.424	-4.616	-1.808	-1	-1	-2.616
7.848	4.136	-1	-2	-2.008	1.176	3.136	-3.856	-1.432	15.56	-2	-3.144	-1	-1	-1	-2
-3.04	0.712	-3.192	-3.096	-9.712	-8.944	-7.192	-1.48	2.56	34.888	-4.096	-5.096	-2.192	-1.192	-2.096	-2.096
12.712	7.096	-1.904	-1.048	16.568	-14.472	1	-0.376	-4.184	22.664	-1.952	-2.904	-0.904	0.096	-0.904	-1
-6	5	-1	-2	26	-19	-15	-14	-6	18	-1	-2	0	0	0	-1
-0.616	2.096	-2.904	-4.712	22.424	-30.424	-1.04	-32.28	-7.52	-1.712	-3.856	-4.856	-2.808	-0.856	-1.952	-1.952
-3.984	-2.52	-1	-2.096	17.656	-15.904	37.152	-30.848	-9.424	0.328	-2	-3	-0.096	-0.096	0.096	-1.904
13.56	-1.56	-1	-0.712	1.592	6.704	36.28	-18.568	-1.736	-0.28	-0.856	-2	1.856	1.856	1.856	1.712
-2.928	-5.224	-3.424	-2.808	28.384	-20.464	24.808	-23.312	-14.08	-17.576	-4.424	-5.424	-2.424	-1.616	-3.232	-5.656
6.08	-4.72	1.04	1.8	36.36	-11.44	14.88	-10.04	2.8	-9.24	0.28	-0.96	2.04	2.04	2.04	-0.44
2.744	3.304	-2.424	-2.424	9.864	-3.848	14.424	-1.88	-21.608	-37.272	-2.424	-4.136	-0.848	-0.136	-0.424	-1.712
0.624	8.008	-2.008	0.984	4.648	0.016	11.944	-3.328	-14.072	-34.008	-2.008	-3.672	-1.336	-1	-0.336	-1
4.232	5.312	-1	-0.616	1.304	-0.072	2.304	5.928	-10.072	-30.544	-1	-3	1	1	1	-1
-2.592	-17.816	-2.568	-1.568	11.8	-12.616	-9.752	7.224	-21.272	-29.704	-3.136	-5.136	-1.568	-1	-1	-1
-3.92	-10.44	-1.96	-1.44	9.12	-14.8	-12.04	-9.36	-19.88	-6.44	-2.48	-3.48	-0.52	-1	-1.52	-2.52
-3.496	-0.112	-0.888	0.056	-1.248	7.448	-26.392	23.336	-23.528	-0.496	-1.888	-2.888	-0.36	0.112	1.056	1
-11.184	-6.456	-1.576	-0.88	-11.064	3.216	-37	26.12	-19.36	21.304	-1.576	-3.576	-0.576	-1	-1	-1.424
-13.128	-9.112	-2.248	-2.248	-7.368	13.128	-22.12	23.264	-25.112	7.504	-2.248	-3.248	-1	-0.248	-1	-1.624
-1.736	-7	-2.656	-2.656	-17.048	12.688	-32.688	5.016	-10.968	14.92	-2.656	-2.984	-0.656	-0.656	-1	-1.328
-4.72	-12.76	-2.6	-1.16	-24.52	8.96	-19.56	-1	-17.64	3.32	-3.88	-4.6	-2.32	-0.88	-0.88	-2.44
-6	4.912	0.304	1.072	-6.232	15.768	-11.84	9.84	-18.216	19.68	0.072	-1.696	1.072	2.072	2.072	0.304
-9.792	-3.368	-3	-2.448	-19.104	-3.024	-2.288	-7.552	-33.376	10.736	-3.816	-4	-1.816	-0.816	-0.816	-1.632
-15.592	-6.592	-1.864	-1.136	-16.136	21.328	5.96	-0.368	-26.136	-5.056	-2.728	-3.864	-0.864	-0.864	-1	-1.864
-14.944	-7.088	-1.176	1.56	-8.528	-0.208	-0.472	2.032	-12.176	5.88	-1.176	-2.264	0.736	0.824	0.824	-1
-16.84	-10.52	-3.84	-2.84	27.6	-18.08	-6.8	-7.56	-11.36	-8.28	-3.88	-5.84	-1.88	-2.84	-2.84	-2.88
-0.872	2.032	-1.008	-1.016	38.816	-12.92	23.08	-14.08	-5.104	-2.04	-1.016	-1.032	1.968	1.976	0.984	-0.992
6.384	6.28	-3.832	-1.832	35.552	-27.168	47.44	-29.888	-17.776	-17.496	-4.776	-5.832	-2.832	-1.888	-1.888	-1.832
-5.96	-7.208	-3.104	-2.208	17.272	-10.272	31.728	-33.712	-9.376	-7.52	-4	-5.104	-2.104	-1.104	-1	-2.896
7.48	22.568	-1	1.392	14.152	-19.216	40.568	-28.848	-5	3.808	-1	-2.152	0.848	1.696	0.848	-1
-13.6	-2.4	-2.6	-1.6	7.2	-11.8	23.4	-20.2	-21	-0.2	-3.4	-4.6	-1.8	-1.6	-0.8	-2.6
-6.256	4.288	-1.496	0.256	-34.96	12.776	34.992	-14.496	-14.024	-2.76	-2.248	-3.248	-0.248	0	0	-2
6.896	-1.592	-0.408	-0.816	-23.872	9.824	16.52	-1.448	-21.592	-7.336	-0.408	-3.112	-0.112	-0.112	0.592	0
2.656	-5.032	-3.344	-2	43.712	-27.504	-17.16	17.312	-1.28	-10.408	-4	-4	-1	-1	-1.344	-1.344
1.472	-14.744	-0.568	0.432	0.16	-19.784	-16.08	10.056	3.92	-7.704	-1.568	-2.96	-0.176	0.432	0	-3.608
8.68	-3.12	-1.24	-2.12	-13.76	13.08	-8.44	8.96	15.08	-21.96	-2.68	-3.8	-0.24	0.76	0.76	-1.56
2.656	0.632	-1.952	0.024	-66.344	29.536	1.752	12.248	8.632	-0.704	-1.952	-3.952	-1.464	-0.464	0.536	0.048
-4.32	-5.248	-0.464	1	42.624	-16.576	-39.928	32.824	0.608	3.68	-1.464	-2	-0.464	-0.464	-0.464	-1
-6.176	-1.832	-3	-1.832	48.296	-21.816	-44.168	20.504	-3.08	2.584	-3.416	-4.416	-1.832	-1	-1.832	-1.832
2.688	-15.16	-1.264	-1.528	-6.368	-7.32	-32.784	20.992	-1.424	3.208	-1.896	-3.264	0.104	-0.264	-0.264	-1.632
0.16	-2.48	0.04	2.76	-18.4	1.4	-22	-4.76	8.48	1.28	-0.64	-1.96	1.04	1.72	1.4	-0.36
-0.808	-4.088	-2.456	-2.368	-16.264	4.728	-15.632	-10.736	13.28	-1.096	-3.184	-5.184	-2.184	-1.184	-1.184	0
-0.104	7.344	-1.552	-1.552	-3.88	4.688	-10.072	-3.328	11.584	-13.656	-2.552	-3.552	-0.552	-0.328	-0.552	-1.552
-1.592	1.12	-2.528	-0.704	-10.704	6.592	-0.936	-10.064	16.064	-10.704	-3.352	-4.528	-2.176	-1.352	-1.176	-2.176
-5.104	-4.976	-2.616	-1.744	-6.872	0.152	7.28	0.976	9.792	-16.336	-1.744	-4	-1.744	-0.872	1.744	-2
0.44	11.12	0.76	0.76	-2.96	8.32	18.72	4.08	26.96	-1.96	-1.08	-1.24	1.76	1.76	2.76	-0.08
1.808	-10.68	-4	-2.968	10.552	1.32	23.616	-24.008	33.104	-2.616	-4	-5.032	-2.032	-1.032	-1.032	-3.968
2.016	7.808	-1.064	-1	14.84	-6.224	26.904	-33.984	31.032	-13.384	-1.064	-2.08	0.936	0.936	0.936	-1.032
-5.36	2.936	-1.808	-1.744	14.808	-1.616	33.576	-17.848	29.64	-30.064	-1.936	-3.808	-1.744	-0.808	-0.808	-1.872
7.784	-15.664	-2.888	-2.776	7.336	-5.544	31.664	-2.896	20.88	-27.664	-3.776	-4.888	-1.888	-1.888	-1.888	-1.888
-8.8	6.16	-1.32	1.36	9.76	-0.92	20.44	-4.16	14.16	-13.92	-2.32	-3.48	-1.16	-0.16	-1	-1.16
-6.128	-2.92	-0.96	2.624	2.168	6.792	7.376	-9.792	9.496	-10.92	-1.168	-3.376	-0.168	0.04	0.624	-0.584
1.256	-9.768	-1.768	0.232	-3.048	-3.072	-1.72	1.72	16.464	-10.28	-2.024	-3.024	-0.768	-0.024	0.232	-1
-4.176	6.784	-0.696	1.304	8.96	-11.44	-9.264	0.824	18.304	-20.608	-1	-1	-0.392	-0.088	-0.088	-0.696
7.664	-6.76	-1.648	-1	0.664	-12.536	-4.704	-1.648	1.464	-18.592	-1	-3	-0.648	-0.296	-1	-1
-9.2	-2.8	-2.2	-2.8	-18.2	-2.2	0.2	-1.6	-2.2	-21	-2.2	-3.8	-1.4	-1.4	-1	-2
0.312	-6.24	-0.656	-0.208	-12.896	-13.176	-15.752	15.096	-1.696	-9.376	-1.104	-2.656	0.344	0.896	0.344	-0.552
-6.992	-13.424	-2.496	-2	-5.008	-9.472	-36.032	25.52	7.944	-5.992	-2.504	-4	-1.504	-1.504	0	-1.504
4.056	-14.28	-1	1.456	-10.368	4	-39.72	24.176	11.088	-10.28	-1	-2.456	0.544	1.088	0.544	-1
-6.184	-5.896	-1.592	-1.592	-5.752	-1.592	-30.384	11.184	12.632	-3.04	-2.592	-4.592	-1	-0.408	-0.408	-1.224
4.68	-10.4	-2.92	-1.92	-3.32	1.08	-37.08	9.64	7.56	5.2	-2.92	-4.28	-1.28	-1.28	-0.28	-1.64
-1.872	-8.384	-0.312	0.376	-11.696	8.568	-24.056	0.368	18.128	-12.576	-0.312	-2.312	0	0.688	0	-0.312
-9.096	-7.112	-1.528	-1	-23.792	2.64	-14	-5.904	8.04	-12.264	-2.528	-3.528	-0.528	-0.528	0.472	0.208
2.456	-3.008	-3.136	-1.136	-24.488	12.136	7.68	1.68	-3.112	-12.16	-2.352	-4.352	-1.352	-0.568	-0.352	-2.352
11.48	0.16	-1	1.16	-8.688	4.672	-6.984	-5.136	1.64	-3.152	-1.168	-2.168	-0.832	0.832	1	-1
-2.72	-4.68	-3.64	-2.52	1.88	-6.56	0.52	-5.16	-0.08	-15.72	-3.64	-4.64	-2.52	-1.64	-1.64	-0.76
8.496	5.712	-1	-1.072	-2.136	1.776	4.64	-11.144	-5.072	-13.848	-1.856	-3	0	0.072	-0.928	-0.928
-4.88	-9.856	-2.024	0.832	6.832	-0.832	31.424	-20.12	-5.216	-25.952	-2.024	-4	-1.024	-0.024	0	-1
-4.048	4.88	-3.048	-1.096	-4.76	-1.264	37.808	-7.384	20.736	-23.072	-3.024	-5.048	-2.024	-1.048	-1.096	-2.072
-0.072	-2.784	-0.072	0.856	32.656	-5.232	18.28	-9.424	4.504	-20.56	-1.072	-2.072	-0.072	0.928	1.856	-1
-3.04	-9.84	-3.76	-3.76	9.08	-31.84	21.52	-34.2	11.12	-32.68	-3.76	-4.88	-2	-1.88	-0.88	-2.76
0.488	-2.16	-2.336	-0.504	5.144	-15.312	8.152	-8.824	0.496	-13.848	-0.672	-3.504	-0.336	-0.336	0.664	-0.336
-2	-4.488	-1	-1	0.136	6.624	2.488	-0.456	-0.192	-6.136	-1	-2	0.784	0.784	0.784	-0.216
7.416	-7.568	-1.736	-1	-2.112	0.016	3.04	-6.152	8.624	-2.888	-2	-3	0.264	0.264	0	-1
-4.008	14.816	-0.312	1	7.496	-8.12	-18.432	3.496	19.44	19.312	-0.312	-3	0.376	0.688	0.312	-0.312
5.92	-8.36	-2.28	-1	0.08	-4.08	-15.84	2.64	20.92	12.64	-2.28	-4.28	-1.64	-1	-1.36	-2
-11.144	-0.448	-1.632	-0.632	-11.792	7.776	-14.816	5.792	18.408	20.696	-1.632	-3.632	0.368	0.368	0.776	-0.408
0.72	-3.944	-0.544	1.544	-17.776	11.16	-30.12	15.472	24.72	15.984	-1	-1.456	1.088	1.544	0.544	-1.28
-8.552	-10.016	-3.496	-2.992	12.952	3.416	-52.528	13.44	15.464	9.456	-3.496	-5.496	-2.496	-1.496	-1.008	-1.512
-9.72	-8	-1.104	-0.552	1.792	1.448	-33.864	18.104	9.616	12.208	-1.104	-3.104	-0.104	0.344	-0.104	-1
-8.2	1.4	-1.4	-0.4	-4.2	5.8	-19.6	6.4	1.6	20.2	-1.8	-3.4	-0.4	0	-0.8	-1.4
0.536	6.96	-4.296	-3.592	-4.352	7.664	-20.056	7.24	-2.888	1.944	-3.648	-5.648	-3.296	-2.296	-2.296	-2.648
-2.96	6.128	-1.696	-1.392	-6.48	-1.088	-2.568	9.872	-11.36	8	-1.696	-3.392	-0.392	-0.392	-0.392	-1
3.344	5.832	-1.512	-2.512	-9.024	2.488	-1.744	-1.256	0.136	4.72	-1.512	-3.256	-1	-1	-1.744	-1
5	-4.336	-3.376	-3.544	-24.584	11.752	1.128	5.376	-5.92	-4.376	-4.168	-5.376	-1.376	-1.376	-1.792	-2.584
0.12	-9.24	-1.16	0.36	-3.24	-7.04	3.4	-3.28	7.92	-10.96	0.36	-1.64	2.36	1.52	0.68	-1.32
-10.768	-6.792	-3.112	-1.224	16.64	-5.552	7.984	-16.32	-3.656	-11.776	-3.112	-4.224	-2.112	-1.112	-1.112	-2.112
9.32	-6.744	-2.68	-1.68	10.344	-18.552	27	-26.296	13.976	-24.168	-2.68	-3.808	-1.744	-0.744	-0.744	-4.616
2.984	2.984	-1.048	-0.032	1.144	-25.92	31.128	-35.856	20.712	-27.952	-1.048	-3.048	-1.032	-1	-1	-1.016
-8	-10.392	-3.968	-4.936	10.224	-0.128	31.904	-20.032	8.032	-27.712	-3.968	-5.968	-2.936	-2.936	-0.936	-0.968
-19.8	6.6	-0.32	1.6	12.48	-9.28	14.6	-4.56	12.44	-12.12	-0.32	-1.32	1.6	1.68	1.68	-0.24
-0.408	-10.056	-1.616	-2.488	7.616	-8.952	-3.464	-3.872	-8.128	-11.08	-1.616	-3.616	-0.488	-1.36	0.384	-0.744
-10.536	-3.584	-3.648	-3	2.464	-5.36	-18.952	13.48	-9.888	-6.064	-3.824	-5	-2	-1	-1.824	-2.648
-12.464	-1.136	-2.224	0	15	-7.344	-8.416	8.656	-6.776	4.568	-2.776	-4	-2	-1	-1	-3
-12	-2.912	-2.456	-2.456	-11.184	0.448	-3.912	-1.56	-8.104	10.64	-2.456	-4.184	-1.728	-0.456	-0.456	-1.912
-0.64	8.96	-1.28	0.72	-14.52	20.44	-7.72	13.36	-8.36	19.2	-1.28	-2.28	-0.28	0.04	0.04	-0.64
-4.688	-10.64	-2.896	-0.896	-11.632	-2.112	-7.424	16.096	-7.312	19.048	-2.896	-4.528	-1.896	-1.264	-2.896	-3.528
-11.168	-12.176	-1.832	-3.248	-8.744	7.912	-33.08	27.912	-10.84	16.096	-2.416	-4.416	-0.832	-0.416	-0.832	-1.416
3.216	-3.32	-0.32	2.144	6.712	-3.856	-44.68	14.968	-8.496	14.152	-0.856	-2.856	0.68	1.216	1.144	-0.856
2.368	-3.296	-1.464	0.536	2.072	1.12	-38.296	20.848	-5.952	2.536	-1.976	-2.976	0.048	0.024	0.536	-0.488
1.04	-1.16	-2.24	-2.24	0.6	-9.88	-19.52	18.64	5.36	8.08	-3.12	-4.12	-1.12	-1.12	-0.24	-0.24
-4.824	-5.216	-1	0.176	0.688	-7.728	-17.04	-3.784	4.568	5.08	-1	-2.216	0.784	0.784	0.176	-1
-4.096	-5.848	-2.344	-2.344	-0.376	-16.744	-15.656	-2.28	2.16	-4.968	-2.688	-4	-1.344	-1	0.344	-2.312
-1.112	9.112	-1.408	0.592	18.52	-7.224	-5	-6.96	1.224	8.224	-1.704	-2.704	0.296	0.296	0.296	-0.704
-0.248	9.24	-1.24	0.76	14.52	-11.008	-10.216	6.256	-2.712	2.224	-0.992	-2.992	-0.744	0.256	-0.496	-0.992
0.6	-2	-2.8	-1.6	-3.4	-2.8	-0.8	-1.8	-5.6	-0.2	-2.8	-4.6	-1.6	-1	-0.8	-2.2
0.608	5.696	-1	2	25.464	-0.784	1.368	-16.72	11.064	-5.736	-1	-2.848	0.304	0.304	0.152	-2.392
-1.624	-8.544	-3.104	-2	10.816	-9.816	29.504	-30.44	1.352	-15.336	-4	-5.896	-2.896	-1.896	-1.896	-2.792
-4.776	9.672	-0.888	1.112	3.336	-15.552	34.056	-23.552	0.28	-3.336	-0.888	-1.944	0.112	1.112	-0.888	-1.832
-10.928	1.92	-1.024	0.968	15.88	-18.024	34.872	-25.984	-0.928	-1.096	-1.016	-2.032	-1.008	0.976	0.976	-1.016
1.12	-6.8	-2.84	-1.84	1.4	-15.84	22.88	-13.12	-3.16	-27.12	-3.84	-4.84	-1.88	-0.88	-0.92	-1.92
-3.472	4.152	-0.264	1.648	-1.88	-4	13.56	0.088	6.032	-25.176	-1.088	-2.264	0.824	0.824	0.824	-0.176
-0.728	-1.96	-1.592	-0.456	1.408	-2.544	11.464	-1.544	-19.232	-31.368	-1.592	-2.728	-0.456	-0.456	-0.456	-0.592
-12.448	1.792	-3.184	-2.184	7.344	-6.552	-4.448	-8.344	-22.288	-25.504	-3.184	-5.184	-1.368	-1.184	-1.184	-2.184
7.608	4.928	-1.232	0.536	6.84	-9.392	-6.696	-3.824	-17.536	-8.752	-1.232	-2.464	-0.464	0.536	0.232	0.16
0.76	-2.24	-2.88	-0.88	-5.56	-15.96	-5.72	9.44	-15.44	-15.6	-2.88	-3.88	-1.88	-0.88	-1.16	-1.44
-6.984	-9.28	-1.328	0.672	-7.808	4.312	-12.984	14.264	-19.672	-34.28	-1.656	-2.984	0.016	-0.328	0.344	-1
-23.6	-13.128	-1	0.496	-20.144	28.384	-39.992	24	-22.368	-27.864	-1	-2.376	1	1	-0.248	-1
-3.152	-0.056	-2.728	-1.152	-20.76	21.368	-26.512	16.784	-12.304	-36.36	-2.728	-5.304	-2.728	-1.152	-1.576	-2
-2.808	-24.888	-2.416	-0.472	-6.36	4.64	-32.808	19.032	-18.36	-46.888	-2.888	-3.888	-0.944	-0.944	-0.472	-2.472
-5.04	-8.52	-0.4	0.12	11.88	5.76	-16.52	6.8	-10.72	-41.04	-0.88	-2.92	0.12	1.12	1.08	0.56
5.592	-2.296	-2.568	-1.84	3.952	-0.384	-1.408	4.384	-19.32	-37.112	-3.136	-5.136	-1.136	-1.568	-1.432	-3.296
-2.616	-9.08	-1	-0.152	9.528	-9.08	-7.616	-1.304	-2.08	-35.544	-1.616	-3	0	-0.384	-0.384	-1.384
1.328	-3.688	-2.008	-0.672	-3.024	-9.368	5.296	-10.32	-1.688	-21.648	-2.344	-4.008	-1.672	-0.008	-0.672	-1.336
-0.744	-6.24	-3.848	-3.56	-2.88	-7.12	4.456	-0.408	-13.984	-31.696	-3.848	-5.848	-2.848	-2.136	-1.848	-2.848
3.36	-0.16	-0.48	0.28	6.92	-8.72	-0.52	10.88	16.4	-4.88	0.28	-1.48	1.52	1.76	0	-0.24
4.616	6.696	-2	-1.616	9.816	-1.192	11.464	-7.04	4.96	3.728	-2.192	-4	-1	-1	-1	-1
10.576	-12.144	-3.424	-1.144	-10.272	-6.864	20.872	-27.424	8.432	19.704	-3.424	-4.568	-1.568	-0.568	-1.28	-2.28
-2.328	-7.152	-0.192	0.808	-19.176	-8.056	28.768	-23.672	18.752	18.272	-0.192	-2.288	-0.192	1.712	0.904	-0.904
-0.856	-22.04	-3.904	-3.856	-5.096	-14.184	27.472	-22.856	11.904	12.288	-3.904	-4.904	-1.048	-1	-1	-4.808
7	-5	-1	1	17	-25	17	-2	4	16	-1	-1	2	2	2	-1
-0.096	-10.472	-0.904	1.048	10.424	-26.512	12.144	-6.896	-1.096	5.72	-0.904	-2.904	0.144	0.144	0.144	-0.904
-3.576	5.616	-2.904	-1	3.152	-8.768	7.52	4.576	-1.288	8.328	-3	-4.096	-1.096	-1	-1	-1.096
-1.576	-2.44	-1	1.712	23.136	-4.576	-2	6.136	-6.984	13.856	-1	-2.144	0.144	0.856	-0.712	-2.712
-11.696	3.656	-2.616	-0.232	20.456	-6.696	1.696	1.424	5.616	10.264	-2.616	-3.424	-2.232	-0.424	-0.424	-0.616
-9.92	-3.6	-0.96	2.32	27.08	-11.64	0.48	-3.36	10.04	11.84	-1.2	-2.2	0.28	1.04	1.28	-0.48
-9.44	1.696	-1	0.288	16.528	-3.12	-2.896	13.2	-1	2.456	-1.712	-3.712	0.288	0.288	0.288	-0.288
-10.72	2.968	-4	-4.336	6.328	-4.288	-33.016	23.312	-2.624	1.288	-4.336	-5	-3	-2.328	-1.336	-3.992
-11.76	4.624	-1.384	0.616	7.32	12.464	-32.528	15.768	6	6.168	-1.384	-2.768	0.232	0.616	0.232	-1
-14.296	-0.52	-3.272	-1.568	-15.088	-2.928	-45.952	25.136	-3.544	-3.568	-3.272	-4.84	-1.84	-2.136	-0.704	-0.408
-9	14.76	-2.92	-2.44	-5.32	5.84	-39.76	21.44	-7.88	-9.04	-3.4	-3.92	-2.44	-0.92	-1.48	-2.44
-4.584	0.056	-1	0	1.472	-2.888	-27.336	-1.808	5.112	-19.752	-1	-3	0	0	0.528	-1.472
-4.816	-5.304	-2.424	-1.848	-11.272	-1	-11.152	-3.152	3.272	-29.816	-2.272	-3.848	-1.424	-1.424	-1	-1.424
-13.496	-0.992	-1.248	0.128	-6.864	2.608	-14.376	4.736	-4.76	-21.128	-1.624	-2.248	0.128	0.128	-0.248	-0.624
-9.328	2.344	-2	-2.672	-3.952	-6.28	-2.968	-0.016	-20.8	-15.528	-2	-4	-1.328	-1	-0.672	-2
-13.12	1.2	-2.72	-2.44	-6	-5.24	-10.36	-0.28	-22.4	-27.88	-2.72	-4.44	-1.72	-0.44	0	-0.56
0.128	0.784	0	1.768	3.984	9.768	9.448	-1.48	-6.304	-25.608	-0.232	-1.232	0.768	1.536	1.304	-0.16
7.608	9.632	-2.184	-2.184	15.688	-11.712	29.792	-11.576	-18.632	-35.76	-3.184	-3.368	-1.184	-1.184	-1	-1.816
-2.96	-6.912	-2.864	-2.592	4.184	-7.184	27.728	-16.224	-15.68	-22.632	-3.728	-4.864	-1.728	-1.728	-0.864	-2
-0.032	-6.264	-0.176	-0.264	1.384	10.616	43.736	-12.792	-5.176	-3.648	-1.088	-2.176	0.824	0.824	0.912	0.824
-7.08	-5.04	-2.04	-1	-10.8	-0.84	29.48	-19	-8.96	-0.84	-2.08	-5	-1.08	-1	-1.08	-1.08
0.008	-0.08	-1.032	1.952	15.952	-16.096	13.888	0.904	6.072	10.912	-2.024	-3.032	-0.032	-0.024	0.968	-0.016
-2.664	9.84	0.944	0.224	27.544	-19.272	-10.56	14.544	7.056	-4.384	0	-1.056	2	1	1.944	-0.944
-8.104	8.648	-3.688	-1.104	-15.624	5.48	-13.856	-10.376	-5.104	0.96	-4.688	-5.792	-1.896	-1.792	-2.792	-1.896
-3.52	-3.064	-0.456	1.392	-12.152	13.416	-7.304	5.872	1.24	-6.152	-1.304	-2.304	0.696	0.696	0.848	-1
1.8	1.2	-0.8	1.4	-21	1.4	-14.4	-1.8	-2.6	7.8	-1.6	-2.8	-0.4	0.4	1.2	-0.8
-11.512	1.24	-1.496	1.256	4.04	4.28	-18.448	13.472	-13.48	-4.752	-2.496	-3.496	0.256	-1	1.256	-1.496
-7.888	3.664	-1	0.112	-2.6	-8.184	-34	30.112	-5.224	5.704	-1.296	-2.296	0.408	0.408	1	-1
-15.312	-10.752	-2.312	-1.656	2.024	-5.528	-37.376	22.72	-14.096	8.376	-2.312	-3.312	-1	-1	0.656	2.624
-7.648	-12.568	-1.392	-2	-21.04	13.904	-24.256	19.96	-13.472	-8.312	-1.392	-2.784	0.216	0.608	0.608	-1
-2.32	-9.44	-0.56	1	-2.6	9.28	-18.8	10.2	-1.88	-15.6	-0.12	-1.56	0.44	0.88	1	0
-7	0.416	-3.024	-2.512	-9.44	2.072	-26.36	13.072	-6.272	-36.072	-3.512	-5.024	-2.512	-1.512	-0.512	-2.024
-1.32	-0.288	-0.144	-0.536	4.752	0.248	-0.856	-4.536	-5.216	-28.176	-0.144	-2.608	1.32	1.32	2.392	-0.072
-4.752	-2.584	-2.08	-2.08	12.104	2.416	-2.832	-13.584	-1.576	-21.744	-2.664	-3.664	-0.664	-0.664	-0.248	-1.248
-11.216	-1.52	-2	0.368	9.056	-3.48	2.368	-9.632	0.368	-13.416	-2.632	-3.368	-1	-1	-1	-1
-3.96	-1.16	0.36	0.72	10.48	-18.36	2.2	1.88	12.44	-5.76	-1	-1.32	1	1.68	1.04	-1
-12.824	-7.56	-2	0.272	21.288	-5.536	1.832	-11.736	14.544	-2.816	-2.728	-4	-1	-1	0	-1.728
-3.464	-5	-2.328	-0.552	12.256	-11.968	30.64	-26.864	-7.88	16.448	-2.552	-3.776	-1.328	-0.776	-0.552	-1.776
-9.416	-5.76	-1.176	-0.352	-16.48	17.952	52.064	-40.592	3.712	23.712	-1.352	-2.528	0.472	1.472	1.472	-1
-9.696	-1.128	-4.616	-1.872	22.832	-10.544	35.688	-31.384	-4.744	9.688	-4.616	-5.616	-2.744	-2.616	-2	-2
6.76	15.24	-1.08	-0.08	37.52	-20.2	2.72	1	5.56	16.88	-1.08	-1.24	1.76	1.76	1.76	-0.16
8.68	1.616	-1.032	0.968	7.352	-14.84	15.776	8.296	5.968	12.032	-1.064	-3.032	0.936	0.936	0.936	-0.096
5.856	-4.888	-3	-0.032	5.952	3.872	-8.224	3.824	2.112	-3.048	-3	-5	-2	-1	-1	-2
11.976	14.104	-0.192	1.808	-0.064	-8.896	-3.512	9.808	3.384	-2.512	-1.128	-2.192	0.808	0.872	-0.064	-1.064
-1	13.208	-1.664	-0.664	2.448	-24.88	-10.224	5.44	-6.768	-11.432	-1.664	-2.776	-0.664	-0.664	-0.776	-0.776
-19.4	-9.2	-3.16	-2.84	5.4	-24.68	-13.08	4.04	15.84	1.2	-4	-5	-1.16	-1	-1	-2.84
-17.416	-5.752	-1	-1	7.544	-8.208	-16.752	1.032	22.464	-7.504	-1.208	-3	-0.792	0	-1.208	-2
-7	-0.792	-2.512	-2.512	-7.952	7.208	-32.584	22.672	17.904	-14.464	-2.512	-4.512	-1.512	-1.256	-0.512	-1.512
0.048	-13.784	-0.608	0.088	-16.432	6.736	-40.696	28.656	6.696	-5.392	-1.608	-2.608	0.696	0.696	0.392	-1.216
2.24	-2.352	-1.648	-1.296	-35.056	17.648	-28.184	18.76	12.408	-17.888	-2.296	-3.592	-0.592	0.056	-0.296	-1
-6.8	-4.4	-2.4	-1.4	-30	4.2	-30.8	10.2	10.2	-22.2	-3.4	-4.4	-1.4	-1.4	-2.6	-2
-1.488	-1.688	-1.448	0.656	-8	-5.416	-14.416	-8.592	2.136	-19.208	-1.448	-2.344	0.656	0.656	0.656	-1
1.44	-5.48	-2.008	-0.504	6.96	10.984	-9.976	0.44	1.992	-19.528	-2.008	-3.008	-1	-0.008	0.488	-0.008
2.928	-4.648	-1.088	0.28	-16.528	3.56	-4.736	2.384	-4.736	-1.28	-1.088	-2.088	0.368	0.368	1.824	2
10.632	1.632	0.184	0	-19.88	0.92	10.448	-9	-6.672	7.104	-0.816	-2.224	0.776	1.184	1.592	0.408
3.28	-12.92	-3.36	-0.72	-4.44	-4.76	0.2	-1.44	-15.96	0.72	-4	-5	-2.36	-2	-1	-2.36
1.328	0.248	-1.688	-2.688	0.76	6.752	17.816	-11.504	-12	-15	-2	-3.688	-0.312	-1	-0.312	-1.312
6.32	-3.056	-1.264	1.472	23.928	-24.4	35.248	-31.472	-32.416	-27.792	-0.528	-2.528	1.472	1.472	1.472	0.472
3.568	-0.624	-2.92	-2.704	15.16	-25.216	33.784	-13.024	-13.84	-37.192	-3.352	-4.136	-1.136	-1.136	0.648	-1.136
6.832	0.824	-0.168	1	41.808	-38.656	26.328	-20.504	-4.84	-17.016	-1	-2	0.168	0.168	-0.832	-4.328
-9.64	4.28	-2.76	-0.76	2.92	10.76	14.88	-23.04	-12.64	-23	-2.76	-4.64	-1.76	-0.76	-0.88	-1.76
11.568	-2.288	-1.856	1.144	-86.696	60.136	25.64	-12.152	-2.072	3.424	-1.784	-2.856	0.144	0.144	1	-0.928
2.832	-4.192	0.904	1	39.6	-12.824	-16.52	8.352	-4.808	-12.856	-0.072	-1.096	1.904	0.952	1.928	-0.048
-11.856	0.736	-3.928	-3.928	16.304	-20.424	-1.264	18.928	-13.976	-23.736	-4.928	-5.952	-2.952	-2.928	-1.024	1.904
0.568	-1.648	-1.216	-1.072	-16.864	7.568	-4.576	12.704	-7.072	2.424	-1.216	-3.216	-0.216	-0.144	0.784	-1.072
1.72	-14.32	-1.64	-0.52	-35.44	-1.8	-1.28	-12.24	-11.76	1.52	-1.64	-3.64	-0.64	-0.52	1.12	-1
-0.664	-8.144	-1.168	-1.168	-26.2	-10.664	0.648	1.688	-15	8.16	-1.336	-3.336	-0.168	-0.168	0.664	-0.336
-9.432	-10.704	-1.648	-1.08	-24.056	8.816	-26.16	11.08	-10.784	12.136	-1.864	-3.648	-0.648	-0.432	-1.216	-1.432
-16.36	-8.624	-3.68	-3.208	23	-16.528	-51.304	6.264	-13.96	12.056	-3.944	-5.68	-2.68	-1.944	-2.208	-3.736
-8.68	3.384	-0.936	-0.248	3.688	-1.12	-29.128	7.448	-9.248	33.064	-1.248	-2.248	0.752	1.752	2.44	-0.248
-8.08	0.48	-1	-1	11.8	1.52	-29.32	17.2	-12.04	23.24	-1	-3.36	0.28	0.28	-1	-1.36
-12.432	-9.368	-3	-2.224	6.816	-6	-28.736	-1.672	-5.144	19.96	-3	-5	-2	-1.408	-2	-1.592
2.808	-1.736	-1.824	-1.456	11.264	-4.456	-20	-1.456	-17.792	16	-1.824	-3.368	-0.368	-0.368	0.632	-1.912
7.064	-9.008	-0.992	0.512	-6.536	-6.416	2.992	-6.528	0.528	9.04	-1.496	-3.488	-0.992	0.008	-0.496	-0.496
7.032	-5.824	-4	-3.896	-9	6.24	10.312	-2.208	8.448	-1.552	-4.448	-6.448	-3	-2.448	-2.896	-2.896
-0.2	4.6	-1.8	-1.6	-2.8	-10.2	10.4	-3.8	0.8	21.4	-1.4	-3.4	-0.4	-0.4	-0.4	-1.8
7.944	-3.112	-2.056	-0.648	11.904	-13.648	2.776	-16.368	6.536	23.72	-2.056	-3.704	-1.352	-0.056	-0.056	-1.352
13.128	-1.304	-3.088	-3.088	24.088	-22.528	25.696	-30.352	4.648	19.088	-3.088	-5.784	-3.088	-2.392	-1.696	-4.088
25.88	-7.696	-1.768	1.464	1.56	-7.488	36.536	-27.488	6.024	34.208	-1.512	-2.768	0.232	0.232	1.256	0.512
8.208	-1.496	-1.792	-1.792	7.584	-2.584	21.032	-13.496	8.744	28.416	-2.792	-3.792	-1	-1	-0.208	-0.208
9.48	0.68	-1.68	-0.52	9.12	-5.8	29.48	-29.16	10.48	23.92	-2.68	-2.84	-0.52	-0.52	-0.52	-0.84
6.12	-2.768	-1.112	0.776	-12.096	-1.448	9.664	-13.208	3.104	26.544	-1.112	-2.224	0.776	0.776	1.664	-0.112
-0.296	-6.296	-4.744	-1.936	-5.36	-3.104	2.64	4.768	15.488	-6.912	-4.744	-6.68	-3.808	-2.68	-1.872	-1.936
15.016	4.176	-1.048	-2	30.52	-19.68	-8.144	17.792	-2.08	14.92	-1.048	-1.08	0.936	0.952	0.952	-1.016
5.064	-7.456	-1.904	1.032	40.616	-14.552	-5.224	-0.584	13.68	3.256	-1.904	-2.936	-0.904	-0.904	-1.872	-3.84
1.52	2.44	-1.24	-1.08	11.72	-6.84	-8.64	-0.92	9.52	-1.8	-1.16	-3.24	-0.16	0.76	0.76	-1.08
-2.072	-4.256	-1	0	-11.152	-3.28	-10.712	1.304	13.336	5.616	-1.872	-3	0	0.128	0	-1
1	-19.944	-2	-1.824	3.776	7.12	-26.464	28.936	-0.408	19.648	-2.824	-4.824	-1.824	-1	-0.176	-2
-1.016	1.896	0.328	2.104	-1.104	24.192	-31.416	32.64	5.36	21.312	-0.448	-1.448	0.776	1.776	0.552	0.552
-12.096	-3.904	-1.728	-0.456	-2	13.28	-31.264	18.56	-1.28	13.728	-1.728	-2.728	-0.728	0	0	-1.272
-13.48	-6.56	-3	-0.64	-17.84	2.72	-37.4	6.52	-9.68	-10.4	-3	-4.68	-1.36	-1.36	-2.04	-2.36
-6.376	-7.264	-0.736	0.264	-6	5.792	-22.64	6.16	-6.152	1.68	-0.736	-2.736	0.896	0.632	0.264	-0.368
-56.768	-47.96	-1.336	0.08	-7.088	-6.744	-4.928	1.912	-69.616	88.216	-1.336	-2.752	0.08	0.248	0.248	-0.168
6.216	29.608	-1.464	-0.392	-9.424	-10.784	5.536	7.032	22.504	-48.112	-1.464	-2.928	0.072	0.072	1	-0.072
1.704	6.88	-0.488	1.024	-3.32	-7.752	-9.952	2.488	15.176	-31.592	-1	-2.488	1.024	1.512	1.024	-0.512
5.64	-0.08	-2.44	-1.56	10.28	-9.64	1.2	8.68	1.64	-22.16	-3	-5	-1.56	-1	-1	-1.56
-1.08	-1.768	-0.04	-0.256	16.648	-5.904	2.568	-7.688	-6.472	-15.688	-0.648	-1.648	0.96	0.96	1.352	-0.648
8.904	-3.528	-1.032	-1.032	19.28	-18.968	19.936	-25.904	-2	-8.32	-0.688	-2.688	0.312	1.312	0.656	0
6.624	-1.632	-2.408	-1.816	16.928	-18.632	36.632	-20.112	-6.744	-2.704	-3.816	-4.816	-1.52	-0.816	-1.112	-2
8.512	2.24	0.504	2.008	18.536	-10.248	39.024	-24	-3.768	8.768	1.256	-1	1.752	2.752	1.752	0.504
-1.2	5.8	-1.2	-0.2	14	-16.6	36	-25.8	3	-1.6	-1.2	-2.4	0.6	0.6	0.8	-1
-5.24	-6.088	-3.544	-2.848	-0.064	-9.912	27.48	-15.064	-5.848	7.304	-3.544	-4.696	-1.696	-0.848	-0.848	-1.848
-3.832	-0.064	-1.208	2.48	3.896	-9.248	9.104	0.648	17.44	8.752	-1.312	-2.312	0.688	0.688	1.688	-0.208
-9.168	17.272	-4.888	-3.832	-5.992	-4.616	-8.328	-16.552	-0.28	-17.992	-4.888	-6.832	-2.888	-2.888	-2.72	-2.72
-19.864	-3.984	-0.992	-0.016	4.92	-11.024	-1.024	4.88	6.064	-0.064	-1	-2.992	0	0.008	0.008	-0.008
-4.88	9.96	-1	-0.92	-10.44	-10.84	-1.08	7.44	14.96	-9.56	-1	-2.96	-0.92	-0.92	-0.92	-1
-17	-4.528	-3.088	-1	-3.32	-6.496	-5.44	8.912	5.384	-7.384	-4	-5	-2	-1.088	-1.088	-2
6.184	10.232	0.456	0.728	-25.592	-1.824	-30.68	15.864	7.28	1.592	-0.408	-1.544	1.456	1.592	1.592	0.592
-5.104	-10.08	-1.816	-0.632	-15	16	-33.368	16.712	10.552	-5.792	-1.816	-3.448	-1.448	-0.632	-0.632	-2.264
1.216	9.68	-2.232	-0.464	-2.84	16.16	-28.624	24.016	-7.392	-3.624	-2.464	-3.464	0	0	-1.536	-4.608
-4.56	-4.08	-1	-1.28	-0.64	24	-23	16.96	-2.48	-4.68	-1	-1.56	0.72	0.72	0.72	-1.28
-1.672	-4.984	-2	0.344	1.672	15.456	-20.376	2.312	-7.312	-2.968	-2	-4	-1	-1	0.344	-1
2.376	-4.76	-1.752	-1.376	15.488	-1.496	-10	6.48	-1.232	12	-1.752	-2.752	0.248	0.624	-0.376	-1.752
-8.52	-8.456	-2.152	-0.304	-4.304	3.488	-15.304	4.544	5.152	-2.816	-2.728	-4.152	-1.152	-0.576	-0.576	-2
-0.136	-1	-1.944	-0.416	-4.44	9.92	3.832	-2.528	1.36	-3.36	-1.944	-3.416	-0.416	0.056	0.584	-1
-1.84	1.6	-1	-1.52	-7.52	0.76	1.4	-6.92	2.28	3.2	-1.52	-2.52	-0.48	-0.04	1.44	-1
5.952	-0.296	-2.432	-2.432	-1.024	-3.32	-1.048	0.096	-2.136	-9.84	-2.296	-3.864	-1.432	-0.432	-1	-2
-0.848	-12.464	-1.616	-1.232	20.768	-6	32.016	-23.24	0.224	-19.232	-2.232	-3.232	-0.232	-0.232	0.384	-1
-4	5.704	-1	-2	9.992	-18.976	25.712	-28.4	-12.96	-7.312	-1	-2.664	0.336	0.336	0.336	-1.336
-13.816	-17.984	-3.288	-2.576	8.728	-14.576	21.744	-12.896	-10.472	-18.848	-2.864	-5.288	-2.288	-2	-1.288	-2
-1.44	-1.28	-0.52	0.72	-4.52	-11.56	18.52	-12.08	4.08	1.4	-1.28	-3.28	0.24	0.24	0.72	-0.52
-15.656	0.08	-1.384	0.656	-5.96	2.928	17.192	-3.344	-6.888	-0.648	-1.384	-2.384	-0.192	0.616	-1	-2.616
-7.984	4	-2	-1.712	-3.448	-0.84	14.008	7.84	-4.144	9.144	-2.856	-4.712	-1.712	-0.856	-0.856	-1
0.08	-1.424	1.616	3.616	-7.04	3.096	2.288	1.232	6.808	-0.328	0.712	-1.288	3.52	2.712	2.712	1.712
-3.712	4.472	-2.096	-1.144	2.28	-8.232	-5.856	-10.616	7.808	-15.336	-2.096	-3.096	-1.048	-1	-1	-2.048
-1	4	-1	0	21	-2	-5	1	12	-10	-1	-2	0	1	4	0
-5.096	1.384	0.904	1.856	-8.76	-15.904	4.8	13.672	6.8	-4.856	-0.048	-1	1.952	2	2	-0.048
-12.288	-10	-2.808	-2.712	-27.616	-3.328	-33.808	28.272	10.096	-4.768	-2.808	-4	-1.808	-0.904	-1.192	-1.384
-14.568	-15.416	-1.288	1.424	-7.584	7.984	-16.744	13.88	15.56	-18.576	-1.432	-2.432	0.568	1.568	0.712	-1.288
-12.04	-14.928	-1	-0.616	-16.344	9.96	-20.424	10.152	4.272	-25.12	-1.808	-2.808	-0.808	1	-0.616	-1
-3.76	-2.6	-2	-0.72	-10.16	3.24	-30.8	5.12	1.92	-3.88	-2.24	-4	-1	-1	-0.24	-1
-3.848	-5.984	-1	0.424	-4.56	-0.256	-6.848	-1.136	13.832	2.424	-1	-2	1	1	1.288	-1
0.344	-9.344	-2.328	-2.328	13.968	-13.656	-10.32	3.28	0.696	-3.976	-2.992	-4.328	-2.328	-1.664	-1.664	-1.664
-1.384	-8.92	-3.152	-0.536	18.536	-9.232	-9.688	5.928	7.464	-0.752	-3.152	-5.152	-2.152	-1.768	-0.384	-1
1.136	-0.296	-0.864	-0.728	6.704	-1.68	-6.976	3.728	3.728	-7.704	-1.432	-3	0	0	0	0
0.36	-13.4	-3.52	-3	-5.48	4.68	-9.4	9.84	-1.72	-4.72	-3.52	-5	-2.52	-2	-1.52	-2
-4.584	-13.248	-1.584	-1.584	-17.808	4.584	15.808	-9.976	9.36	1.528	-1.584	-3.584	-0.584	-0.584	-0.584	-1.584
-6.544	-3.088	-0.696	-0.696	-4.48	-4.424	25.976	-36.304	2.184	-13.304	-1.848	-2.696	0.304	1.304	1.88	-0.272
4.216	-0.88	-3.248	-1.496	6.512	-7	38.88	-21.384	7.376	-6.384	-3.624	-5	-1.376	-1.376	-0.624	-0.248
-0.392	-3.92	-0.672	1.344	8.736	2.328	28.984	-18.016	6.704	6.016	-0.672	-2	1	1.328	1	-0.672
11.92	4.96	-2.12	-1.84	9.44	-12.04	23.32	-25	1	-2.4	-2.12	-3.12	-0.68	-0.12	-2.12	-1.84
-2.84	-3.304	-1.304	-1.072	15.856	-11.272	17.944	1.36	-0.304	7.32	-2.072	-3.304	-0.84	-1.072	-0.072	-1.304
-6	-7.84	-1.368	-0.736	-2.872	-9.576	-0.08	-4.448	-15.368	12	-1.184	-3.184	-0.184	-0.184	-0.184	-1
-4.312	2.68	-4	-4	5.776	2.776	-0.048	-1.136	-11.952	14.096	-4	-5	-2.864	-1	-1.864	-3
-1.12	2.68	-1	-0.088	17.68	16.68	6.296	-1	-4.176	23	-0.912	-1	1	1.912	2	1.736
-16.68	-3.28	-1.12	2.84	13.4	1.8	-4.12	-9.76	-11.28	28.68	-1.16	-2.16	0.8	0.88	1.84	-1.08
-8.072	-12.008	-3.976	-1.992	-3.104	0.088	-5.04	11.064	-20.008	14.008	-3.984	-4.984	-1.992	-1	0.984	0
-6.168	2.104	-1.056	-1.888	-11.664	-3.44	-25	21.176	-19.768	30.664	-2.056	-2.168	0.888	0.888	0.888	-1
-16.92	16.064	-1.792	-0.792	-4.768	16.584	-26.312	31.792	-5.48	18.272	-1.792	-3.792	-1.688	0.104	0.208	0.104
6.544	-1.456	-1.848	-2.152	-14.936	11.392	-41.368	11.24	-3.696	7	-2.848	-3.848	-1	-1	-0.848	-1
-2.2	-5.6	-1.2	-1.2	-10.4	10	-36.8	14.8	-7	0	-1.2	-2.4	-0.4	1.6	-0.2	-1
-11	-6.52	-1.752	-1.752	-9.264	-4.992	-21.024	-1.016	-9.264	5.28	-2.504	-3.504	-1	-0.504	-0.504	-1.752
-5.664	4.592	-1.592	-1.704	-4.328	-18.664	-5.256	-4.856	-15	-12.184	-1.888	-3.592	-1.296	-0.592	-1.888	-3.368
-10.688	7.312	-0.312	-0.312	-6.248	-15.28	-10.936	8.592	-26.528	-17.432	-0.312	-1.656	1.032	1.688	0.032	-0.312
-11.688	10.92	-2.608	-2.824	3.296	-2.784	-4.272	-15.12	-24.784	-10.824	-3.216	-4.608	-1.608	-1.608	-1.608	-1.608
-16.04	-0.28	-1.88	0.12	-3.8	4.32	-4.56	-4.12	-26.2	-14.52	-1.88	-3.44	-0.32	0.12	-0.44	-1
1.368	2.976	-3.048	-1.512	-13.656	-1.512	9.464	-4.592	-12.072	-7.096	-3.048	-5.048	-2.024	-1.512	-2.024	-2.024
-5.432	2.752	-3.608	-2.608	1.496	-15.752	18.928	-27.216	-13.608	-16.824	-2.608	-5.144	-1.608	-1.608	-1.072	-2.536
0.752	10.992	-1	0	-45.52	12.272	33.848	-28.84	-21.408	-15.512	-1	-2.416	0.168	0	-0.416	-1.832
-0.264	4.368	-3	-1.736	-36.912	17.824	30.576	-37.304	-13.368	-15.688	-3.368	-5	-2.368	-0.736	-1.104	-3.472
-3.2	3.96	-1.68	-2	96.84	-58.08	1.72	5.04	-3.16	-7.2	-2.36	-3.36	-0.68	-0.68	-0.68	-1
7.904	-1.096	-0.36	0.184	16.08	-4.248	-1.28	4.088	5.192	-1.728	-1.36	-2.632	-0.088	0.912	0.912	-0.088
-3.688	-6.984	-3	-2	-17.776	7.464	-4.24	1.984	0.328	-6.864	-3.776	-5	-2	-1.224	-1	-1.448
-16.12	7.296	-0.176	0.824	-10.104	14.288	1.704	3.592	-0.824	-11.472	-1.176	-3	0.824	0.824	2.472	0.648
-12.128	-2.152	-2	-2.36	18.568	-10.232	-18.848	-3.336	9.104	-10.744	-3	-4	-1	-1	-1	-1.872
-19.64	2.24	-1	-1	20.72	-12.04	-14.12	-6.64	-8.76	-7.16	-1.92	-3	-0.92	-1	-1	-1
-6.16	-1.128	-0.128	1.808	31.224	-2.064	-6.224	-1.744	11.616	-14.128	-1.128	-1.16	0.872	0.904	0.904	-0.096
-12.016	-8.904	-1.984	-3.952	-16.08	6.84	-23.984	34.856	5.208	-2.064	-2.968	-4.968	-1.984	-1	-0.016	-0.016
10.104	-11.872	-1.192	0.808	-7.68	14.104	-35.616	17.72	10.36	-12.68	-2.128	-3.128	-0.128	-0.128	-0.064	-2.936
-7.776	-7.552	-0.888	1.776	-5.32	-4.104	-40.776	22.448	17.216	-8.432	-0.888	-2.112	1.776	0.888	1.776	-1.112
-14.4	-0.8	-3.84	-3.84	-3.72	-2.2	-34.24	16.4	10.48	9.2	-4	-5.84	-2.84	-1	-1.84	-2.68
-7.08	-3.168	-1.208	1.792	9.04	7.296	-8.16	3.96	9.912	-0.792	-1.208	-2.208	0.584	1.376	2.376	-0.792
-4.744	5.72	-1	0.024	12.072	-9.488	-13.904	6.672	15.816	-22.024	-1.744	-2.744	-0.488	0.256	0	-1
-15.608	14.352	-1.608	-0.216	-3.04	4.96	-10.304	11.744	13.656	-22.216	-1.912	-3.912	-0.608	-0.304	0.392	-1
-11.072	2.24	0	0.704	-5.408	-0.464	-5.168	-9.72	8.352	-13.536	-0.352	-2	1	0.352	1.352	0
5	6.2	-3.2	-0.6	-15.2	-10	-15	-1.2	2.4	-11.4	-3.2	-4.8	-1.8	-1.6	-0.2	-2.2
4.76	-2.72	-0.792	1.656	-3.72	10.728	-5.24	6.04	-1	-5.032	-2.344	-2.792	0.208	0.656	0.656	-1.448
4.04	-4.504	-2.512	-0.52	-0.528	-11	18.96	-28.536	-0.464	-17.016	-3.008	-4.512	-1.512	-1.504	-2	-2.008
-4.072	0.56	-2.088	-1.544	4.984	-22.368	21.28	-26.912	-4.84	-19.264	-3.088	-4.544	-1.544	-1.544	-1	-1
3.328	-5.224	-1	1.184	9.552	-13.304	21.776	-17.92	-3.064	-13.672	-1	-2.592	0.408	1	0.592	-1
-0.32	-1.28	-3.16	-1.44	1.72	-11.64	21.4	-15.36	-6.32	-4.52	-2.8	-4.8	-1.8	-1.8	-1.44	-2.08
13.128	-6.064	-3	-3.688	-19.384	-1.624	22.824	-8.432	9.184	21.44	-3	-4	-1.688	-1	-1	-1
10	-6.056	-0.264	1	-39.584	20.944	31.152	-19.792	14.64	6.64	-1	-1.264	0.736	1	1.472	-0.736
0.352	4.92	-3.784	-3.352	37.28	-16.496	-26.064	14.056	2.784	-5.568	-4	-5.216	-2	-2	-1.784	-3
-9.496	-9.672	-1.832	-1	11.208	-19.688	-12.04	19.512	12.816	-5.992	-2.664	-4.496	-1	-0.832	-0.336	-0.84
2.08	-1.88	-1.24	-0.36	-7.08	-9.36	-10.32	2.92	-2.04	-26.4	-2.12	-3.24	-0.24	-0.12	-0.12	-1.88
4.144	-1	-3.712	-1.928	-9.008	-3.496	-16.36	3.216	10.848	-1.136	-3.784	-4.784	-1.712	-0.784	-0.784	-0.856
2.832	-11.856	-0.024	2	-43.28	17.52	-33.568	24.072	4.832	16.904	-0.024	-2.024	1	0.976	0.976	-0.024
-3.856	-23.24	-2	-1	-5.12	6.904	-33.192	21.288	-6.784	-15.76	-2.024	-3.048	-1.024	-1	-1.024	-3
1.28	-10.008	-2	-1.928	-27.352	3.64	-38.072	18.144	-19.144	-12.56	-2	-4.072	-1.072	-0.072	-0.072	-1
3.72	-17.2	-1.12	-0.12	-12.84	9.6	-39.4	17.88	-19.76	8.12	-1.12	-3	0.88	0	-0.12	-1
9.496	-9.672	-3.496	-1.832	-29.808	2.672	-27.304	6.832	-20.144	3.496	-4.328	-5.328	-1.328	-1.328	-0.496	-1.832
-1.432	1.92	-1.864	1.704	-12.432	9.648	-10.944	3.352	-6.944	-0.104	-2.08	-3.864	-0.864	-0.648	-0.432	-1.432
-12.04	-7.264	-1	-0.472	-5.68	-1.944	-12.208	13.888	-23.68	-1.488	-1	-2.736	-0.208	1.264	0.736	-1
1.808	-2.808	-2	-0.624	-0.624	-0.696	0.752	-10.624	-17.56	-16.68	-3	-4.312	-0.312	-0.312	-1	-1.688
2.64	-6.8	-1.08	-0.08	4.08	-1	-7.48	3.32	-14.44	-23.92	-1.72	-2.08	0.92	0.92	0.92	0.28
-6.472	-1	-2.184	-1.592	-1	-3.512	-3.592	0.328	-16.064	-25.368	-2.776	-3.776	-0.776	-0.184	-0.184	-2.184
11.544	7.84	-1.456	-0.912	-5.808	1.808	22.472	-29.56	0.688	-30.192	-1.456	-3.456	-0.456	-0.456	0.544	-1
0.512	10.016	-1	0.008	9.048	-6.024	31.496	-20.488	14.52	-19.976	-1.496	-2.496	0.008	0.504	0.504	-1
-0.104	-3.272	-2.448	-2.448	12.072	-9.136	24.656	-25.688	12.24	-23.032	-2.896	-4.448	-1.448	-1	-1	-2
-0.2	-2.4	-1.2	-0.8	18.8	-14.2	27.4	-12.6	3.6	-20.6	-1.8	-3.2	-0.8	-0.2	1	-0.6
3.056	-9.984	-0.056	0.888	-8.016	-13.944	20.632	2.184	2.48	-25.76	-1.704	-2.056	0.944	1.592	0.944	-1
-0.872	3.176	-2	-2	-12.52	-12.648	10.392	-11.216	2.784	-18.52	-2.696	-4.696	-2.088	-2.088	-3.088	-5.48
-7.464	-3.184	-0.256	1.232	-11.952	-5.792	1.976	-1.072	-0.608	-21.536	-0.256	-1.256	0.744	1.744	0.744	-0.256
-6.496	-4.832	-3.416	-2	0.168	-11.704	-6.248	-6.296	-8.328	-30.168	-3.416	-5.208	-2.208	-1.208	-1.792	-2.208
-10.6	-7.68	-2.36	-0.52	-17.24	14.92	-13.32	-1.88	0.04	-9.44	-2.52	-3.36	-1.36	-0.52	-0.52	-0.68
-0.56	-4.328	0.776	1.664	-13.776	29.992	-7.008	0.232	-5.112	-6.328	-0.224	-1.224	0.776	0.776	1.664	1.664
-0.232	-15.192	-3.064	-1.128	-24.064	14.512	-18.616	19.552	-10.32	2.256	-3	-5	-1.064	-1	-1.064	-3.872
-11.888	-11.84	-1.984	-0.016	-8.08	17.904	-27.856	12.16	-7.968	-0.856	-1.984	-3.984	0	0	1.952	-1.016
-20.232	3.584	-1.032	-0.032	-29.032	19.264	-21.864	12.256	-7.776	7.968	-1.032	-3.032	-0.032	-0.032	-0.032	-0.032
0.12	-5.88	-3.76	-3.84	-28.16	9.64	-31.68	0.12	-11.48	9.32	-3.84	-5.84	-1.92	-1.92	-1.92	-2
-4.872	2.464	-1.128	-1	-15	13.848	-24.44	2.744	-20.616	14.616	-1.256	-2.256	0.744	0.872	0.872	-1
5.704	1.936	-1.296	-0.472	-11.296	14.416	-10.36	-2.824	-10.416	19.296	-1.296	-4.296	-0.296	-0.296	-0.472	-0.472
-7.328	-4.032	-2.448	-1.12	-9.776	15.64	7.896	-1.12	-2.688	-0.776	-2.448	-3.672	-0.448	-0.448	-0.448	-1.224
-6.536	0.368	-0.728	-1.184	0.736	-3.184	5.648	-1.272	-1.824	23.08	-1	-2.456	-0.456	-0.184	0.088	-0.456
-10.8	4.44	-2.36	-1.04	3.36	4.72	11.08	-3.44	11.28	13.52	-3.04	-4.36	-1.68	-1.36	-0.68	-1.68
-2.688	0.784	-2.472	-2.576	-14.12	-5.208	9.008	1.008	0.272	14.216	-2.472	-4.104	-1.104	-0.736	-1.104	-1.736
0.832	3.16	-1.168	-1.336	26.824	-24.992	17.992	-24.832	11.088	3.92	-1.168	-2.752	0.248	0.248	-0.168	-1.168
-0.072	-4.568	-1.928	-0.464	9.184	-26.144	19.856	-31.216	8.968	-11.496	-2.464	-4.392	-1.464	-1.464	-1.464	-0.928
6.344	4.192	-0.536	2.488	7.024	-21.656	37.024	-18.096	4.096	-18.656	-1.024	-2.024	0.976	0.976	0.976	-0.024
-2.48	0	-2.32	-0.88	-7.4	-23.6	23.6	-17.44	-1.28	-19.12	-2.32	-3.32	-1.32	-0.88	-1.44	-1.44
-0.92	-3.944	-1.608	0.176	-32.864	-17.88	17.528	-14	1.176	-3.096	-2.216	-3.608	-0.608	-1	-0.784	-2.176
-11.376	2.936	-0.344	1.312	-29.936	6.808	6.16	-2.472	7.528	1.064	-0.344	-1.656	1.656	1.656	1	-0.344
-9.296	-8	-1.296	-2	-34.776	0.592	-10.296	1.336	6.776	14.816	-1.296	-3.296	-1.296	-1	-0.408	-1
-11.016	-0.248	-2.008	-2.016	-8.488	4.744	-2.48	3.008	3.224	0.224	-2.008	-4.008	-0.76	-0.008	-0.008	-2.008
-1.8	-3	-1.4	2	8.4	2.6	-8	1.6	-1.8	13	-1.4	-1.8	1	0.2	1.8	0.2
9.632	-9.544	-1.848	1	16.328	12.24	-17.392	1.152	-10.96	22.416	-2	-3.848	-1	-1	-0.152	-1
4.208	-8.44	-1	2	3.792	11.856	-38.504	24.024	3.48	29.208	-1	-2	1	0.896	-1	0.792
-2.776	4.272	-1.112	-2	10.048	-5.888	-38.064	24.216	-9.504	26.112	-2.056	-3.112	-1.056	-0.056	-1	-1
-8.96	-16.728	-2.984	-1	14.872	-0.976	-50.92	13.128	-7.08	21.104	-2.984	-3.992	-1	-0.984	-1	-1
2.2	-7.8	-0.08	0.92	32.36	-11.4	-44.04	39.12	-3.12	16.08	-0.08	-3.04	-0.04	-0.04	-0.04	-0.08
-10.504	-8.68	-1.912	-1.736	36.472	-14.856	-36.712	7.184	-0.208	0.232	-2.824	-4	-1	-1	-1	-1
8.68	-11.592	-2.272	-2.136	15.32	0.232	-1.232	4.552	1.32	10.088	-2.272	-4.136	-1.136	-1.136	-1	-1.136
-0.344	11.136	-1	0.184	10.872	-3.208	-4.288	-15.736	7.976	10.92	-1.184	-3	0	0.816	1.632	-0.816
-7.84	-3.928	-3.768	-2.536	-4.624	-7.768	-10	-2.464	7.376	21.768	-3.768	-5.768	-2	-1.232	-1	-1.232
0.84	-7.2	-0.84	1.32	-21.8	6.6	-11.44	0.36	12.4	16.84	-1.12	-2.84	0.88	1.16	0.44	-0.56
-5.624	1.736	-2.688	-0.016	-19.848	-3.36	5.952	1.328	-0.672	8.064	-3.36	-4.688	-1.016	-0.672	-0.672	-2.344
0.608	-4.504	-1.752	-2.128	12.256	-2.768	22.52	-26.36	-0.888	-14.136	-1.752	-3.504	-0.128	0.248	2.12	-1
14.728	6.848	-0.576	1.424	25.76	-8.032	35.304	-24.144	6.608	-0.304	-0.576	-2	1	1	1	-0.152
11.224	3.28	-2	-2.472	6.472	-4.392	21.496	-17.72	4.392	6	-3	-5	-1	-1	-0.056	-0.056
1.52	-7.28	-1.52	-1.52	-18.44	-0.36	37.8	-23.44	-3.12	12.28	-2	-3.52	-1	-0.48	-0.52	-0.52
-10.184	-5.84	-1.432	-0.136	-20.728	-0.36	33.568	-10.48	9.32	23.432	-2	-3.432	-0.432	-1	0	-1.568
1.776	7.152	-1.616	-1	-3.592	2.064	6.608	4.76	2.84	19.312	-2	-3.616	-0.616	-0.232	-0.384	-2.152
1.256	9.304	0.336	1.336	31.312	-6.64	-0.008	5.336	-10.656	7.68	0	-1.664	1.336	1.336	2.992	0.336
-3.272	7.816	-1.864	-1.576	16.696	-3.456	-5.712	1.576	-11	4.136	-1.576	-3.576	-1.288	-1	-1	-1
-14.8	1.72	-4.28	-3.04	4.88	4.96	-6.56	-6.48	-1.88	0.08	-4.28	-6.28	-3.04	-2.28	-2.28	-2.76
-4.576	-2.696	-0.576	-0.192	11.696	-7.84	-1.768	9.616	-4.768	9	-1.576	-3.576	-0.576	-0.384	-1.192	-0.808
-11.144	4.568	-2.856	-1.856	-8.272	-1.432	-21.984	27.256	-6.72	2.72	-2.856	-4.856	-2.856	-1	-1	-1.144
-16.752	-7.904	-0.808	1.192	-14.52	15.48	-33.808	24.096	-2.576	10.192	-1.808	-3.712	0.192	0.192	0.192	-1.808
-6.952	-9.384	0.808	2.712	5.28	-7.992	-27.672	21.48	-7.192	11.192	-1.144	-1.192	1.808	1.808	1.856	1.856
-9	-15	-3	-3	-13	15	-19	21	6	2	-3	-5	-2	-1	-1	-1
-1.096	8.52	0.856	-1.048	5.76	0.952	-10.72	3.816	-10.912	4.136	-1.096	-1.144	1.856	1.856	1.856	-1
-13.312	4.232	-1.904	-1.096	-0.232	4.616	-15.464	5.248	-16.616	-14.96	-1.904	-3.808	-1	-0.808	-1.904	-1.904
11.432	-2.984	-2	-0.288	-20.992	2.856	8	-7.704	-18.288	-13.312	-2	-4	-0.144	-1.856	0	-0.144
11.384	7.432	1.232	5.232	-16.92	15.232	6.808	0.88	-7.152	-16.8	1.232	-0.768	2.424	2.424	2.424	1.424
10.6	0.68	-4.04	-2.8	-31.68	1.44	5.96	-8.72	-20.64	-40.84	-4.04	-5.56	-2.56	-1.8	-1.8	-2.04
10.592	8.952	-1.864	-1.44	-14.984	-5.728	12.848	-6.032	-5.136	-26.016	-2.152	-3.864	-1.152	0.136	0.272	-1.864
4.696	2.024	-1	-0.328	-6.976	-7.296	16.008	-21.336	2.32	-11.624	-0.664	-2	0.008	1	1	-0.664
5.92	5.992	-2.616	-0.232	4.152	-3.688	33.08	-13.152	14.928	-14.464	-2.616	-4.232	-1.616	-0.616	-0.616	-1.384
8.184	15.248	-1.864	0.568	-10.864	8.136	43.048	-20.408	24.592	-12.544	-1.864	-2.864	0.136	0.136	0.136	-0.432
6.44	-3	-2.6	-0.6	-8.12	14	26.48	-22.48	22.28	-0.92	-3.08	-3.6	-1.12	-0.6	-0.08	-1.56
5.776	-6.112	-2.056	-1.584	-4.136	-4.696	14.608	-14.192	4.664	16.72	-2.528	-4.584	-1.056	-0.528	-0.528	-2.056
-4.672	8.12	-1	0.152	41.76	-16.272	10.056	0.456	5.696	-0.76	-1	-2.424	-0.424	0.576	1	-1.304
0.872	-11.384	-2.752	-1.752	36.888	-24.392	-4.632	0.008	-5	-4.008	-2.752	-3.752	-1.376	-1	-1	-1.128
-1.968	2.296	-2.36	-0.016	4.576	-17.2	-6.36	-5.032	-10.376	8.592	-2.36	-4.36	-1.704	-1.032	-2.704	-2.36
0.28	-6.04	-0.56	1.16	-4.2	4.24	0.24	-3.88	2.6	14.12	-1.56	-2.84	0.44	0.44	0.44	-1
-7.448	-6.912	-3	-2	-1.696	-11.392	-7.376	-0.856	-3.232	0.104	-3	-4.232	-1.232	-1.232	-1	-1.464
-8.792	4.552	-0.816	1	-14.976	-7.864	-21.872	41.4	-5.528	15.448	-0.816	-2	-0.632	0.184	1.816	1.448
-9.136	-8.136	-2.272	0.592	1.64	-1.176	-33.224	26.776	-8.184	0.088	-2.408	-3.408	-1.272	-1.136	-1	-1.272
-3.088	-12.912	-2.736	1	-1.064	-3.504	-39.768	20.736	-4.472	-21.384	-2.736	-3.824	-0.824	-0.824	0.176	-1
-9.56	-3.24	-1.08	-1	1.72	-19.72	-27.48	14.52	-7.16	-32.6	-1.12	-3.08	-1	-1	-0.04	-1.04
-3.968	-7.072	-2.976	-1.96	-6.92	3.92	-28.944	4.016	-4.912	-12.888	-2.984	-4.968	-1.968	-0.976	-0.984	-2.976
-1.664	-3.168	-1.168	1.608	-0.712	-2.112	-21.328	5.44	4.16	5.888	-1.168	-2.224	-0.168	-0.112	0.832	-0.168
-9.48	1.064	-0.792	-0.792	9.104	5.416	-0.48	-11.96	-4.52	9.832	-1.792	-3.688	0.208	-0.688	-0.688	-1.688
-2.368	-10.72	-2.848	-2.696	-8.152	12.608	-4.848	-6.456	-2.696	-5.632	-2.848	-4.848	-1	-1	-1	-1.152
-3.2	-7.8	-1.6	0.4	-14.6	6.2	-4	4.6	15	-1.4	-1.4	-3.4	-0.4	-0.4	-0.2	-1.2
-8.528	3.744	-2.008	-1.512	15.472	-19.72	-6.232	14.272	11	-5.24	-2.008	-4.008	-0.76	-0.008	-0.504	-1.256
-5.448	6.152	-2.296	-1	21.824	-23.888	19.888	-27.592	4.856	-3.816	-2.592	-3.592	-1.296	-1.296	-1.408	-3.224
4.816	0.968	-0.656	0.032	-8.656	-2.56	27.408	-20.752	3.656	19.216	-0.656	-2.656	-0.312	-0.312	0.688	-1.312
13.864	0.04	-1.608	-1	-6.336	-5.96	26.648	-18.176	8	1.648	-2.216	-3.608	-1	-0.608	-0.608	-1
-0.72	1.76	-2.32	1.24	-10.68	-12.36	36	-8.84	5.4	7.76	-2.76	-4.32	-1.32	-0.76	-1	-1.88
-9.784	1.32	-1	-0.024	-3.144	-9.784	21.288	-12.168	0.952	15.512	-1	-2.024	0.488	0.024	1	-1
-3	-6.216	-4.536	-5	3.928	-10.536	7.144	2.248	-8.072	27.216	-4.536	-6	-3.536	-2.536	-2.072	-2.072
-1.752	-7.752	-1.336	-0.92	3.824	0.248	0.088	-5.088	-5.68	36.416	-1.336	-3.336	-0.336	0.248	0.664	-0.504
-19.736	-2.472	-2.104	-1.472	-58.656	26.808	5.688	-11.424	-12.688	31.84	-3.104	-4.104	-1.104	-0.736	-0.736	-1.736
-7.88	-7.44	-3.04	-1.36	2.4	-4.76	-12.28	-6.68	-2.64	23.28	-3.04	-4.36	-1.36	-1.04	-0.68	-1.68
-4	-6.808	-1	-1	51.168	-16.344	-19.36	9.8	9.28	40.184	-1.728	-3.184	-0.456	-0.456	-0.184	-1.728
-7.88	-3.776	-2.448	-1.448	-5.656	1.208	-30.656	27.312	-2.792	35.328	-3.448	-4.224	-1.448	-1.224	-2.672	-2.672
-18.056	-5.352	-1.824	-1	-0.816	4.352	-47.352	31.704	-3.936	36.408	-2.648	-3.824	-1.824	-1.824	-1	-1
-2.952	-13.872	0.488	0.744	8.464	5.952	-36.512	30.104	6.824	27	-0.384	-1.512	1.616	1.616	2.744	-1
-12.52	-13.64	-4.76	-2.76	-14.72	16.68	-45.32	18.24	2.76	20.96	-4.76	-5.84	-3.76	-2.76	-2.76	-2.76
-7.064	-21.68	-1.032	-1.032	3.936	11.904	-28.256	-11.712	0.904	22.384	-1	-2.064	-0.032	0.936	-0.032	-0.064
-0.952	5.984	-1.984	-0.952	1.776	3.824	-4.888	4.776	-1	31.128	-1.984	-3.968	-0.984	-0.968	-1	-1.984
-9.384	-6.32	-3	-1.128	-15.232	-0.256	-4.32	12.104	-6.064	40.104	-3.936	-4.064	-2	-1	-1	-1
-0.776	-3	-0.224	-0.888	3.552	2.672	-7.448	-6.224	-9.448	14.88	-1.224	-1.336	0.776	0.776	0.888	-1
-0.4	4.2	-3.36	-3.04	3.76	-15.72	-10.68	-12.8	-19.8	1.28	-4.36	-5.2	-3.2	-2.2	-1.52	-2.04
5.208	8.048	-1.04	0.752	14.296	-1.168	-1.664	6.336	-16.376	-7.376	-1.248	-3.248	-1.04	-0.04	-1.208	-1.416
9.184	-9.208	-1.744	-1.744	25.232	-7.096	10.816	-30.744	-10.952	-20.12	-1.744	-3.744	-0.488	-0.744	-1	-1.744
3.472	0.52	-2.696	-1	33.352	-22.264	27.264	-23.088	-7.344	-31	-2.696	-4.392	-1.696	-1	-1	-1
5.592	1	-0.352	1.352	19.256	-7.48	34	-12.648	-3.296	-4.576	-0.352	-2.352	0.648	1.352	1.352	0
-2.8	11	-1.4	1.6	8.8	-4.4	22.4	-20.8	-23.4	-16.8	-1	-2.4	7.276e-12	-0.4	-0.4	-0.8
0.896	-1	-1.896	0.656	7.936	-15.792	14.864	-11.896	-12.584	-15.032	-1.896	-2.896	0.104	0.104	0.656	-0.792
-8.464	-5.504	-1	-0.504	3.04	-11.52	8.536	-9.44	-8.952	-15.08	-1	-3	-0.504	0.496	-0.008	-2.016
-1.632	-5.368	-2.456	-1.912	-9.72	3.528	8.912	0.072	-10.176	-17.72	-2.456	-4.456	-1	-1	-0.456	-0.912
-11.368	-1.328	-1.368	-0.184	-14.408	-5.592	0.632	2.736	-6.328	-8.08	-2.776	-3.368	-0.184	0.224	-0.184	-1.184
-16.12	-8.04	-0.72	1.36	-11.6	0.44	0.44	-3.72	1.16	-6.44	-1.36	-2.08	0.92	0.92	0.28	-1.36
-14.872	-15.192	-3.376	-1.376	-3.128	-5.384	2.504	-2.008	-5.504	-1.184	-3.376	-4.376	-2.064	-2.064	-1.624	-2.376
-7.944	-10.792	-2.472	-2.68	-17.568	-4.792	-21.288	32.096	-2.96	1.168	-2.472	-4.208	-1.208	-1.208	-1.472	-3.208
2.488	-5.864	-1.432	-1.216	-14.432	3.488	-30.624	19.488	-4.808	-7	-1.432	-3.216	-0.432	-0.216	-0.648	-2
-9.656	-9.16	-3.496	-1.664	-14.816	12.672	-38.496	11.664	4.144	-16.968	-4.328	-5.496	-1.664	-1.664	-1.664	-2.664
-11.64	-0.88	0.64	-1.24	-6.16	6.24	-24.08	11.76	-2.52	14.72	0.64	-1.36	1.64	1.64	2.52	0.76
1.496	-5.288	-2.072	-1.072	-9.208	-3.424	-29.072	3.856	-12.208	1.504	-3	-4	-2	-1	0.928	-1.072
-0.952	7.832	-0.976	1.976	-2.144	3.952	-14.072	2.12	-6.024	-5.192	-1.976	-2	-0.952	1.976	2	-0.976
-7.952	9.64	-1.024	0.952	-0.336	-4.096	-11.096	-4.216	-18.664	-12.12	-1.024	-2.048	0.952	0.952	0.952	-1
-17.704	-3.784	-4.712	-5.64	9.008	-16.64	-2.856	-0.36	-2.712	-6.36	-4.712	-6.64	-3.64	-1.784	0.144	-1.856
-8.64	5.04	-1.48	1.4	18.4	-22.08	3.44	-8.76	-6.2	-11.76	-1.48	-2.36	0.64	0.64	-0.24	-1.24
-4.32	-10.328	-2.664	-1.496	8.832	-21.16	2.168	1.488	-10.832	-30.976	-3.664	-4.664	-1.832	-1.832	-1	-1.832
-1.192	14.976	-3.784	-3	3.24	-4.024	15.944	-12.536	-14.784	-28.056	-3.784	-5	-2.568	-1.784	-1.784	-2.784
1.848	3.208	-1	-0.208	21.04	-9.584	31.36	-24.568	-7.584	-16.68	-1.264	-2.264	0	0.736	-0.736	-1
2	2.744	-2.752	-1.44	1.048	-11.504	28.936	-27.184	11.128	-29.88	-3.752	-4.064	-1.752	-0.752	-1.064	-1.376
4.64	-1.84	-1.44	1.2	0.44	-3.44	33.68	-26.88	6.04	-21.92	-1.44	-3.08	-0.44	-0.08	-1.8	-2.16
-7.104	-3.696	-1.776	-1.184	-2.368	-8.08	26.88	-5.368	4.408	-23.92	-1.776	-3.776	-1.184	-0.592	-0.592	-1.592
-0.192	5.192	-3.544	-3	-9.44	2.912	4.192	-3.736	10.384	-23.808	-4	-5	-2	-1.544	-2	-2
-4.976	3.976	-1	0	-3.44	5	0.56	-3.44	6.96	-19.504	-1	-2	0	0.504	0.504	-0.496
-7.552	-1.792	-2.448	-0.448	3.76	2.864	1.448	-5.792	11.76	-11.76	-2.448	-4	-1.448	-0.448	-1	-1.552
2.2	-0.6	-2.2	-1	7.2	-8.2	3.2742e-11	5.4	6.2	-3.6	-2.2	-3.6	-1	-0.6	-0.6	-1.4
1.888	1.496	-1	1	11.776	2.24	-11.296	-4.112	13.536	1.664	-1.648	-3	0	-0.352	1.648	-0.352
0.96	-7.92	-2.304	0	1.176	-5.344	-34.832	19.048	-5.96	1.392	-2.304	-4.304	-1.304	-1	-0.304	-2
1.512	-0.488	-2.488	-1.232	-12.488	10.768	-26.536	20.512	-6.768	1.232	-3.232	-4.232	-1	-1	-1	-1.744
-3.496	0.664	-1.208	-1	-0.544	13.128	-37.208	8.872	-5.336	-12.496	-1.416	-3.416	-1.208	-1	-1	-1.208
-9.04	-9.12	-2.84	-2.68	3.36	-1.24	-34.8	4.68	-18.12	15.64	-3.68	-4.84	-1.84	-1.68	-0.84	-1.84
-16.2	4.424	-0.888	1.776	7.784	11.336	-19.56	4.792	-21.544	23.2	-1	-2.888	0.888	0.888	1.776	0.776
-1.088	-9.744	-2.128	-1.128	-21.976	2.68	-7.192	-7.04	-19.68	18.32	-2.128	-4.128	-1.064	-1.064	-1	-2
-9.616	-10.952	-2.968	1	-11.224	10.128	8.568	-0.08	-18.824	13.016	-1.984	-3.968	-0.984	0	-0.032	-1.032
-8.256	-3.224	-1.096	-1.032	-22.128	4.84	5	3.552	-19.68	9.584	-1.096	-2.128	-0.096	0.904	-0.064	-1.064
-5.52	-24.36	-3.68	-0.76	-17.56	-8.88	8.36	-8.4	1.36	2.72	-3.76	-4.84	-1.76	-1.84	-0.92	-2.84
-15.464	-7.872	-1.384	1.616	5.384	-24.976	-4.08	-0.536	-13.768	9.72	-1.384	-3.384	-1.128	-1.128	-1.256	-1.256
-3.176	6.472	-1	0	5.12	2.416	30.4	-23.112	4.536	5.408	-1	-2.824	0	0.176	0.648	-1.176
-6.448	1.432	-4.88	-4.88	-7.768	-3.496	46.624	-33.416	8.224	7.016	-5.104	-6.104	-3.104	-3.104	-2.552	-3.328
-7.552	-6.272	-1.272	1.728	48.928	-35.656	6.28	-3.448	4.088	26.824	-2	-3.272	-0.272	-0.272	-2.456	-3.184
-2.6	-6.6	-3.36	-2.4	1.48	-15.2	11.16	-26.8	-3.2	17.44	-4.04	-5.36	-1.68	-1.36	-1.68	-2.68
-7.888	-10.84	-3	-1.368	0.856	-7.168	22.688	-7.848	11.736	3.896	-3.368	-5	-1.368	-1.368	-1	-1.736
-17.416	4.824	-1	1	-4.424	-6.336	20.744	0.08	-2.928	18	-1	-2.416	0.584	0.584	0.584	0.584
-17.968	-3.32	-2.072	-0.752	-1.256	-9.856	0.392	2.784	6.888	6.104	-2.072	-3.608	-0.536	-0.072	-0.536	-1.464
-8.928	2.144	-1.536	1.976	3.88	0.44	-14.952	9.56	2.512	8.464	-2.024	-3.024	-0.048	-0.024	-0.024	-0.024
-17.72	-6.4	0.12	-0.12	-0.6	2.36	1.84	17.56	-1.44	25.64	-1	-1.88	0.68	0.68	1.44	-1
-5.176	-7.296	-2	-1	1.92	-6.336	-3.352	9.528	6.824	18.704	-2	-3	-0.608	-0.608	-0.608	-0.608
-8.184	-2.248	-1.28	1.688	-1.248	5.28	-22.432	16.088	6.816	18.656	-1.624	-2.936	-0.28	0.72	0.064	-0.968
-15.848	-6.256	-1.592	-1.296	9.744	0.856	-42.368	27.888	-7.368	24.336	-1.592	-2.184	0.112	0.408	0.408	-1
-14.008	-6.016	-3.008	-2.008	5.232	-3.28	-43.248	16.72	-6.768	4.952	-3.76	-5.008	-3.008	-1.256	-2.008	-2.256
-17.8	-5.8	-1.8	0.2	-0.8	-1.8	-35	17.4	-9.2	-3	-1.8	-3.8	-0.2	0.2	0.2	-1
-2.76	8.44	-2.304	-0.456	8.392	-3.456	-28.432	6.48	-18.936	10.936	-2.152	-4.152	-0.304	-1.152	-1	-2.152
-4.832	-2.064	-0.688	0.312	5	-0.48	-9.144	8.624	-0.272	15.272	-1.688	-2.792	0.208	0.208	0.208	-1.896
-6.728	4.552	-1.056	-1.056	9.168	2.272	-5.112	-1.56	8.992	15.504	-1.056	-3	-0.944	0.944	-1	-1
-1.032	-8.984	-1.992	0.008	-13.768	-2.008	-17.896	-12.992	-0.176	-0.944	-1.992	-3.992	-1	0	0	-1
-4.84	3.84	-1.12	2.8	-8.2	13.24	-1.52	2.32	-9.44	9.84	-1.12	-2.12	1.84	1.88	1.84	-1.04
8.472	-3.144	0.088	1.176	-36.68	-1.472	8.264	-2.352	-22.12	18.648	-0.824	-1.912	0.176	1.176	1.088	-0.088
-4.592	-6.864	-2.136	-0.272	-30.504	0.816	24.944	-16.136	-17.32	8.728	-2.864	-4.136	-1	-1	0.272	-0.864
-9.712	0.632	-0.368	0.632	-6.48	-7.84	28.92	-24.104	-19.528	2.896	-1.184	-2.368	0.632	0.816	0.816	-0.184
-5.464	9.16	-2.536	-1.768	40.608	-20.016	28.84	-31.536	-21.768	11.48	-1.768	-4.304	-1.768	-0.536	-1	-1
5.24	3.72	-1.4	0.32	17.72	-10.96	33.12	-24.48	-10.32	3.8	-1.4	-3.4	0.6	0.6	1.16	0.44
2.08	-5.592	-1.672	-0.016	8.032	-23.296	16.296	-20.408	-16.28	-5	-1.672	-3.344	-0.344	-0.344	-0.344	-1
-0.744	-3.504	-2.248	-1.248	1.368	-11.12	-2.488	-11.12	-8.12	-13.632	-2.624	-4.248	-1.624	-1	-0.624	-1
-10.608	-5.88	-1.424	1.304	3.608	-10.272	15.76	1.336	-1.24	-11.424	-1.848	-2.848	-0.272	0.152	0.152	-1.424
-7.304	-4.776	-2.584	-1	9.192	-18.168	0.28	10.664	5.696	-11.864	-2.584	-4.056	-2.056	-1.584	-2.584	-3.112
-11.8	-8.68	-3.04	-1.48	-3.84	-4.6	-5.16	11.96	-6.08	-11.28	-4.04	-5.04	-2.04	-2.04	-1.52	-3.56
-4.432	8.816	-1	0.136	1.16	3.248	-8.36	-0.408	-5.912	6.952	-1	-3	-1	-1	-0.432	-1
-12.464	-3.472	-2.152	-0.536	-13	11.848	-20.936	9.4	-0.856	10.544	-3.152	-3.768	-1.768	-1.384	-1.384	-1.384
-3.368	-3.376	-3.328	-2.328	-5.376	-3.624	-39.952	28.704	-10.056	-0.016	-3.992	-5.656	-2.328	-2.328	-2.992	-3.328
-7.712	-6.864	-1.576	-1	-11.712	3.272	-34.44	20.728	-13.728	2.272	-1.576	-3.576	-1	-1	-1	-1.288
1.64	-5.44	-2.76	-0.52	-3.6	2.48	-31.64	25.32	-9.84	-3.36	-2.76	-4.52	-1.52	-0.52	-0.52	-2.52
5.496	4.88	-1	-0.232	-8.08	-3.392	-24.536	4.536	-17.384	-0.272	-1.808	-2.808	-0.424	-0.616	-0.616	-0.808
-5.992	0.136	-1.432	0.568	24.832	-9.424	-17.432	-8.984	-14.864	-4.568	-1.576	-2.576	-0.432	-0.432	0.568	-0.432
-2.056	0.248	-3.616	-2.52	25.808	-2.576	-7.752	-2.808	-10.192	-17.288	-3.616	-4.712	-1.712	-1.712	-0.808	-1.808
-10.288	2.048	-0.048	1	-0.376	-10.384	3.192	-7.424	-0.192	-11.288	-2	-4	-0.048	-0.048	-0.048	-2.904
2	12	-2	-1	-6	-3	-1	7	-11	-27	-2	-4	-1	-1	-1	-1
5.616	-6.424	-2.096	-2.048	-15.856	-0.528	7.048	0.76	-11.664	-17.192	-3.048	-5.048	-2.048	-1	-2.904	-2.952
8.328	2.384	-0.904	-1.616	-9.6	-0.656	19.304	-28.768	-2.768	-18.96	-1	-2.904	0.096	-0.712	0.192	-0.808
2.432	-0.984	-2.712	-0.856	5.44	-15.552	36.848	-11.008	13.544	-39.272	-2.712	-3.856	-1	-1	-0.144	-1.144
9.736	1.272	-0.576	1.616	0.424	-1.576	34.92	-16.04	-8	-23.424	-1.384	-2.576	0.424	0.616	-0.192	-1
3.2	-9.08	-1.52	-0.52	-3.08	10.6	36.08	-10.36	-9.76	-18.72	-1.52	-3.52	-0.28	-0.28	0.48	-3.32
2.272	-3.408	-4.712	-1.288	-12.016	-9.712	17.136	-9.56	-11.016	-22.152	-4.712	-6.712	-2.712	-1.712	-2	-2.712
-14.648	-11.032	-1	-0.664	-2	1.648	12.648	1.024	-13.352	-6.984	-1	-2.664	-0.328	-0.328	0.672	-1
-5.088	-1.776	-2.232	0.536	22.072	-18.312	-11.152	3.232	-16.856	-17	-2.464	-4.08	-0.848	-0.464	0.152	-1.232
-2.16	-4.272	-2.432	-1.136	15.952	-1.864	-11.408	-3.112	-7.568	-8.16	-2.432	-4.432	-1.432	-0.568	-0.432	-2
-7.72	-15.6	-1	-1	-16.28	-7.4	-9.68	-11.12	-20.48	5.28	-1	-3	-1	-1	-0.48	-1.48
-10.28	-13.64	-4.056	-2	-12.92	-3.528	-12.832	-3.056	-8.528	-7.64	-5	-6	-3.528	-2.528	-2.056	-1.112
2	-4.76	-1.728	1	-7.976	-2.064	-16.64	18.792	-1.12	-9.632	-1.728	-3.728	-0.728	-0.304	-0.728	-1.304
0.744	0.496	-0.256	2.368	-12.392	18.352	-33.144	29.376	2.744	-5.992	-0.504	-2.504	0.496	0.872	0.872	0.248
-4.344	-7.672	-3.016	-0.016	-18.392	9.248	-45.36	20.328	7.408	-14.032	-3.016	-5.36	-2.688	-1.688	-1.672	-2.344
-5.16	1.08	0.44	1.44	-6.68	6.2	-34.28	19.96	1.44	0.16	0.44	-1.56	1.44	1.44	1.44	0.44
-12.304	-3.552	-1.464	-1.232	2.304	-4.376	-35.16	2.464	1.232	0.304	-1.464	-3.232	-1	-1	0.768	-1
-10.024	3.896	-1.632	-0.632	-7.136	-2	-24.472	-3.504	-4.16	5.448	-2.448	-3.632	-1.264	-0.632	-0.448	-1.632
-6.136	-5.504	-1.136	-1	7.824	-2.048	-7.728	-6	4.816	-4.184	-1.136	-2.408	-1	-1	-1.864	-1.864
-12	-5.296	-4.648	-4.56	-0.416	-11.296	4.56	-9.296	7.296	-19	-3.824	-5.824	-2.736	-2.736	-1.824	-1.824
1.8	2.08	-2.88	-1.92	13.6	-9	0.28	5.68	10.92	-21.48	-2.92	-3.88	-1.84	-0.88	-0.92	-4.8
-3.008	-3.92	-1.992	1.008	-4.912	-14.84	4.016	3.888	9.904	-37.936	-1.992	-3.984	-0.984	-0.984	-0.984	-0.984
-13.608	-12.832	-1.944	-0.056	-3.608	-14.944	9.952	-25.28	9.832	-41.832	-1.944	-3	-0.056	0.056	0	-0.056
-4.168	-10.584	-0.312	0.896	16.128	-15.376	31.688	-29.984	-2.792	-40.336	-1.208	-3.104	0.688	-0.104	-0.104	-1.104
-10.568	-16.568	-2.24	-2.24	5.24	-12.504	30.216	-14.936	5.696	-37.128	-3.088	-5.24	-2.088	-0.392	-2.088	-0.544
-8.6	-11.8	-2.2	0.2	-0.8	2.4	24.6	-17	4	-51	-2.2	-4.2	-1	-1	-1	-2
1.016	2.256	-1	1	-1.728	-1.76	19.008	-28.056	-3.008	-38.976	-1.752	-3	-1	-1	0.504	-1
-7.664	8.152	-3.816	-2.408	-14.552	3.184	7.704	-12	-3.968	-46.856	-4.112	-5.816	-3.112	-2.408	-1.704	-0.296
-4.656	6.752	-0.688	-0.344	4.256	-8.784	1.248	6.784	-0.808	-39.128	-1.344	-2.032	0.968	1	0.656	-1
-7.216	1.096	-1.608	0.96	32.544	-23.392	-22.664	10.904	4.136	-35	-1.608	-2.824	0.176	0.176	0.784	-1
1.24	-3.48	-3.44	-2.88	29.68	-19	-6.8	-11.6	-2.28	-27.8	-3.88	-5.44	-1.44	-1.44	-1.44	-3.32
-1.096	-1.904	-1	3.024	-18.464	18.952	-4.56	-12.664	-7.88	-34.632	-1	-2.488	0.512	1	0.512	-1
-4.96	-13	-1.928	-1.928	-12.216	8.384	-17.288	10.688	-7.432	-29.288	-1.928	-3.392	0.072	0.072	-1	-2
-8.08	-6.672	-3.336	-1.336	6.104	-12.352	-55.256	22.904	-6.248	-25.16	-3.336	-5.336	-2.336	-1.752	-1.752	-2.752
-2.688	-5.424	0.264	2	10.104	12.424	-42.528	25.056	3.688	-31.52	-0.368	-1.736	0.264	1.264	0.264	0.264
1.72	-2.92	-3	0.36	-10.08	10.56	-44.44	16.56	17.28	-42.28	-3	-5	-2	-1.68	-1	-1.68
1.184	-4.096	-0.272	2	-4.088	11.824	-23.624	11.264	14.36	-30.912	-0.272	-1.272	0.728	1	3.184	1.912
1.088	4.984	-1.448	2.104	-9.104	-3.864	-17.568	14.656	29.864	-22.704	-1.224	-2.448	0.552	0.552	1.328	-1
-5.064	3.104	-3.472	-2.12	-0.472	-9.232	-2.056	1.296	10.288	-12.12	-3.472	-4.648	-2.296	-1.472	-0.648	-1
5.976	0.616	-0.128	0.744	1.104	0.024	12.72	-5.464	19.36	-8.384	-1.128	-2.128	0.744	0.744	-0.872	-0.616
13	4.76	-2.16	-1.08	3.6	-7.76	0.28	-0.04	3.24	-3.4	-2.16	-4.08	-1.08	-1	-1	-1.08
7.936	4.936	-1.936	1.936	10.648	-2	10	6	5.968	7.096	-0.968	-2.968	-0.936	0.032	0.064	-0.968
18.936	5.888	1.952	2.968	22.824	1.888	8.192	-8.288	7.84	0.792	0.968	-1.032	2.952	2.952	2.984	1.952
3.064	-12.744	-2.872	-1.808	6.896	-11.68	42.32	-12.128	1.808	-2.704	-3.808	-4.872	-1.872	-1.872	-1.872	-1.936
5.44	-2.88	-2.224	-2.224	13.656	-26.984	39.424	-26.784	-1.008	-24.664	-2.336	-4.224	-1.224	-1.112	-1.224	-2.112
-3.8	-3.16	-1	1.52	19.08	-17.88	30.68	-23.96	-12.84	1.52	-1	-2	-0.68	1	-1.68	-4.36
-0.744	1.752	-3	-2	10.464	-16.88	28.384	-19.256	5.624	-11.416	-3.208	-5.792	-2	-1.792	-1.208	-2
-11.44	8.464	-1.256	-0.744	-14.744	12.512	0.232	-11.184	3.792	-17.696	-1.256	-3	-0.744	-0.744	-0.744	-1.744
-9.176	1.392	-1.784	1.216	-13.872	0.528	0.352	-0.616	-4.784	-19.616	-1.784	-3.784	-0.392	-0.088	-0.392	-0.696
-13.296	-3.296	-2.704	0.944	0.888	1.904	-8.592	4.944	13.704	-7.648	-2.704	-4.352	-1.352	-1.352	0.592	-2
-6.8	-2.8	-0.6	0.8	9.2	2.4	2.8	10.4	5.4	-5.6	-0.6	-2.2	0.8	1.4	1.4	-0.6
-17.936	0.656	-2.656	-1.104	4.552	-16.52	0.104	2.76	-8.832	-12	-2.656	-4.656	-2.104	-1.104	0.552	0.656
-19.496	7.56	-2.48	1.024	-6.984	-9.456	-17.416	20.968	-2.536	-2.52	-1.984	-3.48	-0.48	-0.48	-0.48	-1.984
-10.72	-7.28	-0.824	-1.912	-5.736	2.088	-28	12.896	13.792	-5.104	-1.912	-3.368	0.176	0.088	0.176	-0.912
-3.712	2.632	-2.776	-1.368	-13.248	-6.488	-24.408	19	8.04	-17.736	-2.776	-4.368	-1.368	-0.776	0.224	-2.184
0.04	2.32	-0.36	0.28	-14.96	9.84	-27.88	15.28	11.48	-11	-0.36	-2	2	2	1.36	-0.36
-0.44	-3.376	-2.56	-1.624	-18.944	14.88	-30.872	5.688	3.808	-9.496	-2.936	-3.936	-1.936	-1.312	-0.248	-1.624
-10.624	-4.112	-2.208	-1.208	-13.056	5.336	-16.112	15.264	13.32	-14.832	-2.472	-3.944	-1.208	-0.472	-0.472	-2.208
-7.376	-5.296	-1.216	-1.432	-7.704	12.976	-12.352	-3.488	10	-1.048	-1.432	-2.432	0.784	0.784	0	-1
-2.16	2.328	-3	-1	-4.68	5.496	8.648	-0.992	3.68	-10.488	-3	-5	-2.832	-1.168	-1	-2
18.08	5.28	-2.64	-1.64	-15.52	8.84	8.4	4.96	4.76	1.56	-3.64	-4.76	-1.76	-0.88	-2.64	-2.64
-1.856	-10.208	-1.288	0.64	2.496	-11.928	-2.072	-1.792	5.288	-17.576	-1.216	-2.288	0.712	0.712	0.712	-1.144
0.336	-7.976	-1.976	-1.928	-0.192	-14.832	16.76	-20.616	3.528	-22	-2.952	-3.952	0.024	0.048	0.048	-0.024
5.88	-9.88	-0.096	-0.072	19.592	-21.856	28.88	-25.808	33.448	-28.76	-0.096	-2.096	0.904	0.904	-0.096	-0.144
4.928	-15.776	-1	-0.928	5.072	-8.64	30.208	-20.288	16.856	-10.92	-1.928	-3.856	-0.928	-1	-0.928	-1
2.24	-3.92	-1.12	-2.12	26.72	-10.88	16.12	-17.4	0.48	-21.24	-2	-3	-0.88	-0.88	-0.12	-1.48
9.304	-8.32	0.832	2.496	3.488	7.312	10.504	-15.648	19.328	-19.84	0.496	-1.336	1.664	1.664	1.664	0
-4.216	2.408	-2.784	-2.568	-12.976	13.728	-2.944	-5.216	18.08	-29.216	-3.568	-4.784	-1.784	-1	-1	-2
-9.472	-1.224	-1.528	-2.264	0.208	-19.68	-13.624	0.376	28.736	-21.848	-2.264	-4.264	-1.264	-1	-1.736	-2
-2.008	-7.128	-1.376	-0.376	12.624	-11.816	-3.376	2.064	19.56	-38.872	-2.376	-3.376	-0.376	-0.064	-0.064	-1
-8.4	1.08	-2.28	-0.56	4.68	-4.04	-11.48	-1.44	15.2	-33.76	-3.28	-4.28	-1.28	-0.64	-1.28	-3.2
-0.264	-2.264	-0.632	1.776	1.592	-3.752	-4.12	11.184	4.512	-16.896	-0.632	-2.632	0.96	1.368	0.776	0.368
-8.736	2.088	-2.632	-1.176	-2.472	3.104	-26.352	17.032	8.032	-9.144	-2.632	-4.632	-0.632	-0.544	-0.544	-1.088
-18.576	-8.024	-2.504	-1.496	-9.952	12.936	-38.536	25.008	3.496	2.976	-2.504	-4.504	-2.008	-1	-1	-2
-12.864	-12.896	0.104	0.656	-18.824	16.864	-31.896	11.064	13.448	5.624	-0.448	-1.896	0.104	2.104	1.208	0.104
-12	-5	-2.8	-1.4	-7.4	3.6	-22.2	9.6	9.8	-17.2	-3.2	-4.8	-1.8	-1.4	-0.4	-2.2
-5.464	-10.352	-0.296	2.056	-1.928	2.184	-16.224	6.648	4.056	-7.368	-1	-2.648	-0.296	-0.296	-0.296	-0.296
-4.344	-10.696	-1.608	0.48	7.344	-10.784	-7.776	-6.784	-1.912	-26.648	-1.912	-2.216	0.088	0.088	0.392	-1.304
-6.16	-3.952	-3.488	-2.488	4.952	1.768	-8.488	-14.88	-2.416	-20.608	-3.488	-4.744	-1.488	-1.744	-1.488	-1.744
-9.296	-4.712	-1	-2.208	-14.504	5.624	-1.624	-4.128	-2.592	-10.832	-2	-3	-0.208	0.792	-1	-1
-4.64	2.96	-1.64	-1.48	-9.08	-6.16	10.4	-4.56	8.32	-6.16	-2.48	-3.64	-1.32	-1.32	0.88	-2.48
-3.992	-12.328	-2.552	-1.328	10.552	-10.224	-0.104	-2	-7.776	-12.112	-3.44	-4.552	-1.552	-1.552	-0.664	-0.888
-1.576	-7.424	-1.192	0.872	9.04	-9.576	8.72	-31.016	2.296	-4.28	-1.192	-1.32	1.68	1.744	2.744	-1.128
-10.856	-13.776	-3.984	-2.984	11.84	-11.888	21.984	-31	-14.952	-0.208	-4.968	-5.968	-2.968	-1.984	0	-2.968
-6.808	-1.288	-0.128	2.808	11.2	-15.808	32.648	-10.64	-4.32	-3.32	-2.064	-2.128	-0.096	0.904	-0.064	-0.064
-0.68	-5	-1.92	-0.84	-4.8	-7.76	20.24	-32.12	-7.84	-1.6	-1.92	-3.84	-1.76	-0.84	-0.84	-0.84
0.744	-19.512	-2.744	-2.744	1.616	-12.512	14.176	-11.512	-15.872	0.464	-3.616	-3.744	-1.872	-0.744	-0.744	-1
5.12	0.064	-1.176	0.472	22.344	-24.592	5.648	-5.944	-24.952	-6.472	-1.176	-2.352	0.648	0.648	-0.824	-1
6.312	-3.688	-1.776	-0.776	9.384	-10.072	3.896	-5.896	-7.192	-7.76	-1	-3	-0.776	-0.776	-1.224	-1.448
-2.832	-6.16	-2.544	-1.088	-50	33.912	8.912	-8.624	5.28	8.544	-2.544	-4.272	-0.544	-0.544	-1	-2
2.2	1.64	-1	0.68	35.84	-12.2	-14.56	10.04	5.12	9.76	-1	-2	-0.68	1	0.68	-1
-9.208	0.32	-2.264	-4.896	27.064	-27.432	-7.688	3	-5.576	-3.056	-2.896	-4.896	-1.896	-1.264	-1.264	-2.264
5	-3.328	-0.664	-0.664	-6.664	-8.592	-15.568	18.416	-10.16	2.496	-1.248	-2.664	-0.248	0.752	0.752	0.168
1	-3.64	-2.072	-2.536	7.608	-5.248	-38.784	26.184	-11	13.352	-2.072	-3.536	-1.072	-0.536	-1.072	-1.536
-12.904	-9.856	-3.488	-1.976	-5.12	2.144	-39.904	18.344	-10.88	13.928	-4	-4.976	-2.488	-1.488	-0.976	-2.488
-5.2	-5.8	-1	-0.68	2.08	7.24	-33.32	14.44	-6.48	10.08	-1.56	-2.12	0	1	-0.44	-1.76
-9.608	-2.784	-2.392	-1.608	18.136	-3.488	-37.88	4.352	4.472	5.392	-2.392	-4.392	-1.392	-1	-0.392	-1.176
-0.344	1	-2.968	-2	5.128	-6.624	-20.752	5.312	-18.968	-7.56	-2.968	-5.312	-2.312	-1.656	-1	-2.312
4.592	-2.264	-1.296	0.408	-19.408	17.56	-7.888	2.848	-10.704	-3.632	-1.296	-3.296	-0.296	0	0	-1
-4.504	4.744	-2	-0.248	-38.256	3.712	-2.488	4.552	-1.216	4.008	-2.248	-3	-1	-1	-1	-1
-3.2	-2	-2.6	-0.8	-32.6	7.4	-4.2	-0.8	2.6	-6.6	-2.6	-4.4	-2.2	-1.4	-0.6	-1.8
-7.304	-14	-1.608	-0.456	-8.608	-5.656	-6.848	-6.088	-14.24	7.96	-1.608	-4.304	-0.456	-1.152	-1.608	-2.304
-1.352	-8.168	-2.792	-0.792	18.544	-0.936	0.52	-21.712	6.48	7.728	-3.688	-4.688	-1.688	-0.792	-0.792	-1.896
-15.384	-3.056	-1	-0.944	15.784	-7.056	25.832	-24.832	-6.832	14.832	-0.944	-1.056	1	1	1	-0.944
-10.016	-0.056	-1.008	-0.016	11.008	-9.088	30.92	-13.192	2.984	30.888	-1.008	-3.008	-1	-0.008	0.984	-1
-7.96	7.32	-2.04	-0.08	5.2	-18.12	27.04	-22.36	-22.28	37.12	-2.08	-3.12	-1.08	-1	-0.04	-1.08
-22.296	4	-1.088	-0.824	1.856	-12.88	23	-13.736	7.208	31.12	-1.088	-2.176	0	0.912	1	-1
-16.272	3.912	-1.864	-2.136	-11.096	1.408	5.68	2.496	-0.048	21.592	-2.728	-3.864	-1	-1	1.728	-1
-7.104	1.24	-1.368	-0.368	3.84	1.792	4.608	8.896	9.608	16.312	-0.552	-3.184	0.448	0.632	0.632	-1
-6.376	-3.984	-0.536	-0.536	0.248	-7.592	8.144	-3.984	-3.088	28.928	-1.536	-2.768	-0.304	-0.304	-0.304	-0.768
-14.4	-8.12	-3	-2	-2.84	-2.2	-1.16	12.8	0.12	25.48	-3	-5	-1.72	-1	-1	-1.28
-9.344	-7.28	0.344	1.344	14.752	-5.968	-5.408	4.064	7.376	43.408	0.344	-1.656	1.344	1.344	3.016	-0.344
-11.88	-9.744	-3.248	-1.376	4	5.64	-7.632	10.912	-10.104	32.64	-3.496	-4.872	-2.248	-1.248	-1.624	-2.248
-12.968	-9.88	-1.848	-0.12	-28.208	23.848	-32.304	18.816	-5	19.672	-2.848	-4.272	-1.272	-0.696	-2.696	-3.544
-12.528	-9.248	-0.528	-0.528	-26.416	24.112	-30.304	23.832	-5	15.28	-0.528	-3	0	1	0.528	-0.528
-6.52	-3.96	-2.96	-2.96	-29.04	16.8	-32.68	16.4	-15.64	16.44	-2.96	-4.96	-1.48	-1	-1.48	-1
-11.592	-6.024	-1.136	0.296	6.064	-2.584	-42.792	17.656	-8.024	13.864	-1.136	-3.704	-0.136	-0.136	-0.568	-0.568
-1.912	0.472	-0.152	0.464	35.616	-22.152	-25.528	13.768	-10.76	3.304	-2.152	-2.152	0.232	0.232	0.232	-1
-6.68	-8.352	-3.664	-2.328	-15.632	-4.976	-7.712	-3.72	-6.968	-8.32	-2.664	-4.664	-1	-1	-1	-1
-1.968	-9.864	-1.712	0.288	-21.304	-10.56	6.864	-1.864	1.016	13.984	-1	-3.424	-0.424	0	0.288	-0.288
6.84	-0.52	-3.24	-1.76	-21.6	2.68	7.36	4.84	4.84	2.6	-3.24	-5	-2	-2	-2	-1.48
-3.192	0.96	-1.424	-2.232	-10.88	3.768	10.232	11.768	-5.432	-17.16	-1.808	-2.616	-0.424	-0.424	0.384	-1.424
8.424	-4.592	-1.144	-1	9.4	-6.992	14.696	-19.4	12.584	-20.984	-1.856	-3.144	-0.144	-1	-1	-2
19.464	3.384	-1.192	-1.904	-10.888	-4.672	28.944	-32.424	20.136	-29.768	-3	-3.192	-1.096	-0.096	0.808	-0.096
9.336	-0.288	-1.952	-1.952	31.992	-24.712	29.712	-19.336	0.904	-21.384	-1.952	-3.904	-0.856	-0.856	-0.856	-1
6	-11	1	2	52	-39	36	-12	-8	-29	0	-1	2	2	2	2
-8.472	-18.952	-2.904	-2.808	13.568	-17.52	34.232	-12.096	-4	-24.752	-3.856	-4.904	-1.904	-1.856	-0.952	-0.904
-12.136	-7.712	-0.192	0.904	19.424	-6.536	10.52	-11.232	1.08	-10.016	-1.096	-2.192	-0.096	0.808	0	-1
-1.992	-9.128	-0.712	-0.424	26.432	-21.12	15.576	3.992	11.416	-30.12	-1.568	-2.712	-0.568	-0.568	1.144	-0.712
-7.96	-1.424	-2.192	-2.192	23.384	-17.464	-4.96	2.192	8.232	-29.656	-2.192	-4.192	-1.384	-1	-0.808	-1.768
-10.76	4.96	-1	1	12.4	-7.92	-1.28	1.76	14.52	-15.24	-1	-2.24	-1	1.28	-1	-1.48
-0.424	-2.744	-1.712	1.288	6.576	0.592	-3.864	-2.712	10.168	-22.864	-1.712	-3.424	-0.424	-1	0.288	-1
-10.4	1.992	-1.344	1.328	-21.368	11.984	-19.656	22.344	16.336	-25.328	-1.344	-3.008	0.656	0.328	1.328	-1.336
-3.688	1.304	-0.232	-0.464	-32.848	26	-30.232	25.848	9.368	-22.696	-0.848	-2.232	0.536	0.536	0.152	-0.232
-5.568	1.224	-2	-1.432	-31.432	16.52	-21.248	28.544	9.272	-24.592	-2	-3.432	-1	-1	-0.568	-1
1.24	-9.08	-1.48	-1.44	-17.76	2.64	-30.16	17.28	3.68	-16.52	-1.48	-3.48	-0.48	-0.48	-0.48	-1.52
3.584	-1.72	-1.944	0.64	2.032	-4.976	-29.36	11.416	3.416	-7.776	-1.944	-3.416	-1	0.056	-1.472	-1.472
0.848	-10.728	-2.152	-1.576	7.848	-0.424	-25	4.272	0.032	-8.336	-2.728	-4.152	-1.576	-1.576	-0.152	-1
-4.76	3.128	-2	-0.504	-5.128	-5.872	-0.888	-3.872	9.624	-5.528	-2	-3.752	-1	-1	0.248	0.872
0.424	-2.72	-1.656	-2	16.704	-8.64	-3.2	13.72	13.28	9.36	-1.984	-3.656	-1.328	0.344	0.016	-1.328
1.68	-0.04	-0.44	0.12	-1.28	2.6	-3.4	1.24	9.84	-2.16	-1.16	-3.16	-0.16	0.56	-0.16	-1.44
0.232	-8.392	-0.696	-0.696	0.304	-4.216	0.32	-15.912	5.448	-20.552	-0.928	-2.696	-0.464	-0.232	0.536	-0.232
-4.184	-5.896	-3.264	-0.816	4.528	-0.472	12.528	-2.872	-1.424	-33.848	-3.264	-4.632	-1.632	-1.448	-0.816	-1.632
6	0.088	-1.864	-1.272	10.952	-5.592	26.272	-28.048	-3.728	-53.64	-1.864	-3.136	-0.136	-0.136	-0.272	-1.136
14.504	2.528	-3.088	-2.824	5.736	4.536	11.648	-21.44	-7.296	-24.232	-3.088	-4.176	-1.176	-1.088	-1.088	-2.912
3.24	1.12	-1.96	-1	-8.24	-1.04	43.96	-21.4	-11.72	-49.88	-1.96	-3.92	-1.96	0.04	0.92	-0.12
-5.976	10.992	0.968	2.968	-36.072	2.032	41.968	-17.096	-2.072	-24.048	1.96	-0.04	2.96	2.968	1.976	0.976
-18.112	-0.888	-2.888	-2.832	32.416	-28.344	7.928	3.176	-14.104	-26.32	-3.832	-4.944	-1.888	-0.944	-0.944	-1.944
-8.248	14.128	-1.312	0.584	58.528	-40.672	-23.416	22.232	9.544	-13.52	-1.312	-2.416	0.48	0.584	3.272	-1.208
-3.392	13.936	-0.848	-0.392	7.936	4.72	-19.024	-0.088	-2.24	-6.696	-1	-3	-0.848	-0.696	0.848	-0.848
-15	-0.8	-3.2	-1.4	-8.8	13.6	-8.4	-2.6	-3.2	-7.4	-3.2	-4.4	-2	-1.2	-1.4	-1.4
-6.728	-0.48	-0.496	0.504	-7.752	0.264	-2.976	-5.256	-8.712	-5.728	-0.248	-2.248	0.504	0.504	0.248	-1
-0.552	-0.296	-1.52	0.48	2.296	-5.968	-12.328	9.88	-13	-0.224	-1.52	-3.816	-0.52	0.48	0.184	-0.816
-4.912	-3.16	-1.688	0.28	-0.688	5.744	-27.344	13.504	-6.504	-1	-1.344	-2.688	-0.032	0.968	0.968	-0.344
-14.704	-6.648	-0.392	0.176	8.04	3.256	-29.256	16.728	-8.096	-9.864	-1	-2	0.608	1	1.608	-0.392
-6.64	-10.48	-1.56	-1.68	-1.36	-7.08	-33.24	19.92	-4.4	0.32	-2.12	-3.12	-1.12	-0.56	0.56	-1
1.44	-6.168	-2.464	-3	1.344	-1.048	-30.952	13.312	-11.048	10.072	-2.464	-4.464	-1.976	-1.488	-1	-2
-1.712	-8.64	-1.464	0.928	-3.784	-2.928	-29.496	-2.792	-14.576	22.216	-1.464	-3.464	-0.464	-0.536	0.928	1.856
-2.344	-1.832	-3.416	-2.832	-25.008	6.16	-14.08	-7.336	-17.416	17.008	-4	-5.416	-2	-2	-1.416	-1.416
7.576	-7.32	-1	0.264	-16.456	14.888	-6.416	-5.368	-13.896	19.84	-1	-3	0.632	0	0.632	-1
2.92	-3.24	-0.96	0.08	1.92	2.88	3.24	-2.2	-29.56	5.28	-1.64	-2.28	0.36	1.04	1.04	-0.64
-3.464	0.992	-2.184	-0.912	-6.008	-0.192	-2.904	-11.104	-18.272	6.168	-2.456	-3.184	-0.912	-0.912	-0.912	-1.456
5.896	12.656	-1.448	0.104	1.864	-12.672	7.656	-16.416	-19.464	-2.792	-1.448	-2.672	1.104	0.552	-0.224	-0.448
13.824	2.416	-2.824	-1	5.168	-15.184	33.064	-26.824	-24.768	-0.12	-3	-4.176	-1.824	-1.824	-1.648	-3.472
-0.952	6.744	-1.488	-1.488	4.616	-7.792	23.304	-13.896	-19.104	6.512	-1.616	-3.488	0.384	0.256	0.384	0.256
7.36	-2.4	-1.16	0.68	27.16	-15.68	44.04	-6.88	-26	-1	-1.24	-2.24	0.76	0.84	0.76	-1.08
-4.032	-2.616	-1.968	-0.936	5.84	-2.84	20.16	-17.384	-13.936	18.744	-1.968	-4.904	-1.968	-1.904	-1	-1.032
-11.936	10.92	-0.048	1.952	-3.856	5.096	26.776	4.776	-32.904	22.856	-1.032	-2.048	0.968	0.968	0.968	-0.016
0.424	-5.872	-3.616	-3.552	-6.232	-0.424	2.936	-8.488	-30.064	11.488	-3.68	-5.68	-2.68	-1.68	-1.68	-1.808
-5.216	3.104	-3.112	-3.888	0.232	-10.984	-18.328	-9.552	-21.44	1.12	-3.112	-5	-2.888	-2	-1.888	-2.44
-4.2	-11.8	0	2	2.64	-11.08	1.2	-10.24	-6.64	16.68	0	-2	1.16	1.16	1.16	0
0.704	-7.376	-3.376	-1.624	-2.544	-6.792	-8.248	-1.496	-9.504	17.416	-3.376	-5.584	-2.376	-1.584	-1.584	-1.792
0.16	-3.696	-1	-1.744	-7.584	-8.44	-3.816	4.376	-5.048	26.072	-1.256	-3	-1	0.256	0.256	-0.744
-13	-16.744	-1.696	1.304	-26.744	-6.088	-31.088	11.56	3.176	19.952	-1.696	-2.696	-1	-1	-1	-1
-6.832	-2.408	-3.296	-2.648	-4.984	5.632	-35.24	20.184	6.296	23.296	-2.944	-5.296	-2.296	-1.648	-0.648	-1.648
1.8	-15.6	-0.2	0.6	-11.6	9	-22.2	17.2	1.8	28.8	-0.2	-2.2	1.2	1.2	1.6	0.2
-2.208	-16.104	-1.76	-1.208	-4.864	6.448	-32.968	22.104	-3.968	24.584	-2.312	-3.208	-0.208	-0.208	-0.208	-0.656
1.56	-8	-2.992	-2	-3.44	-0.968	-14.536	-5.936	5.48	11.544	-3.992	-4.992	-1.992	-1.496	-1	-2
-8.632	-18.368	-1	-0.632	1.4	5	-16.456	-0.088	14.016	16.264	-1	-3	0.544	0	-0.088	-1
-6.488	-5.08	-2.224	-1.04	10.024	0.08	-3.96	-1.408	2.264	13.592	-2.632	-4.632	-2.224	-0.04	0.368	-2.224
-6.08	-2.84	-1.28	-0.36	-2.24	7.2	6.64	-2	-3.08	20.48	-1.92	-2.92	-0.64	0.08	0.08	-0.64
13.448	4.76	-1.56	0.128	-4.248	-10.696	5.44	-14.248	-6.304	16.384	-2.248	-2.872	-0.248	0.752	0.064	-1.624
2.584	-0.888	-3.264	-1.264	-2.208	2.208	15.096	-0.568	-2.584	5.056	-2.528	-4.264	-2.264	-1.264	-1.056	-1.848
9.592	-5	-1	1.216	1.352	-0.352	31.92	-23.976	-11.352	13.512	-1.784	-2.568	0.216	0.432	0.216	-1
9.504	-2.648	-1.168	-1.328	-8.656	-11.16	32.664	-26.144	1.312	14.352	-2	-3	-1	-1	0.168	-1.832
-1.6	-10.76	-4.4	-1.76	2.16	-11.56	26.6	-7.64	13.52	6.16	-4.52	-5.52	-3.52	-2.64	-0.88	-2.76
8.28	-2.568	-1.072	-1.144	-2.432	-6.72	26.216	-18.496	-0.224	7.936	-1.144	-3.144	-1	0.856	-1	-2
-4.952	5.048	-3.048	-0.072	11.544	2.616	13.856	-16.76	-14.048	4.144	-4.024	-6.024	-3	-2.024	-2.024	-2.024
-0.592	-6.88	-2.024	-1	-3.88	-10.024	-2.264	-0.88	4.144	17.048	-2.024	-3.048	-1.024	-1.024	-1	-1.976
-7	-6.928	0.928	1.856	25.784	-3.288	7.632	8.288	15.136	24.64	0.856	-1	1.928	2.928	1.928	0.856
-10.84	-17.64	-2.88	-2	25.84	-9.32	-9.84	15.68	0.76	5.32	-3	-4.12	-1	-1	-1	-1
2.656	5.992	-1.336	0.664	0.48	-2.336	-2.008	-11.656	-0.824	19.816	-1.336	-3.168	0.664	-0.168	-1	-1
-9.408	-4.296	-2.568	-1.568	-14.568	-4	-16.976	8.376	10.136	2.672	-3.352	-4.352	-1.352	-0.568	-0.568	-2.568
-6.112	-3.416	-1.792	-1.528	-12.264	11.528	-35.112	28.944	8.32	8.664	-2.264	-3.528	-1.264	-0.264	0.208	-1
-10.552	-3.688	-1.312	-1.064	-23.816	26.136	-35.688	30.944	5.424	12.064	-1.312	-2.312	-1	-0.312	-0.688	-1.688
-5.88	2.04	-3.28	-0.36	-13.92	8.32	-34.84	20.96	-4.36	-4.44	-3.28	-5.28	-2.28	-1.64	-0.36	-2.64
-0.368	4.328	-1.816	-0.224	-1.12	8.552	-30.448	22.04	-16.712	5.224	-1.816	-3.224	-0.224	0.184	0.776	-2
-1.912	1.472	-0.088	-0.176	9.088	11.176	-19.28	10.896	-7.528	10.192	-0.544	-2.088	0.368	0.912	0.368	-0.544
-3.544	1	-2	-0.512	3.992	-1.04	-12.984	3.032	-1.992	3.896	-2	-3	-1	-1	-1	-1
3.656	6.584	-2.208	-1.656	-14.072	-2.896	9.104	8.144	-3.896	12.832	-2.104	-4.104	-1.208	-0.656	-0.656	-1.552
-8.8	-5.6	-1.4	0.2	-12.2	-4.6	-1.6	1	-6.4	11.4	-1.8	-2.8	-0.4	-0.4	-0.4	-0.2
-9.224	-3.184	-2.648	-1.352	-19.816	1.592	19.944	-7.536	5.704	14.056	-3.296	-4.648	-1.648	-1	-1	-1
-5	-5.96	-2	0.696	-1.992	-13.264	10.952	-18.744	9	4.088	-2	-3.304	-1	-1	-0.696	-1
-14.72	-7.256	-2.512	-0.024	6.232	-27.28	28.904	-25.144	18.624	-4.648	-2.512	-4.512	-1.512	-1.256	-1.256	-1.512
-13.96	-8.128	-2.584	-2.168	18.96	-16.12	19.872	-14.664	24.672	-6.712	-2.584	-4.376	-1.376	-0.584	-0.584	-3.376
-10.88	-3.24	-1.32	-0.48	10.08	1.88	38.92	-24.6	16.76	8.56	-1.48	-2.48	-0.32	0.52	-1.16	-1.16
-2.112	-8.216	-2.888	-3	15.552	-9.56	25.224	-2.344	13.672	3.672	-3	-4.888	-1.888	-1	0.776	-1.112
-1.784	6.192	-0.128	-0.064	-11.872	5.168	13.088	9.616	-5.168	10.96	-0.128	-3	0.872	0.872	-0.064	-0.128
-5.112	2.968	-1.048	-0.064	-5.144	17.792	6.224	10.776	15.952	31.792	-1.048	-3.048	-0.048	0.952	-0.032	-0.048
0.552	-2.936	-3.968	-2.064	-11.384	11.68	-9.224	7.456	5.064	31.136	-4	-5.032	-3	-1.032	-1.968	-1.968
-8.64	1.2	-0.92	0.92	-11.52	20.2	-12.88	10.08	-3.2	11.28	-2	-3.92	0	0	0	-1.84
-12.024	6.024	-3.744	-2.744	-0.696	4.744	-18.744	-4.36	-3.312	9.488	-3.744	-5.744	-2.744	-1.744	-0.872	-1.128
-12.704	-0.12	-1.352	-0.176	21.008	-7.352	-8.288	4.056	11.36	7.184	-2.352	-3.528	-0.528	-0.352	-0.352	-1.528
-15.984	-1.328	-1	-0.224	-14.4	-6	-16.344	11.12	4.176	5.136	-1.776	-3	-0.224	0.224	-0.224	-1
-10.824	-3.544	-3.728	-2.456	-0.264	0.176	-45.544	12.176	1.728	2.64	-3.728	-5	-2.456	-1.728	-1.728	-2.728
-7.8	3.72	0.36	-0.68	-5.48	5.88	-35.08	23.6	-4.64	-12.36	-1	-1.32	0.68	0.68	1.68	-0.68
-12.104	-11.472	-1.528	-0.792	-8.008	2.104	-37.312	7.744	1.256	-0.264	-3.528	-4.16	-1.528	-0.896	-0.264	-1.528
-5.416	-8.496	-1.832	1.584	3	-0.16	-32.76	9.256	4.408	-8.08	-1.832	-3.832	-0.416	0.168	0.168	-1
11.608	5	-1	-1	5.032	-0.072	-9.216	3.896	5.856	11.784	-1	-1.464	1	1	0.608	-1
0.072	-7.024	-3.976	-3.464	-5.44	9.288	7.488	-0.096	1.704	-14.56	-4.488	-6.488	-3.488	-2.976	-2	-2.024
-2.32	3.84	-2.12	-0.68	-9.08	3.16	-6.68	12.64	11.76	-13.4	-2.24	-3.24	-0.68	-0.12	-0.56	-1.56
-1.392	-1	0.216	-0.568	-8.312	-1.08	1.096	4.728	2.512	-14.568	-0.176	-1.568	0.824	1.432	0.824	-0.392
-0.624	-3.096	-3	-1.688	1.872	-2.72	1.408	-10.592	4.408	-12	-3	-4	-1.344	-1	-0.344	-1.344
-1.632	8.856	-0.704	-1	7.592	-5.296	30.296	-30.672	19.224	-9.184	-0.408	-1	1.296	0.592	2	-0.704
-13.256	-5.984	-1.744	-0.24	11.776	-4.48	31	-21.72	3.248	-4.44	-2.496	-3.496	-1.248	-0.248	-1	-1
-9.4	-13.8	-2.4	-0.8	-3.2	-20.6	22	-18.8	-3.2	-3.2	-3.4	-4.6	-1.4	-0.6	-1.4	-4.2
5	-7.088	0.544	3.24	24.592	-10.24	20.52	-5.216	4	5.48	0.544	-1.608	2.392	2.544	2.544	0.848
-6.376	-3.624	-3.104	-1.896	5.104	-7.144	5.248	-5.144	7.544	0.896	-4	-5	-2	-1	-1	-2
-7.336	-5.28	-1.944	2.944	-7.16	-9.008	-1.28	-2.44	20.384	10.776	-2.888	-4.776	-0.888	-0.888	0.056	-1.944
-5.048	-2.968	-0.024	0.976	-2.984	-12.944	-10.904	4.952	9.04	29.832	-1.024	-2.032	-0.016	0.984	0.984	-0.016
-9.4	-2.4	-3.88	-2.92	2.12	-16.52	-6.16	-4.72	-0.4	10.52	-4.88	-4.96	-1.96	-1.96	-1.96	-1.96
11.328	-1.056	-1.176	2.56	6.592	11.296	-12.12	5	4.472	11.592	-1.264	-2.352	-0.264	0.736	0.736	0.736
-12.28	-6.272	-1.864	-0.864	-0.136	-4	-14.408	6.816	11.504	-1.008	-2.728	-3.728	-0.864	-0.864	0	-1.136
-4.92	-4.184	-3	-1.816	-9.92	-3.632	-20.392	34.296	-5.448	7.816	-4	-4.184	-2	-1.816	-2	-2
-3.696	-4.248	-0.464	0.768	-12.608	-3.68	-35.928	21.768	3.536	14.896	-1.232	-2.464	0	0.768	0.768	0
6.96	-3.2	-2.88	-1.16	-16.28	8.56	-36.8	20.96	5.04	-14.32	-3.6	-4.6	-1.6	-0.88	-3.04	-3.04
4.328	-0.344	-2.328	-3.328	-38.688	11.016	-31.424	15.408	6.08	-11.688	-2.656	-3.656	-1.328	-1	-1	-2
-1.752	-2.752	-0.248	0.128	-40.488	26.752	-12.624	5.88	-14.096	7.632	-1.624	-2.248	0.504	0.504	0.88	-1
11.272	-1.76	-2.576	-1	10.416	-0.208	-16.392	7.792	-4.272	-16.88	-2.728	-4	-1	-0.152	0.424	-1
7.832	-3.92	-2.472	-1.944	34.704	-20.2	-6.168	-10.888	-5.136	-11.056	-2.472	-3.944	-0.944	-0.472	-0.472	-2
13.6	1.04	-2.44	-1.92	26.24	-19.32	-12.92	2.76	10.64	-2.28	-2.44	-4.44	-0.96	-0.48	-0.96	-1.48
-0.272	-16.976	-3.568	-1.432	9.184	-14.64	5.408	-11.112	3.664	-8.68	-3.568	-5.568	-1.568	-1.568	-1.568	-2.568
8.232	2.304	-1.384	-0.384	-9.392	-0.304	8.312	-7.856	11	-2.992	-1.384	-2.768	0.232	0.232	0.232	-1
9.32	-2.344	-2.672	-1.336	11.016	-24.656	33.648	-37.368	2.024	9.624	-2.672	-4.336	-1.672	-1	-1	-1.336
5.44	2.832	-2.424	-1.848	14	-19.152	33	-24.424	4.696	12.168	-3.136	-4.848	-1.424	-1.712	-1	-4.848
14.52	7.56	-1.72	0.56	14.52	-11.4	28.8	-18.16	17.32	2.12	-1.72	-2.96	0.04	-0.24	0.52	-1.48
0.848	10.384	-3.616	-4.232	7.384	-16.352	12.344	-8.688	-8.968	6.808	-4.616	-5.616	-2.616	-2.616	-1.808	-2.808
9.16	10.728	-0.144	0.424	-2.712	6.984	0.872	3.864	10.992	18.144	-1.144	-1.288	1.568	1.568	1.568	0.712
2.192	11.616	-1.192	-1.192	-9.48	5.752	11.232	16.656	-8.96	17.808	-3	-4	-1.904	-1	-1.904	-1.904
-1.512	-0.472	-3.76	-2.76	4.76	1.576	0.952	15.136	0.616	-0.752	-3.808	-4.76	-2.76	-1.808	-1.808	-1.904
-1	0	0	1	14	6	-9	5	-2	0	-1	-2	1	1	1	-3
2.712	2.144	-3.856	-0.904	10.568	1.384	-16.704	-5	-22.568	-0.664	-3.856	-4.904	-1.904	-1	-1	-1
3.328	-7.92	-1.192	-0.288	-9.192	16.616	1.56	0.576	-13.232	11.712	-1.288	-2.288	0.712	0.808	0.808	-0.192
-0.584	-2.432	-1	0.712	1.848	12.584	-27.152	22.728	-9.128	5.424	-1	-1.856	1.144	1.144	1.856	0.712
-1.848	-13.424	-2.616	-2.808	-1.768	17.12	-43.928	18.536	-5.152	-1.424	-2.616	-4.808	-1.808	-1.808	-2.616	-2.616
3.96	0.36	-1.24	-1.24	-8.56	18.32	-35.36	19	-9.52	-9.8	-1.24	-1.72	0.76	0.76	0.76	0.52
2.472	-16.848	-3.136	-2.272	-8	-1.952	-37.272	18.016	-12.712	-3.544	-3.848	-4.848	-2.136	-1.848	-3.136	-3.136
4.656	-5.36	-2.336	-0.344	-20	5.672	-26.344	-0.344	2.984	10.288	-3	-4.336	-1.336	-1	-1	-1
0.536	-1.624	-0.232	0.152	-21.848	12.928	-4.92	-9.072	-6.928	-1.392	-0.616	-1.616	1.384	1.384	0.152	-0.232
1.888	1.296	-3.136	-3.568	-10.384	1.544	-10.384	-0.928	1.16	3.68	-3.136	-4.704	-2.136	-2.136	-1.568	-1
9.76	-7	-1.44	-0.92	1.68	-12.64	-8.08	20.08	-0.28	19.36	-0.96	-2.44	0.08	0.56	0.04	0.52
-7.192	0.92	-0.832	0.64	35.28	-21.696	-2.696	-9	-2.36	6.672	-0.832	-2.36	0.696	1.168	1.112	0.584
-11.848	-12.336	-2	-1.576	-6.848	-1.216	-3.512	-20.912	5.456	4.088	-2.576	-4.576	-0.576	-0.576	-0.576	-2.152
3.752	9.872	-1.624	1	6.112	0.504	22.008	-37.512	-4.256	2.992	-1	-3	-0.624	0	-0.248	-1
-5.064	-6.016	-1	-1	29.08	-15.112	28.064	-28.656	-9.032	20.768	-1	-3	-0.328	-0.328	-0.328	-0.328
3.2	-0.72	-2.16	-1.44	20.48	-25.88	31.76	-22.88	-11.92	16.64	-1.44	-3.16	-0.44	-0.16	-0.44	-1.44
3.32	-11.088	0.536	1.304	6.016	2.376	32.16	-9.392	1.072	1.32	-1	-1.232	1	1.768	1.768	0.768
-2.104	-2.024	-2.816	-2.632	-14.816	-9.608	23	-1.736	17.184	6.816	-2.816	-4.816	-1.816	-1	-1	-1
-3.224	-0.728	-1.864	-1.864	-17.816	12.232	7	-6.864	9.088	-10.232	-1.864	-3.864	-1	-1	-1	-1.136
-9	4.24	-0.352	1.824	1.24	-3.088	0.648	-6.944	7.088	-14.088	-0.352	-2.352	0.736	1.736	1.912	-0.088
-19.16	-14.44	-2.92	-1.92	20.24	-23.76	-20.12	5.32	1.64	-7.08	-3.88	-4.92	-1.92	-0.96	-0.92	-1.88
-3	9.984	-2	1.96	-6.048	2.912	4.024	-4.072	-3.056	8.96	-1.016	-2.016	-0.008	-0.008	-1	-1
-5.776	-4.496	-1	1.944	-1.392	6.104	2.16	0.232	-18.328	-6.272	-1	-2	-1	-0.888	-0.056	-1
-6.248	-7.376	-1.208	-1.104	-19.04	19.376	-25.896	37.232	-10.52	20.416	-1.312	-2.416	-0.208	0.688	0.688	-1.208
-5.672	-10.568	0.392	2.24	-11.584	16.784	-32.392	41.48	2.48	31.088	0.392	-1.456	1.392	1.392	1.392	-0.456
-16.8	-16.4	-4.2	-4.2	-16.2	6.4	-37.8	14.6	-15.6	16.6	-4.4	-6.4	-3.4	-2.6	-4	-6.6
-20.776	-4.992	-1.744	0	-5.264	-0.272	-33.512	26.024	-5.488	14.744	-2.248	-3.496	-1.248	-0.248	0	-1
-3.072	3.704	-2.408	-1.816	8.736	-11.48	-29.408	8.336	-4.224	-2.96	-3.112	-4.112	-1.408	-1.408	-1.408	-1.704
7.344	-11.84	-3	-3	12.592	0.032	-17	5.624	-6.248	-9.248	-3	-4.344	-2	-1	-1	-2
8.688	-0.216	-0.568	1.824	4.16	-11.216	-12.512	-7.648	3.392	-15.92	0.04	-2.176	1.04	1.432	0.432	0.432
10.6	-3.68	-1.56	-1	-15.8	6.48	10.04	-5.44	2	-18.32	-1.56	-3.12	-0.56	-0.12	-0.56	-1
5.392	-5.464	-2.488	-1.952	0.632	15.976	-2.44	1.608	5.44	-11.584	-2.488	-4.488	-1.976	-0.488	-0.488	-1.976
-9.144	-7.856	-1	-1	8.856	5.824	3.968	-4.608	10.288	-15.464	-1	-3	-0.536	-0.536	0	-0.536
11.824	-6.832	-1.832	-1	27.256	-14.088	16.912	-24.248	6.072	-13.16	-1.832	-3.832	-1.416	0.168	-1	-1.416
1.312	1	-3.528	-0.528	17.152	-17.952	32.472	-29.104	-6.168	-6.16	-3.528	-4.16	-1.792	-1.792	-0.264	-0.368
5.68	-10.24	-0.6	2.08	-4.72	-7.16	33	-17.72	8.2	-10.92	-1.28	-2.28	0.72	1.72	0.36	-0.64
-11.816	-2.728	-3.728	-4.184	-54.4	21.472	33	-25.368	7.368	7.912	-4.456	-5.456	-2.456	-1.728	-1.728	-1.728
-4.864	-11.656	-1	-2	-19.952	-1.248	18.584	-13.808	2.776	-1.24	-1	-3.776	-1	-1	-2.552	-2.552
-0.888	-8.472	-1.528	0.944	66.344	-43.64	-8.408	20.008	3.528	-10.936	-1.528	-4.352	-1.352	0	-1.176	-1.352
-19.464	-3.488	-3.488	-1.488	19.024	-18.64	-1.384	-3.872	15.384	-16.08	-3.616	-4.616	-1.616	-0.744	-0.872	-2.744
-14.96	-6.24	-1.08	-2.08	-1.8	7.48	-4.08	-0.24	29.56	-19.12	-2	-4	-1	-1	-1	-1
-11.064	-6.032	-3	-1	-6.192	-8.104	0.68	3.936	16.192	-27.584	-2.968	-4.968	-2	-1.968	-1	-1
-16.016	9.984	-0.096	1.92	-12.224	3.968	-1.24	5.144	10.744	-23.888	-0.08	-1.112	1.904	1.92	1.936	0.92
-15.936	7.232	-1	1	-26.232	4.768	-18.832	23.152	-0.552	-13.768	-1	-2	-0.872	-0.872	1	-0.808
-12.552	-11.344	-2.888	-0.112	-17.552	10.336	-34.008	25.656	4.896	-24.104	-2	-4.888	-1	-1	-1	-1.224
-16.36	4.04	-1.32	0.68	-3.16	0	-31.44	16.28	-5.52	-31.64	-1.48	-2.32	-0.32	-0.16	-0.16	-1.16
-8.456	-11.584	-1.376	-0.168	-12.216	-2.296	-40.544	21.504	14.04	-25.92	-2.168	-3.376	-0.376	-0.376	-0.584	-0.792
-13.416	4.488	-2.256	-0.744	-12.536	11.024	-21.536	10.88	-1.952	-18.048	-2.256	-4	-0.512	-1.256	-1	-1
-2.52	7.304	-0.696	-0.392	-10.784	4.264	-0.912	6.176	-2.648	-7.48	-0.696	-2	0.304	0.304	1	-0.696
-6.184	-0.96	-2.944	-2.944	-9.776	-1.184	0.464	-5.536	-25.312	-19.056	-3.944	-4.944	-2.944	-1.648	-1	0.296
7	-0.2	-1.4	2.2	0.6	-14	-3.4	-1	-12	-3	-1.4	-2.8	0	0.6	-1.2	-3.4
-8.104	-1.656	-0.656	-0.312	1.24	-10.24	3.48	-10.28	-21.448	-1.896	-0.656	-2.208	0.344	0.344	0.344	-0.552
4.552	-5	-3	-1.488	-2.032	4.944	-0.024	-9.488	-8.056	-0.048	-3.504	-5	-2	-1.496	-1.504	-2
-2.824	-0.176	-0.632	-0.632	24.104	-0.352	22.72	-29.616	-4.808	2.144	-0.176	-2.088	1.368	0.824	0.912	-0.088
0.592	-1.936	-2.632	-2.04	31.592	-11.12	26.552	-13.448	-13.224	-4.752	-2.632	-4.224	-1.04	-0.632	-0.632	-1.816
0.36	-6.08	-3.56	-1.2	16.92	-6.4	21.96	-23.4	10.8	2.48	-3.56	-4.56	-1.56	-0.92	-0.92	-2.28
4	-0.688	-0.624	-0.936	-6.512	2.128	28.128	-4.936	-8.008	15.56	-1.312	-2.312	0	0.688	0.312	-1.688
-10.888	-8.36	-3.528	-5	-0.072	-6.04	3.376	-7.624	-11.736	5.736	-3.528	-5.264	-2	-2.264	-2	-2.264
1.648	-4.704	-3.488	-2.488	-0.624	1.728	-5.52	-5.92	0.192	14.408	-2.92	-4.704	-2.704	-0.92	-1.136	-2.92
-2	-4.664	-1.336	-1.168	0.512	-12.648	-9.816	2.504	-18.168	14.344	-0.672	-2.504	0.496	0.496	0.664	-1.168
-11.72	-11.2	-4.52	-2.4	10.36	-1.52	-17.4	-1.28	-3.96	10.76	-4.52	-5.64	-1.64	-1.64	-1.64	-2.76
3	-2.568	0.072	2	7.784	-3.56	-12.136	9.848	1.064	23.144	1	-1	2	2	3	1
-5.24	17.424	-1.048	1.928	0.856	10.712	-11.024	11.048	-12.832	24.76	-1.048	-3.024	-0.024	-0.024	-1	-1.976
-28.64	-11.12	-2	-1.976	-31.664	4.336	-19.36	41.688	-8.144	35.832	-2.024	-4	-1	-1	-1	-1
-11.568	-2.856	-0.072	1.784	-21.504	10.72	-30.072	18.568	8.208	28.704	-1	-1.072	1.856	1	1	-0.072
-7.2	7.44	-3.64	-2.76	-18.4	15.16	-36.44	17.12	3.12	15.4	-3.64	-5.52	-3.64	-2.52	-2.52	-2.76
-10.32	-6.504	-2.336	-0.504	-24.976	-4.144	-30.664	11	-10.16	16.488	-2.336	-4.168	-0.336	-0.336	-0.168	-2
5.704	-11.648	-1	-1.216	-2.328	0.272	-22.352	15.84	0.08	12.944	-1.216	-3	0	0.784	0	-1
1.848	-7.264	-3.472	-2.472	13.944	-15.664	2.32	2.64	-3.168	14.944	-3.472	-5.208	-1.736	-1.736	-0.208	-0.944
0.504	-14.064	0.064	0.376	10.192	-1.752	-10.248	7.576	-4.744	-2	-1.312	-1.936	0.752	1.064	1.064	0.376
4.72	-10	-1.64	-0.28	-0.4	-15.64	-0.24	4	4.12	10.12	-1.28	-2.92	-0.28	-0.28	-0.28	-1
4.224	-8.12	-1.816	-1.224	8.512	-10.696	-2.288	-7.816	-7.936	11.776	-2.224	-3.816	-1.408	-1	-0.408	-1
-7.264	-1.456	-1	-1	-7.528	-1.544	10.192	-10.472	-0.16	10.528	-1	-2.456	-0.544	-0.544	-0.544	-1
-18.512	-18.976	-1.496	-1.992	-10.52	-7.608	24.576	-21.536	-0.088	-12.496	-1.496	-3.496	-0.496	-0.496	0.496	-1
1.104	-7.104	-2.104	-0.76	-4.064	-2.072	38.864	-17.52	3.968	-1.76	-2.104	-3.656	-0.656	0.344	-0.656	-1.552
1.4	-7.8	-1.8	-1	18.6	-29	22	-22.2	19	1.4	-1.8	-3.4	-1.4	-1	-1.8	-3.2
-3.128	-5.592	-2	-1	-19.68	-9.84	45.888	-34.704	5.592	-7.256	-3	-4.648	-1.648	-1.648	-1	-1.648
-0.568	-8.176	-0.392	-1	-12.912	0.52	30.6	-22.696	6.608	3.736	-1	-2	0.304	1.304	1.304	-0.696
7.928	-8.072	-2.024	-1.768	66.024	-30.488	-21.832	4.16	13.72	-3.304	-2.024	-3.768	-1.512	-1.512	-1.256	-2.256
1.168	-2.712	-1.584	0.832	21.376	-9.04	-4.576	9.328	12.664	-8.208	-1.584	-3.376	0.416	0.416	0.416	0
-6	-0.24	-1.16	0.52	4.08	9.28	0.72	-2.68	6.84	-17.96	-1.16	-3.16	0.68	0.68	0.68	-1
8.768	-8.88	-2	0.112	13.768	-17.544	-12.544	-0.096	-5.656	-24.768	-2.112	-4	-1	-1	-0.776	-2.776
-12.872	-5.744	-0.936	-1	20.104	-11.36	-6.064	-4.4	-4.872	-8.488	-1	-2.936	0.064	1.064	1	0
-10.032	-4.224	-0.064	-0.032	-7.84	6.096	-39.744	21.968	7.808	12.6	-1.048	-2.08	0.936	0.936	-0.032	-0.032
-1.936	6.744	-3.968	-2.032	-20.584	15.456	-37.392	25.552	-0.776	-0.456	-4	-5	-2	-2	-1.032	-2.032
5.6	-6.36	0.76	0.84	-15.76	4.48	-34.2	19.4	-9.24	8.64	-0.16	-1.16	0.84	0.84	1	-0.08
2.512	-0.872	-1	-1.256	-17.232	1.488	-30.408	10.36	-10.128	-1.08	-1	-3	-0.872	-1	-0.872	-1
6.056	0	-3.176	-4	4.168	-2.648	-30.6	-3.592	-3.64	-3.168	-4.824	-5.824	-2.824	-2.648	-3.472	-2.824
6.88	9.328	-1	-1.224	16.848	6.88	-9.12	2.208	-6.672	-16.312	-1.224	-2.448	0.552	0.552	0.552	-1
4.184	-10.816	-2.728	-1	-5.624	-2.368	1.184	3.552	-10.912	-16.44	-2.728	-4.456	-2.456	-1	-1	1.184
5.92	-5.16	-1.96	0.4	-26.16	23.4	11.92	1.04	-6.32	-26.6	-1.96	-2.96	0.04	1.04	0.36	-1.32
3.528	3.688	-0.632	-0.528	-39.744	11.688	15.696	-5.368	5.736	-24.952	-1	-2.632	0.104	0.736	1.368	-1
5.496	1.912	-3	0.168	-0.944	-0.576	-18.424	7	-4.744	-24.424	-2.416	-4	-1	-1	-1	-1
5.496	-0.68	-0.928	-1.392	25.792	-21.248	23.816	-26	-14.04	-8.248	-1.928	-3.392	-0.464	0.536	1.464	-1
8.632	-4.512	-1.488	-1	5.68	-9.808	46.512	-20.88	-13	-11.392	-1.488	-2.976	0.024	0.024	0.024	0
11.64	1.24	-3.56	-2.68	17.36	-7.2	29.76	-19.04	-14.44	-5.08	-3.56	-4.56	-2	-1.56	-1	-2
1.784	0.904	-1	-0.176	2.216	-14.728	30.824	-5.92	-16.784	-9.352	-1.392	-2.392	0.216	0.216	0.608	-0.392
-0.44	1.592	-4.344	-4.344	3.56	-6.752	18.536	-13.968	-1.816	10.152	-4.344	-5.344	-3	-3	-3	-3
-8.264	-6.928	-1.408	1.592	9.928	2.144	6.816	0.52	8.48	2.848	-2.408	-3.408	-0.112	-0.408	1	-0.704
-7.488	-2.008	-0.744	0.256	11.008	7.792	-0.24	-5.752	5.496	8.256	-1.496	-2.744	-0.248	-0.248	0.504	-1
-0.4	-6.4	-3	-1	14.4	-15.4	-15.2	-13.8	13.6	-4	-3	-5	-2	-1	-0.8	-1.4
-4.304	-13.152	-1	-2.696	19.088	-0.672	-8.736	1.28	12.392	-33.68	-1.848	-3	-1	-1	-1	-1.152
-15.336	-22.688	-2.104	-1.104	3.064	-3.04	4.92	-3.144	21.064	-39.024	-2.208	-4	-1.104	-1	-1	-1
-1.44	-13.056	-3.832	-3.72	-30.544	7.224	-15.608	25.6	22.224	-19.216	-3.832	-5.776	-1.888	-1.888	-1.888	-1.944
-15.896	3.92	-0.024	0.976	-9.096	-11.784	-27.952	22	4.976	-15.056	-1.016	-2.024	0.976	-0.016	-0.016	-2.016
-14.92	-15.44	-2.84	-1.88	-3.48	8	-43.4	15.32	1.68	-40.68	-3.84	-5.8	-1.84	-1.84	-0.88	-1.92
-5.296	2.296	-1.264	1.384	-5.768	10.472	-30.736	28.264	-4.152	-23.144	-1.264	-2.264	-1.176	-1.176	-0.912	-2.736
-5.592	3.136	-0.592	0.272	0.176	0.592	-23.28	2.952	3.272	-21.272	-1.592	-1.864	0.544	1.272	0.408	-0.592
-4.08	-7.104	-1.816	-1.184	2.496	-8.688	-25.032	2.864	1.448	-24.08	-2.632	-4.448	-0.632	-0.632	-0.632	-0.816
-0.408	0.16	-1	-1	9.056	-4.088	2.536	2.928	5.84	-14.784	-1	-2.232	0.536	1.304	1	-1
-5.92	3.4	-2.44	-1.88	-4.52	-3.56	14.44	-5.08	0.44	-21.32	-3.16	-3.88	-0.88	-1.32	-1.32	-1.88
1.92	-1.92	-2	-1	2.016	-5.704	7.36	-7.472	-8	-29.656	-3	-5	-1	-1	-0.672	-1.672
9.376	0.248	-0.624	-0.248	14.624	-2.88	-0.864	-7.872	4.256	-12.48	-1	-2.624	-0.624	-0.248	-0.248	-1
1	7.088	-2.728	-1.456	19.936	-9.392	11.056	-19.632	16.24	-21.88	-3.304	-4.728	-1.304	-1.304	-0.728	-2.304
-1.64	-3.64	-1.832	-1.36	19.472	-18.608	28.888	-27.032	4.584	-12.616	-1.36	-2.888	0.168	0.112	0.112	-0.888
3.84	-9.04	-2.44	-1.96	14.64	-11.92	35.4	-22.56	13.6	-23.4	-2.44	-3.92	-0.44	-0.44	-0.96	-2.48
0.728	7.496	-1.432	-2.432	-13.816	-3.912	31.024	-17.64	-3	-8.888	-2	-3	-1	-1	0.704	-1
-11.768	11.696	-1.616	-0.384	-34.696	13.472	26.008	-12.688	9.312	-12.464	-2.232	-3.616	0	0	0	-1
-1.32	3.968	-2.008	-2.008	-3.744	-3	3.352	0.008	5.312	-16.944	-3.008	-4.344	-0.68	-0.344	0.656	-1.008
-5.952	1.44	-3.424	-2.848	0.016	3.68	-7.152	-1.136	5.424	-13.864	-3.712	-5.424	-1.712	-1.712	-0.712	-0.712
-1.24	5.64	-1.24	-0.48	-13.68	12.88	0.6	-0.56	-4.16	-9.16	-2	-4	-1.24	-1	-1	-2
8.232	0.424	-2.192	-1.808	-21.536	19.08	-5.08	-8.04	-2.96	-20.392	-3.192	-5	-2	-1	-1	-1.192
1.144	-9.272	-1	-1.856	34.384	-33.672	-12	0.432	-4.288	-13.984	-1.856	-3.568	0.288	0.288	0.288	-1
-10.576	-3.192	-2.288	-2.288	15.536	-18.168	-35.52	23.136	-5.768	-3.536	-1.384	-3.288	-1.096	-0.192	-0.096	-1.096
-1.288	-5.808	-1.952	-1	-16.472	-4.48	-44.328	10.096	-23.608	6.096	-2.904	-3.904	-1.952	-1	-1	-1.144
5	7	-1	-1	-15	26	-25	8	-1	-9	-1	-2	1	-1	-1	-1
-7.52	-2.288	-1.904	-1.952	-16.856	20.088	-30.712	11.288	-8.424	-2.088	-2.856	-4.856	-0.856	-1.808	-0.856	-0.952
-1.656	-6.48	-2.096	-2	9.712	5.808	-22.784	7.424	3.424	10.152	-3	-4	-1	-1	-1	-1.904
-0.008	2.568	-1.144	0.144	0.72	6.152	-26.84	5.408	0.28	22.848	-2	-3.144	-0.144	-0.144	-0.144	-1
10.616	-14.08	-1.808	-1.232	-17.464	14	-6.736	-5.232	7.04	8.848	-3.424	-4.424	-1.424	-1.232	-1.424	-1.616
0.8	-5.04	-2.24	-2	-11.64	-1.28	-4.2	-6.08	4.44	7.48	-3	-4	-1	-0.76	-0.52	-1.76
-6.304	-7.816	-0.136	-0.136	13.408	-5.136	9.984	-3.832	3.136	11.32	-1.136	-2.424	-0.136	-0.136	0.152	-1.136
1.672	-6	-2	-1.336	-10.352	5.992	7.352	-12.344	-1.288	19.632	-2	-3.336	-1	-1	-1	-1
3.08	-1	-1	1.768	20.224	9.936	20.768	-17.848	8.248	12.08	-1.384	-2.384	0.232	0.232	0	-1
-7.68	-9.544	-1.272	0.296	30.52	-21.112	26.8	-20.704	-7.272	-12.224	-1.704	-3.272	-0.272	0.296	0.592	0.296
4.84	-10.8	-2.92	-2.44	19.08	-16.48	35.16	-17.56	-4.24	5.76	-2.92	-3.44	-0.92	0.04	0.04	-1
7.528	-5.864	-0.472	0	4.224	-10.912	33.888	-16.584	11.36	0.808	-1.472	-2.944	0.528	0	0.528	-1
-4.032	-3.936	-2.848	-2.696	29.608	-17.36	12.816	0.272	14.184	-14.032	-3.424	-5.424	-2.424	-1.848	-1.848	-1.848
-2.12	-6.736	-3.12	-1.496	-13.096	-14.88	10.128	-7.248	14.76	-13.104	-3.496	-4.496	-2.496	-1.872	-0.872	-2.872
-8.424	-6.608	0.36	1.016	16.096	-20.032	-2	-4.64	21.672	-10.608	-0.312	-2.312	0.688	1.016	0.688	0.016
-16.2	-3.56	-1.72	-1.16	11.24	-18	5.64	0.2	25.52	-18.64	-2.44	-3.44	-0.44	-0.16	-0.44	-0.72
-14.536	4.608	-0.536	1.928	22.928	-20.856	-10.984	3.624	28.912	-5.304	-0.536	-1	2	2.232	2.232	2
-18.08	-1.736	-2.184	-1.368	4.336	16.984	-0.104	1.264	5.312	-9.84	-2.368	-4.184	-1.184	-1	-1	-1.816
-17.456	-11.272	-2.864	-0.864	-35.648	30.688	-15.728	18.096	-0.368	-7.224	-3.728	-3.864	-0.864	-0.864	1.728	-1.864
-8.408	-0.528	1.56	2.472	-92.064	49.912	-15.88	14.44	1.384	16.504	1.56	-1.44	2.472	2.56	2.736	0.912
-12.8	-17.08	-3	-1.96	36.72	-23.12	-51	30.24	10.56	-0.52	-3.04	-4	-1.04	-1.04	-1	-1.04
-2.976	1.864	-1.008	0.976	37.712	-20.848	-51.936	29.92	11.888	1.888	-1.016	-2.024	0.984	0.984	0.984	-0.008
-7.168	3.392	1	1.888	22.816	3.832	-33.048	8.44	6.168	-10.28	-0.944	-1	1.056	1.112	2.056	1.056
-17.376	-6.832	-3.688	-3.688	-28.064	19.48	-12.208	-18.064	6	-22.688	-4.688	-6.584	-2.792	-1.896	-1.896	-2.792
-12.176	10.632	-1.304	-1.456	-17.824	12.608	-14.632	-3.28	6.632	7.872	-2.152	-3.152	-1.152	-1	-0.152	-1
-5.2	5.4	-1	-0.8	-30.8	10.2	-8.4	-9.2	10	-0.4	-1	-3	-0.8	-0.8	-0.8	-1
3.728	-2.504	-2.752	-1.752	-17.28	1.992	3.504	-0.736	4	7.488	-2.504	-4	-1	-1	-1	-1.752
0.072	0.328	-1	0.592	-7.296	0.296	-0.448	-1.224	0.408	23.04	-1	-2	-0.408	1	-0.408	-0.704
-5.816	2.592	-3.624	-2.968	7.128	-3.944	17.064	-24.376	-8.936	12.624	-3.624	-4.968	-2.312	-2.312	-1	-1.656
5.528	-6.688	-3.568	-1.392	14	-19	29.568	-21.744	9.688	10.04	-3.176	-4.784	-2.176	-1.784	-1.784	-2.392
5.72	-8.64	-0.68	-0.8	22.76	-6.72	24.56	-28.16	22.56	16.8	-1.24	-2.24	0.32	0.76	1.2	-1.12
3.832	3.048	-3.488	-2	9.728	-12.536	32.464	-5.608	7.168	25.536	-4.488	-5.488	-2.488	-1.488	-2	-3.512
-2.496	-6.36	-0.464	0.608	8.856	-6.824	21.496	-12.856	12.576	18.68	-0.464	-1.464	1.536	2	1.536	0.072
-3.08	-4.328	-1.832	-1.832	-8.848	1.08	2.664	1.256	18.232	23.328	-2.248	-3.416	-1.248	-0.416	-1	-1.416
5.848	-7.056	-2.264	-1.528	-15.056	16.848	-4.112	3.944	6.528	22.68	-2.896	-4.264	-1.264	-1.632	-0.632	-1.368
-2.28	-3.4	0.36	1.08	-12.48	6.2	8.84	3.72	15.76	26.68	0.04	-1.96	1.72	1.72	1.08	1.08
-4.176	-3.448	-1.544	-1.088	-3.984	-0.008	6.104	1.992	-1	38.816	-1.816	-2.816	-0.088	0.184	0.456	-0.272
-13.848	7.896	-2.104	0.448	0.192	-9.744	-2.416	-11.088	0.536	25.376	-2.104	-4.104	-0.328	0.448	0	-1.776
-10.296	-3.184	-1.352	-0.352	-6.24	-9.168	-29.592	22.584	0.24	34.592	-1.352	-3.352	-0.352	-1	-1	-1.824
-19.848	-1.512	-2.744	-2.616	-21.952	2.896	-28.872	19.64	-2.464	24.64	-2.872	-5.616	-1.744	-0.872	-0.872	-1.256
-3.16	-3.84	-2.84	-1.92	-19.36	22.96	-28.24	15.08	4.2	-2.8	-2.84	-4.76	-1.84	-1.76	-1.84	-2.76
-15	-3.48	-1.064	-1.032	-1.48	3.32	-29.032	14.808	6.032	18.52	-1.096	-2.096	-1.032	0.936	1.904	-1
-9.92	-2.112	-2	-2.968	13.696	-8.128	-17.256	10.888	0.92	24.984	-3	-4.016	-2	-1	-0.984	-1
7.296	-14.808	-0.192	-0.064	-0.36	-12.32	-19.808	2.976	0.192	28.168	-0.256	-1.192	1.744	0.872	3.68	1.744
-1	-9.88	-4.44	-5.104	-2.544	-3.328	-1.536	-8.896	3.224	28.576	-5.44	-6.328	-4.328	-3.328	-2.552	-3.664
13.56	-3.76	-1.64	0.2	-1.36	-2.6	2.72	-0.68	-6.92	39.56	-1.64	-1.96	1.04	0.36	1.2	-1.48
7	1.12	-1	-0.584	11.672	-7.536	10.584	-8.752	14.92	37.04	-1	-2.792	0.792	0.792	0	-1
2.072	-6.512	-3.488	-2.232	-1.488	-8.184	-2.048	-4.976	-1.208	34.608	-4.232	-4.744	-2	-1.488	-1.488	-2.488
8.48	11.568	-0.216	1.784	22.264	-1.08	15.52	-28.264	12.352	31.648	-0.912	-1.912	1.088	1.784	1.088	-0.304
3.816	2	-1.592	-1.24	21.52	-18.704	26.504	-22.28	-4.112	25.688	-1.592	-2.944	-0.592	0.056	0.056	-1.944
-3.2	-2.8	-3.2	-2.8	4.6	-12.8	21.4	-15.8	-1.2	25.6	-3.6	-5.2	-1.6	-1.2	-1.2	-1.2
0.552	-0.688	-1.448	-1.104	-4.624	-0.416	17.104	-9.136	0	25.52	-1.552	-3	0	0	0	-1
9.08	10.024	-2.504	-2.504	-6.512	11.08	18.448	-5.472	1.456	13.952	-2.512	-4.008	-1.504	-1.504	-1	-1.504
-4.248	-5.632	-2.088	-1.632	-18.72	0.016	-5.72	0.544	-9.264	11.928	-2.088	-3.088	-0.544	-0.544	-1.632	-2.088
-8.896	10	-1.816	-1.04	-5.592	11.144	-1.816	-5.592	-0.488	4.184	-2.224	-3.224	0.184	-0.408	-0.408	-1.816
-4.84	6.92	-1.28	-0.28	12.2	-13.36	-13.72	-5.2	10.24	5.4	-1.64	-3.28	0.08	-0.28	-0.56	-0.28
-3.752	0.936	-1	1.688	-1.568	-10.824	-15.128	0.248	29.88	2.256	-1	-2.312	1	0.688	0.376	-1
-1.528	7.472	-1.792	-1.264	20.024	-27.248	-4.168	17.248	15.472	-7.376	-1.792	-2.32	0.944	0.208	1.208	-0.056
4.76	-14.408	-2	-1.568	13.296	-7.568	-18.92	20.216	3.16	-7.432	-2	-4	-0.216	0	0	-1.216
-12.816	-0.352	0.664	2.328	10.144	0.504	-21.504	9.664	1.832	-12.176	0.664	-1.504	2.328	2.328	1.832	0.168
-16.4	-13	-2.88	-2.12	11.2	-9.88	-43.44	15.36	-12.56	-13.88	-2.88	-4	-1	-1	-1	-1.12
-10.288	-1.928	-2.856	-3.856	4.216	-0.568	-34.576	13.64	-5.568	-27.784	-1.928	-3.928	-1	-1.928	-1	-2
-13.616	-10.712	-3	-3.024	-23.928	7.216	-17.408	12.072	-7.024	-25.192	-3.024	-5	-2.976	-1.976	0.024	-2.904
-10.568	-3.856	-1.976	-0.024	-10.76	11.216	-28.52	-0.928	-2.784	-33.64	-1.976	-3.976	-1	-0.024	0.024	-0.024
-0.856	-1.792	0.784	1.712	-10.792	1.216	-4.424	6.424	22.352	-15.576	0.784	-1.216	1.784	2.712	2.784	1.784
-7.52	-9.92	-1.88	-1.76	-18.16	4.36	1.64	-10.16	10.76	-29.4	-1.88	-3.76	-0.76	-0.76	-0.4	-1
-9.68	-2.648	-3.168	-1.504	-24.336	-3	4.816	-1.672	-0.168	-41.152	-4	-5.168	-2.168	-1.168	-1.168	-1.168
-0.784	6.408	0.352	-0.432	-21.112	6.648	-13.192	-0.704	3.592	-32.352	0.352	-1.864	1.92	1.352	1.352	0.352
3.888	0.584	-2.472	-1.736	21.336	-9.016	13.112	-28.32	9.112	-40.056	-3.208	-4.472	-1.736	-1.736	-3.208	-1.736
-0.12	-7.184	-1.312	-0.312	19.944	-20.568	25.376	-20.744	-2.128	-34.44	-1.312	-2.624	-0.312	-0.312	0.376	-0.688
9.52	-15	-1.64	-1.92	15.68	-1.68	25.36	-24	13.28	-23	-2.28	-4.28	-0.64	-0.28	-0.64	-1.64
5	-12.552	-2	-1.408	-2.12	-4.696	22	-25.288	10.184	-29	-2.408	-3.408	-1	-1	-0.408	-1
-0.28	2.56	-0.368	-1.368	-0.928	5.016	17.44	-14.928	14.456	-32.12	-0.912	-1.912	0.632	1.088	1.088	-0.912
-3.448	-8.008	-0.48	-0.472	6.096	-11.496	2.008	5.568	12.984	-22.448	0.016	-2.488	1.52	1.016	1.52	0.008
0.136	-7.032	-2.552	-1.104	-1.864	-22.552	-2.28	-0.208	5.992	-19.376	-2.552	-4.552	-1.656	-0.552	-1.104	-2.656
-9.4	3.2	-1.4	0.2	-16.4	-11.8	6	14	8.6	-9.4	-1.4	-3.2	0.2	0.2	0.6	-0.8
-18.352	-4.888	-2.352	-1.352	-14.224	-9.168	3.76	2.352	12.872	-5.464	-2.352	-4.352	-1	-1	-1	-1
1.608	-6.392	-2.088	1	-34.664	17.92	22.568	-6.784	16.48	-10.432	-2.088	-3.784	-1.088	-0.088	-0.392	-1.696
-3.744	-7.744	-1.768	-1.744	-54.584	28.232	5.352	-0.28	9.464	-7.744	-1.768	-3.768	-0.512	0.232	0.232	-3
-18.704	-11.376	-2.792	-3.376	12.584	-20.464	-56.128	40.208	-2.584	-11.544	-3.792	-5.376	-1.792	-1.792	-1.792	-1.376
-17.04	-5.28	-1.84	-0.84	27.6	-15.28	-53.72	36.56	10	-14.6	-1.84	-3.68	-0.84	-0.84	-1.52	-2.68
-22.984	-2.776	-1.448	-2	16.568	-1	-32.456	11.776	6.104	-16.552	-2.336	-4.224	-1.224	-1.224	-1.112	-1.224
-11	-7.68	-2.744	-0.808	-10.36	1.36	-15.128	5.192	5.768	-27.952	-2.744	-4.744	-0.808	-0.808	-0.808	-0.936
-5.016	0.176	-0.048	1.936	-1.144	-3.08	-2.272	-5.92	-9.904	-13.096	-1.032	-1.064	0.952	0.968	0.952	-1.016
-19.128	5.584	-3.904	-3.872	7.776	1.776	-6	9.616	-6.456	12.552	-3.904	-5.84	-2.84	-1.872	-4.776	-4.872
-1.56	11.56	-2	-1.16	8.44	-23.28	1.2	-4.44	-2.92	3.76	-2.08	-4.08	-1	-1	-1	-1
-16.744	-3.512	-2	-0.872	0.896	-4.384	-1.208	-3.128	-11.384	23.8	-1.128	-3.128	-1	0	0.128	-1.256
-13.056	0.944	-4.296	-3.648	-6.184	-7.648	-0.232	-8.704	-4.952	5.296	-4.296	-5.472	-2.648	-2.648	-1.472	-2.648
-7.448	2.104	-0.448	1.328	36.808	-20.088	-0.656	-28.568	-1.704	10.968	-1.448	-3.224	-0.224	-0.224	0.552	-1.776
-16.28	0.36	-3.184	-1.184	32.64	-29.112	15.984	-26.824	-14.28	2.448	-2.912	-4.912	-2.912	-1.184	-1.456	-0.728
3.64	6.28	-1.64	0.36	24.24	-2.6	20.84	-2.16	11.04	-5.4	-1.32	-2.64	0.04	0.36	0.36	0.36
-13.744	-3.944	-2	2.264	11.584	-5.632	21.152	-11.528	-4.104	-0.056	-1.368	-4	-0.632	-1	-1	-1
0.592	-0.752	-2.752	-1.168	10.088	-21.256	14.416	-4.92	-2.072	6.832	-2.752	-4.336	-1.168	-1.168	-0.584	-1.584
-11	-4.496	-1.856	-0.32	-1.568	-16.32	-0.392	0.784	-7.64	8.896	-2.392	-3.856	-0.392	-0.392	-0.536	-2.68
2.536	11.632	-0.464	0.584	-13.608	1.168	7.928	-7.416	1.488	-5.536	-0.464	-2.464	0.048	0.536	1.048	0.024
11.32	-4.52	-2.56	-2	-15.28	8.44	-5.2	-0.8	-11.04	-9	-3	-5	-1.44	-1	-1	-1
2.472	4	-0.216	3.392	1.352	4.784	2.728	7.944	2.976	-12.688	-0.216	-1	2	2	2.608	1.608
5.752	2.064	-2.688	-0.656	1.752	3.56	-15	-1	-0.312	-36.184	-3.344	-4.032	-1.688	-1.688	-1.688	-1.344
-1.632	-9.08	-2.408	0.704	-8.784	14.968	-12.448	12.368	-1.776	-11.44	-3.112	-4.112	-0.816	-0.112	-0.816	-1.408
-8.256	-1	-1.248	1.256	-24.976	14.768	-33.24	23.752	-12.752	-1.472	-1.248	-2.496	0.256	0.256	-1	-1
-13	-8.8	-3	-1	-22.2	6.8	-23.2	25	-6.2	10.6	-2.2	-4	-1.2	-1	-0.8	-1
-13.72	-5.128	-0.848	1	-2.52	10.176	-18.152	14.456	-13.544	19.608	-1.848	-2.848	-0.848	0.152	0.152	-0.848
-9.584	-14.376	0.584	1.48	-17.624	0.872	-17.624	15.416	-7.04	8.688	-1.312	-1.416	1.584	0.688	0.792	-1.104
-7.44	5.216	-3.776	-3.664	5.216	-8.944	-12.504	6	-29.544	19.104	-4.776	-6.776	-1.888	-1.832	-1.776	-1.888
5.968	-7.912	0.984	2.992	6.08	-19.032	3.96	6.12	-7.072	9.992	0.984	-1.008	2	1.992	1.992	0.984
-1.8	-2.04	-2.92	-2.88	-77.2	45.04	4.76	-12.2	-21.52	0.24	-2.92	-4.88	-0.96	-0.88	1	-1.92
0.704	-9.088	-2.912	-0.912	29.544	-2.256	-2.968	3.32	-15.032	-6.352	-2.912	-4.912	-1.912	-0.824	-1	-1.912
0.768	-10.68	0.456	-0.272	59.88	-38.832	-0.544	2.32	14.632	-7.32	0.456	-1.408	1.456	1.592	0.728	0.456
-8.08	-2.608	-4.264	-4.264	6.84	1.32	17.312	-21.92	20.528	-15	-4.264	-5.264	-3.264	-3.264	-1.632	-1.816
7.912	3.768	-1.696	2.072	15.84	-5.768	42.608	-22.464	1.216	-3	-1.696	-3.696	-1.232	-0.464	-0.232	-1.768
0.92	-0.16	-0.72	0.12	2.04	-6.96	31.28	-9.08	1.6	-6	-1.72	-3.44	-0.44	-0.44	-0.44	-1
-2.968	-9.72	-2.672	-1	41.2	-19.656	10.8	-16.64	-3.968	-17.688	-2.672	-4.344	-1.672	-1	-1.328	-2.312
3.984	4.496	-1.752	2.248	35.088	-30.008	5.248	-0.136	2.12	-13.136	-1.752	-2.752	0.248	0.248	0	-1.376
1.912	6.688	-2.728	-0.88	1.152	-5.24	7.912	-2.12	-4.336	-11.944	-2.728	-3.88	-0.88	-0.304	-0.304	-1.576
-5.64	-1.8	-2.472	0.584	-20.832	3.416	7.888	5.552	-0.056	-9.112	-1.944	-3.944	-1.472	-1	-1	-1
-17.16	0.88	-1	1.48	-13.4	2.52	-3.48	4.36	-9.04	-14.68	-1	-3	-0.04	1	1	-1
-9.048	-8.592	-3.568	-3.704	-16.544	1.368	-10.728	-7.888	-1.568	-19.296	-4	-5.568	-2.136	-1.568	-1.568	-2.136
-14.544	-6.928	-1.464	1.688	-12.856	-2.688	3.24	2.384	13.312	-20.464	-1.464	-2.848	-0.08	0.536	0.152	1.616
-14.976	0.936	-1.672	-0.672	-7	0.016	-15.288	20.6	0.72	-4.304	-1.672	-3.672	-0.672	-0.672	-0.336	-2
-15.152	-7.864	-2.136	-0.136	6.272	-19.016	-49.392	34.256	2.32	-11.592	-2.424	-4.136	-1.136	-0.424	0.288	-1
-17.2	-0.68	-1.76	-0.24	-2.2	1	-36.56	22.24	3.76	-18.08	-1.76	-2.76	-0.52	-0.52	0.24	-0.52
-18.464	12.928	-1.576	-0.576	-11.536	21.696	-41.072	9.456	11.152	-14.112	-1.576	-3.576	-0.576	1.232	0.424	-1.192
1.424	-4.712	-2.856	-1.144	-21.712	4.88	-24.584	-6.984	21.28	-22.272	-2.712	-4.712	-1.856	-0.856	-1	-1.288
4.192	9.616	-1.288	0	6.176	5.808	0.232	0.944	17.232	-23.096	-1.288	-2.288	-0.192	-0.096	-0.096	-1
9.808	-2.232	-1.952	-1.808	1.52	-4.992	4.856	2.808	-2.28	-25.184	-1.952	-3.904	0.048	0.048	-0.048	-0.096
-6	-13	-3	-2	2	4	-10	-7	-9	-18	-3	-5	-1	-1	-1	-2
-2.432	-11	-1.048	-0.952	-22.856	-2.424	-0.24	3.904	-10.808	-27.616	-2	-3.048	-0.048	-1	-0.048	-1.048
-4.04	-6.752	-3.712	-1.712	-15.464	-2.944	9.904	-8.848	-18.328	-18.712	-4.616	-5.52	-3.52	-2.616	-1.616	-2.616
4.584	-7.432	-1.288	-1.144	6.84	-2.728	6.744	-27.44	-9.152	-25.856	-1.288	-2.432	1.568	2.424	1.568	-1
1.688	-0.736	-2.616	-1.808	10.768	-13.464	32.808	-22.232	-8.08	-23.272	-2.616	-4.424	-1.424	-0.616	-1.232	-1.808
8.44	-7.04	-3	-1	16.8	-11.76	45.8	-21.12	-13.76	-24.8	-2	-5	-1.24	-1	1.28	1.04
6.696	-8.288	-1.288	1.424	8.32	-15.592	35.104	-23.56	-11.408	-20.152	-0.576	-1.864	1.424	1.424	1.424	-0.576
3.664	-7.992	-2.992	-2.328	15.976	-21.304	13.656	-6.688	-20.336	-10.672	-3.656	-4.992	-2.328	-1.664	-2.328	-1.664
12.088	5.304	-1.768	-0.536	15.848	-27.152	-0.688	-5.92	-19.384	-10.392	-1.536	-2.536	0.464	0.464	-0.152	-0.768
11.136	0.952	-0.704	0.296	28.32	-15.136	-19.592	-0.048	-17.816	0.32	-1.568	-2.704	-0.272	0.296	0.728	-0.704
-5.76	2.68	-2.52	-2	10.12	-16.04	-23.68	-1.52	-8	2.12	-3	-5	-2	-1	-1	-1.48
-6.416	2	-1.056	0.944	-3.56	-1.08	-12.584	-3.56	-13.168	10.304	-2.056	-2.584	0.416	-0.056	-1.112	-2.168
-17.392	-4.488	-1.848	-1.576	-0.24	11.912	-11.576	4.576	-15.304	10.064	-2.272	-3.848	-0.848	-1	-0.424	-1
-19.496	5.616	-2.872	-0.624	-27.36	18.624	-29.976	23.352	-12.376	12	-2.248	-3.624	-0.872	-0.248	-0.248	-1.624
-2.28	1	-0.984	0.016	-34.656	23.36	-37.36	34.096	-2.92	-4.048	-1.656	-2.312	-0.312	1.016	0.016	-1.656
-12.88	-9.56	-1.84	-1.84	-14.56	11.24	-35.68	19.68	-2.28	-20.16	-2.12	-4.12	-1.12	-0.12	0.88	-0.84
-9.696	-8.464	-1.304	-1.84	-19.392	7.552	-36	12.944	-14	-11.592	-1.304	-3.304	0.464	0.464	0.464	-0.768
0.528	-7.632	-0.104	-0.736	-33.92	28.296	-17.576	5.608	-5.472	-19.288	-0.104	-2.104	1.896	2.08	1.264	0.264
5.504	-10.32	-3.592	-3.456	-18.592	2.856	-21.184	0.728	-4.264	-11.272	-3.592	-4.592	-2.592	-1.592	-0.136	-0.272
-1	9.648	-1	0.824	-2.296	-4.088	-6.32	-0.856	-11.648	-2.88	-1	-2	-0.088	1.824	0.912	-1
1.08	2.88	-3.04	-2.96	16.88	-16.24	-10	10.36	-9.88	2.44	-3	-4.04	-1.04	-1	-1	-1
3.976	-11.896	-2.016	-1	15.024	-15.936	-2.072	-1.048	-0.888	17.024	-3.008	-4.016	-2.008	-1.008	-1.016	-1.016
-1.224	14.104	0.888	2.888	15.112	-11.056	1.392	-2.832	7.552	25.712	-1	-1.112	1.944	2.888	2.944	0.944
-8.792	-10.336	-2.688	-3.48	28.768	-15.104	11.04	-14.768	16.792	13.832	-4.584	-4.688	-2.584	-1.792	-1.896	-1
-3.544	-2.976	-1.456	-1.456	19.088	-19.48	25.04	-8.648	5.48	2.696	-2.304	-3.456	-1.304	-1.152	-0.304	-2
4	6.6	-2.4	-0.2	11.4	3	31.6	-19	-9.2	0.8	-2.6	-3.6	-0.6	-0.6	-0.4	-1.4
-6.768	5.976	-2.752	-3.008	10	-14.184	22.488	-21.008	9.024	8.752	-3.752	-5.752	-2.752	-1.504	-1.504	-2
-6.816	-5.152	-0.888	-0.592	5.152	-8.816	7.336	-8.928	11.816	14.808	-0.888	-1.888	0.408	0.408	0.408	-0.296
-10.624	-9.528	-2.968	-2.656	-18.648	4.16	0.72	0.032	7.128	24.16	-3.968	-4.968	-1.656	-1	-0.656	-1.656
-1.352	-9.92	-3.392	-2.568	-9.728	4.488	-1.016	-9.568	6.92	27.432	-3.392	-4.784	-2	-1.392	-1	-2
11.76	2.36	-1.56	-0.68	-4.48	-5.72	-9.56	3.8	-10.72	27.96	-1.56	-3.12	0.44	0.32	0.44	1.12
-5.072	-14.832	-2.024	-2	-1.752	7.24	-12.368	-7	-15.024	40.512	-2.512	-4.512	-1.512	-1	-1	-1.488
3.072	2.032	-0.68	2.856	5.216	-1.072	-14.432	8.248	-2	49.608	-1.144	-2.144	0.392	0.392	0.392	-2.68
-13.336	-8.008	-0.664	0.752	-15.336	0.752	-27.504	20.176	-13.656	66.096	-1.832	-2.664	0.336	0.752	0.336	-0.248
-3.104	-9.32	-2.264	-0.264	-9.584	-2.416	-39.056	31.472	-4.848	63.48	-2.264	-3.896	-0.528	-0.528	0.368	-0.632
-10.16	-4.4	-0.32	1.68	-10.56	3.64	-35.16	28.4	-3.72	70.96	-0.32	-2.68	0.32	1	0.32	-0.32
-8	-7.912	-1.272	-1.728	-9.08	3.176	-42.544	18.184	-10.016	63.728	-2.272	-3.272	-1	-1	-2.456	-3.912
8.728	-1.672	-3.104	-0.776	-15.64	-0.552	-42.104	8.12	-2.568	50.584	-2.328	-5.328	-1.552	-1.552	-0.776	-2.552
-10.88	-2.592	-0.352	1.472	9.368	-3.648	-18.816	0.992	-6.816	47.176	-0.352	-1.528	0.824	0.824	0.648	-0.352
3.72	15.824	-2.128	-0.384	9	4.336	-8	-3.976	-6.592	34.64	-2.256	-3.256	-0.128	-0.128	-1.128	-1.128
-0.6	-5.84	-2.84	1.08	-15.84	14.52	16.08	-0.28	4	24.92	-2.84	-4.84	-0.92	-0.84	-0.92	-1.92
5.744	-2.256	-1.096	0.936	-6.704	6.968	1.224	10.392	4.712	38.392	-1.096	-1.128	0.872	0.904	0.904	0.904
2.144	-1.048	-2.968	-2.968	12.4	-28.808	-9.712	7.904	-3.128	35.824	-2.968	-4.984	-1.984	-0.984	0.984	-1.032
-4.528	-5.912	-1.064	1.808	45.064	-26.384	18.384	-12.408	-2.256	28.888	-0.128	-2.128	0.872	1.808	0.872	1.808
8.44	4.008	-1	-0.888	54.208	-32.992	41.776	-39.784	-10.656	0.896	-1.888	-2.888	-0.888	-0.888	0	-1
6.6	2.08	-2	-1.84	11.04	-3.16	36.4	-22.48	-6.48	3.72	-2.84	-4.84	-1.16	-0.84	-0.84	-0.84
3.536	4.168	-0.208	1.624	6.92	-9.04	37.632	-20	-5.672	-1.128	-1	-1.792	2	1.208	2	-0.584
7.024	10	-0.744	-0.488	1.976	-10.072	30.648	-15.464	2.512	9.744	-1	-2	1	1	0.744	0.744
7.136	-1.04	-1.912	-1.608	1.696	-10.568	13.96	-7.216	-1	1.352	-1.912	-3.216	-1.608	-1.304	-1.912	-3.304
-4.128	-0.72	-1.648	-1.648	2.224	3.72	6.576	-0.944	-10.48	-8.832	-1.648	-3	0	0.352	-0.296	-1
-2.2	-4.4	-4	-3.4	-4	2	4.2	-11.8	-13.8	-14.4	-4.6	-6	-3	-2	-2	-3
4.04	-2.512	-1.792	-0.344	-4.376	8.728	3.072	3.968	-14.656	-15.656	-1.792	-3.344	-0.24	0.208	-0.344	-1.344
-0.488	0.432	-1.504	-1.008	-8.512	-0.528	-15.992	-5.944	-9.952	-9.528	-2.008	-3.504	-1.008	-0.504	-0.504	-1.496
-0.544	-3.016	-2.544	-1.456	0.856	-9	-30.864	17.616	-18.368	4.368	-3.088	-4.088	-0.544	-0.544	0.368	-2
0.568	1.592	0.184	0.592	-11.736	1.472	-37.856	24.224	-9.288	-5.224	0.184	-1.408	1.776	1.592	1.776	0.184
-9.16	-15.28	-2	-1	-19.72	7.64	-29.28	15.8	-16.68	-9.36	-2.36	-3.72	-1	-1	0.72	-0.36
-0.248	-1.312	-0.376	1	-19.632	10.056	-31.88	18.312	-8.816	-13.76	-0.688	-1.688	1.312	0.624	2	0.688
-0.056	-2.32	-2	-0.472	-9.904	1	-22.752	15	-15.224	-39.096	-2	-3.264	-1	-1	-1	-1.736
-1.84	-0.272	-3	-2.568	0.488	3.136	-14.024	10.648	-6.216	-22.648	-4.568	-5	-2	-1.216	-1	-1.216
-0.832	13.664	0	0	23.328	-1.168	-5.336	0.664	3.16	-18.296	-0.168	-1.168	1.832	2.664	1.832	-0.832
-7.92	-7.92	-1.48	-1.24	29.28	-14.2	-0.52	-1	10.44	-14.88	-2.24	-3.36	-1.24	-1.12	-1.12	-1.24
-3.288	-14.064	-2.856	-1.784	31.568	-19.496	8	4.928	5.784	6.64	-2.856	-3.856	-0.928	-0.856	0.072	3.64
-0.928	5.688	0.904	-1.048	10.312	-14.144	16.64	-9.904	2.592	13.928	-0.072	-1.096	0.952	1.928	1.904	0.904
14.76	-8.76	-2.928	-1.928	18.856	-15.592	13.24	-12.952	-6.072	6.832	-2.952	-3.928	-0.952	-0.928	-0.952	-1
1.928	1.352	-1.216	0.712	-0.512	-5.28	33.576	-30.712	-10.08	-3.232	-1.216	-2.216	0.784	0.784	1.712	-0.144
15.4	0.96	-1	-0.64	-33.04	4.28	41.04	-27.04	-7.04	-5.92	-1	-2.12	-0.88	1.76	-0.24	-1.12
6.84	-4	-3	-0.336	-51.672	18.656	57.176	-37.488	-12.792	-22.184	-2.832	-4	-1	-1	-1	-1
2.432	-7.704	-0.648	0.136	-30.44	24.088	62.6	-35.408	2.648	-13.512	-0.648	-2.648	0.352	1.352	0.352	-0.512
1.528	11.136	-1.736	1.264	32.832	-21.512	3.664	15.416	11.432	-4	-1.736	-4	0	-0.264	-0.264	0.208
-1.688	-15.312	-2.624	0.128	7.696	-18.688	-9.128	9.264	12.552	-3	-2.624	-3.936	-1.624	-0.624	-0.624	-1.312
-4.48	-5.88	0.28	1.2	3.44	-28.92	-9.08	0.2	13.32	0.64	-0.08	-1.72	1.28	1.28	1.28	0.28
-12.408	-8.104	-3.184	-2	5.264	-24.816	-15.896	14.04	7.408	2.264	-3.776	-5.184	-2.592	-1.592	-3	-2.408
-7.928	-0.704	-0.736	1.264	24.528	-12.296	-11.312	3.072	9.352	4.072	0.264	-2.824	1.264	2.264	2.264	-0.368
-9.968	-9.056	-1.992	-0.984	-0.064	0.112	-18.024	4.04	3.04	-3.016	-1.992	-3.488	-1.496	-1	-1	-1.496
-4.832	-7.552	-3.552	-1.552	-12.856	-9.04	-29.656	23.864	7.864	-3.936	-3	-4.552	-2	-1.552	-1	-1.552
-8.6	-7.2	-1.6	-1	-10.8	12.8	-40.2	14.8	26.6	-12.2	-1.6	-3.2	-0.6	0	-1	-1.6
-8.888	-3.464	-1.112	-1.112	-99.808	74.088	-15.536	8	14.336	-7	-0.464	-2.76	0.888	1.24	0.592	-0.408
0.344	-10.96	-1.784	-2.088	25.56	10.456	-43.96	19.136	5.696	2.48	-1.088	-3.784	0.216	0.216	0.608	-0.392
-8.16	11.44	1.232	2.464	30.936	-14.536	-18.632	13.768	10.904	3.464	0.232	-1.512	1.976	1.976	1.976	-0.024
-6.128	-3.376	-2.208	-1	41.632	-15.088	-28.256	6.672	6.336	1.752	-2.208	-3.416	-1	-1	-1	-1
3.04	-8.24	-1.52	-0.52	3.48	-10.32	-10.24	-0.32	13.28	1.24	-1.68	-3.52	0.32	0.32	-1	-1
-7	4.208	-1.224	-1.224	-8.216	1.568	-0.328	-6.336	5.88	-8.888	-1.448	-4.112	-1.112	-1.112	-1.112	-2
-11.32	-17.872	-4.808	-1.872	28.888	-34.144	-2.64	-1.576	1.936	-10.488	-4.872	-5.872	-3.744	-2.808	-1.872	-2.808
-8.064	4.776	-1	-1.952	24.016	-11.256	12.776	-22.76	8.016	0.952	-1	-3	-0.984	0.032	-0.968	-0.984
-12.68	8.904	-2.904	-0.872	-10.36	-10.84	37.576	-22.648	-15.552	3.52	-2.904	-4.904	-0.904	-0.936	-0.936	-1.936
8.16	8.32	-2.92	-0.16	2.36	10.52	43.44	-37.16	-10.92	-16.64	-3	-4	-1	-1	-1	-1.92
4.408	1.952	0.488	0.488	-0.736	9.256	34.208	-8	2.72	-6.872	1.36	-1.512	1.488	1.616	0.744	2.36
10.12	-1.352	-2.824	-0.352	-27.824	2.464	28.592	-11	-4.944	-9.472	-2.824	-4	-1.824	-1	-1	-3
10.536	7.104	-1.672	-0.12	-9.432	-13.136	11.464	-5.776	9.224	4.016	-1.672	-2.896	0.88	1.104	-0.224	-1.224
-5.912	1.824	-1	0.272	10.288	-6.096	-7.272	2.28	11.376	11.368	-1	-3.728	0	0.272	0	-0.272
-5.4	-8.64	-2.36	-1.68	-13	0.52	-2.8	12.72	13.64	11.4	-2.36	-4	-1.68	-0.68	-0.68	-1.36
-10.416	-9.736	-1	1.632	-23.272	7.792	-9.32	-1.376	-2.632	4.528	-0.736	-2.736	0.632	0.632	0	0
-3	-2.168	-1.168	0.664	15.408	-11.504	-7.576	-1.416	0.664	-3.336	-1.752	-3.336	-0.168	-0.168	-0.168	-1.416
7.64	-8.104	-1.392	0.144	-3.992	-3.856	-20.496	13.856	-7.536	1.496	-1.928	-4.392	-0.928	-0.464	0.072	-0.464
-2.608	-6.464	-0.024	0.44	-21.144	12.096	-33.464	24.096	26.264	17.024	-0.024	-1.512	0.976	1.976	0.976	-0.024
-14.2	-17.88	-2.88	-2.44	-14.04	-0.12	-46.12	19.24	15.68	-2.68	-3.44	-4.44	-2	-2	-1	-2
-8.272	-9.216	-1.216	0.176	35.984	-0.256	-44	29.824	11.432	-0.784	-1.216	-3.216	-0.216	0.392	-0.216	-0.608
-0.376	-1.72	-0.032	2.312	24.44	-14.408	-36.848	13.72	22.128	1.624	-0.376	-2.376	0.968	0.968	0.968	-0.344
-3.072	-5.112	-3	-2.704	14.112	-14.592	-10.776	-5.336	7.408	-0.04	-4	-5	-2.704	-2	-1.704	-1.592
-10.496	5.512	-1	1.752	47.824	-20.744	-9.248	0.504	16.008	9.24	-1	-1.248	1.752	1	0.504	0.504
-10.4	0.2	-1.2	-0.4	17.8	-9	-8.4	-4.4	2	4	-1.4	-3.2	-1	-0.2	-0.2	-1
-11.784	0.912	-3.544	-3.848	-3.872	-10.176	2.304	0	-7.72	-3.696	-4.544	-6.392	-2.544	-2.696	-2.696	-2.848
-20.688	2.064	-1.208	1.48	-18.376	-0.584	8.416	-13.336	-5.648	-4.48	-1.208	-2.208	1.688	1.688	1.584	-1.104
0.88	-19.936	-2.944	-2.944	2.224	-15.992	16.056	-17.496	8.44	-21.768	-3.888	-4.888	-1.944	-2.888	-1	-2
-5.864	14.936	-0.992	1.984	-3.992	3.936	40.944	-34	-2.016	-26.88	-1.984	-2.984	-0.984	-0.976	-0.984	-0.992
-2.88	-9.44	-1	0.04	13.08	-17.16	16.32	-11.76	-4.32	-23.92	-1.04	-3	0.96	0	0.96	-0.04
-20.384	-13.416	-2.824	-1.736	20.528	-22.736	20.264	-13.912	-0.264	-13.296	-2.912	-3.912	-1.824	-0.824	-0.912	-1
-1	-7.456	-0.408	0	9.272	-5.584	12.592	-15.544	7.144	-20.048	-0.544	-2.408	0.864	0.592	0	-2.864
13.656	1.288	-1.264	-1.448	28.288	-20.576	5.656	10.368	7.424	-10	-1.264	-2.632	-0.448	-0.08	-0.08	-1.448
2.824	1.912	-1.696	-0.16	9.84	-19.84	-0.16	3.664	2.696	-25.464	-2.464	-2.928	-0.696	0.072	0.304	-1.464
-1.6	-6.16	-1.56	-1.56	-6.2	-12.56	-6.72	-3.56	4.12	-19.68	-2.28	-4.28	-1.56	-1	-1.28	-1.28
-20.08	-3.328	-2.344	-3.016	17.672	1.968	-14.968	4.672	-3.096	-26.968	-3.016	-5.016	-1.688	-2.344	-1	-0.328
-17.616	-7.136	-2.752	-1.128	16.616	-19.24	-0.128	8.256	6.616	-35.88	-2.752	-4.128	-1.128	-1.376	-0.752	-2.376
-0.696	5.672	-0.576	0.576	-3.72	15.696	-1.936	12.576	-2.304	-20.856	-1	-1.576	-0.152	-0.152	0.424	-1
-11.528	-10.112	-2.472	-0.472	-23.08	21.664	-39.192	21.72	-13.752	-11.112	-2.472	-4	-1	-0.472	-0.472	-0.472
-18.36	-7.56	-0.56	0.48	-25.4	15.52	-31.92	22.72	-7.36	-13.36	-0.56	-2.56	0.96	0.96	0.96	0.48
-16.616	-8.64	-1.728	-0.864	-19.728	16.752	-19.728	22.408	-17.568	-18.528	-1.728	-3.296	-0.864	-0.728	-0.864	-1.432
-14.624	-10.696	-2.848	-1.464	-37	16.848	-13.768	8.984	-15.304	-13.928	-2.848	-3.464	-0.696	0.152	-0.696	-3.312
-0.04	-12.976	-1	-1	-13.36	20.312	-3.672	9.328	-10.032	-9.024	-1	-2.664	-0.328	0.336	0.336	-0.664
-10.728	-2.288	-3	-1.712	-1.048	-12.392	-0.44	-7.392	-6.968	-1.576	-3	-5	-2	-1	-1	-1.712
-11.64	-2.6	-3.52	-1	-27.24	18.32	3.64	-5.8	-8.08	-12.92	-3.52	-4.76	-1.76	-1.76	-1	-2.76
-4.344	-6.88	-1.384	0.232	9.32	-7.968	-0.888	-3.768	-4.384	-13.608	-1.576	-2.576	-0.384	0.424	-0.384	-2.808
-9.984	-3.848	-2.712	-1.568	22.424	-12.568	-17.264	0.152	-3.44	-7.72	-2.712	-4.712	-0.712	-0.712	-0.712	-0.424
9.808	1.616	-1.904	-0.096	6.192	-21.52	6.752	-19.408	0.656	-33.04	-2.808	-4	-1.904	-0.904	-3.52	-3.712
4.24	-6.376	-1.096	-1	25.904	-21.712	39.664	-24.384	7.952	-30.856	-1.048	-2.096	-0.048	-0.048	-0.048	-0.048
8	-4	-2	-1	20	-13	39	-11	13	-27	-2	-4	-1	-1	0	-1
0.952	6.76	-2.096	1.904	6.096	4.76	21.048	-29.904	-8.952	-7.144	-1.144	-4.048	-1.048	-1.048	-1	-2.048
-3.424	-9.192	-1.808	-1	-7.192	4.424	20.712	-8.576	-7.656	-5.752	-1.904	-3.808	-0.808	-0.712	-0.712	-0.712
-9.568	3.856	-2.432	-2.144	-0.56	-2.168	7.008	-13.144	2.864	-5.864	-2.432	-3.432	-1.288	-0.432	0.568	-1.288
-1.96	-0.576	-1.616	-0.808	3.272	-9.656	2.768	2	-11.544	-15.352	-1.808	-2.808	0	0.192	0.576	-1.232
-4.32	-0.16	-3.28	-3	-1.72	0.2	-2.92	-4.04	6.04	-13.4	-3.52	-4.76	-1.76	-1.76	-1	-1.76
1.544	-6.408	-1.864	-1.288	-12.496	14.088	-13.864	6.184	-6	-9	-1.864	-3.864	-0.864	-0.576	-0.288	-1.576
5.656	-0.328	-1.328	-0.648	35.92	-10.024	-12.32	5.32	-2.616	-14.32	-1.328	-2.992	0.008	0.008	-0.328	-1.664
-2.696	-3.768	-2.536	-0.768	-26.976	18.296	-7.992	16.84	-4.76	-13.616	-3.152	-4.152	-1.536	-1.152	-1.152	-1.768
-20.456	1	-1	0.864	-48.248	22.84	-19.32	24.408	-18.64	-14.792	-1	-2.568	-0.432	1	1	-1
-16.28	-9.28	-2.04	-2	-29.44	9.24	-33.92	23.72	-17.2	-22	-3.04	-4.52	-1.52	-1	-1.52	-1.52
-0.976	-3.056	-1.584	-0.112	-10.136	-12.12	-26.64	20.472	-3.832	-16.08	-2.112	-4.112	-1.584	-0.584	0.416	0.888
-6.12	-5.544	-0.848	0.576	1.184	6.944	-18.848	2.664	3.88	-13.904	-0.424	-2.848	0.152	0.576	0	-1
-6.248	-13.136	-2.624	0	-5.624	8.256	-13.136	3.376	-2.88	-9.624	-2.624	-4.624	-1.248	-1.248	-0.624	-2
0.312	-2.688	-0.672	0	-3.72	-7.344	0.344	9.392	-5.752	7.064	-0.344	-2	1	1	1.672	-0.672
4.68	4.48	-1.56	-0.28	7.24	0.56	6.08	-1.92	-9.88	6.88	-1.56	-2.84	-0.56	-0.28	-0.28	-1
9.984	-9.072	-2.304	-0.304	-7.16	6.696	-1.376	-8.68	-11.376	19.144	-3.304	-4.304	-1.304	-0.536	0.232	-0.768
0.472	-10.656	-1.816	0.632	-10.104	5.656	6.264	-7.368	-9.92	16.712	-1	-3	-1	-1	-1.264	-4.344
-2.32	-13.912	-4	-2.728	-26.28	17.688	5.864	-23.456	-4.864	10.088	-4.864	-5.864	-2.864	-2.728	-1.728	-2.592
-9.12	-11.56	-1.824	1.176	1.912	-31.36	29.12	-10.792	-1.328	13	-1.824	-3.824	0.088	0.088	0.088	-0.912
0.44	-13.56	-2.12	-0.12	-59.04	13.48	36.64	-35.68	13.24	26.24	-2.12	-3.12	-1.08	-0.08	-1.04	-1.04
3.944	-0.088	-2.984	-1.976	-27.296	2.648	26.944	-26.936	-1.912	9.96	-2.984	-3.984	-1.992	-0.984	-0.984	-0.984
-5.888	-11.944	-1.224	1.72	55.544	-27.336	25.712	-9.888	8.448	12.6	-1.224	-1.28	0.72	0.776	2.664	2.664
3.832	11.064	-0.896	-0.584	12.208	-5.08	19.584	-7.792	17.312	-4.936	-1.792	-2.896	-0.688	-0.792	1.896	-0.104
0.088	3.24	-2.152	0.24	7.2	-3.112	13.808	5.784	16.064	-4.328	-2.152	-4.152	-1.152	-1	-0.152	-0.152
-0.2	4.2	-0.2	1.8	-35.4	25.4	0.4	4	9.2	9.2	-1	-2.2	0.8	2	1.8	-0.2
-15.56	-0.76	-2.752	-1	-5.04	-15.512	-3.496	-1.76	10.496	4.264	-2.504	-3.752	-1.752	-0.752	-1.752	-2.752
-12.296	1.264	-1.888	0.52	-2.48	0.48	-2.592	-0.368	-1.888	7.296	-2.184	-3.184	-1.888	-1.296	-1.296	-2.592
4.344	3.592	-1.312	-0.312	-13.816	15.56	-7.128	3.944	-1.904	5.168	-1.624	-3.624	0.032	0.032	0.032	-1
-7.488	-6.824	-2.608	-2	-43.056	18.432	-28.688	13.568	-9.864	6.608	-2.608	-4.608	-2	-1.392	-1.784	-1.784
-9.64	-6.24	-0.88	-0.76	-59.68	35.28	-16.68	7.16	4.48	16.92	-0.88	-2.88	0	-0.44	-0.44	-1
-12.584	-11.632	-2.536	-2.048	-17.672	15.896	-28.12	8.712	-2.072	11.584	-2.536	-4.024	-1.536	-1.024	-1.024	-2.024
3.392	-12.464	-3.536	-1.536	3.856	3.72	-30.008	16.072	-0.32	-4.824	-4.072	-5.536	-2.536	-1.536	-1.536	-3
0.496	5.752	-0.416	-0.416	34.336	-15.76	-20.904	34.16	2.336	-0.168	-0.416	-3	0.584	0.168	0.584	-0.416
-0.472	5.528	-3.368	-2	22.568	-6.888	-19.264	-9	5.16	-3.368	-2.368	-4.368	-1	-1	-1.368	-1.368
1.88	0.08	-1.04	-0.32	-6.84	-5.52	3	5.04	-6.24	-3.24	-1.68	-3.36	-0.04	0.64	0.64	-1
-4.64	-9.92	-1	-1	-11	13.92	2.536	-1.08	-20.28	-0.264	-1.272	-3	-1	-1	0.816	-0.184
-5.104	-1.776	-1	-0.328	-20.64	1.552	12.448	0.344	-7.88	-20.536	-1.776	-3.776	-0.552	-0.552	-0.552	-0.776
10.648	-4.296	-0.648	2	-11.464	14.12	29.296	-34.48	-14.184	-6.048	-1	-1.824	0.352	1.176	1.176	-0.648
7.64	4.488	-2.256	0.744	-17.384	6.744	41.872	-51.696	-16.024	-16.152	-2.384	-4.256	-1.128	-1.128	-1.128	-1.128
3.8	8.04	-4.68	-1.76	43.52	-36.08	9.12	-7.6	-10	-21.8	-4.68	-5.76	-3.52	-1.84	-2.76	-2.84
1.904	-1.968	-1.064	1.872	33.52	-30.744	13.488	-9	-8.256	-9.032	-0.096	-2.096	0.904	0.936	0.904	-1.032
-0.808	-1.096	-2.968	-1	-10.92	-24.664	5.952	-19.952	-5.952	-13.792	-2.968	-4.968	-1.968	-0.984	-2.968	-5.936
-12.32	9.36	-2.128	-1.128	-10.72	10.424	4.936	-10.32	6.4	6.04	-2.128	-3.128	-1.128	-1	-1.064	-1.064
-7.896	7.672	-1	-0.112	14.104	13.992	-1.904	3	-16.44	10.672	-1.888	-2.776	0.112	0.224	0.112	-0.888
-11	-18.8	-3.52	-2.36	-4.92	3.36	-19.12	-5.56	-7.56	-7.84	-3.52	-5.52	-1.68	-1.68	-1.68	-1.68
4.544	3.792	-1.208	0.792	6.664	-11.832	-0.96	4.336	-1.832	9.208	-1.416	-3.208	0.584	0.584	1.376	-2
3.768	5.256	-0.488	-0.232	31.048	-23.976	-1.392	-1.72	-4.768	-0.928	-1.232	-3.232	-0.232	0.024	-0.232	-1.232
4.784	-10	-2.304	-0.304	12.224	-30.096	-11.952	-7.256	-0.608	-4.568	-3	-4.304	-1.304	-0.304	0.392	-1.304
-7.52	-12.776	-0.352	1.352	8.744	1.04	-36.392	-0.464	-13.76	10.704	-0.352	-2.648	0.352	0.352	0.648	0
-4.8	-5.8	-2.8	-1.6	1.6	5.8	-30.4	-17	-9	11.4	-2.8	-4.4	-1.4	-0.8	-0.8	-1.6
-20.032	-11	-1.344	0.208	-19.896	-2.968	-17.76	-26.52	-2.48	24.792	-2.344	-2.792	-0.24	0.208	0.104	-0.448
-17.544	1.528	-0.504	-0.504	-17.912	1.52	-21.016	-31.472	-9.024	30.896	-1.504	-3	0	0	0.496	-1.992
-11.088	-6.192	-3.544	-0.912	-17.592	-3.192	-12.84	-44.44	5.808	40.72	-3.544	-5.544	-1.088	-1.632	-1.544	-2.088
-5.264	-4.08	-2.184	0.04	2.552	-12.712	-3.224	-42.328	0.12	42.408	-2.776	-3.368	-1.368	0.224	-1.96	-2.184
0.88	-6.68	-2.08	-0.8	8.72	-4.48	-1.96	-36	-6.28	21.2	-2.44	-2.8	-0.8	-0.44	-0.08	-1.72
3.488	-7.248	-2.752	-2.064	3.624	-4.504	5.992	-42.256	4.56	23.424	-3.064	-4.064	-1.752	-0.376	-1.064	-1.688
-1.624	-3.096	-0.264	0.472	26.928	-3.736	15.68	-41.056	-9.208	19.056	-0.264	-2	0.736	0.264	1	-0.792
-7.136	-10.136	-2.784	-2.568	22.784	-11.376	13.976	-38.488	-5.808	2.16	-2.784	-4	-1	-0.216	-1	-1
14.656	20.008	-1.496	-0.496	32.664	-26.152	20.832	-42.512	-7.344	6.664	-1.832	-3.496	-0.496	-0.496	-0.496	-1
2.52	7.44	-1.12	-1.36	36.44	-13.56	23.8	-32.56	-9.64	23.76	-0.36	-2.24	0.76	1.64	1.64	0.76
9.216	-1.216	-3.712	-3.568	31	-25.488	29.704	-45.072	-18.704	2.72	-3.712	-4.712	-2.64	-0.712	-0.64	-1.568
6.76	-1.12	-1	0.952	15.144	-20.168	30.216	-30.24	-1.336	1.144	-1	-2.024	-0.024	-0.024	-1	-1
17.64	9.976	-2.928	-2.928	22.64	-9.024	10.88	-25.144	-13.304	-23.688	-2.928	-4.952	-2.928	-0.952	-1.952	-1.976
5.208	1.136	-1.072	0.856	-30.136	3.088	21.56	-25.144	7.352	1.784	-1.072	-2.144	-0.144	0.856	-0.072	-1
13.44	-2	0.52	1.52	-23.68	30.24	6.96	-17.48	4.48	7.96	0.52	-0.48	2.4	2.52	2.52	0.64
-6.48	-1.144	-3.16	-1.328	-37.296	27.808	-10.984	-19.32	10.832	-7.472	-3.328	-4.328	-2.16	-0.496	-1.496	-0.664
3.432	5.624	-1.432	0.352	-12.088	13.816	-1.648	-5.888	10.84	16.568	-1.648	-2.648	0.352	0.352	-1.784	-2.784
0.888	-5.264	-0.472	1.056	16.416	-11.832	-16.776	1.904	17.096	19.528	-0.472	-2.472	1.528	1.528	1.264	0.264
-9.752	-11.184	-2.688	-0.312	-1.312	3.072	-29.936	6.936	10.816	16.864	-2.688	-3.688	-1	-1	-0.312	-1
-0.44	-6.64	-0.36	1	14.88	14.12	-35.28	10.32	-4.68	24	-0.36	-2	0.28	1	1	-0.36
4.632	-7.368	-1.592	-1	8.08	-0.448	-41.488	7.592	6.696	31.16	-2.184	-3.184	-1.184	-0.592	-0.184	-1.592
3.368	-10.736	-3	-0.912	22.632	-16.456	-40.968	6.704	-1.088	26.072	-3	-4	-0.456	-0.456	-0.456	-2.544
10.48	-0.056	-1	-0.496	14.008	-8.976	-12.48	1.016	1.016	20.984	-1.504	-2.504	0.496	0.496	-2.008	-3.52
-9.832	5.552	-1.448	-1.344	35.144	-15.072	-6.824	-6.24	6	26.656	-1.896	-2.896	-1	-0.448	-0.552	-1
-10.2	-1	-0.8	0.8	52.8	-24.4	-8.6	-7.4	0.2	28.8	-1.8	-2.8	-0.4	0.2	0.2	-0.2
6.312	6.832	-0.704	0.592	25.56	-9.336	4.72	-19.128	6.352	23.184	-1.056	-2.056	-0.056	0.944	1.296	-0.352
5.344	-9.568	-2.392	0.216	-6.616	-0.568	12.608	-17.264	-2.568	24.872	-2.392	-4.088	-0.392	-0.392	-0.392	-1.696
1.512	-1.84	-1.744	-1.232	-9.536	18.696	10.744	-31.952	-5.184	18.816	-1.744	-3.488	-0.488	-0.488	-0.744	-2
-4.128	-0.832	-1.832	-3.208	-38.168	3.872	29.76	-31.08	-6.872	7.208	-1.624	-2.832	0.168	-0.416	1.376	-1.416
1.2	3.92	-3.68	-2.16	-7.6	-14.04	22.44	-25.04	-13.36	-8.6	-4.52	-5	-2.68	-1.84	-1	-3
5.216	1.32	-1.224	1.552	-2.552	-0.44	31.88	-32.44	-3	6.216	-1.112	-2.224	0.776	0.776	-1	-1.112
10.424	4.04	-2.128	-1.192	-6.128	-3.848	7.96	-26.68	-3.576	14.784	-2.128	-3.192	-1.128	-1.064	-1.064	-1.192
-7.064	-11.808	-0.984	-0.952	-1.712	-12.952	4.128	-12.032	-14.76	5.08	-0.984	-3.968	-0.968	-0.968	-0.968	-0.984
3.552	-0.936	0.936	0.936	-11.48	21.064	10.872	0.808	-2.128	10.36	-1	-1.032	2.936	2.936	2.936	0.936
-22.72	8.08	-2.92	-2.08	-9.12	15.96	10.96	-8.88	-1.4	-6.68	-2.92	-4.92	-1.08	-1	-1.16	-1.08
-5.128	0.872	-1.128	1.616	-15.44	4	-11.024	-3.64	-5.896	-2.104	-1.256	-3.128	-0.128	-0.128	0.872	-1
1.528	4.704	-1.824	-0.296	5.344	-12.528	-5.112	4.416	-12.416	-2	-1.824	-3.648	-1.648	-0.648	-0.176	-1
-2.552	-7.656	-2.224	0	13.88	-12.656	-12	-1.176	-3.672	-14.536	-2.224	-4.224	-1.224	-0.224	-0.224	-1
-3.544	-13.184	-1.272	-2	-3.912	-2.92	-28.352	26.992	1.912	-2.912	-2	-4	-0.272	-0.272	-0.272	-1.728
5.76	-6.96	-2.36	-1.32	-9.04	1.48	-37.76	23.92	-2.64	-9.84	-2.36	-4.04	-0.68	-1	-1.04	-1
7.048	-12.056	-1.736	-2.104	-20.888	-6.688	-31.688	19.744	-11.952	0.688	-2.104	-3.368	-1	-0.368	0	-1.368
5.32	2.016	-1	-0.168	-8.744	3.672	-22.088	3.752	-5	-1.416	-1.584	-2.168	0.248	0.248	2	-0.584
-33.584	-36.656	-2	-0.464	7.856	-6.288	-35.184	-4.64	-50.16	79.168	-2	-4	-0.928	-0.464	0.072	-0.464
1.872	18.096	-0.024	0.952	12.344	3.464	7.512	-3.512	9.752	-40.232	-0.536	-2.024	0.976	1.464	1.488	0.488
10.12	21.12	-2.76	-0.64	19.2	-6.36	-6.44	1.72	19.08	-40.48	-2.2	-3.76	-0.76	-0.76	-0.32	-2.76
16.432	12.256	-3	-2.608	16.768	-7.432	1.824	-9.688	5.448	-19.568	-3.392	-4.608	-1	-1	-1	-1.784
12.344	2.624	-0.688	2	-13.464	5.344	2.624	-9.936	4.816	-19.624	-0.688	-2.344	0.656	1.312	1.312	-0.344
1.968	-3.928	-2.592	-1.592	-33.512	21.856	-0.184	-30.968	-9.264	-19.48	-2.296	-3.592	-2.296	-1.296	-1.704	-1.296
3.736	-5.768	-0.752	1.504	18.04	1.232	31.264	-36.744	-9.024	-17.504	-1.504	-3.752	-0.504	0.752	0.504	-1
7.4	-2.4	-1.6	1.4	-15.6	-9.8	39.8	-27.4	-20.6	-24	-1.6	-3.4	-0.2	-0.2	-0.2	-1
-7.848	9.848	-2.696	-1	0.304	0.304	41.848	-23.912	-15.76	-14.608	-2.848	-4.696	-1.696	-0.696	-1	-1.848
-12.584	3.376	0.104	1.688	-1.896	-18.816	32.792	-18.08	-9.312	0.584	0	-1	1	1.104	1.896	-0.792
-9.224	-2.616	-1.168	-1.112	21.32	-15.672	-5.432	2.936	-9.664	-7.28	-1.168	-3.168	0.832	-1.056	0.888	-1.056
-1.088	-9.92	-2.984	-2.96	12.152	4.792	-8.952	8.904	10.848	-7.864	-2.984	-4.976	-1.976	-1.968	-0.984	-1
-7.72	2.2	0.92	1.92	-23.24	21.96	-10.16	3.28	-2.92	-0.76	-0.04	-1.08	1.92	1.96	1.04	-0.04
-7.912	-2.352	-1.824	-0.736	-7.68	0.68	-12.296	9.768	-2.144	-18.032	-2.824	-4.736	-0.824	-0.824	1	1.824
-2.68	-15.048	-2.864	0	2.496	-10.456	-14.592	-4.224	-22.28	-27.64	-2.864	-4.864	-1	-1.864	-1.728	-3.592
-14.816	6.768	-1	1.816	15.136	-17.216	0.744	21.24	-3.872	-1	-1.184	-1.552	1.264	1.448	1.448	0.264
-17.664	-5.072	-3	-3.536	-64.96	31.96	-21.84	10.768	-2.464	3.536	-4	-5	-2	-2	-1.232	-1.232
-11.4	-9.64	0.16	0.16	-14	44.48	-36	16.24	-7.92	-9.52	-0.56	-1.84	1.44	1.44	1.16	-0.84
-1.408	-4.376	-0.016	-0.36	46.864	-27.52	-55.048	31.344	-11.344	-7.72	-0.688	-2.016	0.64	1.312	2.328	1.344
4.744	-6.752	-2	-0.376	7.872	-8.864	-34	16.752	-2.24	-3	-2	-3.624	-1.624	-1	-0.248	-1
7.272	-5.968	-0.272	1.424	-10.48	8.608	-25.064	11.88	-11.272	-2.064	-0.272	-1.696	0.728	0.728	1.152	-0.272
1.36	4.808	-1.584	-0.584	-7.032	-12.472	-3.112	-0.304	13.136	-14.808	-2.584	-3.584	-1.112	-0.584	-0.056	-1.056
4.16	-8.28	-2.6	-0.56	6.84	-16.84	-4.48	-1.2	12.92	-9.04	-2.6	-3.6	-0.6	-1.08	0.44	-1.52
4.864	1.792	-0.432	1.84	-10.816	0.224	7	7.248	2.912	-15.616	-1.432	-2.296	0.136	0.704	1.136	-1
-3.392	-1.608	-3.384	-2	-30.76	16.856	3	-2.608	20.84	-21.92	-3.384	-5.384	-2.384	-2	-1	-0.848
9.664	4.04	-2.992	-1.328	-7.72	4.088	-2.616	-3.952	17.984	-20.984	-2.992	-3.992	-1.328	-0.992	-0.664	-2.328
0.408	1.304	-2.44	-1.576	39.592	-23.696	32.12	-19.712	22.12	-40.424	-2.44	-3.44	-1.44	-1.44	-1.152	-1.864
7.56	3.28	-1.76	-2.04	3.8	-6.8	31.48	-15.68	18.24	-46.08	-1.76	-3.52	-0.28	-0.28	-0.28	-1
10.576	10.312	0.616	1.808	-22.616	20.16	30.848	-17.808	27.848	-33.384	-0.192	-1.192	2	2	2	0.616
7.264	3.848	-2.432	-1.856	-14.304	-0.688	27.568	-23.288	5.296	-21.44	-2.288	-4.288	-1.288	-0.288	-0.288	-1.288
0.232	-2.08	-1.904	-0.808	36.6	-20.848	-9.136	8.464	3.536	-15.712	-1.904	-3.904	-0.904	-0.904	-2.808	-4.712
4.568	17.992	1.712	3.712	40.72	-21.248	-4	-5.712	13.712	1.808	1.712	-1.24	2.712	2.856	2.856	0.952
-5	2	-5	-4	-6	2	-12	-10	-18	-24	-5	-6	-3	-2	-2	-3
-8.56	0.136	0.856	4.712	-12.184	-2.096	-3.568	-1.144	-9.528	-15.096	0.856	-1.096	2.808	2.856	1.952	-1
11.712	-1.768	-1.904	-2	0.232	-1	-2.232	-3.576	-18.752	-18.728	-1	-2	0.096	1	1	-1
-4.688	-5.144	-2.856	-1	-11.424	0.136	0.256	-1.84	-4.872	-19.288	-2.856	-4.856	-1	-1	-1	-1
6.616	-1.576	-1.384	1.232	-20.888	3.152	-37.96	18.688	-1.576	-11.08	-1.384	-2.384	-0.384	-0.192	0.616	0.232
0.92	-10.88	-1.76	-1	0.64	6.28	-44.44	10.68	6.6	-17.4	-1.76	-3.52	-1	-0.24	-1	-1.76
-14.408	-11.832	-1.864	-0.864	-19.136	6.136	-41.608	13.56	-8.016	-20.408	-1.864	-2.864	-0.576	0.136	-0.576	-1.576
1.36	-14.984	-1	-0.328	-26	21	-27.672	21.968	-12.024	-19.976	-1	-3	-0.328	0.336	0.664	-1
-4.072	-7.552	-2.232	-2.616	-12.696	-5	-8.616	-1.696	1.304	-16.232	-2.232	-4.232	-1	-1	-1	-1
-3.296	-1	-1.296	-1.432	1.408	-1.888	0.704	-12.888	-3.616	-9.864	-0.728	-2.728	-0.296	0.704	1.272	-0.296
-6.8	-0.2	-2.56	-2.56	17.56	-11.4	-5.88	-2.96	4.24	-12.48	-2.56	-4.56	-1.56	-1.04	-2	-4.04
-0.888	-6.28	-1.472	-1.472	-0.584	6.64	3.584	-7.304	-1.472	-17.64	-2	-3.472	-1	0	0	-0.472
-11.88	-1.424	-1.576	-1.848	-2.848	-11.488	10.184	-11.64	2.544	-8.544	-1.576	-4	-0.424	-1	-1	-1.576
-3.616	3.376	-2.376	-1.376	6	-5.992	7.632	-20	16.496	-12.376	-1.752	-3.376	-1	-1	-0.624	-1
-5.064	-0.64	-2.344	-0.016	29.624	-20.016	31.968	-28.048	11.376	-10.936	-2.672	-4.016	-1.672	-1.344	-1	-1.672
9.32	14.4	-0.12	1.6	7.12	-18.12	32.84	-21.28	12.08	-15.96	0.6	-2.12	1.6	1.88	1.6	0.88
-1.2	-4.464	-3.768	-2	8.696	-17.768	21.232	-23.696	20.304	-6.48	-3.768	-4.768	-2.304	-1.536	-1	-2.232
-20.32	-2	-2.264	-3.08	23.896	-8.344	7.656	-12.288	8.416	11.24	-3.448	-5.08	-2.08	-1.264	0.552	-2.264
-2.36	2.144	-0.544	2.32	-7.096	5.192	16.824	-15.36	13.864	14.368	0.456	-1.408	2.32	2.32	2.456	0.592
5.68	-8.296	-2.824	-2.648	-50.152	34.032	-2.088	-4.032	14	16.176	-2.824	-3.824	-1.824	-0.824	0	-1.912
9.12	3.08	-2	-2	4.84	-5.72	-6	-5.56	1.6	1.64	-1.08	-4	-0.96	-0.96	-1	-2
-11.944	14.944	-2.984	-0.992	3.04	-8.008	7.896	7.968	19.928	0.976	-2.976	-3.992	-1.984	-1.984	-0.992	-1
-2.504	1.392	-1.056	-1	3.224	5.496	-9.168	7.048	31.56	-10.72	-1.168	-3.112	-1.056	-1	-1.056	-1.056
2.48	-12.272	-0.792	3.104	-11.184	3.04	-5.208	9.808	37.752	-7.336	-0.792	-2.792	0.208	1.208	-1.48	-4.272
3.152	-8.328	-2.848	-0.304	-35.544	14.848	-34.432	30.848	28.416	12.936	-3	-4.152	-1.152	-1	-1	-1.152
-9.8	-4.2	-0.6	-0.2	-16	9.8	-30.2	18	26	17	-0.6	-2.6	0.4	0.6	0.6	-1.2
3.272	-15.24	-2.504	-2.504	-11.72	-11.792	-22.264	24	20.272	19.264	-2.504	-4.008	-1.008	-0.504	-0.256	-2.008
-16.336	-8	-2.592	-1.48	-22.04	21.448	-33.592	14.184	2.888	16.968	-3.592	-3.888	-1.592	-1.592	-1	-1.592
-3.344	4.56	-0.376	-0.688	-13.656	19.72	-19.624	17.368	0.096	10.312	-0.376	-2.376	0.624	0.968	0.968	-1.344
-4.704	-10.608	-2.608	-1.216	-1.808	-4.216	-10.312	-1.784	2.528	8.216	-3.216	-5.216	-2.608	-2.216	-1	-1.392
-11.96	4.28	-0.88	-0.2	6.2	-10.88	-11.88	-2.28	-12.24	27.96	-1.44	-2.88	0.68	0.56	0.12	-0.76
-5.608	4.464	-0.512	1.488	-2.512	2.392	-2.072	3.952	-1.904	20.096	-0.024	-2.024	0.464	0.464	-0.024	-0.512
2.288	-5.248	-2.928	-1.928	-21.792	-4.392	6.64	-8.464	-5.36	27.008	-3.928	-4.928	-2.464	-1.464	-1.464	-2.464
4	2.24	-1	0.248	-40.68	25.176	30.768	-22.256	-4.096	21.584	-1.584	-2.752	0.248	0.664	-0.336	-1.584
-5	1.32	-2.368	-0.736	20.552	-25.432	35.576	-33.424	-1.416	3.048	-2.736	-4.368	-0.736	-1	-1	-2
3.16	-7.24	-2.36	-2.04	77.08	-44.76	-2.36	4.56	4.92	11.64	-2.68	-3.68	-1.68	-1	1	0.36
-3.744	-7.64	-1	-1	12.728	-9.544	10.728	-18.728	6.36	22.104	-1	-2	0.456	1	-0.728	-0.456
-1.864	-2.12	-2.776	-2.328	-9.104	-7.776	42.432	-9.896	7.656	9.48	-2.776	-5.328	-2.552	-1.776	-1.552	-2.552
-0.528	-0.648	-0.824	1.352	6.12	-22.008	14.944	6.304	-2.88	12.232	-0.824	-2	0.176	0.352	1.176	-0.824
-4.768	-10.488	-0.256	1.744	-4.928	-14.976	5.92	-2.104	-5.92	3.616	-0.256	-2.384	1.616	0.744	3.488	0
-8.36	2.8	-4.84	-2.76	-5.52	-6.6	-9.04	-0.36	-9.76	-11.12	-4.84	-5.92	-2.92	-2.92	-1.92	-3
2.584	4.128	-0.032	0.968	-7.552	1.936	-9.904	5.904	-13.776	5.872	-1	-2	1	0.968	0	-1
-5.904	1.048	-1.984	-2.952	-1.16	-4.808	-5.936	3.808	-14.856	1.256	-2	-3	-0.984	0	-0.984	-1
-10.552	0.424	-3.936	-4.616	-0.384	-10.36	-4.896	3.216	-5.424	5.96	-3.872	-5.872	-2.872	-1.936	-1.936	-2.936
-5.328	10.544	0.664	2.552	-18.664	7.336	-21.456	26.328	-1.104	22.112	0.664	-1.336	1.664	1.664	1.664	-0.112
-12.68	-16.12	-2.68	-1.36	-23.84	24.8	-52.88	17.52	-5.24	7.28	-2.68	-4.36	-1.52	-0.68	-0.68	-2.68
-10.752	-7.328	-3.792	-4	-14.712	6.792	-42.328	14.208	-2.08	-6.96	-4	-5	-2	-2	-2.792	-3.584
-3.048	-9.416	-1.256	0	-9.328	17.464	-38.184	24	-7.024	0.928	-1.256	-3.256	-0.744	-0.744	-0.488	-1.488
-3.128	-12	-2.392	-3	-8.912	13.176	-25.352	3.304	-3.088	-7.704	-3.392	-4.392	-2.088	-1.392	-1.392	-1.392
-3.944	1.648	-0.704	-2.056	-1.944	10.496	-9.352	1.536	-1.352	-14.28	-1.056	-2.704	-0.056	0.296	0.648	-1
-10.4	0.2	-0.6	0.6	-6.6	8.4	3.2	9.2	-2.6	-18.4	-0.6	-3.2	-0.2	-0.2	1	-1
-4	-12	-1.448	-0.344	-9.48	2.824	-1.552	0.072	-7.448	-1.832	-1.896	-3.344	-0.896	-0.448	0.656	-0.448
-7.472	-5.008	-0.496	1.504	-12.496	22.568	5.552	0.488	-3.472	1.016	0.008	-1.496	1.504	1.504	1.504	-1
-9.192	-1.44	-1.912	-1.456	9.072	-2.544	-1.016	-6.28	-14.088	-6.296	-1.912	-3.368	-1.456	0.088	-0.456	-1.456
5.96	-0.264	-1	0.224	46.288	-31.776	17.656	-15.632	-16.408	-13.328	-2	-3.408	-1	0	-0.408	-1.224
2.24	3.08	0.92	0.92	26.12	-30.68	36.08	-22.48	-10	-8.48	-0.08	-1.72	1.56	1.56	1.56	0.92
7.944	-5.256	-3	-2	7.128	-24.44	27	-19.184	-10.056	-1.376	-3	-4.688	-2	-1	-0.688	-0.376
1.472	-8.056	-3.208	-1.208	6.64	-18.264	19.168	-14.416	-10.208	-1.488	-2.472	-4.472	-1.472	-1.472	-1.472	-3.208
-0.408	-15.68	-1.648	0.568	-16.352	8.816	1.704	-14.512	-4.408	-2.944	-1.648	-2.864	0.704	-1.432	0.568	-1.432
2.328	-4.504	-2.664	-0.832	-3.016	-10.656	-11.824	-4.496	-4.496	5.16	-3.496	-3.832	-1.664	-0.664	-0.832	-1.832
-3.4	1.56	-0.12	0.88	11.08	-2	-5	-5.88	7.88	-5.52	-1.12	-2.12	0.76	0.76	1.64	2.4
-2.08	0.424	-2.288	-1.288	-3.856	-17.712	-10.424	1.784	14.072	-13.712	-2.288	-4.216	-2.216	-1.144	0.64	1.568
-0.024	2.168	-2.904	-1.904	-2.688	-4.952	-7.096	10.072	-8.712	0.096	-3.88	-4.904	-1.904	-1.88	-1.88	-1.928
-8.384	-6.168	-0.048	0	0.52	8.808	7.976	6.024	7.544	4.72	-0.072	-1.072	0.928	0.928	1.928	-0.048
-3.072	-4.568	-3.856	-2.928	-7.064	4.56	-9.44	22.576	-10.568	21.064	-4.856	-5.856	-1.928	-1.928	-1.928	-2.856
-4.92	-14	-1	1	8.32	-19.44	-34.72	31.64	-11.36	13.28	-1	-3	0.12	1	1	-0.88
-15.64	-6.832	-1	-0.832	-3.36	8.528	-43	23.656	-12	11.344	-1	-2.168	-0.168	0.664	-0.504	-1.84
-11.272	-5.92	-3.352	-2.136	-23.432	32.136	-39.08	12.864	-7.32	-6.376	-3.352	-5.568	-1.784	-1.784	0.216	-2.568
-1	-10.512	-1	0.472	-12.456	-1	-15.056	-2	-15.224	10.248	-1.264	-2.264	0.472	0.472	0.472	-1
-8.872	2.872	-2.312	-1.624	10.256	-0.936	-16.256	8.072	-19.88	-2.128	-3	-4.688	-1	-1	-1	-2.312
4.08	-6.72	-2.36	-2	-18.28	14.76	-7.28	-8.72	-9.72	16.2	-2.36	-4.36	-1.64	-1	-1	-1.36
-6.736	-6.064	-1	-1	-21.104	14.272	-0.368	-9.552	-14.12	21.736	-1	-3	-0.592	0	0	-2
2.512	-2.368	-4	-1.912	6.56	-19.296	-0.28	-11.648	-25.264	17.368	-4	-5.544	-2.544	-2	-1.544	-2
4	-4.008	-1.504	-1.016	6.424	-16.976	9.008	-8.056	-15.552	4.952	-2.008	-4.008	-1	-1	-0.504	-1.488
-4.072	6.968	-1.896	-1.896	-37.488	13.456	36.552	-34.208	-14.376	3.416	-2.344	-3.896	-1.344	-1.344	-0.448	-1.448
2.8	6.4	-2.4	-2	67.2	-41.4	16.4	-16	-9.8	1.4	-3	-4.4	-1	-1	-0.4	-1.4
8.592	5.072	-1.648	-0.352	40.376	-26.984	20.944	-7.704	-12.368	-1.112	-2.296	-3.648	-0.944	0.352	-1	-2.352
8.392	4.352	-1.304	-1	18.216	-21.824	19.872	-20.432	-6	7.096	-1.608	-3.304	-1	-0.304	-1	-1.608
3.464	0.768	-3.232	-2	-16.112	2.304	16.584	-7.512	-15.928	5.624	-4.232	-5.232	-2.488	-1.744	-2.488	-3.488
-6.832	2.04	-1.416	0.168	-15.616	4.664	9.624	-11.92	-9.376	5.872	-1.624	-3.624	-0.624	0.376	-0.832	-1.624
-28.52	9	-2.84	-3.36	10.6	-11.72	-0.76	4.8	-12.84	2.52	-2.84	-4.84	-1.84	-1.68	-1.16	-2
-10.44	5.56	-0.776	1.112	5.224	-3.336	-17.12	3.784	13.328	-2.216	-0.776	-1.888	1.112	2.112	1	-0.888
-2.192	15.784	-1.192	-1.192	-6.192	-2.976	6.936	-9.256	0.976	-10.552	-1.192	-3.192	-1.128	0.808	-1.064	-1.128
-15.952	-7.808	-1.968	-0.968	3.968	-2	7.16	5.032	11.744	-3.08	-1.968	-3.952	-0.952	-0.92	-0.92	-0.968
-7.32	-2.936	-1.064	-0.968	28.416	-22.352	-23.704	22.84	9.552	-3.8	-1.096	-3.032	-0.064	-0.032	-0.032	-1.032
-24.56	-7.32	-1.92	1.16	34.4	-26.88	-44.76	28.64	-7.84	-10.76	-1	-2.92	-1	-1	-1	0.84
-19.36	1.256	-1.256	-1.384	-53.152	59.872	-45.696	11.768	7.384	-12.384	-2.256	-3.256	-1.128	-1.128	0.616	-1.128
-16.472	-3.288	0	0.824	-50.536	51.656	-35.296	24.832	-2.472	2.304	-1.176	-1.352	0.824	1.648	0.824	-0.824
-15.224	-13.536	-3.328	-2.104	-55.968	24.344	-9.104	4.224	3.568	-3.016	-2.552	-4.328	-1.328	-1.328	-0.776	-1.776
-18.376	-2.36	-1.272	0.184	-35.808	31.912	-5.824	-2	0.096	-1.544	-1.272	-1.816	0.912	1.184	2.64	-0.272
-3.8	-3.16	-1	1.72	-30.96	23.56	-12.16	3.32	-0.04	-5	-1	-1.32	1.68	1.68	1	1.04
-6.688	-1.68	-3.264	-2.264	29.928	-20.992	-6.68	8.896	-6.584	-5.472	-3.264	-4.896	-2.264	-1.632	-1.632	-4.368
-8.584	-8.592	-0.248	-0.248	66.496	-44.08	-16.344	-6.16	1.08	10.072	-0.248	-1.832	0.752	1.336	0.752	0.168
-13.648	3.752	-0.608	-0.608	16.328	-10.216	6.64	-11.216	4.568	23.328	-1.608	-3.144	0.392	0.856	0.392	-0.608
1.048	-6.048	-1.024	1	17.072	-4.704	21.536	-22.144	0.32	7.488	-1.536	-3.024	-0.024	-0.512	1	-1
-4.92	2.48	-0.44	3.12	17.28	-7.04	29.44	-14.92	-4.92	33.4	-0.44	-2	0.56	1	1	0.12
-3.096	0.216	-2.176	-1.784	-11.512	-5.528	25.864	-34.648	-12.472	15.176	-2.568	-4.176	-1.784	-1.176	-0.568	-1.784
-3.656	0.312	-0.968	1	-15.064	5.592	25.096	-20.192	-2.184	23.936	-1.656	-3.312	0.688	-0.312	1.344	0.312
-5.56	-0.112	-2.48	-0.48	-22.704	2.848	17.408	-14.216	-13.184	22.336	-2.48	-4.184	-1.184	-1.184	-0.888	-1.592
-8.472	-3.024	-3.256	-0.752	1.224	-6.008	1.976	-5.984	-10.248	0.96	-3.256	-3.752	-2.256	-0.504	-0.752	-1.752
-5.4	-0.8	-1.8	-0.2	-6.6	-15.2	6	-1	-5.6	-1.4	-1.8	-3.8	-1	-0.8	-1	-1.8
-10.672	-13.368	-1.456	0.696	10.064	-6.088	-9.784	-5.24	-5.456	-4.696	-1.456	-2.456	0.544	0.544	1.544	-1
4.064	5.232	-1.584	0.416	-2	-4.896	-6	0.144	-4.544	1.104	-1.584	-3.688	-0.688	-0.688	-0.688	-0.688
-8.224	-17.104	0.888	2.888	1.112	-13.552	-1.664	-5.888	8	-7.056	0.832	-1.112	1.832	1.888	1.888	0.888
-15.048	5.896	-3.976	-2.984	-7.904	-13.904	-31.84	6.152	-3.84	-1.992	-3.976	-5.968	-1.976	-1.968	-1.96	-1.992
-10.84	-10.88	0.84	0.88	-6.52	10.48	-31	39.48	6.24	-5.68	-0.12	-1.12	1.84	1.88	1.88	-2
-8.736	-2.208	-1	-0.912	2.912	5.088	-39.088	27.472	1.176	-10.616	-1.912	-3	0	0	0	-1
3.32	-9.72	-3.728	-1.864	-6.224	-4.64	-40.328	29.504	-8.96	-9.68	-4.592	-5.456	-1.864	-1.864	-1.864	-2.728
-3.288	-15.344	0.448	-0.368	-4.736	0.288	-3.392	16.32	4.368	-22.184	0.448	-1.368	1.448	1.448	2.448	0.632
-15.288	-4.696	-1.768	-1.768	-0.752	-10.856	4.536	9.84	9.248	-14.928	-2.536	-3.536	-0.536	-0.768	-1	-1
-8.92	-12	-3.12	-1.84	42.92	-24.8	-3.2	-0.8	-1.4	-11.76	-2.84	-4.84	-2.12	-1.56	-3	-5.44
2.296	5.704	-1.344	-1.344	13.376	-7.392	-3.8	-6.048	11.704	-14.344	-1.344	-2.344	-0.016	-0.344	-0.344	-1.344
1.104	-2.888	-2.872	-1.624	18.616	-25.272	2.264	-5.136	15.128	-13.376	-2.872	-4.872	-2.248	-1.624	-1.248	-1.624
-4.456	1.88	-1.272	1.304	15.76	-21.88	16.064	2.064	4.368	-7.488	-1.848	-3.848	-0.848	-0.424	-0.424	-2
9.64	-4.864	-1.584	0.416	17.392	-22.944	33.664	-17.616	-5.112	-3.168	-1.584	-2.584	0.416	0.416	0.416	-1.056
2.88	-2.64	-2	-2.44	-3.4	-4.72	28.08	-17.52	-3.52	-8.08	-2.52	-4	-1	-1	-1	-1
-2.184	-0.136	0	2.864	-33.776	9.976	29.456	-9.432	12.84	-5.232	-0.568	-1.568	1.432	1.432	0.864	-1.704
4.536	-3.768	-2.768	-1.768	-16.464	-1.088	16.464	-27.776	-9.008	-6.544	-2.768	-5.384	-2.384	-1.384	-0.616	-1.848
-1.688	-5.28	-2.648	-0.648	-28.6	6.656	11.384	-14.032	0.992	1.024	-2.648	-4.984	-1.984	-0.984	-1.648	-1.984
2.016	-2.456	-2.288	-0.288	-54.864	34.12	3.88	-3.88	5.832	6.456	-1.576	-3.576	-1.288	-1	-1	-2
-11.64	-7.64	-1.24	0.76	-16.36	9.64	0.44	0.04	2.92	5.64	-1.24	-3	-1	-1	1	-0.28
-0.192	0	-0.616	-0.616	20.616	-26.888	4.576	6.232	0.072	9.576	-1.424	-1.808	0.576	0.576	-0.232	-0.808
-18.984	8.416	-1.144	-0.712	5.872	-11.856	-0.856	1.568	8.128	-4.136	-1.144	-2.288	-0.144	0.712	0.712	0.712
-9.576	3.08	-4.808	-3.712	-16.52	14.656	-9.52	-14.752	-1.232	-9.712	-4.808	-4.904	-2.904	-1.904	-2	-3
-0.816	3.664	-0.192	2.712	-9.432	18.184	-31.904	27.328	-1.952	-8.856	0.76	-0.288	1.76	1.76	1.76	-0.192
-11	-1	-4	-3	-39	14	-44	6	5	-31	-4	-6	-3	-3	-2	-1
-3	-18.52	-2.048	-1.144	-21.184	25.224	-38.384	15.72	-10.192	-8.616	-1.096	-3.048	-1.048	-0.096	-0.048	-1.048
3.424	-7.944	-1	-1.096	-5.808	-1.136	-48.656	24.904	2.232	-19.384	-1.096	-2.096	0.808	0.808	0.808	-1.096
0.712	1.304	-3.568	-2.424	-8.552	-2.44	-34.136	21.976	9.712	-39.696	-3.568	-4.712	-1.856	-1	-1	-2.144
2.656	7.688	-0.384	0	15.352	-19.04	-15.384	5.08	9.736	-10.384	-0.384	-1.576	0.808	1.616	0	0
-3.68	-7.84	-1.76	-1.52	12	3.28	-5.08	-0.76	0.28	-13.72	-1.24	-4	-1	-1	-0.76	-1.48
5.256	-7.256	-2.288	-0.576	6.272	-6.576	6.456	-11.12	-2.168	-6.456	-3	-4.288	-1.288	-1	-1	-1.288
-2.368	-4.36	0.32	1.656	10.984	8.64	-10.96	-0.032	-9.016	-6.304	0.656	-2.008	2.32	2.32	1.656	0.328
0.856	-12.928	-2.08	-1.08	-8.704	-2.696	9.304	-8.856	-13.008	11.68	-2.848	-4.08	-1.08	-0.464	0.152	-1.616
-1.952	-3.84	-0.728	-1.728	-0.48	-3.48	27.16	-34.616	-19.296	6.224	-2.16	-3.592	-0.592	-0.16	0.704	1
-3.76	-3.64	-0.52	0.44	-10.44	9.48	57.28	-46.92	-13.08	6.28	-0.52	-2.52	-0.52	-0.04	-1	0.56
-14.024	-4.776	-2.944	-1.472	38.784	-31.752	12.184	-22.384	-32.696	13.696	-3.472	-4.472	-1.944	-1.472	-1.472	-2
2.728	-1.064	-1.576	0.848	14.904	-14.032	10.4	10.24	-14.304	20.032	-2.152	-3.152	-0.152	-0.152	0.424	-1
3.856	-0.88	-1.376	-0.248	30.6	-27.992	17.376	-5.512	-4.384	8.76	-1.376	-2.752	-1	0.248	0.624	-1
0.688	7.408	-3	-0.672	24.248	-17.72	-3.344	1.968	0.312	-5.064	-2.672	-4	-1.344	-1	-1.672	-2
-1.24	-5.64	-1.72	-1	2.52	-11.68	-6.44	4.8	6.44	-4.16	-1.72	-3.44	-0.44	-0.44	-0.72	-1.72
-12.536	-1.088	-1.464	-1.464	-1.072	-14.752	8.464	0.464	2.768	-5.016	-2.464	-3.464	-1.232	-1	-1.768	-4.304
-11.16	-4.448	-1.816	-0.816	2.944	-1.632	-12.08	-1.368	8.76	-1	-2.816	-3.816	-0.816	-0.816	-0.816	-0.816
-9.68	7.864	-1.136	-1	2.464	30.592	-8.456	14.096	19.456	-13.096	-1	-3.136	-0.136	-0.136	0	-1
0.824	5.968	-1.176	0.824	-2.968	-19.856	-31.648	28.648	10	-8.912	-1.176	-2.176	0.824	0.912	0.824	-0.264
-17.28	3.76	0	1.96	-2.4	12.96	-37.52	29.04	4.28	-8.56	0	-2	1	1	1.12	0.96
0	-10.888	-0.992	-0.992	-28.832	6.936	-41.896	18.064	10.912	-0.976	-0.992	-3	0.008	0.008	-0.976	-0.992
-0.608	-20.936	-4.776	-1.832	-17.104	-8.664	-25.944	9.56	15.216	3.944	-4.776	-6.72	-3.832	-3.832	-3.832	-1.944
11.168	-0.936	-0.416	-0.208	13.4	-15.272	-11	11.248	3.376	5.544	-0.416	-2.416	-0.208	-0.104	-0.104	-0.208
-1.632	-9.176	-2.392	-2.24	-4.368	-2.568	0.088	1.152	9.152	-7.2	-2.392	-4.24	-1.392	-0.392	-1.392	-0.696
3.638e-12	5.4	-1.6	0.6	-9.2	-3.2	3.638e-12	-3	-7.276e-12	4.8	-1.6	-2.6	-0.4	-0.2	0.4	-1.2
3.512	-2.728	-1.248	0.256	-18.496	17.52	-3.008	-7.264	-1.992	-5.728	-1.248	-3	0.752	0.752	-0.752	-1.248
-5.264	-13.968	-2.408	-0.408	-18.328	1.4	12.888	-9.632	-8.632	-11.664	-2.408	-4.408	-0.704	-0.704	-0.704	-1
-10.216	-8.56	-0.064	2.248	-48.088	27.368	3.936	-12.064	0.248	3.152	-0.408	-2.72	1.936	1.28	1.28	-0.064
-8.88	-0.08	-1.824	-1.216	71.624	-41.096	16.96	-10.688	-2.176	-10.488	-1.824	-2.824	-0.824	0.176	0.176	-0.824
9.44	-5.08	-2.56	-1.56	20.84	-14.88	19.84	-18.12	-16.08	-25.24	-2.56	-3.56	-1.56	-1	-1	-2
-2.464	2.368	-1.488	-0.464	-11.048	-1	27.144	-12.656	-14.464	-12.928	-1.488	-2.976	0.024	0.024	-0.488	-1
5.824	1.928	-0.392	0.144	-12.68	3.928	40.072	-14.144	-10.752	-22.824	-0.392	-2.392	-0.392	0.072	0.608	0.072
-2.584	4.672	-2.168	-2.168	0.176	-8.256	18.824	-13.504	-0.84	-27.84	-2.168	-3.752	-0.752	-0.168	-0.336	-2.168
-10.368	-7.744	-1	0.264	19.424	-16.792	12.576	2.944	6.528	-28.312	-1.632	-2.368	-0.368	-0.368	-0.368	-1
-1.64	-3.56	-3.28	-2.32	6.52	-4.4	-13.84	-11.08	17	-31.48	-2.96	-4.96	-1.96	-1.64	-0.68	-0.64
-6.368	-6.816	-1.728	-0.184	8.552	-6.736	-11.552	4.912	2.624	-5.176	-1.728	-4.456	-0.456	-0.728	-1	-1.272
-7.984	-12.192	-1.448	-2.224	13.088	-20.4	-21.072	1.552	0.192	-0.12	-2.448	-3.448	-0.672	-0.224	-0.224	-2
-13.6	4.12	-3	-2	5.872	-0.104	-32.064	4.472	-3.712	-4.296	-3	-4	-2	-1	-0.176	-1.176
-15.488	5.384	0.744	3.744	-24.848	24.976	-19.744	23.72	-21.928	12.744	-0.128	-2	2	1.744	1.744	0.744
-14.44	-9.6	-2.08	-0.08	-28.2	9.68	-52.2	17.56	-19.4	6.6	-2.08	-4	-1	-1	-1	-2.92
-16.192	4.584	-1.968	-0.936	-35.808	30.84	-19	11.904	-14.808	0.064	-2.936	-4.904	-1.904	-0.936	-2.936	-5.84
-13	1	-0.032	0.952	13.968	-13.032	-38.048	10.208	-5.032	20.872	-1.032	-2.032	0.952	0.968	-0.016	-1
-14.848	-13.72	-2.68	-2.616	-17.128	26.656	-17.168	24.36	-8.872	16.936	-2.744	-4.744	-1.744	-0.808	-0.808	-0.872
-6.24	-2.328	-1.112	0.888	-34.784	5.008	-7.68	18.096	-14.32	11.328	-1.112	-2.224	-0.112	-0.112	0	-1.888
-6.16	3.68	-0.84	1.48	-12.36	-3.56	6.84	2.2	-8.6	11.32	-0.84	-1.84	-0.68	0.32	-0.84	-0.84
6.376	-11.712	-3.376	-2.584	46.088	-22.712	-23.048	-7.88	-4.336	4.288	-3.376	-4.584	-1.792	-0.584	-1.376	-2.584
-2.304	-5.952	-1	1.256	12.88	-7	9.208	-6.184	14.256	8.584	-1.256	-2.256	0.488	0.488	1.232	-1
-3.304	-7.568	-1.088	1.304	-0.256	-2.616	-1.088	-6.088	6.352	11.512	-1.088	-3.088	-0.088	0.912	0.912	0.304
-3.48	-9.24	-1.352	0.592	11.296	-7.168	14.504	-24.576	-3.984	17.888	-1.352	-2.056	0.592	0.296	1.648	2.352
-1.4	3	-0.6	-0.2	29.8	-16.6	28.4	-23.8	2.2	25.6	-1	-2	0.8	0.8	1	-1
-1	-0.792	-2.656	-1.552	32.208	-31.312	20	-13.208	-12.896	28.408	-2.656	-3.552	-1.552	-1.104	-0.104	-3
3.96	-4.024	-2.488	0.008	28.536	-13.992	19.024	-14.552	-1.96	27.072	-2.488	-2.984	0.016	0.52	1.016	-1.992
-2.928	-2.544	0.088	2.088	9.912	-12.824	13.736	-7.968	-0.88	33.176	0.088	-1.456	1.544	2	0.456	0.544
-3.96	-8.736	-1.592	-0.776	-16.104	9.472	5.592	-2.816	9.96	21.08	-2.592	-3.592	-0.592	-0.592	-1	-1
-11.8	-3.56	-2.28	-1	-31.24	7.2	-3.96	1.6	-0.48	19.44	-2.28	-3.92	-0.92	-0.92	-0.28	-2
-0.184	-2.248	-1	-0.376	-15.88	-1.256	0.008	-3.504	-0.064	23.128	-1	-3	-0.312	-1	-0.376	-1
-4.32	-8.888	-3.944	-1.736	-19.248	7.584	0.528	-4.32	14.304	16.432	-3.944	-5.944	-2.944	-1.944	-3.416	-3.944
-10	4.672	-0.216	1	13.112	-12.272	-5.136	5.76	-0.624	10.104	-0.216	-2.784	0	0.216	0.432	-0.216
-16.664	-0.664	-2.168	-3.664	-6.64	-2.672	-11.992	13.312	16.64	8.136	-3	-4	-1.336	-1.168	-0.168	-0.832
-16.16	7.24	-2.4	-1.52	-5.84	6.72	-24.16	13.8	-4.92	-2.44	-3.28	-3.64	-1.4	-0.4	-0.28	-1.52
-10.432	6.416	-1.288	0.64	-9.424	-8.144	-36.496	18.496	4.568	-5.712	-1.36	-3.288	0.64	0.712	0.784	-1.216
-13.24	-7.904	-2	-0.976	-14.736	-7.096	-30.36	6.12	3.976	-3.336	-2.976	-4.952	-0.976	-0.976	-0.976	-1
-11.904	-10.952	-0.072	1.928	-15.376	0.904	-27.976	4.096	-3.928	-13.528	-1.048	-2.048	-0.048	0.952	-0.024	-0.072
-8.288	-1.352	-2.64	-1.712	14.776	-9.072	-10.568	8.856	9.424	-28.208	-2.712	-4.64	-0.712	-0.712	-1.64	-1.784
-9.36	-27.2	-2.12	-1.12	4.08	5.92	-3.84	5.92	1.52	-13.84	-2.12	-3.24	-1.12	-1	-1	-2
-9.144	0.328	1.328	3.992	17.632	2.36	-13	4.656	-2.344	-8.68	1.496	-0.504	2.328	2.328	3.992	3.16
-10.544	-12.216	-3.352	-1.136	-19.704	6.488	1	-6.568	2.08	-15.272	-4.136	-5.136	-2.136	-2.136	-1.352	-2.568
0	-6.584	-1.528	-0.528	-7.112	-1.04	-7.4	5.04	5.568	-12.056	-1.792	-3.792	-0.792	-0.528	0.208	-1.528
0.872	0.376	-0.688	-0.376	0.064	1.44	33.8	-28.128	0.568	-7.064	-0.688	-2.688	1	1	2	-0.376
-2.32	-3.36	-3.28	0	28.68	-23	27.84	-24.96	-21.56	-16.84	-3.28	-4.64	-1.64	-1.64	-1.28	-2
2.656	9	-1.408	-0.408	41.08	-24.592	24.92	-17.448	-2.368	1.552	-0.816	-2.408	-0.408	0.592	0	-1
-4.192	-0.088	-0.088	-1	26.776	-7.896	38.68	-15.912	-9.704	9.616	-1.088	-2.088	0.368	1.456	0.544	-0.912
-6.016	-8.04	-2.008	-1.016	-14.016	1.008	17.968	-9.024	-7.992	10.512	-2.504	-3.504	-0.504	-0.504	-0.504	-0.504
-1.104	-7.896	-1.448	-1	-7.44	10.448	6.552	-3.176	-7.48	12.136	-2	-3.448	-1	-1	-1	-2.104
-2.1828e-11	-13.8	-2	-1.8	8.6	-24.8	-9	11	2.6	6	-2.4	-4	-1	-0.4	0	-0.6
1.056	-3.648	-1.592	1.056	5.984	-5.168	5.48	9	11.96	-5	-2.296	-3.592	-0.592	0.704	0.704	-2.296
0.048	6.008	-1.216	0.48	4.744	10.48	-7.96	-0.656	15.872	-6.432	-1.216	-3.216	-0.216	0.784	0.392	-1.608
-17.208	-4.952	-2.232	-2.976	-15.856	10.512	-15.832	4.024	9.024	-14.952	-3.488	-5.232	-1.488	-1.488	-2.232	-2.744
-2.376	-0.376	-0.208	1.584	-23.584	13.792	-22.296	15.92	3.496	-15.248	-0.208	-1.416	1.584	1.584	1	0.584
0.92	1.64	-1.32	1.52	-20.24	6.36	-25.2	17.96	3.32	-29.32	-1.48	-3.32	-1.16	0.68	-0.16	-0.32
-10.76	4.336	-4.328	-1.552	-46.648	15.56	-36	11.008	-2.784	-20.104	-4.44	-5.44	-2.44	-1.44	-1.44	-2.552
-10.68	-6.232	-0.256	-0.192	-2.304	20.656	-25.064	13.232	-4.808	-27.936	-1.32	-2.32	0.744	0.744	-0.128	-1.192
-7.92	-20.808	-1.984	-1.968	7.744	2.096	-19.904	17.048	-9.048	-22.064	-2	-3.984	-0.984	-0.952	0.032	-1
-1	6.712	-2.064	0.872	-0.064	-0.256	-10.744	-6.808	2.808	-31.224	-1.128	-2.128	-1.064	-0.064	0.872	1.776
-2.76	2.12	-0.92	-0.76	-11.32	14.72	-1.6	-7.44	13.6	-30.2	-1	-1.92	0.08	1.08	1	-1
-6.976	-9.744	-3.744	-2	-20.464	20.976	-1.36	-4.176	-3.08	-30.848	-3.744	-4.744	-1.872	-1.744	-0.872	-1.872
4.936	-5.12	-1.352	-0.352	-12.952	-15.112	-3.936	-7.712	-5.944	-25.816	-2.176	-4.176	-0.352	-1	-1	-2
-5.344	-3.432	-2.328	-2.552	15.12	-21.864	-3.744	-2.88	0.152	-28.432	-3.328	-4.328	-2.104	-1.328	-2.328	-3.328
5.552	-8.64	-1.816	-0.088	37.824	-15.176	12.448	-22	6.536	-12	-1.816	-2.816	0.64	0.912	0.912	-1.544
3.92	-13.16	-1.32	-1	32.36	-25.32	31.96	-27.32	8.6	-8.64	-1.64	-3.32	-1	-1	-1	-1
6.312	4.416	-1.632	-0.896	29.264	-15.744	27.744	-9.048	-1.056	-9.112	-2.264	-2.896	-0.896	0.104	1.632	0.368
17.752	-1.912	-2.248	0.584	20.848	-25.512	24.68	-7.744	-19.488	13.92	-2.248	-3.832	0	0	0	-0.584
4.712	4.928	-2	0.464	9.112	-6.216	8.472	-3.784	-20.536	4.072	-2	-3	-0.536	-1	-1	-1.464
-0.048	-3.584	-3.024	-1.512	-6	10.096	-5.288	-1.832	-25.192	6.856	-3.024	-4.536	-1.512	-1.512	-1	-1.512
-1.52	7.88	-1	-1	-33.52	9	-0.32	2.12	-14.16	-1.32	-2	-3.44	-1	-1	-1	-1.88
-0.704	-5.512	-1.784	-1.392	-21.688	5.864	15.92	5.664	-13.528	-2.176	-1.784	-3.176	0.216	0.216	0.216	-1
-0.592	-9.4	-2.624	-0.28	-8.376	0.688	8.968	4.096	-19.216	-8.496	-2.624	-3.624	-1.624	-0.968	-1.624	-2.624
-0.776	-3.112	-1.296	-2.296	20.048	-9.04	0.112	-2.48	-8.48	-15.856	-1.592	-2.592	0.408	0.408	0.408	-1.296
-23.512	-4	-3.752	-4.504	22.936	-30.752	-35.024	14.992	-10.736	-0.96	-3.248	-5	-2.752	-1	-1.752	-2.248
-14.6	-1.6	-2.6	-2.4	-22.6	12.2	-24.6	12.4	-12.6	-12	-3.4	-4.4	-1.6	-1.4	-1.4	-2.6
-9.24	-3.304	-1.304	-1	-8.456	-0.568	-29.304	31.72	-24.24	-12.936	-1.456	-3.152	-0.304	0.696	1.544	-1
-6.48	-7.168	-3.896	-2.896	-6.976	7.832	-39.52	10.624	-7.704	-17.376	-3.896	-5.896	-2.896	-1.104	-2	-3.104
5.336	-10.112	0.832	-0.112	10.552	-0.504	-30.336	13.832	-18.896	-9.168	-0.112	-1.168	1.832	1.832	3.72	0.776
-3.872	-14.992	-1.016	-2	9.944	-10.12	-18	2	-42.832	-12.096	-2.008	-3.016	-1.008	-0.008	-0.016	-0.024
-9.6	-7.8	-1.04	0.92	-7.92	2.72	-5.56	-12.56	-8.96	5.84	-2	-3	-0.04	-0.04	0.96	-1
-8.824	-3.768	-1.912	-0.824	-5.048	-1.152	17.824	-5.584	-2.704	1.648	-1.912	-3	-0.912	-0.824	-0.824	-1.824
-2.272	-7.68	-1.864	-2	-98.464	54	28.864	-23.544	-15.768	-7.272	-2	-3.864	-1.728	-0.864	-0.864	-1.272
5.688	0.712	-0.736	1.264	36.016	1.904	13.136	-1.872	-2.392	-18.792	-1.552	-1.92	0.264	1.264	2.08	0.264
11.344	-3.536	-1	0.536	42.952	-15.16	17.624	-4.712	-1.48	-3.856	-1	-1.464	0.768	0.768	0.072	-1.232
-9.04	-11.08	-3	-2.72	24.28	-24.28	23.12	-20.72	-11.2	-1.72	-3.44	-4.72	-1.72	-1.72	-1	-2
-1.312	-2.952	-0.328	-0.328	21.28	-8.704	32.968	-22.624	3.032	3.032	-0.656	-2.656	0.344	0.344	0.344	-0.328
-2.608	-6.616	-2.12	-1.496	20.856	-26.504	27.872	-17.496	9.88	0.4	-2.872	-3.496	-0.496	-0.496	-0.872	-1.624
5.184	-12.52	-3.424	-1.848	-40.296	21.576	27.6	-17.936	1.816	12.064	-3.848	-4.848	-1.848	-1.424	-1	-0.304
-3.64	1.192	-1	1.056	-68.536	41.144	26.424	-13.672	3	11.112	-1	-2.472	0.472	0.472	0.472	-1
-7.68	-9.08	-2.44	-2.48	25.56	-14.4	-29.36	12.16	10.48	25.48	-3.44	-3.96	-1.48	-1.48	-1	-1.96
-8.408	-10.976	-2.136	0.432	-10.52	6.976	-17.84	7.16	-0.224	25.32	-2.704	-4.568	-1.568	-1	-0.432	-2.432
2.544	3.072	-2.384	-1.384	-20.544	12.536	6.704	-11.776	-4.144	-3.936	-2.768	-4.384	-1.384	-1.384	-1	-2.384
-0.32	-4.664	-3.336	-2	11.912	-9.312	-15.688	4.312	-24.624	-1.976	-3	-5	-2	-1.336	-1.336	-2.664
-6.712	-8.832	-1	1.424	12.44	-18.032	-19.408	13.136	-14.456	-1.136	-0.288	-2.288	-0.288	-0.288	0.288	-1
-18.32	-1.4	-1.48	-0.48	-2.44	3.6	-21.16	19.96	-7.48	-2.44	-1.72	-2.96	0.28	0.28	0.52	-1
-0.768	-12.696	-3.04	-1.424	-15.192	-3.768	-15.648	20.96	-15.736	-14.008	-3.232	-4.232	-1.232	-0.424	-1.424	-2.232
-2.28	6.712	-1.288	0.28	0.712	3.856	-13.016	18.992	-9	-17.864	-1.288	-3.288	0.424	0.712	2.424	2.28
-0.192	-12.52	-3	-2	10.312	9.616	-30.616	1.248	-11.04	-2.864	-3.904	-4.904	-2	-1.904	-2	-1.904
21.088	2.384	-0.904	1.144	22.952	-7.896	-25.328	2.808	-8.336	6.192	-0.856	-1.952	-0.856	1.096	-0.856	-0.856
-3	-3	1	2	34	-22	-22	2	5	-5	0	-1	2	2	2	0
6.808	-9.472	-4.856	-4.808	18.192	-14.856	-9.528	-4.136	-1.288	-1	-4.904	-6.856	-3.904	-1.952	-1.952	-2.904
1.56	-2.904	-1.288	0.808	31.616	-16.752	-7.576	12.752	-0.728	10.656	-1.288	-3.288	-1.096	-1.096	-1	-1.192
1.712	-3.992	-1.568	-0.568	9.416	-3.144	-0.848	-10.28	-24.136	-6.248	-1.712	-2.712	-0.568	-0.568	-0.856	-3.856
2.616	-7.96	-3	0.424	1.624	-2.464	22.688	-30.264	-12.768	0.08	-3	-5	-1.192	-2	-0.192	-0.384
-8.88	7.8	-0.48	0.28	-30.52	23.04	41.76	-30.28	-10.16	-4	0.28	-1.72	1.04	0.76	1.52	-0.24
-12.544	-9	-2.424	-2.56	-24.424	9.712	44.952	-26.592	-3.288	-15.968	-3.848	-3.848	-1.56	-0.136	-0.136	-1.136
-7.696	-6.648	-2.336	-0.336	6.096	-0.08	31.624	-19.632	-9.056	-0.624	-2.672	-4.336	-1.008	-0.336	-1.672	-2.336
-8.384	-11.688	-1	-0.232	8.312	-18.312	-0.232	-1.016	-12.464	1.608	-1.384	-3	-1	-1	-1	-1.384
-6.16	-5.272	-3.568	-1.864	-6.68	-6.592	-12.952	3.296	-13.136	18.432	-4.568	-5.568	-2.568	-2.568	-1.568	-2.136
0.84	-4.12	-1.48	-1	19	-9	-8.04	13.24	-18.56	26.24	-1.48	-2.96	-1	-1	-1	-1
-2.08	-4.832	-1.472	1.528	32.584	-34.28	5	10.248	-3	-0.584	-1.472	-2.944	0.056	0.056	0.056	-1
0.728	7.152	-1.152	0.696	37.608	-31.304	-13.704	-6.096	-2.184	-2.424	-1.152	-2.728	0.272	1.424	0.272	0.424
4.256	3.376	0.248	1.496	27.776	-13.144	-2.16	-5.104	4.744	-13.136	0.248	-1.752	1.624	1.624	1.872	0.248
-11.032	0.28	-2	-2.344	-12.112	-12.608	-7.408	4.72	22.36	-10.984	-2.672	-4.672	-1.672	-1	-0.016	-1.344
-14.48	5.92	-2.88	0	-38.96	21.68	-19.44	11.96	9.24	-11.64	-2.88	-4.16	-0.44	-0.88	-0.16	-1.72
-4.232	-4.232	-0.464	1.304	-74.144	56.664	-38.912	19	3.928	-16.928	0.304	-1.696	1.304	1.304	1.536	0.304
7	-23.056	-2.816	-1	-21.416	17.496	-34.552	24.344	-2.976	-7	-2.632	-3.816	-1	-1	-0.632	-1
16.28	-3.776	-1	1.592	11.368	3.592	-38.28	9.632	-2.456	-13.096	-1	-2.136	0.728	0.728	0.728	-1
8.12	16.504	-2.176	-2.176	-1.472	3.88	-9.376	-3.976	0.44	-6.232	-2.264	-4.176	-1.176	-1.176	-1.088	-2.176
-0.68	-1.92	-3.84	-1.88	-10.48	-1.88	4.68	12.84	18.44	-15.36	-3.84	-4.88	-1.88	-0.92	-0.92	-2.88
10.92	5.136	-1.032	2.976	-14.04	13.048	-3.992	-1.12	7.024	-0.064	-0.04	-2.032	-0.024	0.968	-0.024	-1.032
7.392	11.608	-3.776	-3.664	0.56	-3.72	1.608	-12.216	4.224	6	-4.72	-5.72	-2.776	-2.72	-2.888	-1
1.248	0.168	-0.312	1.688	16	-10.752	-7.688	0.208	13.168	0.104	-0.312	-2.208	0.688	0.688	-0.104	-0.208
-4.544	-7.48	-1	-0.544	8.896	8	9.192	-18.152	7.696	-3.456	-1	-2	-0.848	1	1	-1
1	1	-3.4	0.2	-6.6	-3	36.2	-33.2	8.8	-8.6	-3.4	-5.2	-3.2	-1.4	-1.6	-1.8
2.984	7.776	0.256	3.504	12.024	-13.496	34.264	-15.224	18.776	16.232	0.256	-1.496	0.504	0.504	2.008	-1
-3.224	1	-2.408	-1.52	15.584	-19.04	27.56	-14.072	3.592	4.408	-2.408	-4.112	-0.704	-0.704	-1.408	-1
0.096	-1.872	-1.688	0.624	53.936	-26.376	9.28	1.496	0.904	-0.56	-2.032	-3.032	0.624	0.624	1.28	-0.376
0.352	5.256	-1	-0.608	34.784	-24.568	5.432	4.08	-3.864	-4.112	-1	-2.392	0.608	0.608	1	-0.392
-4.32	-7.72	-1.68	-0.36	15.44	-17.36	-5.32	-8.04	-7.56	-0.68	-1.24	-2.68	-0.24	0.32	0.88	-0.12
-6.392	-8.344	-1.464	-0.976	-20.88	20.44	-10.048	17.024	2.392	2.56	-1.976	-3.464	-0.464	0.024	0.024	-1
-7.32	5.432	-2	-2	-15.744	4.896	-14	-0.432	-6.36	10.928	-1.928	-3.464	-1.464	-1	-1	-2
-7.088	-6.088	-1.584	-1	-2.832	-1.576	-18.504	0.656	-6.416	-8.176	-2.584	-3	-0.584	-1	0.416	-1.584
-16.008	-7.16	-1.264	1.368	9.792	-7.32	-23.744	23.48	-5.84	-0.632	-1.264	-3.264	0.104	0.104	1.368	-1.264
-10.04	-2.96	-1.28	0.4	1.56	0.8	-50.44	23.84	10.96	-17.76	-1.96	-2.96	-0.64	0.04	0.68	-1.32
-20.816	-7.552	-2.912	1.088	-20.744	4.736	-28.08	17.536	11.904	-28.176	-2.912	-4.912	-0.912	-0.912	-1.184	-2.912
-13.76	-8.792	-0.224	1.328	-3.928	3.568	-32.656	17.344	3.568	-18.344	-0.224	-1.672	1.328	1.552	0.776	-1
-3.232	-9.528	-3.352	-1.352	-5.768	1.992	-26.112	8.584	17.832	-19.76	-3.352	-5.352	-1.528	-1.352	-1.352	-1.352
0.232	-4.208	-1	1	2.488	-2.384	-2.688	1.816	-2.872	-28.744	-1.872	-3.616	0.384	0.384	0.256	-1
9.28	1.2	-0.24	-1.16	-5.04	3.24	-9.68	-5	-8.36	-21.96	-1.16	-2.24	-0.16	-0.16	0.84	-1
-5.744	-12.712	-3.904	-2.808	-14.04	-5.384	-1.256	-4.68	-10.68	-9.096	-2.904	-5.872	-2.872	-1.872	-1.84	-2.776
-1.968	5.08	-1.048	3.904	-25.856	10.696	8.968	-6.16	8.808	-1.208	-1.048	-1.064	1.936	1.936	1.952	-1
-5	3.192	-0.872	-0.744	-23.424	-17.464	26.616	5.616	-16.72	1.512	-1.808	-2.808	-0.744	-0.744	-0.808	-0.872
-8	-7.224	-2.888	-2	0.456	10.216	18.008	-20.008	8.784	-3.784	-2.888	-4.888	-2	-1.112	-1	-1.888
10.92	5.96	0.36	1.52	14.88	-7.76	32.88	-25.44	13.6	3	-0.48	-1.64	1.36	1.52	1.52	-0.32
9.208	-4.168	-3.376	-1.96	12.536	-30.92	20.288	-20.584	-3.464	-4.416	-3.376	-4.168	-1.376	-0.376	-1	-1
10.488	-8.744	-2.512	-1.256	39.952	-26.072	27.696	-19.184	1.232	12.392	-2.512	-3.768	-1.512	-1.256	-2.232	-2.976
3.952	-9.392	-1.304	-1.392	21.216	-25.568	11.528	-16.784	-4.264	3.136	-2	-3.304	-0.304	-0.304	-0.304	-2
-0.944	-10.48	-2.296	-2.296	28.408	-36.464	-0.352	-5.168	-3.352	1.632	-3.296	-4.296	-1.648	-1	-1	-1.648
10.2	-3.4	-0.8	0	27	-18.4	5.8	-1.6	4.6	15.6	-1.2	-3.4	-0.4	0	0	-1.6
4.032	-11.176	-1.104	-0.656	3.072	22.752	4.448	-19.552	5.896	9.376	-1.656	-3.104	0.344	0.344	0.448	-1.552
-0.984	-14.952	-2.496	-0.48	-34.32	47.984	-8.512	2	6.032	8.536	-2.992	-4.496	-1.496	-1.496	-1	-2
6.264	-9.544	-1.544	-0.456	-116.14	63.248	6.456	-14.056	1	2.28	-1.544	-3	-0.456	-0.456	-0.088	-1.544
-11.304	-24	-2.224	-1.448	-46.84	17.336	-22.64	5.168	-12.712	-1.184	-2.632	-4.632	-0.632	-1.816	-1.408	-1.816
-2.04	-10.6	-2.56	-1.28	40.96	-27.52	-41.68	35.28	-1.72	-4.32	-2.92	-3.92	-0.92	-0.28	-1.28	-2.28
-1.12	-15.56	-1.312	-0.624	-11.192	-5.248	-38.312	23.68	-5.432	3.744	-1.624	-2.936	-0.624	-0.312	-0.312	-2
-13.056	-7.376	-3.736	-3.472	-10	11.584	-38.456	14	-6.68	3.64	-3.736	-5	-2	-2	-2	-3.736
-11.136	-17.192	-1.568	-1.568	2.296	-4.216	-34.512	11.24	-2.24	-20.656	-2.352	-3.352	-1.352	-1.352	-1.352	-2.136
-5	-8.336	-1.336	-2	5.84	-8.168	-24	10.672	0.168	-10.008	-1.504	-4.168	-1.168	-1.168	-1.832	-2
5.88	-2.76	-2.52	-0.52	-5.4	2.52	-14.12	9.76	-3.44	-14.16	-2.76	-3.64	-0.52	-0.64	-0.52	-1
3.568	-9.352	-1.072	-0.072	-9.064	4	-13.144	19.632	5.064	-2.296	-1.144	-3.072	-0.072	-0.072	-1	-1.072
[truncated: 219,939 more rows]
