# Supplementary material for: Quality parameters for a multimodal EEG/EMG/kinematic brain-computer interface (BCI) aiming to suppress neurological tremor in upper limbs
Source: F1000Res. 2014 Apr 30;2:282. Originally published 2013 Dec 20. [Version 2] doi: 10.12688/f1000research.2-282.v2 (PMC4193395; doi:10.12688/f1000research.2-282.v2)
Supplement: EEG, EMG, accelerometer and gyroscope data for a FES-mediated brain-computer interface (BCI) aiming to suppress neurological tremor — 001FN03.mat_EEG.csv EEG data of patient 001FN03. 15 EEG channels (Fs: 1000Hz) : FC3, FCz, FC4, C5, C3, C1, CZ, C2, C4, C6, CP3, CPZ, and CP4 (POz: ground; linked ear-lobes: reference). Each column represents the above channels in the cited order. 001FN03.mat_IMU.acce.csv Accelerometer data of patient 001FN03. 3 channels (Fs: 1000Hz) : x, y, z. Those data are presented here as complementary information. Scroll down sheet to view values. 001FN03.mat_IMU.gyro.csv Gyroscope data of patient 001FN03. 3 channels (Fs: 1000Hz) : x, y, z. This is used for the kinematic module. The first second (more or less 1000 records) is silent and corresponds to the difference in time made while turning on the different acquisition devices. Scroll down sheet to view values. 001FN03.mat_sEMG.biceps.csv Biceps EMG data of patient 001FN03. 15 channels (Fs: 1000Hz) : Resampled EMG data. This is used in the cortico-muscular module. Crossed with EEG data, cortico-muscular coherence has been computed for all possible couples of EEG-EMG data. 001FN03.mat_sEMG.extensors.csv Extensors EMG data of patient 001FN03. 15 channels (Fs: 1000Hz) : Resampled EMG data. This is used in the cortico-muscular module. Crossed with EEG data, cortico-muscular coherence has been computed for all possible couples of EEG-EMG data. 001FN03.mat_sEMG.flexors.csv Flexors EMG data of patient 001FN03. 15 channels (Fs: 1000Hz) : Resampled EMG data. This is used in the cortico-muscular module. Crossed with EEG data, cortico-muscular coherence has been computed for all possible couples of EEG-EMG data. 001FN03.mat_sEMG.triceps.csv Triceps EMG data of patient 001FN03. 15 channels (Fs: 1000Hz) : Resampled EMG data. This is used in the cortico-muscular module. Crossed with EEG data, cortico-muscular coherence has been computed for all possible couples of EEG-EMG data. QPs.csv Quality paramter vs threshold numerical values (simple ratio). This is to find exact values corresponding to what is observed on the (corresponding) figure [file f1000research-2-4274-s0000.tgz › Ts.csv]

-28.519	-28.29	-28.062	-27.833	-27.605	-27.376	-27.147	-26.919	-26.69	-26.461	-26.233	-26.004	-25.776	-25.547	-25.318	-25.09	-24.861	-24.633	-24.404	-24.175	-23.947	-23.718	-23.489	-23.261	-23.032	-22.804	-22.575	-22.346	-22.118	-21.889	-21.66	-21.432	-21.203	-20.975	-20.746	-20.517	-20.289	-20.06	-19.832	-19.603	-19.374	-19.146	-18.917	-18.688	-18.46	-18.231	-18.003	-17.774	-17.545	-17.317
-37.548	-37.231	-36.913	-36.596	-36.278	-35.961	-35.643	-35.326	-35.008	-34.691	-34.374	-34.056	-33.739	-33.421	-33.104	-32.786	-32.469	-32.151	-31.834	-31.516	-31.199	-30.881	-30.564	-30.246	-29.929	-29.611	-29.294	-28.977	-28.659	-28.342	-28.024	-27.707	-27.389	-27.072	-26.754	-26.437	-26.119	-25.802	-25.484	-25.167	-24.849	-24.532	-24.214	-23.897	-23.58	-23.262	-22.945	-22.627	-22.31	-21.992
-40.002	-39.652	-39.303	-38.954	-38.604	-38.255	-37.906	-37.556	-37.207	-36.858	-36.508	-36.159	-35.809	-35.46	-35.111	-34.761	-34.412	-34.063	-33.713	-33.364	-33.015	-32.665	-32.316	-31.967	-31.617	-31.268	-30.919	-30.569	-30.22	-29.871	-29.521	-29.172	-28.823	-28.473	-28.124	-27.775	-27.425	-27.076	-26.726	-26.377	-26.028	-25.678	-25.329	-24.98	-24.63	-24.281	-23.932	-23.582	-23.233	-22.884
-39.902	-39.561	-39.22	-38.878	-38.537	-38.195	-37.854	-37.512	-37.171	-36.829	-36.488	-36.146	-35.805	-35.464	-35.122	-34.781	-34.439	-34.098	-33.756	-33.415	-33.073	-32.732	-32.391	-32.049	-31.708	-31.366	-31.025	-30.683	-30.342	-30	-29.659	-29.318	-28.976	-28.635	-28.293	-27.952	-27.61	-27.269	-26.927	-26.586	-26.244	-25.903	-25.562	-25.22	-24.879	-24.537	-24.196	-23.854	-23.513	-23.171
-40.176	-39.841	-39.506	-39.171	-38.836	-38.502	-38.167	-37.832	-37.497	-37.162	-36.827	-36.492	-36.157	-35.822	-35.487	-35.153	-34.818	-34.483	-34.148	-33.813	-33.478	-33.143	-32.808	-32.473	-32.139	-31.804	-31.469	-31.134	-30.799	-30.464	-30.129	-29.794	-29.459	-29.124	-28.79	-28.455	-28.12	-27.785	-27.45	-27.115	-26.78	-26.445	-26.11	-25.775	-25.441	-25.106	-24.771	-24.436	-24.101	-23.766
-36.801	-36.483	-36.165	-35.847	-35.529	-35.211	-34.893	-34.575	-34.256	-33.938	-33.62	-33.302	-32.984	-32.666	-32.348	-32.03	-31.712	-31.394	-31.076	-30.758	-30.44	-30.122	-29.804	-29.486	-29.168	-28.85	-28.532	-28.214	-27.896	-27.578	-27.26	-26.942	-26.624	-26.306	-25.987	-25.669	-25.351	-25.033	-24.715	-24.397	-24.079	-23.761	-23.443	-23.125	-22.807	-22.489	-22.171	-21.853	-21.535	-21.217
-32.737	-32.464	-32.191	-31.918	-31.646	-31.373	-31.1	-30.827	-30.554	-30.282	-30.009	-29.736	-29.463	-29.19	-28.917	-28.645	-28.372	-28.099	-27.826	-27.553	-27.28	-27.008	-26.735	-26.462	-26.189	-25.916	-25.643	-25.371	-25.098	-24.825	-24.552	-24.279	-24.007	-23.734	-23.461	-23.188	-22.915	-22.642	-22.37	-22.097	-21.824	-21.551	-21.278	-21.005	-20.733	-20.46	-20.187	-19.914	-19.641	-19.368
-35.163	-34.866	-34.568	-34.271	-33.974	-33.677	-33.38	-33.083	-32.785	-32.488	-32.191	-31.894	-31.597	-31.3	-31.002	-30.705	-30.408	-30.111	-29.814	-29.516	-29.219	-28.922	-28.625	-28.328	-28.031	-27.733	-27.436	-27.139	-26.842	-26.545	-26.248	-25.95	-25.653	-25.356	-25.059	-24.762	-24.464	-24.167	-23.87	-23.573	-23.276	-22.979	-22.681	-22.384	-22.087	-21.79	-21.493	-21.196	-20.898	-20.601
-41.969	-41.598	-41.226	-40.855	-40.484	-40.113	-39.742	-39.371	-39	-38.628	-38.257	-37.886	-37.515	-37.144	-36.773	-36.402	-36.031	-35.659	-35.288	-34.917	-34.546	-34.175	-33.804	-33.433	-33.061	-32.69	-32.319	-31.948	-31.577	-31.206	-30.835	-30.464	-30.092	-29.721	-29.35	-28.979	-28.608	-28.237	-27.866	-27.494	-27.123	-26.752	-26.381	-26.01	-25.639	-25.268	-24.897	-24.525	-24.154	-23.783
-34.064	-33.781	-33.498	-33.215	-32.932	-32.649	-32.366	-32.083	-31.8	-31.517	-31.234	-30.951	-30.668	-30.386	-30.103	-29.82	-29.537	-29.254	-28.971	-28.688	-28.405	-28.122	-27.839	-27.556	-27.273	-26.99	-26.707	-26.424	-26.141	-25.858	-25.575	-25.292	-25.009	-24.726	-24.443	-24.16	-23.877	-23.594	-23.311	-23.028	-22.745	-22.462	-22.179	-21.896	-21.613	-21.33	-21.047	-20.764	-20.481	-20.198
-41.714	-41.348	-40.982	-40.616	-40.25	-39.884	-39.519	-39.153	-38.787	-38.421	-38.055	-37.689	-37.323	-36.957	-36.591	-36.225	-35.859	-35.493	-35.127	-34.761	-34.395	-34.029	-33.663	-33.297	-32.931	-32.565	-32.199	-31.834	-31.468	-31.102	-30.736	-30.37	-30.004	-29.638	-29.272	-28.906	-28.54	-28.174	-27.808	-27.442	-27.076	-26.71	-26.344	-25.978	-25.612	-25.246	-24.88	-24.514	-24.149	-23.783
-35.62	-35.318	-35.016	-34.715	-34.413	-34.111	-33.81	-33.508	-33.206	-32.905	-32.603	-32.301	-31.999	-31.698	-31.396	-31.094	-30.793	-30.491	-30.189	-29.888	-29.586	-29.284	-28.982	-28.681	-28.379	-28.077	-27.776	-27.474	-27.172	-26.871	-26.569	-26.267	-25.966	-25.664	-25.362	-25.06	-24.759	-24.457	-24.155	-23.854	-23.552	-23.25	-22.949	-22.647	-22.345	-22.044	-21.742	-21.44	-21.138	-20.837
-36.363	-36.05	-35.738	-35.426	-35.114	-34.802	-34.49	-34.178	-33.866	-33.554	-33.242	-32.93	-32.618	-32.306	-31.994	-31.682	-31.37	-31.058	-30.746	-30.434	-30.122	-29.81	-29.498	-29.186	-28.874	-28.562	-28.25	-27.938	-27.626	-27.314	-27.002	-26.69	-26.378	-26.066	-25.754	-25.442	-25.13	-24.818	-24.506	-24.194	-23.882	-23.57	-23.258	-22.946	-22.634	-22.322	-22.01	-21.698	-21.386	-21.074
-31.455	-31.2	-30.946	-30.692	-30.437	-30.183	-29.928	-29.674	-29.419	-29.165	-28.911	-28.656	-28.402	-28.147	-27.893	-27.638	-27.384	-27.13	-26.875	-26.621	-26.366	-26.112	-25.857	-25.603	-25.349	-25.094	-24.84	-24.585	-24.331	-24.076	-23.822	-23.568	-23.313	-23.059	-22.804	-22.55	-22.295	-22.041	-21.787	-21.532	-21.278	-21.023	-20.769	-20.514	-20.26	-20.006	-19.751	-19.497	-19.242	-18.988
-36.087	-35.784	-35.48	-35.176	-34.873	-34.569	-34.265	-33.962	-33.658	-33.354	-33.051	-32.747	-32.443	-32.14	-31.836	-31.532	-31.229	-30.925	-30.621	-30.318	-30.014	-29.71	-29.407	-29.103	-28.799	-28.496	-28.192	-27.888	-27.585	-27.281	-26.977	-26.674	-26.37	-26.066	-25.763	-25.459	-25.155	-24.852	-24.548	-24.244	-23.941	-23.637	-23.334	-23.03	-22.726	-22.423	-22.119	-21.815	-21.512	-21.208
-40.89	-40.536	-40.183	-39.829	-39.475	-39.121	-38.767	-38.413	-38.06	-37.706	-37.352	-36.998	-36.644	-36.291	-35.937	-35.583	-35.229	-34.875	-34.521	-34.168	-33.814	-33.46	-33.106	-32.752	-32.399	-32.045	-31.691	-31.337	-30.983	-30.63	-30.276	-29.922	-29.568	-29.214	-28.86	-28.507	-28.153	-27.799	-27.445	-27.091	-26.738	-26.384	-26.03	-25.676	-25.322	-24.969	-24.615	-24.261	-23.907	-23.553
-36.36	-36.061	-35.761	-35.462	-35.162	-34.863	-34.563	-34.264	-33.964	-33.665	-33.365	-33.065	-32.766	-32.466	-32.167	-31.867	-31.568	-31.268	-30.969	-30.669	-30.37	-30.07	-29.771	-29.471	-29.171	-28.872	-28.572	-28.273	-27.973	-27.674	-27.374	-27.075	-26.775	-26.476	-26.176	-25.877	-25.577	-25.277	-24.978	-24.678	-24.379	-24.079	-23.78	-23.48	-23.181	-22.881	-22.582	-22.282	-21.983	-21.683
-43.45	-43.062	-42.675	-42.287	-41.9	-41.512	-41.125	-40.737	-40.35	-39.962	-39.575	-39.187	-38.8	-38.412	-38.025	-37.637	-37.25	-36.862	-36.475	-36.087	-35.7	-35.312	-34.925	-34.537	-34.15	-33.762	-33.375	-32.987	-32.6	-32.212	-31.825	-31.437	-31.05	-30.662	-30.275	-29.887	-29.5	-29.112	-28.725	-28.337	-27.95	-27.562	-27.175	-26.787	-26.4	-26.012	-25.625	-25.237	-24.85	-24.462
-43.193	-42.818	-42.442	-42.067	-41.692	-41.316	-40.941	-40.565	-40.19	-39.815	-39.439	-39.064	-38.688	-38.313	-37.938	-37.562	-37.187	-36.811	-36.436	-36.061	-35.685	-35.31	-34.934	-34.559	-34.184	-33.808	-33.433	-33.057	-32.682	-32.307	-31.931	-31.556	-31.18	-30.805	-30.43	-30.054	-29.679	-29.303	-28.928	-28.553	-28.177	-27.802	-27.426	-27.051	-26.676	-26.3	-25.925	-25.549	-25.174	-24.799
-32.653	-32.387	-32.121	-31.855	-31.589	-31.323	-31.057	-30.791	-30.525	-30.259	-29.993	-29.727	-29.461	-29.195	-28.929	-28.663	-28.397	-28.131	-27.865	-27.599	-27.333	-27.067	-26.801	-26.535	-26.269	-26.003	-25.737	-25.471	-25.205	-24.939	-24.673	-24.407	-24.141	-23.875	-23.609	-23.343	-23.077	-22.811	-22.545	-22.279	-22.013	-21.747	-21.481	-21.215	-20.949	-20.683	-20.417	-20.151	-19.885	-19.619
-38.196	-37.871	-37.547	-37.222	-36.897	-36.572	-36.247	-35.923	-35.598	-35.273	-34.948	-34.624	-34.299	-33.974	-33.649	-33.324	-33	-32.675	-32.35	-32.025	-31.701	-31.376	-31.051	-30.726	-30.402	-30.077	-29.752	-29.427	-29.102	-28.778	-28.453	-28.128	-27.803	-27.479	-27.154	-26.829	-26.504	-26.179	-25.855	-25.53	-25.205	-24.88	-24.556	-24.231	-23.906	-23.581	-23.256	-22.932	-22.607	-22.282
-44.825	-44.416	-44.007	-43.598	-43.188	-42.779	-42.37	-41.961	-41.552	-41.143	-40.734	-40.325	-39.915	-39.506	-39.097	-38.688	-38.279	-37.87	-37.461	-37.052	-36.642	-36.233	-35.824	-35.415	-35.006	-34.597	-34.188	-33.779	-33.369	-32.96	-32.551	-32.142	-31.733	-31.324	-30.915	-30.506	-30.096	-29.687	-29.278	-28.869	-28.46	-28.051	-27.642	-27.233	-26.823	-26.414	-26.005	-25.596	-25.187	-24.778
-38.889	-38.555	-38.222	-37.889	-37.555	-37.222	-36.888	-36.555	-36.222	-35.888	-35.555	-35.221	-34.888	-34.555	-34.221	-33.888	-33.554	-33.221	-32.888	-32.554	-32.221	-31.887	-31.554	-31.221	-30.887	-30.554	-30.22	-29.887	-29.554	-29.22	-28.887	-28.553	-28.22	-27.886	-27.553	-27.22	-26.886	-26.553	-26.219	-25.886	-25.553	-25.219	-24.886	-24.552	-24.219	-23.886	-23.552	-23.219	-22.885	-22.552
-38.922	-38.587	-38.252	-37.917	-37.583	-37.248	-36.913	-36.578	-36.244	-35.909	-35.574	-35.24	-34.905	-34.57	-34.235	-33.901	-33.566	-33.231	-32.896	-32.562	-32.227	-31.892	-31.558	-31.223	-30.888	-30.553	-30.219	-29.884	-29.549	-29.214	-28.88	-28.545	-28.21	-27.876	-27.541	-27.206	-26.871	-26.537	-26.202	-25.867	-25.532	-25.198	-24.863	-24.528	-24.193	-23.859	-23.524	-23.189	-22.855	-22.52
-30.583	-30.333	-30.083	-29.832	-29.582	-29.332	-29.082	-28.832	-28.582	-28.331	-28.081	-27.831	-27.581	-27.331	-27.081	-26.83	-26.58	-26.33	-26.08	-25.83	-25.58	-25.33	-25.079	-24.829	-24.579	-24.329	-24.079	-23.829	-23.578	-23.328	-23.078	-22.828	-22.578	-22.328	-22.077	-21.827	-21.577	-21.327	-21.077	-20.827	-20.576	-20.326	-20.076	-19.826	-19.576	-19.326	-19.076	-18.825	-18.575	-18.325
-36.424	-36.118	-35.812	-35.507	-35.201	-34.895	-34.59	-34.284	-33.978	-33.672	-33.367	-33.061	-32.755	-32.45	-32.144	-31.838	-31.533	-31.227	-30.921	-30.615	-30.31	-30.004	-29.698	-29.393	-29.087	-28.781	-28.476	-28.17	-27.864	-27.558	-27.253	-26.947	-26.641	-26.336	-26.03	-25.724	-25.419	-25.113	-24.807	-24.501	-24.196	-23.89	-23.584	-23.279	-22.973	-22.667	-22.362	-22.056	-21.75	-21.444
-37.041	-36.72	-36.398	-36.077	-35.755	-35.434	-35.113	-34.791	-34.47	-34.148	-33.827	-33.506	-33.184	-32.863	-32.542	-32.22	-31.899	-31.577	-31.256	-30.935	-30.613	-30.292	-29.97	-29.649	-29.328	-29.006	-28.685	-28.363	-28.042	-27.721	-27.399	-27.078	-26.756	-26.435	-26.114	-25.792	-25.471	-25.149	-24.828	-24.507	-24.185	-23.864	-23.542	-23.221	-22.9	-22.578	-22.257	-21.935	-21.614	-21.293
-31.545	-31.279	-31.013	-30.747	-30.481	-30.215	-29.949	-29.683	-29.417	-29.151	-28.885	-28.619	-28.353	-28.087	-27.821	-27.555	-27.288	-27.022	-26.756	-26.49	-26.224	-25.958	-25.692	-25.426	-25.16	-24.894	-24.628	-24.362	-24.096	-23.83	-23.564	-23.298	-23.032	-22.766	-22.5	-22.234	-21.968	-21.702	-21.436	-21.17	-20.904	-20.638	-20.372	-20.106	-19.84	-19.574	-19.308	-19.042	-18.776	-18.51
-33.163	-32.886	-32.608	-32.331	-32.054	-31.777	-31.499	-31.222	-30.945	-30.668	-30.39	-30.113	-29.836	-29.559	-29.281	-29.004	-28.727	-28.45	-28.172	-27.895	-27.618	-27.341	-27.063	-26.786	-26.509	-26.232	-25.954	-25.677	-25.4	-25.123	-24.845	-24.568	-24.291	-24.014	-23.736	-23.459	-23.182	-22.904	-22.627	-22.35	-22.073	-21.795	-21.518	-21.241	-20.964	-20.686	-20.409	-20.132	-19.855	-19.577
-32.081	-31.816	-31.551	-31.285	-31.02	-30.755	-30.49	-30.225	-29.96	-29.695	-29.43	-29.164	-28.899	-28.634	-28.369	-28.104	-27.839	-27.574	-27.308	-27.043	-26.778	-26.513	-26.248	-25.983	-25.718	-25.453	-25.187	-24.922	-24.657	-24.392	-24.127	-23.862	-23.597	-23.332	-23.066	-22.801	-22.536	-22.271	-22.006	-21.741	-21.476	-21.211	-20.945	-20.68	-20.415	-20.15	-19.885	-19.62	-19.355	-19.09
-44.85	-44.459	-44.067	-43.675	-43.284	-42.892	-42.5	-42.109	-41.717	-41.325	-40.934	-40.542	-40.15	-39.759	-39.367	-38.975	-38.584	-38.192	-37.8	-37.408	-37.017	-36.625	-36.233	-35.842	-35.45	-35.058	-34.667	-34.275	-33.883	-33.492	-33.1	-32.708	-32.317	-31.925	-31.533	-31.142	-30.75	-30.358	-29.966	-29.575	-29.183	-28.791	-28.4	-28.008	-27.616	-27.225	-26.833	-26.441	-26.05	-25.658
-34.956	-34.662	-34.368	-34.074	-33.78	-33.486	-33.192	-32.898	-32.604	-32.311	-32.017	-31.723	-31.429	-31.135	-30.841	-30.547	-30.253	-29.959	-29.665	-29.372	-29.078	-28.784	-28.49	-28.196	-27.902	-27.608	-27.314	-27.02	-26.727	-26.433	-26.139	-25.845	-25.551	-25.257	-24.963	-24.669	-24.375	-24.081	-23.788	-23.494	-23.2	-22.906	-22.612	-22.318	-22.024	-21.73	-21.436	-21.142	-20.849	-20.555
-36.732	-36.416	-36.1	-35.784	-35.468	-35.151	-34.835	-34.519	-34.203	-33.887	-33.571	-33.254	-32.938	-32.622	-32.306	-31.99	-31.674	-31.357	-31.041	-30.725	-30.409	-30.093	-29.776	-29.46	-29.144	-28.828	-28.512	-28.196	-27.879	-27.563	-27.247	-26.931	-26.615	-26.299	-25.982	-25.666	-25.35	-25.034	-24.718	-24.402	-24.085	-23.769	-23.453	-23.137	-22.821	-22.505	-22.188	-21.872	-21.556	-21.24
-37.012	-36.701	-36.39	-36.079	-35.768	-35.457	-35.146	-34.835	-34.524	-34.213	-33.902	-33.591	-33.281	-32.97	-32.659	-32.348	-32.037	-31.726	-31.415	-31.104	-30.793	-30.482	-30.171	-29.86	-29.549	-29.239	-28.928	-28.617	-28.306	-27.995	-27.684	-27.373	-27.062	-26.751	-26.44	-26.129	-25.818	-25.507	-25.196	-24.886	-24.575	-24.264	-23.953	-23.642	-23.331	-23.02	-22.709	-22.398	-22.087	-21.776
-31.526	-31.265	-31.005	-30.744	-30.484	-30.224	-29.963	-29.703	-29.442	-29.182	-28.921	-28.661	-28.401	-28.14	-27.88	-27.619	-27.359	-27.099	-26.838	-26.578	-26.317	-26.057	-25.796	-25.536	-25.276	-25.015	-24.755	-24.494	-24.234	-23.973	-23.713	-23.453	-23.192	-22.932	-22.671	-22.411	-22.151	-21.89	-21.63	-21.369	-21.109	-20.848	-20.588	-20.328	-20.067	-19.807	-19.546	-19.286	-19.025	-18.765
-45.99	-45.578	-45.165	-44.753	-44.341	-43.928	-43.516	-43.104	-42.691	-42.279	-41.867	-41.454	-41.042	-40.63	-40.217	-39.805	-39.393	-38.98	-38.568	-38.156	-37.743	-37.331	-36.919	-36.506	-36.094	-35.682	-35.269	-34.857	-34.444	-34.032	-33.62	-33.207	-32.795	-32.383	-31.97	-31.558	-31.146	-30.733	-30.321	-29.909	-29.496	-29.084	-28.672	-28.259	-27.847	-27.435	-27.022	-26.61	-26.198	-25.785
-33.39	-33.111	-32.832	-32.553	-32.274	-31.995	-31.716	-31.437	-31.158	-30.878	-30.599	-30.32	-30.041	-29.762	-29.483	-29.204	-28.925	-28.646	-28.367	-28.088	-27.808	-27.529	-27.25	-26.971	-26.692	-26.413	-26.134	-25.855	-25.576	-25.297	-25.018	-24.738	-24.459	-24.18	-23.901	-23.622	-23.343	-23.064	-22.785	-22.506	-22.227	-21.948	-21.668	-21.389	-21.11	-20.831	-20.552	-20.273	-19.994	-19.715
-43.014	-42.635	-42.255	-41.875	-41.495	-41.116	-40.736	-40.356	-39.976	-39.597	-39.217	-38.837	-38.457	-38.077	-37.698	-37.318	-36.938	-36.558	-36.179	-35.799	-35.419	-35.039	-34.659	-34.28	-33.9	-33.52	-33.14	-32.761	-32.381	-32.001	-31.621	-31.241	-30.862	-30.482	-30.102	-29.722	-29.343	-28.963	-28.583	-28.203	-27.823	-27.444	-27.064	-26.684	-26.304	-25.925	-25.545	-25.165	-24.785	-24.405
-40.096	-39.754	-39.411	-39.068	-38.726	-38.383	-38.04	-37.697	-37.355	-37.012	-36.669	-36.326	-35.984	-35.641	-35.298	-34.956	-34.613	-34.27	-33.927	-33.585	-33.242	-32.899	-32.556	-32.214	-31.871	-31.528	-31.186	-30.843	-30.5	-30.157	-29.815	-29.472	-29.129	-28.786	-28.444	-28.101	-27.758	-27.416	-27.073	-26.73	-26.387	-26.045	-25.702	-25.359	-25.016	-24.674	-24.331	-23.988	-23.646	-23.303
-35.518	-35.217	-34.915	-34.614	-34.312	-34.011	-33.709	-33.408	-33.106	-32.805	-32.503	-32.201	-31.9	-31.598	-31.297	-30.995	-30.694	-30.392	-30.091	-29.789	-29.488	-29.186	-28.884	-28.583	-28.281	-27.98	-27.678	-27.377	-27.075	-26.774	-26.472	-26.171	-25.869	-25.567	-25.266	-24.964	-24.663	-24.361	-24.06	-23.758	-23.457	-23.155	-22.854	-22.552	-22.25	-21.949	-21.647	-21.346	-21.044	-20.743
-32.333	-32.079	-31.825	-31.57	-31.316	-31.062	-30.808	-30.554	-30.3	-30.045	-29.791	-29.537	-29.283	-29.029	-28.774	-28.52	-28.266	-28.012	-27.758	-27.504	-27.249	-26.995	-26.741	-26.487	-26.233	-25.978	-25.724	-25.47	-25.216	-24.962	-24.708	-24.453	-24.199	-23.945	-23.691	-23.437	-23.182	-22.928	-22.674	-22.42	-22.166	-21.912	-21.657	-21.403	-21.149	-20.895	-20.641	-20.387	-20.132	-19.878
-35.242	-34.951	-34.659	-34.368	-34.077	-33.785	-33.494	-33.202	-32.911	-32.62	-32.328	-32.037	-31.745	-31.454	-31.163	-30.871	-30.58	-30.288	-29.997	-29.705	-29.414	-29.123	-28.831	-28.54	-28.248	-27.957	-27.666	-27.374	-27.083	-26.791	-26.5	-26.209	-25.917	-25.626	-25.334	-25.043	-24.752	-24.46	-24.169	-23.877	-23.586	-23.295	-23.003	-22.712	-22.42	-22.129	-21.838	-21.546	-21.255	-20.963
-31.018	-30.762	-30.506	-30.25	-29.994	-29.738	-29.482	-29.226	-28.971	-28.715	-28.459	-28.203	-27.947	-27.691	-27.435	-27.179	-26.923	-26.667	-26.411	-26.156	-25.9	-25.644	-25.388	-25.132	-24.876	-24.62	-24.364	-24.108	-23.852	-23.596	-23.34	-23.085	-22.829	-22.573	-22.317	-22.061	-21.805	-21.549	-21.293	-21.037	-20.781	-20.525	-20.269	-20.014	-19.758	-19.502	-19.246	-18.99	-18.734	-18.478
-33.854	-33.572	-33.29	-33.008	-32.726	-32.444	-32.162	-31.88	-31.598	-31.316	-31.035	-30.753	-30.471	-30.189	-29.907	-29.625	-29.343	-29.061	-28.779	-28.497	-28.215	-27.933	-27.651	-27.369	-27.088	-26.806	-26.524	-26.242	-25.96	-25.678	-25.396	-25.114	-24.832	-24.55	-24.268	-23.986	-23.704	-23.423	-23.141	-22.859	-22.577	-22.295	-22.013	-21.731	-21.449	-21.167	-20.885	-20.603	-20.321	-20.039
-37.924	-37.596	-37.267	-36.939	-36.611	-36.282	-35.954	-35.625	-35.297	-34.969	-34.64	-34.312	-33.983	-33.655	-33.327	-32.998	-32.67	-32.341	-32.013	-31.684	-31.356	-31.028	-30.699	-30.371	-30.042	-29.714	-29.386	-29.057	-28.729	-28.4	-28.072	-27.744	-27.415	-27.087	-26.758	-26.43	-26.102	-25.773	-25.445	-25.116	-24.788	-24.46	-24.131	-23.803	-23.474	-23.146	-22.818	-22.489	-22.161	-21.832
-31.101	-30.846	-30.591	-30.336	-30.081	-29.826	-29.571	-29.316	-29.061	-28.806	-28.551	-28.296	-28.041	-27.786	-27.531	-27.276	-27.021	-26.766	-26.511	-26.256	-26.001	-25.746	-25.491	-25.236	-24.981	-24.726	-24.471	-24.216	-23.961	-23.706	-23.451	-23.196	-22.941	-22.686	-22.431	-22.176	-21.921	-21.666	-21.411	-21.156	-20.901	-20.646	-20.391	-20.136	-19.881	-19.626	-19.371	-19.116	-18.861	-18.606
-29.382	-29.145	-28.908	-28.671	-28.434	-28.197	-27.96	-27.723	-27.486	-27.249	-27.012	-26.775	-26.538	-26.301	-26.064	-25.827	-25.59	-25.353	-25.116	-24.879	-24.642	-24.405	-24.168	-23.931	-23.694	-23.457	-23.22	-22.983	-22.746	-22.509	-22.272	-22.035	-21.798	-21.561	-21.324	-21.087	-20.85	-20.613	-20.376	-20.139	-19.902	-19.665	-19.428	-19.191	-18.953	-18.716	-18.479	-18.242	-18.005	-17.768
-37.038	-36.726	-36.414	-36.101	-35.789	-35.477	-35.165	-34.852	-34.54	-34.228	-33.916	-33.603	-33.291	-32.979	-32.667	-32.354	-32.042	-31.73	-31.418	-31.105	-30.793	-30.481	-30.169	-29.856	-29.544	-29.232	-28.92	-28.607	-28.295	-27.983	-27.671	-27.358	-27.046	-26.734	-26.422	-26.109	-25.797	-25.485	-25.173	-24.86	-24.548	-24.236	-23.924	-23.611	-23.299	-22.987	-22.674	-22.362	-22.05	-21.738
-36.252	-35.943	-35.635	-35.327	-35.019	-34.711	-34.403	-34.094	-33.786	-33.478	-33.17	-32.862	-32.554	-32.245	-31.937	-31.629	-31.321	-31.013	-30.705	-30.396	-30.088	-29.78	-29.472	-29.164	-28.856	-28.547	-28.239	-27.931	-27.623	-27.315	-27.007	-26.698	-26.39	-26.082	-25.774	-25.466	-25.157	-24.849	-24.541	-24.233	-23.925	-23.617	-23.308	-23	-22.692	-22.384	-22.076	-21.768	-21.459	-21.151
-34.952	-34.656	-34.36	-34.064	-33.768	-33.472	-33.176	-32.88	-32.584	-32.288	-31.992	-31.696	-31.4	-31.104	-30.808	-30.512	-30.217	-29.921	-29.625	-29.329	-29.033	-28.737	-28.441	-28.145	-27.849	-27.553	-27.257	-26.961	-26.665	-26.369	-26.073	-25.777	-25.481	-25.185	-24.889	-24.593	-24.298	-24.002	-23.706	-23.41	-23.114	-22.818	-22.522	-22.226	-21.93	-21.634	-21.338	-21.042	-20.746	-20.45
-36.975	-36.659	-36.344	-36.028	-35.712	-35.397	-35.081	-34.765	-34.45	-34.134	-33.818	-33.503	-33.187	-32.871	-32.555	-32.24	-31.924	-31.608	-31.293	-30.977	-30.661	-30.346	-30.03	-29.714	-29.399	-29.083	-28.767	-28.452	-28.136	-27.82	-27.505	-27.189	-26.873	-26.557	-26.242	-25.926	-25.61	-25.295	-24.979	-24.663	-24.348	-24.032	-23.716	-23.401	-23.085	-22.769	-22.454	-22.138	-21.822	-21.507
-33.241	-32.966	-32.692	-32.417	-32.142	-31.868	-31.593	-31.318	-31.044	-30.769	-30.494	-30.22	-29.945	-29.671	-29.396	-29.121	-28.847	-28.572	-28.297	-28.023	-27.748	-27.474	-27.199	-26.924	-26.65	-26.375	-26.1	-25.826	-25.551	-25.276	-25.002	-24.727	-24.453	-24.178	-23.903	-23.629	-23.354	-23.079	-22.805	-22.53	-22.256	-21.981	-21.706	-21.432	-21.157	-20.882	-20.608	-20.333	-20.058	-19.784
-36.356	-36.047	-35.739	-35.43	-35.121	-34.813	-34.504	-34.196	-33.887	-33.578	-33.27	-32.961	-32.653	-32.344	-32.035	-31.727	-31.418	-31.11	-30.801	-30.493	-30.184	-29.875	-29.567	-29.258	-28.95	-28.641	-28.332	-28.024	-27.715	-27.407	-27.098	-26.789	-26.481	-26.172	-25.864	-25.555	-25.246	-24.938	-24.629	-24.321	-24.012	-23.703	-23.395	-23.086	-22.778	-22.469	-22.161	-21.852	-21.543	-21.235
-40.412	-40.064	-39.715	-39.367	-39.018	-38.67	-38.321	-37.972	-37.624	-37.275	-36.927	-36.578	-36.23	-35.881	-35.533	-35.184	-34.836	-34.487	-34.138	-33.79	-33.441	-33.093	-32.744	-32.396	-32.047	-31.699	-31.35	-31.001	-30.653	-30.304	-29.956	-29.607	-29.259	-28.91	-28.562	-28.213	-27.865	-27.516	-27.167	-26.819	-26.47	-26.122	-25.773	-25.425	-25.076	-24.728	-24.379	-24.031	-23.682	-23.333
-38.534	-38.202	-37.869	-37.537	-37.204	-36.872	-36.54	-36.207	-35.875	-35.542	-35.21	-34.877	-34.545	-34.213	-33.88	-33.548	-33.215	-32.883	-32.551	-32.218	-31.886	-31.553	-31.221	-30.889	-30.556	-30.224	-29.891	-29.559	-29.227	-28.894	-28.562	-28.229	-27.897	-27.565	-27.232	-26.9	-26.567	-26.235	-25.902	-25.57	-25.238	-24.905	-24.573	-24.24	-23.908	-23.576	-23.243	-22.911	-22.578	-22.246
-37.681	-37.354	-37.027	-36.7	-36.374	-36.047	-35.72	-35.393	-35.066	-34.739	-34.412	-34.085	-33.758	-33.432	-33.105	-32.778	-32.451	-32.124	-31.797	-31.47	-31.143	-30.816	-30.49	-30.163	-29.836	-29.509	-29.182	-28.855	-28.528	-28.201	-27.874	-27.548	-27.221	-26.894	-26.567	-26.24	-25.913	-25.586	-25.259	-24.932	-24.605	-24.279	-23.952	-23.625	-23.298	-22.971	-22.644	-22.317	-21.99	-21.663
-37.074	-36.763	-36.452	-36.142	-35.831	-35.52	-35.209	-34.898	-34.587	-34.277	-33.966	-33.655	-33.344	-33.033	-32.722	-32.412	-32.101	-31.79	-31.479	-31.168	-30.857	-30.547	-30.236	-29.925	-29.614	-29.303	-28.993	-28.682	-28.371	-28.06	-27.749	-27.438	-27.128	-26.817	-26.506	-26.195	-25.884	-25.573	-25.263	-24.952	-24.641	-24.33	-24.019	-23.708	-23.398	-23.087	-22.776	-22.465	-22.154	-21.844
-37.847	-37.511	-37.175	-36.839	-36.502	-36.166	-35.83	-35.494	-35.158	-34.822	-34.486	-34.15	-33.814	-33.478	-33.142	-32.806	-32.47	-32.134	-31.798	-31.462	-31.126	-30.79	-30.454	-30.118	-29.782	-29.445	-29.109	-28.773	-28.437	-28.101	-27.765	-27.429	-27.093	-26.757	-26.421	-26.085	-25.749	-25.413	-25.077	-24.741	-24.405	-24.069	-23.733	-23.397	-23.061	-22.725	-22.388	-22.052	-21.716	-21.38
-36.077	-35.777	-35.477	-35.177	-34.877	-34.577	-34.277	-33.977	-33.678	-33.378	-33.078	-32.778	-32.478	-32.178	-31.878	-31.578	-31.278	-30.978	-30.679	-30.379	-30.079	-29.779	-29.479	-29.179	-28.879	-28.579	-28.279	-27.979	-27.68	-27.38	-27.08	-26.78	-26.48	-26.18	-25.88	-25.58	-25.28	-24.981	-24.681	-24.381	-24.081	-23.781	-23.481	-23.181	-22.881	-22.581	-22.281	-21.982	-21.682	-21.382
-33.203	-32.924	-32.645	-32.366	-32.088	-31.809	-31.53	-31.251	-30.973	-30.694	-30.415	-30.136	-29.858	-29.579	-29.3	-29.022	-28.743	-28.464	-28.185	-27.907	-27.628	-27.349	-27.07	-26.792	-26.513	-26.234	-25.956	-25.677	-25.398	-25.119	-24.841	-24.562	-24.283	-24.004	-23.726	-23.447	-23.168	-22.889	-22.611	-22.332	-22.053	-21.775	-21.496	-21.217	-20.938	-20.66	-20.381	-20.102	-19.823	-19.545
-32.767	-32.489	-32.211	-31.933	-31.655	-31.378	-31.1	-30.822	-30.544	-30.266	-29.989	-29.711	-29.433	-29.155	-28.877	-28.6	-28.322	-28.044	-27.766	-27.488	-27.211	-26.933	-26.655	-26.377	-26.099	-25.822	-25.544	-25.266	-24.988	-24.71	-24.433	-24.155	-23.877	-23.599	-23.321	-23.044	-22.766	-22.488	-22.21	-21.932	-21.655	-21.377	-21.099	-20.821	-20.543	-20.266	-19.988	-19.71	-19.432	-19.154
-40.964	-40.606	-40.248	-39.89	-39.531	-39.173	-38.815	-38.457	-38.099	-37.74	-37.382	-37.024	-36.666	-36.308	-35.95	-35.591	-35.233	-34.875	-34.517	-34.159	-33.8	-33.442	-33.084	-32.726	-32.368	-32.01	-31.651	-31.293	-30.935	-30.577	-30.219	-29.86	-29.502	-29.144	-28.786	-28.428	-28.07	-27.711	-27.353	-26.995	-26.637	-26.279	-25.92	-25.562	-25.204	-24.846	-24.488	-24.13	-23.771	-23.413
-35.814	-35.508	-35.203	-34.897	-34.591	-34.286	-33.98	-33.674	-33.368	-33.063	-32.757	-32.451	-32.145	-31.84	-31.534	-31.228	-30.923	-30.617	-30.311	-30.005	-29.7	-29.394	-29.088	-28.782	-28.477	-28.171	-27.865	-27.56	-27.254	-26.948	-26.642	-26.337	-26.031	-25.725	-25.419	-25.114	-24.808	-24.502	-24.197	-23.891	-23.585	-23.279	-22.974	-22.668	-22.362	-22.056	-21.751	-21.445	-21.139	-20.834
-31.988	-31.728	-31.467	-31.206	-30.945	-30.684	-30.423	-30.163	-29.902	-29.641	-29.38	-29.119	-28.858	-28.597	-28.337	-28.076	-27.815	-27.554	-27.293	-27.032	-26.772	-26.511	-26.25	-25.989	-25.728	-25.467	-25.207	-24.946	-24.685	-24.424	-24.163	-23.902	-23.642	-23.381	-23.12	-22.859	-22.598	-22.337	-22.077	-21.816	-21.555	-21.294	-21.033	-20.772	-20.512	-20.251	-19.99	-19.729	-19.468	-19.207
-41.397	-41.033	-40.668	-40.303	-39.939	-39.574	-39.209	-38.844	-38.48	-38.115	-37.75	-37.386	-37.021	-36.656	-36.292	-35.927	-35.562	-35.197	-34.833	-34.468	-34.103	-33.739	-33.374	-33.009	-32.645	-32.28	-31.915	-31.551	-31.186	-30.821	-30.456	-30.092	-29.727	-29.362	-28.998	-28.633	-28.268	-27.904	-27.539	-27.174	-26.809	-26.445	-26.08	-25.715	-25.351	-24.986	-24.621	-24.257	-23.892	-23.527
-42.381	-42.006	-41.63	-41.255	-40.88	-40.505	-40.129	-39.754	-39.379	-39.004	-38.628	-38.253	-37.878	-37.503	-37.127	-36.752	-36.377	-36.002	-35.627	-35.251	-34.876	-34.501	-34.126	-33.75	-33.375	-33	-32.625	-32.249	-31.874	-31.499	-31.124	-30.748	-30.373	-29.998	-29.623	-29.247	-28.872	-28.497	-28.122	-27.746	-27.371	-26.996	-26.621	-26.245	-25.87	-25.495	-25.12	-24.745	-24.369	-23.994
-32.011	-31.747	-31.483	-31.22	-30.956	-30.692	-30.429	-30.165	-29.901	-29.638	-29.374	-29.111	-28.847	-28.583	-28.32	-28.056	-27.792	-27.529	-27.265	-27.001	-26.738	-26.474	-26.21	-25.947	-25.683	-25.42	-25.156	-24.892	-24.629	-24.365	-24.101	-23.838	-23.574	-23.31	-23.047	-22.783	-22.519	-22.256	-21.992	-21.728	-21.465	-21.201	-20.938	-20.674	-20.41	-20.147	-19.883	-19.619	-19.356	-19.092
-38.877	-38.533	-38.189	-37.845	-37.501	-37.157	-36.813	-36.469	-36.125	-35.781	-35.437	-35.093	-34.749	-34.405	-34.061	-33.717	-33.373	-33.029	-32.685	-32.341	-31.997	-31.653	-31.309	-30.965	-30.621	-30.277	-29.933	-29.589	-29.244	-28.9	-28.556	-28.212	-27.868	-27.524	-27.18	-26.836	-26.492	-26.148	-25.804	-25.46	-25.116	-24.772	-24.428	-24.084	-23.74	-23.396	-23.052	-22.708	-22.364	-22.02
-31.472	-31.22	-30.969	-30.717	-30.466	-30.214	-29.962	-29.711	-29.459	-29.207	-28.956	-28.704	-28.453	-28.201	-27.949	-27.698	-27.446	-27.195	-26.943	-26.691	-26.44	-26.188	-25.936	-25.685	-25.433	-25.182	-24.93	-24.678	-24.427	-24.175	-23.923	-23.672	-23.42	-23.169	-22.917	-22.665	-22.414	-22.162	-21.91	-21.659	-21.407	-21.156	-20.904	-20.652	-20.401	-20.149	-19.898	-19.646	-19.394	-19.143
-33.07	-32.799	-32.527	-32.255	-31.984	-31.712	-31.441	-31.169	-30.897	-30.626	-30.354	-30.083	-29.811	-29.54	-29.268	-28.996	-28.725	-28.453	-28.182	-27.91	-27.638	-27.367	-27.095	-26.824	-26.552	-26.28	-26.009	-25.737	-25.466	-25.194	-24.922	-24.651	-24.379	-24.108	-23.836	-23.564	-23.293	-23.021	-22.75	-22.478	-22.207	-21.935	-21.663	-21.392	-21.12	-20.849	-20.577	-20.305	-20.034	-19.762
-38.535	-38.214	-37.893	-37.572	-37.251	-36.93	-36.609	-36.288	-35.968	-35.647	-35.326	-35.005	-34.684	-34.363	-34.042	-33.721	-33.4	-33.079	-32.758	-32.437	-32.116	-31.796	-31.475	-31.154	-30.833	-30.512	-30.191	-29.87	-29.549	-29.228	-28.907	-28.586	-28.265	-27.944	-27.623	-27.303	-26.982	-26.661	-26.34	-26.019	-25.698	-25.377	-25.056	-24.735	-24.414	-24.093	-23.772	-23.451	-23.131	-22.81
-29.955	-29.71	-29.466	-29.222	-28.978	-28.734	-28.49	-28.246	-28.002	-27.758	-27.513	-27.269	-27.025	-26.781	-26.537	-26.293	-26.049	-25.805	-25.561	-25.316	-25.072	-24.828	-24.584	-24.34	-24.096	-23.852	-23.608	-23.364	-23.119	-22.875	-22.631	-22.387	-22.143	-21.899	-21.655	-21.411	-21.167	-20.922	-20.678	-20.434	-20.19	-19.946	-19.702	-19.458	-19.214	-18.97	-18.725	-18.481	-18.237	-17.993
-35.399	-35.098	-34.797	-34.496	-34.195	-33.894	-33.593	-33.292	-32.991	-32.69	-32.389	-32.088	-31.787	-31.486	-31.185	-30.884	-30.583	-30.282	-29.981	-29.68	-29.379	-29.078	-28.777	-28.476	-28.175	-27.873	-27.572	-27.271	-26.97	-26.669	-26.368	-26.067	-25.766	-25.465	-25.164	-24.863	-24.562	-24.261	-23.96	-23.659	-23.358	-23.057	-22.756	-22.455	-22.154	-21.853	-21.552	-21.251	-20.95	-20.649
-30.285	-30.037	-29.788	-29.54	-29.292	-29.044	-28.795	-28.547	-28.299	-28.051	-27.803	-27.554	-27.306	-27.058	-26.81	-26.562	-26.313	-26.065	-25.817	-25.569	-25.32	-25.072	-24.824	-24.576	-24.328	-24.079	-23.831	-23.583	-23.335	-23.087	-22.838	-22.59	-22.342	-22.094	-21.845	-21.597	-21.349	-21.101	-20.853	-20.604	-20.356	-20.108	-19.86	-19.611	-19.363	-19.115	-18.867	-18.619	-18.37	-18.122
-36.274	-35.965	-35.655	-35.346	-35.037	-34.727	-34.418	-34.109	-33.799	-33.49	-33.181	-32.871	-32.562	-32.253	-31.943	-31.634	-31.325	-31.015	-30.706	-30.397	-30.087	-29.778	-29.468	-29.159	-28.85	-28.54	-28.231	-27.922	-27.612	-27.303	-26.994	-26.684	-26.375	-26.066	-25.756	-25.447	-25.138	-24.828	-24.519	-24.21	-23.9	-23.591	-23.282	-22.972	-22.663	-22.354	-22.044	-21.735	-21.426	-21.116
-34.666	-34.371	-34.076	-33.782	-33.487	-33.192	-32.898	-32.603	-32.308	-32.013	-31.719	-31.424	-31.129	-30.834	-30.54	-30.245	-29.95	-29.656	-29.361	-29.066	-28.771	-28.477	-28.182	-27.887	-27.593	-27.298	-27.003	-26.708	-26.414	-26.119	-25.824	-25.529	-25.235	-24.94	-24.645	-24.351	-24.056	-23.761	-23.466	-23.172	-22.877	-22.582	-22.287	-21.993	-21.698	-21.403	-21.109	-20.814	-20.519	-20.224
-33.133	-32.858	-32.584	-32.31	-32.036	-31.761	-31.487	-31.213	-30.939	-30.664	-30.39	-30.116	-29.842	-29.567	-29.293	-29.019	-28.744	-28.47	-28.196	-27.922	-27.647	-27.373	-27.099	-26.825	-26.55	-26.276	-26.002	-25.728	-25.453	-25.179	-24.905	-24.631	-24.356	-24.082	-23.808	-23.533	-23.259	-22.985	-22.711	-22.436	-22.162	-21.888	-21.614	-21.339	-21.065	-20.791	-20.517	-20.242	-19.968	-19.694
-40.728	-40.376	-40.025	-39.674	-39.323	-38.972	-38.621	-38.27	-37.918	-37.567	-37.216	-36.865	-36.514	-36.163	-35.812	-35.46	-35.109	-34.758	-34.407	-34.056	-33.705	-33.354	-33.002	-32.651	-32.3	-31.949	-31.598	-31.247	-30.895	-30.544	-30.193	-29.842	-29.491	-29.14	-28.789	-28.437	-28.086	-27.735	-27.384	-27.033	-26.682	-26.331	-25.979	-25.628	-25.277	-24.926	-24.575	-24.224	-23.873	-23.521
-40.563	-40.198	-39.833	-39.468	-39.103	-38.738	-38.372	-38.007	-37.642	-37.277	-36.912	-36.547	-36.182	-35.816	-35.451	-35.086	-34.721	-34.356	-33.991	-33.626	-33.26	-32.895	-32.53	-32.165	-31.8	-31.435	-31.07	-30.704	-30.339	-29.974	-29.609	-29.244	-28.879	-28.514	-28.148	-27.783	-27.418	-27.053	-26.688	-26.323	-25.958	-25.592	-25.227	-24.862	-24.497	-24.132	-23.767	-23.401	-23.036	-22.671
-37.733	-37.406	-37.08	-36.753	-36.427	-36.1	-35.774	-35.447	-35.121	-34.795	-34.468	-34.142	-33.815	-33.489	-33.162	-32.836	-32.509	-32.183	-31.857	-31.53	-31.204	-30.877	-30.551	-30.224	-29.898	-29.571	-29.245	-28.919	-28.592	-28.266	-27.939	-27.613	-27.286	-26.96	-26.633	-26.307	-25.98	-25.654	-25.328	-25.001	-24.675	-24.348	-24.022	-23.695	-23.369	-23.042	-22.716	-22.39	-22.063	-21.737
-28.871	-28.641	-28.412	-28.183	-27.953	-27.724	-27.495	-27.265	-27.036	-26.807	-26.577	-26.348	-26.119	-25.889	-25.66	-25.43	-25.201	-24.972	-24.742	-24.513	-24.284	-24.054	-23.825	-23.596	-23.366	-23.137	-22.908	-22.678	-22.449	-22.22	-21.99	-21.761	-21.532	-21.302	-21.073	-20.843	-20.614	-20.385	-20.155	-19.926	-19.697	-19.467	-19.238	-19.009	-18.779	-18.55	-18.321	-18.091	-17.862	-17.633
-33.914	-33.626	-33.338	-33.049	-32.761	-32.473	-32.185	-31.896	-31.608	-31.32	-31.031	-30.743	-30.455	-30.167	-29.878	-29.59	-29.302	-29.014	-28.725	-28.437	-28.149	-27.86	-27.572	-27.284	-26.996	-26.707	-26.419	-26.131	-25.843	-25.554	-25.266	-24.978	-24.689	-24.401	-24.113	-23.825	-23.536	-23.248	-22.96	-22.671	-22.383	-22.095	-21.807	-21.518	-21.23	-20.942	-20.654	-20.365	-20.077	-19.789
-40.221	-39.879	-39.538	-39.196	-38.855	-38.513	-38.171	-37.83	-37.488	-37.147	-36.805	-36.464	-36.122	-35.781	-35.439	-35.097	-34.756	-34.414	-34.073	-33.731	-33.39	-33.048	-32.707	-32.365	-32.023	-31.682	-31.34	-30.999	-30.657	-30.316	-29.974	-29.633	-29.291	-28.949	-28.608	-28.266	-27.925	-27.583	-27.242	-26.9	-26.559	-26.217	-25.875	-25.534	-25.192	-24.851	-24.509	-24.168	-23.826	-23.485
-35.443	-35.145	-34.848	-34.551	-34.254	-33.956	-33.659	-33.362	-33.064	-32.767	-32.47	-32.173	-31.875	-31.578	-31.281	-30.984	-30.686	-30.389	-30.092	-29.794	-29.497	-29.2	-28.903	-28.605	-28.308	-28.011	-27.714	-27.416	-27.119	-26.822	-26.524	-26.227	-25.93	-25.633	-25.335	-25.038	-24.741	-24.444	-24.146	-23.849	-23.552	-23.254	-22.957	-22.66	-22.363	-22.065	-21.768	-21.471	-21.174	-20.876
-49.92	-49.475	-49.031	-48.586	-48.141	-47.696	-47.251	-46.807	-46.362	-45.917	-45.472	-45.027	-44.583	-44.138	-43.693	-43.248	-42.803	-42.358	-41.914	-41.469	-41.024	-40.579	-40.134	-39.69	-39.245	-38.8	-38.355	-37.91	-37.465	-37.021	-36.576	-36.131	-35.686	-35.241	-34.797	-34.352	-33.907	-33.462	-33.017	-32.572	-32.128	-31.683	-31.238	-30.793	-30.348	-29.904	-29.459	-29.014	-28.569	-28.124
-32.733	-32.464	-32.195	-31.926	-31.658	-31.389	-31.12	-30.851	-30.582	-30.313	-30.044	-29.775	-29.506	-29.237	-28.968	-28.699	-28.43	-28.161	-27.892	-27.623	-27.354	-27.085	-26.816	-26.547	-26.278	-26.009	-25.74	-25.471	-25.202	-24.933	-24.665	-24.396	-24.127	-23.858	-23.589	-23.32	-23.051	-22.782	-22.513	-22.244	-21.975	-21.706	-21.437	-21.168	-20.899	-20.63	-20.361	-20.092	-19.823	-19.554
-35.803	-35.503	-35.203	-34.903	-34.603	-34.303	-34.004	-33.704	-33.404	-33.104	-32.804	-32.504	-32.204	-31.904	-31.604	-31.304	-31.004	-30.704	-30.404	-30.104	-29.804	-29.504	-29.204	-28.904	-28.604	-28.305	-28.005	-27.705	-27.405	-27.105	-26.805	-26.505	-26.205	-25.905	-25.605	-25.305	-25.005	-24.705	-24.405	-24.105	-23.805	-23.505	-23.205	-22.905	-22.606	-22.306	-22.006	-21.706	-21.406	-21.106
-31.015	-30.768	-30.521	-30.275	-30.028	-29.781	-29.534	-29.287	-29.04	-28.793	-28.546	-28.299	-28.052	-27.806	-27.559	-27.312	-27.065	-26.818	-26.571	-26.324	-26.077	-25.83	-25.583	-25.337	-25.09	-24.843	-24.596	-24.349	-24.102	-23.855	-23.608	-23.361	-23.114	-22.867	-22.621	-22.374	-22.127	-21.88	-21.633	-21.386	-21.139	-20.892	-20.645	-20.398	-20.152	-19.905	-19.658	-19.411	-19.164	-18.917
-41.01	-40.654	-40.299	-39.944	-39.589	-39.233	-38.878	-38.523	-38.168	-37.812	-37.457	-37.102	-36.747	-36.391	-36.036	-35.681	-35.326	-34.97	-34.615	-34.26	-33.905	-33.55	-33.194	-32.839	-32.484	-32.129	-31.773	-31.418	-31.063	-30.708	-30.352	-29.997	-29.642	-29.287	-28.931	-28.576	-28.221	-27.866	-27.51	-27.155	-26.8	-26.445	-26.089	-25.734	-25.379	-25.024	-24.669	-24.313	-23.958	-23.603
-38.903	-38.568	-38.232	-37.896	-37.561	-37.225	-36.89	-36.554	-36.218	-35.883	-35.547	-35.211	-34.876	-34.54	-34.204	-33.869	-33.533	-33.198	-32.862	-32.526	-32.191	-31.855	-31.519	-31.184	-30.848	-30.512	-30.177	-29.841	-29.506	-29.17	-28.834	-28.499	-28.163	-27.827	-27.492	-27.156	-26.82	-26.485	-26.149	-25.814	-25.478	-25.142	-24.807	-24.471	-24.135	-23.8	-23.464	-23.128	-22.793	-22.457
-35.022	-34.73	-34.438	-34.145	-33.853	-33.561	-33.269	-32.977	-32.684	-32.392	-32.1	-31.808	-31.516	-31.224	-30.931	-30.639	-30.347	-30.055	-29.763	-29.471	-29.178	-28.886	-28.594	-28.302	-28.01	-27.717	-27.425	-27.133	-26.841	-26.549	-26.257	-25.964	-25.672	-25.38	-25.088	-24.796	-24.503	-24.211	-23.919	-23.627	-23.335	-23.043	-22.75	-22.458	-22.166	-21.874	-21.582	-21.289	-20.997	-20.705
-34.833	-34.544	-34.254	-33.964	-33.674	-33.385	-33.095	-32.805	-32.515	-32.226	-31.936	-31.646	-31.356	-31.067	-30.777	-30.487	-30.197	-29.908	-29.618	-29.328	-29.038	-28.749	-28.459	-28.169	-27.879	-27.59	-27.3	-27.01	-26.721	-26.431	-26.141	-25.851	-25.562	-25.272	-24.982	-24.692	-24.403	-24.113	-23.823	-23.533	-23.244	-22.954	-22.664	-22.374	-22.085	-21.795	-21.505	-21.215	-20.926	-20.636
-46.824	-46.406	-45.988	-45.57	-45.152	-44.734	-44.316	-43.898	-43.48	-43.062	-42.644	-42.226	-41.808	-41.39	-40.972	-40.554	-40.136	-39.718	-39.3	-38.882	-38.464	-38.046	-37.628	-37.21	-36.792	-36.374	-35.956	-35.538	-35.12	-34.702	-34.284	-33.866	-33.448	-33.031	-32.613	-32.195	-31.777	-31.359	-30.941	-30.523	-30.105	-29.687	-29.269	-28.851	-28.433	-28.015	-27.597	-27.179	-26.761	-26.343
-45.742	-45.334	-44.926	-44.517	-44.109	-43.701	-43.292	-42.884	-42.476	-42.067	-41.659	-41.251	-40.842	-40.434	-40.026	-39.617	-39.209	-38.801	-38.392	-37.984	-37.576	-37.167	-36.759	-36.351	-35.942	-35.534	-35.126	-34.717	-34.309	-33.901	-33.492	-33.084	-32.676	-32.268	-31.859	-31.451	-31.043	-30.634	-30.226	-29.818	-29.409	-29.001	-28.593	-28.184	-27.776	-27.368	-26.959	-26.551	-26.143	-25.734
-38.72	-38.384	-38.048	-37.712	-37.376	-37.041	-36.705	-36.369	-36.033	-35.697	-35.362	-35.026	-34.69	-34.354	-34.018	-33.682	-33.347	-33.011	-32.675	-32.339	-32.003	-31.668	-31.332	-30.996	-30.66	-30.324	-29.989	-29.653	-29.317	-28.981	-28.645	-28.31	-27.974	-27.638	-27.302	-26.966	-26.63	-26.295	-25.959	-25.623	-25.287	-24.951	-24.616	-24.28	-23.944	-23.608	-23.272	-22.937	-22.601	-22.265
-41.39	-41.036	-40.682	-40.328	-39.974	-39.62	-39.266	-38.912	-38.559	-38.205	-37.851	-37.497	-37.143	-36.789	-36.435	-36.081	-35.727	-35.373	-35.02	-34.666	-34.312	-33.958	-33.604	-33.25	-32.896	-32.542	-32.188	-31.834	-31.481	-31.127	-30.773	-30.419	-30.065	-29.711	-29.357	-29.003	-28.649	-28.295	-27.942	-27.588	-27.234	-26.88	-26.526	-26.172	-25.818	-25.464	-25.11	-24.756	-24.403	-24.049
-38.647	-38.325	-38.004	-37.682	-37.361	-37.039	-36.718	-36.396	-36.075	-35.753	-35.432	-35.11	-34.789	-34.467	-34.146	-33.824	-33.503	-33.181	-32.859	-32.538	-32.216	-31.895	-31.573	-31.252	-30.93	-30.609	-30.287	-29.966	-29.644	-29.323	-29.001	-28.68	-28.358	-28.037	-27.715	-27.393	-27.072	-26.75	-26.429	-26.107	-25.786	-25.464	-25.143	-24.821	-24.5	-24.178	-23.857	-23.535	-23.214	-22.892
-43.109	-42.738	-42.367	-41.996	-41.624	-41.253	-40.882	-40.51	-40.139	-39.768	-39.397	-39.025	-38.654	-38.283	-37.911	-37.54	-37.169	-36.798	-36.426	-36.055	-35.684	-35.313	-34.941	-34.57	-34.199	-33.827	-33.456	-33.085	-32.714	-32.342	-31.971	-31.6	-31.228	-30.857	-30.486	-30.115	-29.743	-29.372	-29.001	-28.63	-28.258	-27.887	-27.516	-27.144	-26.773	-26.402	-26.031	-25.659	-25.288	-24.917
-36.676	-36.368	-36.059	-35.75	-35.441	-35.132	-34.824	-34.515	-34.206	-33.897	-33.588	-33.279	-32.971	-32.662	-32.353	-32.044	-31.735	-31.427	-31.118	-30.809	-30.5	-30.191	-29.882	-29.574	-29.265	-28.956	-28.647	-28.338	-28.03	-27.721	-27.412	-27.103	-26.794	-26.485	-26.177	-25.868	-25.559	-25.25	-24.941	-24.633	-24.324	-24.015	-23.706	-23.397	-23.089	-22.78	-22.471	-22.162	-21.853	-21.544
-33.031	-32.757	-32.484	-32.21	-31.937	-31.663	-31.389	-31.116	-30.842	-30.569	-30.295	-30.022	-29.748	-29.475	-29.201	-28.927	-28.654	-28.38	-28.107	-27.833	-27.56	-27.286	-27.013	-26.739	-26.465	-26.192	-25.918	-25.645	-25.371	-25.098	-24.824	-24.551	-24.277	-24.003	-23.73	-23.456	-23.183	-22.909	-22.636	-22.362	-22.089	-21.815	-21.541	-21.268	-20.994	-20.721	-20.447	-20.174	-19.9	-19.627
-32.593	-32.322	-32.05	-31.779	-31.508	-31.237	-30.966	-30.695	-30.424	-30.153	-29.881	-29.61	-29.339	-29.068	-28.797	-28.526	-28.255	-27.983	-27.712	-27.441	-27.17	-26.899	-26.628	-26.357	-26.086	-25.814	-25.543	-25.272	-25.001	-24.73	-24.459	-24.188	-23.917	-23.645	-23.374	-23.103	-22.832	-22.561	-22.29	-22.019	-21.748	-21.476	-21.205	-20.934	-20.663	-20.392	-20.121	-19.85	-19.579	-19.307
-31.631	-31.365	-31.099	-30.833	-30.567	-30.301	-30.035	-29.769	-29.503	-29.237	-28.971	-28.705	-28.439	-28.173	-27.907	-27.641	-27.375	-27.109	-26.843	-26.577	-26.311	-26.045	-25.779	-25.513	-25.247	-24.981	-24.715	-24.449	-24.183	-23.917	-23.651	-23.385	-23.119	-22.853	-22.587	-22.321	-22.055	-21.789	-21.523	-21.257	-20.991	-20.725	-20.459	-20.193	-19.926	-19.66	-19.394	-19.128	-18.862	-18.596
-43.684	-43.296	-42.908	-42.52	-42.132	-41.744	-41.356	-40.968	-40.58	-40.192	-39.804	-39.416	-39.028	-38.639	-38.251	-37.863	-37.475	-37.087	-36.699	-36.311	-35.923	-35.535	-35.147	-34.759	-34.371	-33.983	-33.595	-33.207	-32.819	-32.431	-32.043	-31.655	-31.267	-30.879	-30.491	-30.103	-29.715	-29.327	-28.939	-28.551	-28.163	-27.775	-27.387	-26.999	-26.611	-26.223	-25.835	-25.447	-25.059	-24.671
-35.245	-34.949	-34.654	-34.358	-34.062	-33.767	-33.471	-33.175	-32.88	-32.584	-32.288	-31.993	-31.697	-31.401	-31.106	-30.81	-30.515	-30.219	-29.923	-29.628	-29.332	-29.036	-28.741	-28.445	-28.149	-27.854	-27.558	-27.262	-26.967	-26.671	-26.375	-26.08	-25.784	-25.488	-25.193	-24.897	-24.602	-24.306	-24.01	-23.715	-23.419	-23.123	-22.828	-22.532	-22.236	-21.941	-21.645	-21.349	-21.054	-20.758
-57.607	-57.08	-56.553	-56.026	-55.499	-54.973	-54.446	-53.919	-53.392	-52.865	-52.339	-51.812	-51.285	-50.758	-50.231	-49.705	-49.178	-48.651	-48.124	-47.597	-47.071	-46.544	-46.017	-45.49	-44.963	-44.437	-43.91	-43.383	-42.856	-42.329	-41.803	-41.276	-40.749	-40.222	-39.695	-39.169	-38.642	-38.115	-37.588	-37.061	-36.535	-36.008	-35.481	-34.954	-34.428	-33.901	-33.374	-32.847	-32.32	-31.794
-38.482	-38.156	-37.829	-37.503	-37.176	-36.85	-36.523	-36.197	-35.87	-35.544	-35.217	-34.891	-34.564	-34.238	-33.911	-33.585	-33.258	-32.932	-32.605	-32.279	-31.953	-31.626	-31.3	-30.973	-30.647	-30.32	-29.994	-29.667	-29.341	-29.014	-28.688	-28.361	-28.035	-27.708	-27.382	-27.055	-26.729	-26.402	-26.076	-25.749	-25.423	-25.097	-24.77	-24.444	-24.117	-23.791	-23.464	-23.138	-22.811	-22.485
-37.951	-37.621	-37.291	-36.961	-36.631	-36.301	-35.971	-35.641	-35.311	-34.981	-34.651	-34.321	-33.991	-33.661	-33.331	-33	-32.67	-32.34	-32.01	-31.68	-31.35	-31.02	-30.69	-30.36	-30.03	-29.7	-29.37	-29.04	-28.71	-28.38	-28.049	-27.719	-27.389	-27.059	-26.729	-26.399	-26.069	-25.739	-25.409	-25.079	-24.749	-24.419	-24.089	-23.759	-23.429	-23.099	-22.768	-22.438	-22.108	-21.778
-39.598	-39.253	-38.908	-38.563	-38.218	-37.873	-37.527	-37.182	-36.837	-36.492	-36.147	-35.802	-35.457	-35.112	-34.767	-34.422	-34.076	-33.731	-33.386	-33.041	-32.696	-32.351	-32.006	-31.661	-31.316	-30.971	-30.625	-30.28	-29.935	-29.59	-29.245	-28.9	-28.555	-28.21	-27.865	-27.519	-27.174	-26.829	-26.484	-26.139	-25.794	-25.449	-25.104	-24.759	-24.414	-24.068	-23.723	-23.378	-23.033	-22.688
-45.602	-45.189	-44.776	-44.362	-43.949	-43.536	-43.123	-42.71	-42.297	-41.884	-41.471	-41.058	-40.645	-40.232	-39.819	-39.405	-38.992	-38.579	-38.166	-37.753	-37.34	-36.927	-36.514	-36.101	-35.688	-35.275	-34.861	-34.448	-34.035	-33.622	-33.209	-32.796	-32.383	-31.97	-31.557	-31.144	-30.731	-30.317	-29.904	-29.491	-29.078	-28.665	-28.252	-27.839	-27.426	-27.013	-26.6	-26.187	-25.773	-25.36
-32.539	-32.263	-31.987	-31.711	-31.434	-31.158	-30.882	-30.606	-30.33	-30.054	-29.778	-29.502	-29.226	-28.95	-28.674	-28.398	-28.122	-27.846	-27.57	-27.294	-27.018	-26.742	-26.466	-26.19	-25.914	-25.638	-25.362	-25.086	-24.81	-24.534	-24.257	-23.981	-23.705	-23.429	-23.153	-22.877	-22.601	-22.325	-22.049	-21.773	-21.497	-21.221	-20.945	-20.669	-20.393	-20.117	-19.841	-19.565	-19.289	-19.013
-33.848	-33.568	-33.287	-33.006	-32.725	-32.444	-32.164	-31.883	-31.602	-31.321	-31.04	-30.76	-30.479	-30.198	-29.917	-29.636	-29.356	-29.075	-28.794	-28.513	-28.232	-27.952	-27.671	-27.39	-27.109	-26.828	-26.548	-26.267	-25.986	-25.705	-25.424	-25.144	-24.863	-24.582	-24.301	-24.02	-23.74	-23.459	-23.178	-22.897	-22.616	-22.336	-22.055	-21.774	-21.493	-21.212	-20.932	-20.651	-20.37	-20.089
-32.043	-31.78	-31.516	-31.252	-30.988	-30.724	-30.46	-30.196	-29.932	-29.668	-29.404	-29.141	-28.877	-28.613	-28.349	-28.085	-27.821	-27.557	-27.293	-27.029	-26.766	-26.502	-26.238	-25.974	-25.71	-25.446	-25.182	-24.918	-24.654	-24.39	-24.127	-23.863	-23.599	-23.335	-23.071	-22.807	-22.543	-22.279	-22.015	-21.751	-21.488	-21.224	-20.96	-20.696	-20.432	-20.168	-19.904	-19.64	-19.376	-19.112
-33.261	-32.986	-32.712	-32.438	-32.164	-31.889	-31.615	-31.341	-31.066	-30.792	-30.518	-30.244	-29.969	-29.695	-29.421	-29.147	-28.872	-28.598	-28.324	-28.05	-27.775	-27.501	-27.227	-26.953	-26.678	-26.404	-26.13	-25.856	-25.581	-25.307	-25.033	-24.758	-24.484	-24.21	-23.936	-23.661	-23.387	-23.113	-22.839	-22.564	-22.29	-22.016	-21.742	-21.467	-21.193	-20.919	-20.645	-20.37	-20.096	-19.822
-35.12	-34.826	-34.531	-34.236	-33.941	-33.646	-33.352	-33.057	-32.762	-32.467	-32.172	-31.877	-31.583	-31.288	-30.993	-30.698	-30.403	-30.108	-29.814	-29.519	-29.224	-28.929	-28.634	-28.34	-28.045	-27.75	-27.455	-27.16	-26.865	-26.571	-26.276	-25.981	-25.686	-25.391	-25.097	-24.802	-24.507	-24.212	-23.917	-23.622	-23.328	-23.033	-22.738	-22.443	-22.148	-21.854	-21.559	-21.264	-20.969	-20.674
-42.009	-41.642	-41.275	-40.908	-40.541	-40.174	-39.807	-39.44	-39.074	-38.707	-38.34	-37.973	-37.606	-37.239	-36.872	-36.505	-36.138	-35.772	-35.405	-35.038	-34.671	-34.304	-33.937	-33.57	-33.203	-32.836	-32.47	-32.103	-31.736	-31.369	-31.002	-30.635	-30.268	-29.901	-29.534	-29.167	-28.801	-28.434	-28.067	-27.7	-27.333	-26.966	-26.599	-26.232	-25.865	-25.499	-25.132	-24.765	-24.398	-24.031
-37.061	-36.747	-36.432	-36.118	-35.804	-35.49	-35.176	-34.861	-34.547	-34.233	-33.919	-33.604	-33.29	-32.976	-32.662	-32.347	-32.033	-31.719	-31.405	-31.09	-30.776	-30.462	-30.148	-29.833	-29.519	-29.205	-28.891	-28.576	-28.262	-27.948	-27.634	-27.32	-27.005	-26.691	-26.377	-26.063	-25.748	-25.434	-25.12	-24.806	-24.491	-24.177	-23.863	-23.549	-23.234	-22.92	-22.606	-22.292	-21.977	-21.663
-31.185	-30.933	-30.681	-30.429	-30.177	-29.925	-29.672	-29.42	-29.168	-28.916	-28.664	-28.412	-28.16	-27.908	-27.656	-27.404	-27.152	-26.9	-26.648	-26.396	-26.144	-25.892	-25.64	-25.387	-25.135	-24.883	-24.631	-24.379	-24.127	-23.875	-23.623	-23.371	-23.119	-22.867	-22.615	-22.363	-22.111	-21.859	-21.607	-21.355	-21.102	-20.85	-20.598	-20.346	-20.094	-19.842	-19.59	-19.338	-19.086	-18.834
-34.795	-34.498	-34.201	-33.903	-33.606	-33.309	-33.012	-32.714	-32.417	-32.12	-31.822	-31.525	-31.228	-30.931	-30.633	-30.336	-30.039	-29.742	-29.444	-29.147	-28.85	-28.552	-28.255	-27.958	-27.661	-27.363	-27.066	-26.769	-26.472	-26.174	-25.877	-25.58	-25.282	-24.985	-24.688	-24.391	-24.093	-23.796	-23.499	-23.201	-22.904	-22.607	-22.31	-22.012	-21.715	-21.418	-21.121	-20.823	-20.526	-20.229
-32.148	-31.888	-31.628	-31.368	-31.108	-30.849	-30.589	-30.329	-30.069	-29.809	-29.549	-29.29	-29.03	-28.77	-28.51	-28.25	-27.99	-27.731	-27.471	-27.211	-26.951	-26.691	-26.431	-26.172	-25.912	-25.652	-25.392	-25.132	-24.872	-24.613	-24.353	-24.093	-23.833	-23.573	-23.313	-23.054	-22.794	-22.534	-22.274	-22.014	-21.754	-21.495	-21.235	-20.975	-20.715	-20.455	-20.195	-19.936	-19.676	-19.416
-35.077	-34.787	-34.497	-34.207	-33.917	-33.627	-33.337	-33.048	-32.758	-32.468	-32.178	-31.888	-31.598	-31.308	-31.018	-30.728	-30.438	-30.148	-29.858	-29.568	-29.278	-28.988	-28.698	-28.408	-28.118	-27.828	-27.538	-27.248	-26.958	-26.668	-26.378	-26.088	-25.798	-25.508	-25.218	-24.928	-24.638	-24.348	-24.058	-23.768	-23.478	-23.189	-22.899	-22.609	-22.319	-22.029	-21.739	-21.449	-21.159	-20.869
-39.692	-39.353	-39.014	-38.675	-38.336	-37.997	-37.658	-37.319	-36.98	-36.64	-36.301	-35.962	-35.623	-35.284	-34.945	-34.606	-34.267	-33.928	-33.589	-33.25	-32.911	-32.572	-32.232	-31.893	-31.554	-31.215	-30.876	-30.537	-30.198	-29.859	-29.52	-29.181	-28.842	-28.503	-28.164	-27.824	-27.485	-27.146	-26.807	-26.468	-26.129	-25.79	-25.451	-25.112	-24.773	-24.434	-24.095	-23.756	-23.416	-23.077
-38.534	-38.203	-37.871	-37.539	-37.208	-36.876	-36.545	-36.213	-35.881	-35.55	-35.218	-34.887	-34.555	-34.223	-33.892	-33.56	-33.229	-32.897	-32.565	-32.234	-31.902	-31.571	-31.239	-30.907	-30.576	-30.244	-29.913	-29.581	-29.249	-28.918	-28.586	-28.255	-27.923	-27.591	-27.26	-26.928	-26.597	-26.265	-25.933	-25.602	-25.27	-24.939	-24.607	-24.275	-23.944	-23.612	-23.281	-22.949	-22.617	-22.286
-34.463	-34.177	-33.89	-33.604	-33.318	-33.032	-32.746	-32.46	-32.174	-31.888	-31.602	-31.316	-31.03	-30.744	-30.458	-30.172	-29.886	-29.6	-29.314	-29.028	-28.742	-28.456	-28.17	-27.884	-27.597	-27.311	-27.025	-26.739	-26.453	-26.167	-25.881	-25.595	-25.309	-25.023	-24.737	-24.451	-24.165	-23.879	-23.593	-23.307	-23.021	-22.735	-22.449	-22.163	-21.877	-21.591	-21.305	-21.018	-20.732	-20.446
-37.164	-36.843	-36.523	-36.202	-35.882	-35.561	-35.241	-34.92	-34.6	-34.279	-33.959	-33.638	-33.318	-32.997	-32.677	-32.356	-32.036	-31.715	-31.395	-31.074	-30.754	-30.433	-30.113	-29.792	-29.472	-29.151	-28.831	-28.51	-28.19	-27.869	-27.549	-27.228	-26.908	-26.587	-26.267	-25.946	-25.626	-25.305	-24.985	-24.664	-24.344	-24.023	-23.703	-23.382	-23.061	-22.741	-22.42	-22.1	-21.779	-21.459
-34.308	-34.015	-33.723	-33.43	-33.137	-32.844	-32.551	-32.258	-31.965	-31.672	-31.379	-31.086	-30.793	-30.5	-30.207	-29.914	-29.622	-29.329	-29.036	-28.743	-28.45	-28.157	-27.864	-27.571	-27.278	-26.985	-26.692	-26.399	-26.106	-25.814	-25.521	-25.228	-24.935	-24.642	-24.349	-24.056	-23.763	-23.47	-23.177	-22.884	-22.591	-22.298	-22.005	-21.713	-21.42	-21.127	-20.834	-20.541	-20.248	-19.955
-32.324	-32.06	-31.796	-31.531	-31.267	-31.003	-30.739	-30.474	-30.21	-29.946	-29.681	-29.417	-29.153	-28.889	-28.624	-28.36	-28.096	-27.832	-27.567	-27.303	-27.039	-26.774	-26.51	-26.246	-25.982	-25.717	-25.453	-25.189	-24.924	-24.66	-24.396	-24.132	-23.867	-23.603	-23.339	-23.074	-22.81	-22.546	-22.282	-22.017	-21.753	-21.489	-21.225	-20.96	-20.696	-20.432	-20.167	-19.903	-19.639	-19.375
-37.526	-37.208	-36.889	-36.571	-36.253	-35.935	-35.616	-35.298	-34.98	-34.662	-34.343	-34.025	-33.707	-33.389	-33.07	-32.752	-32.434	-32.116	-31.797	-31.479	-31.161	-30.843	-30.524	-30.206	-29.888	-29.57	-29.251	-28.933	-28.615	-28.297	-27.978	-27.66	-27.342	-27.023	-26.705	-26.387	-26.069	-25.75	-25.432	-25.114	-24.796	-24.477	-24.159	-23.841	-23.523	-23.204	-22.886	-22.568	-22.25	-21.931
-32.969	-32.696	-32.423	-32.15	-31.877	-31.604	-31.332	-31.059	-30.786	-30.513	-30.24	-29.967	-29.694	-29.422	-29.149	-28.876	-28.603	-28.33	-28.057	-27.784	-27.511	-27.239	-26.966	-26.693	-26.42	-26.147	-25.874	-25.601	-25.329	-25.056	-24.783	-24.51	-24.237	-23.964	-23.691	-23.418	-23.146	-22.873	-22.6	-22.327	-22.054	-21.781	-21.508	-21.236	-20.963	-20.69	-20.417	-20.144	-19.871	-19.598
-32.84	-32.567	-32.294	-32.021	-31.748	-31.475	-31.202	-30.929	-30.657	-30.384	-30.111	-29.838	-29.565	-29.292	-29.019	-28.746	-28.473	-28.2	-27.927	-27.654	-27.381	-27.108	-26.836	-26.563	-26.29	-26.017	-25.744	-25.471	-25.198	-24.925	-24.652	-24.379	-24.106	-23.833	-23.56	-23.287	-23.015	-22.742	-22.469	-22.196	-21.923	-21.65	-21.377	-21.104	-20.831	-20.558	-20.285	-20.012	-19.739	-19.466
-38.707	-38.372	-38.036	-37.701	-37.366	-37.031	-36.696	-36.361	-36.026	-35.691	-35.356	-35.02	-34.685	-34.35	-34.015	-33.68	-33.345	-33.01	-32.675	-32.339	-32.004	-31.669	-31.334	-30.999	-30.664	-30.329	-29.994	-29.659	-29.323	-28.988	-28.653	-28.318	-27.983	-27.648	-27.313	-26.978	-26.643	-26.307	-25.972	-25.637	-25.302	-24.967	-24.632	-24.297	-23.962	-23.626	-23.291	-22.956	-22.621	-22.286
-41.858	-41.489	-41.12	-40.751	-40.382	-40.013	-39.644	-39.275	-38.906	-38.537	-38.168	-37.799	-37.43	-37.061	-36.693	-36.324	-35.955	-35.586	-35.217	-34.848	-34.479	-34.11	-33.741	-33.372	-33.003	-32.634	-32.265	-31.896	-31.527	-31.159	-30.79	-30.421	-30.052	-29.683	-29.314	-28.945	-28.576	-28.207	-27.838	-27.469	-27.1	-26.731	-26.362	-25.993	-25.624	-25.256	-24.887	-24.518	-24.149	-23.78
-33.482	-33.203	-32.923	-32.643	-32.363	-32.084	-31.804	-31.524	-31.244	-30.965	-30.685	-30.405	-30.125	-29.846	-29.566	-29.286	-29.006	-28.726	-28.447	-28.167	-27.887	-27.607	-27.328	-27.048	-26.768	-26.488	-26.209	-25.929	-25.649	-25.369	-25.09	-24.81	-24.53	-24.25	-23.971	-23.691	-23.411	-23.131	-22.852	-22.572	-22.292	-22.012	-21.733	-21.453	-21.173	-20.893	-20.613	-20.334	-20.054	-19.774
-40.778	-40.422	-40.066	-39.709	-39.353	-38.997	-38.64	-38.284	-37.928	-37.571	-37.215	-36.858	-36.502	-36.146	-35.789	-35.433	-35.077	-34.72	-34.364	-34.008	-33.651	-33.295	-32.939	-32.582	-32.226	-31.869	-31.513	-31.157	-30.8	-30.444	-30.088	-29.731	-29.375	-29.019	-28.662	-28.306	-27.95	-27.593	-27.237	-26.881	-26.524	-26.168	-25.811	-25.455	-25.099	-24.742	-24.386	-24.03	-23.673	-23.317
-35.245	-34.945	-34.646	-34.346	-34.047	-33.747	-33.448	-33.148	-32.849	-32.549	-32.25	-31.95	-31.651	-31.351	-31.052	-30.752	-30.453	-30.153	-29.854	-29.554	-29.255	-28.955	-28.656	-28.356	-28.057	-27.757	-27.458	-27.158	-26.859	-26.559	-26.26	-25.96	-25.661	-25.361	-25.062	-24.762	-24.463	-24.163	-23.864	-23.564	-23.265	-22.965	-22.666	-22.366	-22.067	-21.767	-21.468	-21.168	-20.869	-20.569
-38.498	-38.168	-37.837	-37.506	-37.175	-36.844	-36.513	-36.183	-35.852	-35.521	-35.19	-34.859	-34.528	-34.198	-33.867	-33.536	-33.205	-32.874	-32.543	-32.213	-31.882	-31.551	-31.22	-30.889	-30.558	-30.228	-29.897	-29.566	-29.235	-28.904	-28.573	-28.243	-27.912	-27.581	-27.25	-26.919	-26.588	-26.258	-25.927	-25.596	-25.265	-24.934	-24.603	-24.273	-23.942	-23.611	-23.28	-22.949	-22.618	-22.288
-32.555	-32.288	-32.02	-31.753	-31.485	-31.218	-30.951	-30.683	-30.416	-30.148	-29.881	-29.614	-29.346	-29.079	-28.811	-28.544	-28.277	-28.009	-27.742	-27.474	-27.207	-26.94	-26.672	-26.405	-26.137	-25.87	-25.603	-25.335	-25.068	-24.8	-24.533	-24.266	-23.998	-23.731	-23.463	-23.196	-22.929	-22.661	-22.394	-22.126	-21.859	-21.591	-21.324	-21.057	-20.789	-20.522	-20.254	-19.987	-19.72	-19.452
-41.58	-41.218	-40.856	-40.494	-40.132	-39.77	-39.408	-39.046	-38.684	-38.322	-37.96	-37.598	-37.236	-36.874	-36.512	-36.15	-35.788	-35.426	-35.064	-34.703	-34.341	-33.979	-33.617	-33.255	-32.893	-32.531	-32.169	-31.807	-31.445	-31.083	-30.721	-30.359	-29.997	-29.635	-29.273	-28.911	-28.549	-28.187	-27.825	-27.463	-27.101	-26.739	-26.377	-26.016	-25.654	-25.292	-24.93	-24.568	-24.206	-23.844
-40.956	-40.593	-40.229	-39.866	-39.503	-39.14	-38.776	-38.413	-38.05	-37.687	-37.323	-36.96	-36.597	-36.234	-35.87	-35.507	-35.144	-34.781	-34.418	-34.054	-33.691	-33.328	-32.965	-32.601	-32.238	-31.875	-31.512	-31.148	-30.785	-30.422	-30.059	-29.695	-29.332	-28.969	-28.606	-28.242	-27.879	-27.516	-27.153	-26.79	-26.426	-26.063	-25.7	-25.337	-24.973	-24.61	-24.247	-23.884	-23.52	-23.157
-37.667	-37.339	-37.011	-36.684	-36.356	-36.028	-35.701	-35.373	-35.045	-34.718	-34.39	-34.062	-33.734	-33.407	-33.079	-32.751	-32.424	-32.096	-31.768	-31.441	-31.113	-30.785	-30.458	-30.13	-29.802	-29.475	-29.147	-28.819	-28.492	-28.164	-27.836	-27.509	-27.181	-26.853	-26.525	-26.198	-25.87	-25.542	-25.215	-24.887	-24.559	-24.232	-23.904	-23.576	-23.249	-22.921	-22.593	-22.266	-21.938	-21.61
-36.521	-36.207	-35.894	-35.58	-35.267	-34.953	-34.64	-34.326	-34.013	-33.699	-33.386	-33.072	-32.759	-32.445	-32.131	-31.818	-31.504	-31.191	-30.877	-30.564	-30.25	-29.937	-29.623	-29.31	-28.996	-28.683	-28.369	-28.056	-27.742	-27.429	-27.115	-26.802	-26.488	-26.174	-25.861	-25.547	-25.234	-24.92	-24.607	-24.293	-23.98	-23.666	-23.353	-23.039	-22.726	-22.412	-22.099	-21.785	-21.472	-21.158
-39.963	-39.616	-39.27	-38.924	-38.578	-38.232	-37.886	-37.54	-37.194	-36.848	-36.501	-36.155	-35.809	-35.463	-35.117	-34.771	-34.425	-34.079	-33.733	-33.386	-33.04	-32.694	-32.348	-32.002	-31.656	-31.31	-30.964	-30.618	-30.271	-29.925	-29.579	-29.233	-28.887	-28.541	-28.195	-27.849	-27.503	-27.156	-26.81	-26.464	-26.118	-25.772	-25.426	-25.08	-24.734	-24.388	-24.041	-23.695	-23.349	-23.003
-35.868	-35.565	-35.263	-34.96	-34.657	-34.355	-34.052	-33.749	-33.447	-33.144	-32.841	-32.538	-32.236	-31.933	-31.63	-31.328	-31.025	-30.722	-30.42	-30.117	-29.814	-29.511	-29.209	-28.906	-28.603	-28.301	-27.998	-27.695	-27.393	-27.09	-26.787	-26.484	-26.182	-25.879	-25.576	-25.274	-24.971	-24.668	-24.366	-24.063	-23.76	-23.458	-23.155	-22.852	-22.549	-22.247	-21.944	-21.641	-21.339	-21.036
-29.819	-29.569	-29.319	-29.069	-28.819	-28.57	-28.32	-28.07	-27.82	-27.57	-27.32	-27.071	-26.821	-26.571	-26.321	-26.071	-25.821	-25.572	-25.322	-25.072	-24.822	-24.572	-24.322	-24.073	-23.823	-23.573	-23.323	-23.073	-22.823	-22.574	-22.324	-22.074	-21.824	-21.574	-21.324	-21.074	-20.825	-20.575	-20.325	-20.075	-19.825	-19.575	-19.326	-19.076	-18.826	-18.576	-18.326	-18.076	-17.827	-17.577
-36.116	-35.809	-35.503	-35.196	-34.889	-34.583	-34.276	-33.969	-33.663	-33.356	-33.05	-32.743	-32.436	-32.13	-31.823	-31.516	-31.21	-30.903	-30.597	-30.29	-29.983	-29.677	-29.37	-29.063	-28.757	-28.45	-28.143	-27.837	-27.53	-27.224	-26.917	-26.61	-26.304	-25.997	-25.69	-25.384	-25.077	-24.771	-24.464	-24.157	-23.851	-23.544	-23.237	-22.931	-22.624	-22.317	-22.011	-21.704	-21.398	-21.091
-34.699	-34.415	-34.132	-33.848	-33.564	-33.28	-32.997	-32.713	-32.429	-32.146	-31.862	-31.578	-31.295	-31.011	-30.727	-30.444	-30.16	-29.876	-29.593	-29.309	-29.025	-28.742	-28.458	-28.174	-27.891	-27.607	-27.323	-27.04	-26.756	-26.472	-26.189	-25.905	-25.621	-25.338	-25.054	-24.77	-24.487	-24.203	-23.919	-23.636	-23.352	-23.068	-22.785	-22.501	-22.217	-21.934	-21.65	-21.366	-21.083	-20.799
-34.107	-33.818	-33.53	-33.241	-32.953	-32.664	-32.375	-32.087	-31.798	-31.51	-31.221	-30.933	-30.644	-30.356	-30.067	-29.779	-29.49	-29.202	-28.913	-28.625	-28.336	-28.048	-27.759	-27.471	-27.182	-26.894	-26.605	-26.317	-26.028	-25.74	-25.451	-25.162	-24.874	-24.585	-24.297	-24.008	-23.72	-23.431	-23.143	-22.854	-22.566	-22.277	-21.989	-21.7	-21.412	-21.123	-20.835	-20.546	-20.258	-19.969
-32.335	-32.058	-31.782	-31.506	-31.23	-30.954	-30.678	-30.402	-30.126	-29.849	-29.573	-29.297	-29.021	-28.745	-28.469	-28.193	-27.917	-27.641	-27.364	-27.088	-26.812	-26.536	-26.26	-25.984	-25.708	-25.432	-25.155	-24.879	-24.603	-24.327	-24.051	-23.775	-23.499	-23.223	-22.947	-22.67	-22.394	-22.118	-21.842	-21.566	-21.29	-21.014	-20.738	-20.461	-20.185	-19.909	-19.633	-19.357	-19.081	-18.805
-41.435	-41.072	-40.709	-40.346	-39.983	-39.619	-39.256	-38.893	-38.53	-38.167	-37.804	-37.441	-37.077	-36.714	-36.351	-35.988	-35.625	-35.262	-34.898	-34.535	-34.172	-33.809	-33.446	-33.083	-32.72	-32.356	-31.993	-31.63	-31.267	-30.904	-30.541	-30.178	-29.814	-29.451	-29.088	-28.725	-28.362	-27.999	-27.636	-27.272	-26.909	-26.546	-26.183	-25.82	-25.457	-25.093	-24.73	-24.367	-24.004	-23.641
-33.502	-33.224	-32.946	-32.668	-32.39	-32.113	-31.835	-31.557	-31.279	-31.001	-30.723	-30.445	-30.168	-29.89	-29.612	-29.334	-29.056	-28.778	-28.501	-28.223	-27.945	-27.667	-27.389	-27.111	-26.833	-26.556	-26.278	-26	-25.722	-25.444	-25.166	-24.888	-24.611	-24.333	-24.055	-23.777	-23.499	-23.221	-22.944	-22.666	-22.388	-22.11	-21.832	-21.554	-21.276	-20.999	-20.721	-20.443	-20.165	-19.887
-34.018	-33.735	-33.453	-33.17	-32.887	-32.604	-32.321	-32.038	-31.755	-31.472	-31.189	-30.906	-30.624	-30.341	-30.058	-29.775	-29.492	-29.209	-28.926	-28.643	-28.36	-28.077	-27.795	-27.512	-27.229	-26.946	-26.663	-26.38	-26.097	-25.814	-25.531	-25.248	-24.966	-24.683	-24.4	-24.117	-23.834	-23.551	-23.268	-22.985	-22.702	-22.419	-22.137	-21.854	-21.571	-21.288	-21.005	-20.722	-20.439	-20.156
-35.071	-34.782	-34.494	-34.206	-33.918	-33.629	-33.341	-33.053	-32.765	-32.476	-32.188	-31.9	-31.612	-31.323	-31.035	-30.747	-30.459	-30.17	-29.882	-29.594	-29.306	-29.017	-28.729	-28.441	-28.153	-27.864	-27.576	-27.288	-27	-26.711	-26.423	-26.135	-25.847	-25.558	-25.27	-24.982	-24.694	-24.405	-24.117	-23.829	-23.541	-23.252	-22.964	-22.676	-22.388	-22.099	-21.811	-21.523	-21.235	-20.946
-42.074	-41.712	-41.35	-40.988	-40.627	-40.265	-39.903	-39.541	-39.179	-38.817	-38.455	-38.093	-37.732	-37.37	-37.008	-36.646	-36.284	-35.922	-35.56	-35.198	-34.837	-34.475	-34.113	-33.751	-33.389	-33.027	-32.665	-32.303	-31.942	-31.58	-31.218	-30.856	-30.494	-30.132	-29.77	-29.408	-29.047	-28.685	-28.323	-27.961	-27.599	-27.237	-26.875	-26.513	-26.152	-25.79	-25.428	-25.066	-24.704	-24.342
-34.931	-34.636	-34.341	-34.045	-33.75	-33.455	-33.16	-32.864	-32.569	-32.274	-31.978	-31.683	-31.388	-31.093	-30.797	-30.502	-30.207	-29.911	-29.616	-29.321	-29.026	-28.73	-28.435	-28.14	-27.844	-27.549	-27.254	-26.959	-26.663	-26.368	-26.073	-25.777	-25.482	-25.187	-24.892	-24.596	-24.301	-24.006	-23.71	-23.415	-23.12	-22.825	-22.529	-22.234	-21.939	-21.644	-21.348	-21.053	-20.758	-20.462
-33.75	-33.472	-33.194	-32.917	-32.639	-32.361	-32.084	-31.806	-31.528	-31.251	-30.973	-30.695	-30.418	-30.14	-29.862	-29.585	-29.307	-29.029	-28.752	-28.474	-28.196	-27.919	-27.641	-27.363	-27.086	-26.808	-26.53	-26.252	-25.975	-25.697	-25.419	-25.142	-24.864	-24.586	-24.309	-24.031	-23.753	-23.476	-23.198	-22.92	-22.643	-22.365	-22.087	-21.81	-21.532	-21.254	-20.977	-20.699	-20.421	-20.144
-33.711	-33.431	-33.152	-32.873	-32.594	-32.315	-32.036	-31.757	-31.478	-31.199	-30.92	-30.64	-30.361	-30.082	-29.803	-29.524	-29.245	-28.966	-28.687	-28.408	-28.129	-27.849	-27.57	-27.291	-27.012	-26.733	-26.454	-26.175	-25.896	-25.617	-25.338	-25.058	-24.779	-24.5	-24.221	-23.942	-23.663	-23.384	-23.105	-22.826	-22.547	-22.267	-21.988	-21.709	-21.43	-21.151	-20.872	-20.593	-20.314	-20.035
-36.994	-36.684	-36.374	-36.064	-35.755	-35.445	-35.135	-34.825	-34.516	-34.206	-33.896	-33.586	-33.276	-32.967	-32.657	-32.347	-32.037	-31.728	-31.418	-31.108	-30.798	-30.488	-30.179	-29.869	-29.559	-29.249	-28.94	-28.63	-28.32	-28.01	-27.7	-27.391	-27.081	-26.771	-26.461	-26.152	-25.842	-25.532	-25.222	-24.912	-24.603	-24.293	-23.983	-23.673	-23.364	-23.054	-22.744	-22.434	-22.124	-21.815
-32.779	-32.508	-32.237	-31.966	-31.695	-31.424	-31.152	-30.881	-30.61	-30.339	-30.068	-29.797	-29.526	-29.255	-28.984	-28.713	-28.442	-28.17	-27.899	-27.628	-27.357	-27.086	-26.815	-26.544	-26.273	-26.002	-25.731	-25.46	-25.188	-24.917	-24.646	-24.375	-24.104	-23.833	-23.562	-23.291	-23.02	-22.749	-22.478	-22.206	-21.935	-21.664	-21.393	-21.122	-20.851	-20.58	-20.309	-20.038	-19.767	-19.495
-37.432	-37.11	-36.788	-36.465	-36.143	-35.821	-35.498	-35.176	-34.854	-34.531	-34.209	-33.887	-33.565	-33.242	-32.92	-32.598	-32.275	-31.953	-31.631	-31.308	-30.986	-30.664	-30.341	-30.019	-29.697	-29.374	-29.052	-28.73	-28.408	-28.085	-27.763	-27.441	-27.118	-26.796	-26.474	-26.151	-25.829	-25.507	-25.184	-24.862	-24.54	-24.217	-23.895	-23.573	-23.251	-22.928	-22.606	-22.284	-21.961	-21.639
-37.882	-37.56	-37.238	-36.916	-36.594	-36.272	-35.95	-35.628	-35.306	-34.983	-34.661	-34.339	-34.017	-33.695	-33.373	-33.051	-32.729	-32.407	-32.085	-31.763	-31.441	-31.119	-30.797	-30.475	-30.153	-29.831	-29.509	-29.187	-28.865	-28.543	-28.221	-27.899	-27.577	-27.254	-26.932	-26.61	-26.288	-25.966	-25.644	-25.322	-25	-24.678	-24.356	-24.034	-23.712	-23.39	-23.068	-22.746	-22.424	-22.102
-40.319	-39.968	-39.617	-39.266	-38.916	-38.565	-38.214	-37.863	-37.512	-37.161	-36.81	-36.459	-36.108	-35.757	-35.406	-35.055	-34.704	-34.354	-34.003	-33.652	-33.301	-32.95	-32.599	-32.248	-31.897	-31.546	-31.195	-30.844	-30.493	-30.142	-29.791	-29.441	-29.09	-28.739	-28.388	-28.037	-27.686	-27.335	-26.984	-26.633	-26.282	-25.931	-25.58	-25.229	-24.879	-24.528	-24.177	-23.826	-23.475	-23.124
-32.847	-32.568	-32.29	-32.012	-31.733	-31.455	-31.177	-30.898	-30.62	-30.342	-30.063	-29.785	-29.507	-29.228	-28.95	-28.672	-28.393	-28.115	-27.837	-27.558	-27.28	-27.002	-26.723	-26.445	-26.167	-25.889	-25.61	-25.332	-25.054	-24.775	-24.497	-24.219	-23.94	-23.662	-23.384	-23.105	-22.827	-22.549	-22.27	-21.992	-21.714	-21.435	-21.157	-20.879	-20.6	-20.322	-20.044	-19.765	-19.487	-19.209
-36.975	-36.654	-36.334	-36.013	-35.692	-35.371	-35.05	-34.729	-34.408	-34.087	-33.766	-33.445	-33.125	-32.804	-32.483	-32.162	-31.841	-31.52	-31.199	-30.878	-30.557	-30.237	-29.916	-29.595	-29.274	-28.953	-28.632	-28.311	-27.99	-27.669	-27.348	-27.028	-26.707	-26.386	-26.065	-25.744	-25.423	-25.102	-24.781	-24.46	-24.139	-23.819	-23.498	-23.177	-22.856	-22.535	-22.214	-21.893	-21.572	-21.251
-37.1	-36.789	-36.478	-36.168	-35.857	-35.546	-35.236	-34.925	-34.614	-34.304	-33.993	-33.682	-33.372	-33.061	-32.75	-32.44	-32.129	-31.818	-31.508	-31.197	-30.886	-30.576	-30.265	-29.954	-29.644	-29.333	-29.022	-28.711	-28.401	-28.09	-27.779	-27.469	-27.158	-26.847	-26.537	-26.226	-25.915	-25.605	-25.294	-24.983	-24.673	-24.362	-24.051	-23.741	-23.43	-23.119	-22.809	-22.498	-22.187	-21.877
-37.827	-37.505	-37.182	-36.86	-36.538	-36.216	-35.894	-35.572	-35.249	-34.927	-34.605	-34.283	-33.961	-33.638	-33.316	-32.994	-32.672	-32.35	-32.028	-31.705	-31.383	-31.061	-30.739	-30.417	-30.094	-29.772	-29.45	-29.128	-28.806	-28.484	-28.161	-27.839	-27.517	-27.195	-26.873	-26.55	-26.228	-25.906	-25.584	-25.262	-24.94	-24.617	-24.295	-23.973	-23.651	-23.329	-23.006	-22.684	-22.362	-22.04
-33.108	-32.835	-32.562	-32.289	-32.016	-31.743	-31.47	-31.198	-30.925	-30.652	-30.379	-30.106	-29.833	-29.56	-29.287	-29.014	-28.741	-28.468	-28.195	-27.922	-27.649	-27.376	-27.103	-26.83	-26.557	-26.284	-26.011	-25.738	-25.465	-25.192	-24.919	-24.646	-24.373	-24.1	-23.827	-23.554	-23.281	-23.008	-22.735	-22.462	-22.19	-21.917	-21.644	-21.371	-21.098	-20.825	-20.552	-20.279	-20.006	-19.733
-35.464	-35.164	-34.864	-34.564	-34.264	-33.964	-33.664	-33.364	-33.064	-32.764	-32.464	-32.164	-31.864	-31.564	-31.264	-30.964	-30.664	-30.364	-30.064	-29.764	-29.464	-29.164	-28.864	-28.564	-28.264	-27.964	-27.664	-27.364	-27.064	-26.764	-26.464	-26.164	-25.865	-25.565	-25.265	-24.965	-24.665	-24.365	-24.065	-23.765	-23.465	-23.165	-22.865	-22.565	-22.265	-21.965	-21.665	-21.365	-21.065	-20.765
-30.931	-30.676	-30.421	-30.167	-29.912	-29.657	-29.402	-29.147	-28.892	-28.637	-28.382	-28.127	-27.872	-27.618	-27.363	-27.108	-26.853	-26.598	-26.343	-26.088	-25.833	-25.578	-25.323	-25.068	-24.814	-24.559	-24.304	-24.049	-23.794	-23.539	-23.284	-23.029	-22.774	-22.519	-22.265	-22.01	-21.755	-21.5	-21.245	-20.99	-20.735	-20.48	-20.225	-19.97	-19.715	-19.461	-19.206	-18.951	-18.696	-18.441
-35.49	-35.187	-34.885	-34.582	-34.279	-33.976	-33.674	-33.371	-33.068	-32.765	-32.463	-32.16	-31.857	-31.554	-31.251	-30.949	-30.646	-30.343	-30.04	-29.738	-29.435	-29.132	-28.829	-28.527	-28.224	-27.921	-27.618	-27.316	-27.013	-26.71	-26.407	-26.105	-25.802	-25.499	-25.196	-24.894	-24.591	-24.288	-23.985	-23.682	-23.38	-23.077	-22.774	-22.471	-22.169	-21.866	-21.563	-21.26	-20.958	-20.655
-38.123	-37.794	-37.464	-37.134	-36.804	-36.474	-36.144	-35.814	-35.484	-35.155	-34.825	-34.495	-34.165	-33.835	-33.505	-33.175	-32.845	-32.516	-32.186	-31.856	-31.526	-31.196	-30.866	-30.536	-30.206	-29.877	-29.547	-29.217	-28.887	-28.557	-28.227	-27.897	-27.567	-27.238	-26.908	-26.578	-26.248	-25.918	-25.588	-25.258	-24.928	-24.599	-24.269	-23.939	-23.609	-23.279	-22.949	-22.619	-22.289	-21.96
-33.608	-33.319	-33.029	-32.739	-32.45	-32.16	-31.87	-31.581	-31.291	-31.001	-30.712	-30.422	-30.132	-29.843	-29.553	-29.263	-28.974	-28.684	-28.394	-28.105	-27.815	-27.525	-27.236	-26.946	-26.656	-26.367	-26.077	-25.787	-25.498	-25.208	-24.918	-24.629	-24.339	-24.049	-23.76	-23.47	-23.18	-22.891	-22.601	-22.311	-22.022	-21.732	-21.442	-21.153	-20.863	-20.573	-20.284	-19.994	-19.704	-19.415
-39.384	-39.041	-38.698	-38.356	-38.013	-37.67	-37.328	-36.985	-36.642	-36.3	-35.957	-35.614	-35.272	-34.929	-34.586	-34.244	-33.901	-33.558	-33.216	-32.873	-32.53	-32.188	-31.845	-31.502	-31.16	-30.817	-30.474	-30.131	-29.789	-29.446	-29.103	-28.761	-28.418	-28.075	-27.733	-27.39	-27.047	-26.705	-26.362	-26.019	-25.677	-25.334	-24.991	-24.649	-24.306	-23.963	-23.621	-23.278	-22.935	-22.593
-35.313	-35.016	-34.719	-34.422	-34.124	-33.827	-33.53	-33.233	-32.935	-32.638	-32.341	-32.044	-31.746	-31.449	-31.152	-30.855	-30.557	-30.26	-29.963	-29.666	-29.368	-29.071	-28.774	-28.476	-28.179	-27.882	-27.585	-27.287	-26.99	-26.693	-26.396	-26.098	-25.801	-25.504	-25.207	-24.909	-24.612	-24.315	-24.018	-23.72	-23.423	-23.126	-22.829	-22.531	-22.234	-21.937	-21.64	-21.342	-21.045	-20.748
-43.735	-43.353	-42.971	-42.59	-42.208	-41.827	-41.445	-41.064	-40.682	-40.3	-39.919	-39.537	-39.156	-38.774	-38.393	-38.011	-37.629	-37.248	-36.866	-36.485	-36.103	-35.722	-35.34	-34.958	-34.577	-34.195	-33.814	-33.432	-33.051	-32.669	-32.287	-31.906	-31.524	-31.143	-30.761	-30.38	-29.998	-29.616	-29.235	-28.853	-28.472	-28.09	-27.709	-27.327	-26.945	-26.564	-26.182	-25.801	-25.419	-25.038
-37.911	-37.587	-37.262	-36.938	-36.613	-36.288	-35.964	-35.639	-35.314	-34.99	-34.665	-34.34	-34.016	-33.691	-33.367	-33.042	-32.717	-32.393	-32.068	-31.743	-31.419	-31.094	-30.769	-30.445	-30.12	-29.796	-29.471	-29.146	-28.822	-28.497	-28.172	-27.848	-27.523	-27.198	-26.874	-26.549	-26.225	-25.9	-25.575	-25.251	-24.926	-24.601	-24.277	-23.952	-23.627	-23.303	-22.978	-22.654	-22.329	-22.004
-34.887	-34.592	-34.296	-34	-33.705	-33.409	-33.113	-32.817	-32.522	-32.226	-31.93	-31.635	-31.339	-31.043	-30.748	-30.452	-30.156	-29.861	-29.565	-29.269	-28.974	-28.678	-28.382	-28.087	-27.791	-27.495	-27.199	-26.904	-26.608	-26.312	-26.017	-25.721	-25.425	-25.13	-24.834	-24.538	-24.243	-23.947	-23.651	-23.356	-23.06	-22.764	-22.468	-22.173	-21.877	-21.581	-21.286	-20.99	-20.694	-20.399
-35.165	-34.867	-34.568	-34.269	-33.97	-33.671	-33.372	-33.073	-32.774	-32.475	-32.176	-31.877	-31.578	-31.279	-30.98	-30.681	-30.382	-30.083	-29.784	-29.485	-29.186	-28.887	-28.588	-28.289	-27.99	-27.691	-27.392	-27.093	-26.794	-26.495	-26.196	-25.897	-25.599	-25.3	-25.001	-24.702	-24.403	-24.104	-23.805	-23.506	-23.207	-22.908	-22.609	-22.31	-22.011	-21.712	-21.413	-21.114	-20.815	-20.516
-32.149	-31.884	-31.62	-31.355	-31.091	-30.826	-30.562	-30.297	-30.032	-29.768	-29.503	-29.239	-28.974	-28.71	-28.445	-28.181	-27.916	-27.651	-27.387	-27.122	-26.858	-26.593	-26.329	-26.064	-25.8	-25.535	-25.271	-25.006	-24.741	-24.477	-24.212	-23.948	-23.683	-23.419	-23.154	-22.89	-22.625	-22.36	-22.096	-21.831	-21.567	-21.302	-21.038	-20.773	-20.509	-20.244	-19.98	-19.715	-19.45	-19.186
-41.406	-41.051	-40.695	-40.34	-39.985	-39.63	-39.274	-38.919	-38.564	-38.208	-37.853	-37.498	-37.142	-36.787	-36.432	-36.076	-35.721	-35.366	-35.011	-34.655	-34.3	-33.945	-33.589	-33.234	-32.879	-32.523	-32.168	-31.813	-31.457	-31.102	-30.747	-30.392	-30.036	-29.681	-29.326	-28.97	-28.615	-28.26	-27.904	-27.549	-27.194	-26.838	-26.483	-26.128	-25.773	-25.417	-25.062	-24.707	-24.351	-23.996
-34.856	-34.561	-34.266	-33.971	-33.677	-33.382	-33.087	-32.793	-32.498	-32.203	-31.908	-31.614	-31.319	-31.024	-30.73	-30.435	-30.14	-29.845	-29.551	-29.256	-28.961	-28.667	-28.372	-28.077	-27.782	-27.488	-27.193	-26.898	-26.604	-26.309	-26.014	-25.719	-25.425	-25.13	-24.835	-24.541	-24.246	-23.951	-23.656	-23.362	-23.067	-22.772	-22.478	-22.183	-21.888	-21.593	-21.299	-21.004	-20.709	-20.415
-48.873	-48.435	-47.997	-47.559	-47.121	-46.684	-46.246	-45.808	-45.37	-44.932	-44.495	-44.057	-43.619	-43.181	-42.743	-42.306	-41.868	-41.43	-40.992	-40.555	-40.117	-39.679	-39.241	-38.803	-38.366	-37.928	-37.49	-37.052	-36.614	-36.177	-35.739	-35.301	-34.863	-34.426	-33.988	-33.55	-33.112	-32.674	-32.237	-31.799	-31.361	-30.923	-30.485	-30.048	-29.61	-29.172	-28.734	-28.297	-27.859	-27.421
-41.005	-40.651	-40.296	-39.942	-39.587	-39.233	-38.878	-38.524	-38.169	-37.815	-37.461	-37.106	-36.752	-36.397	-36.043	-35.688	-35.334	-34.979	-34.625	-34.271	-33.916	-33.562	-33.207	-32.853	-32.498	-32.144	-31.789	-31.435	-31.081	-30.726	-30.372	-30.017	-29.663	-29.308	-28.954	-28.599	-28.245	-27.891	-27.536	-27.182	-26.827	-26.473	-26.118	-25.764	-25.409	-25.055	-24.701	-24.346	-23.992	-23.637
-35.775	-35.473	-35.17	-34.868	-34.566	-34.263	-33.961	-33.658	-33.356	-33.053	-32.751	-32.448	-32.146	-31.844	-31.541	-31.239	-30.936	-30.634	-30.331	-30.029	-29.726	-29.424	-29.122	-28.819	-28.517	-28.214	-27.912	-27.609	-27.307	-27.004	-26.702	-26.4	-26.097	-25.795	-25.492	-25.19	-24.887	-24.585	-24.282	-23.98	-23.678	-23.375	-23.073	-22.77	-22.468	-22.165	-21.863	-21.56	-21.258	-20.956
-40.632	-40.277	-39.922	-39.567	-39.212	-38.857	-38.502	-38.147	-37.792	-37.437	-37.081	-36.726	-36.371	-36.016	-35.661	-35.306	-34.951	-34.596	-34.241	-33.886	-33.531	-33.176	-32.821	-32.466	-32.111	-31.756	-31.401	-31.046	-30.691	-30.336	-29.981	-29.626	-29.271	-28.916	-28.561	-28.206	-27.851	-27.496	-27.141	-26.786	-26.431	-26.076	-25.721	-25.366	-25.011	-24.656	-24.301	-23.946	-23.591	-23.236
-38.865	-38.534	-38.203	-37.872	-37.541	-37.21	-36.879	-36.548	-36.217	-35.886	-35.555	-35.224	-34.893	-34.562	-34.231	-33.9	-33.569	-33.238	-32.907	-32.576	-32.245	-31.914	-31.583	-31.252	-30.921	-30.59	-30.26	-29.929	-29.598	-29.267	-28.936	-28.605	-28.274	-27.943	-27.612	-27.281	-26.95	-26.619	-26.288	-25.957	-25.626	-25.295	-24.964	-24.633	-24.302	-23.971	-23.64	-23.309	-22.978	-22.647
-34.975	-34.681	-34.388	-34.094	-33.801	-33.507	-33.214	-32.92	-32.627	-32.333	-32.04	-31.746	-31.453	-31.159	-30.866	-30.572	-30.279	-29.985	-29.692	-29.398	-29.105	-28.811	-28.518	-28.224	-27.931	-27.637	-27.344	-27.05	-26.757	-26.463	-26.17	-25.876	-25.583	-25.289	-24.996	-24.702	-24.409	-24.115	-23.822	-23.528	-23.235	-22.941	-22.648	-22.354	-22.061	-21.767	-21.474	-21.18	-20.887	-20.593
-36.006	-35.7	-35.394	-35.088	-34.781	-34.475	-34.169	-33.862	-33.556	-33.25	-32.944	-32.637	-32.331	-32.025	-31.718	-31.412	-31.106	-30.799	-30.493	-30.187	-29.881	-29.574	-29.268	-28.962	-28.655	-28.349	-28.043	-27.737	-27.43	-27.124	-26.818	-26.511	-26.205	-25.899	-25.592	-25.286	-24.98	-24.674	-24.367	-24.061	-23.755	-23.448	-23.142	-22.836	-22.53	-22.223	-21.917	-21.611	-21.304	-20.998
-32.307	-32.037	-31.768	-31.498	-31.228	-30.959	-30.689	-30.42	-30.15	-29.881	-29.611	-29.342	-29.072	-28.803	-28.533	-28.264	-27.994	-27.725	-27.455	-27.186	-26.916	-26.647	-26.377	-26.108	-25.838	-25.569	-25.299	-25.03	-24.76	-24.491	-24.221	-23.952	-23.682	-23.413	-23.143	-22.874	-22.604	-22.335	-22.065	-21.796	-21.526	-21.257	-20.987	-20.717	-20.448	-20.178	-19.909	-19.639	-19.37	-19.1
-44.185	-43.789	-43.392	-42.996	-42.599	-42.203	-41.806	-41.41	-41.013	-40.617	-40.22	-39.824	-39.427	-39.031	-38.634	-38.238	-37.841	-37.445	-37.048	-36.652	-36.255	-35.859	-35.462	-35.066	-34.669	-34.273	-33.876	-33.48	-33.083	-32.687	-32.29	-31.894	-31.497	-31.101	-30.704	-30.308	-29.911	-29.515	-29.118	-28.722	-28.325	-27.929	-27.532	-27.136	-26.739	-26.343	-25.946	-25.55	-25.153	-24.757
-34.401	-34.112	-33.823	-33.534	-33.245	-32.956	-32.667	-32.378	-32.089	-31.799	-31.51	-31.221	-30.932	-30.643	-30.354	-30.065	-29.776	-29.487	-29.198	-28.909	-28.62	-28.331	-28.042	-27.753	-27.464	-27.175	-26.886	-26.597	-26.308	-26.019	-25.73	-25.441	-25.152	-24.863	-24.574	-24.285	-23.996	-23.707	-23.417	-23.128	-22.839	-22.55	-22.261	-21.972	-21.683	-21.394	-21.105	-20.816	-20.527	-20.238
-33.137	-32.861	-32.586	-32.311	-32.035	-31.76	-31.484	-31.209	-30.934	-30.658	-30.383	-30.108	-29.832	-29.557	-29.282	-29.006	-28.731	-28.456	-28.18	-27.905	-27.629	-27.354	-27.079	-26.803	-26.528	-26.253	-25.977	-25.702	-25.427	-25.151	-24.876	-24.6	-24.325	-24.05	-23.774	-23.499	-23.224	-22.948	-22.673	-22.398	-22.122	-21.847	-21.571	-21.296	-21.021	-20.745	-20.47	-20.195	-19.919	-19.644
-32.965	-32.692	-32.419	-32.145	-31.872	-31.599	-31.326	-31.052	-30.779	-30.506	-30.232	-29.959	-29.686	-29.412	-29.139	-28.866	-28.592	-28.319	-28.046	-27.773	-27.499	-27.226	-26.953	-26.679	-26.406	-26.133	-25.859	-25.586	-25.313	-25.039	-24.766	-24.493	-24.22	-23.946	-23.673	-23.4	-23.126	-22.853	-22.58	-22.306	-22.033	-21.76	-21.486	-21.213	-20.94	-20.666	-20.393	-20.12	-19.847	-19.573
-37.624	-37.304	-36.984	-36.664	-36.345	-36.025	-35.705	-35.385	-35.065	-34.745	-34.425	-34.106	-33.786	-33.466	-33.146	-32.826	-32.506	-32.186	-31.867	-31.547	-31.227	-30.907	-30.587	-30.267	-29.947	-29.628	-29.308	-28.988	-28.668	-28.348	-28.028	-27.708	-27.388	-27.069	-26.749	-26.429	-26.109	-25.789	-25.469	-25.149	-24.83	-24.51	-24.19	-23.87	-23.55	-23.23	-22.91	-22.591	-22.271	-21.951
-35.122	-34.817	-34.511	-34.206	-33.901	-33.595	-33.29	-32.985	-32.679	-32.374	-32.069	-31.763	-31.458	-31.153	-30.847	-30.542	-30.236	-29.931	-29.626	-29.32	-29.015	-28.71	-28.404	-28.099	-27.794	-27.488	-27.183	-26.878	-26.572	-26.267	-25.962	-25.656	-25.351	-25.046	-24.74	-24.435	-24.13	-23.824	-23.519	-23.214	-22.908	-22.603	-22.298	-21.992	-21.687	-21.382	-21.076	-20.771	-20.465	-20.16
-41.195	-40.847	-40.5	-40.152	-39.804	-39.456	-39.109	-38.761	-38.413	-38.065	-37.718	-37.37	-37.022	-36.674	-36.327	-35.979	-35.631	-35.283	-34.935	-34.588	-34.24	-33.892	-33.544	-33.197	-32.849	-32.501	-32.153	-31.806	-31.458	-31.11	-30.762	-30.415	-30.067	-29.719	-29.371	-29.024	-28.676	-28.328	-27.98	-27.633	-27.285	-26.937	-26.589	-26.242	-25.894	-25.546	-25.198	-24.851	-24.503	-24.155
-33.107	-32.842	-32.576	-32.311	-32.045	-31.78	-31.514	-31.249	-30.983	-30.717	-30.452	-30.186	-29.921	-29.655	-29.39	-29.124	-28.858	-28.593	-28.327	-28.062	-27.796	-27.531	-27.265	-27	-26.734	-26.468	-26.203	-25.937	-25.672	-25.406	-25.141	-24.875	-24.61	-24.344	-24.078	-23.813	-23.547	-23.282	-23.016	-22.751	-22.485	-22.22	-21.954	-21.688	-21.423	-21.157	-20.892	-20.626	-20.361	-20.095
-39.856	-39.514	-39.172	-38.83	-38.488	-38.146	-37.804	-37.461	-37.119	-36.777	-36.435	-36.093	-35.751	-35.409	-35.067	-34.725	-34.383	-34.041	-33.698	-33.356	-33.014	-32.672	-32.33	-31.988	-31.646	-31.304	-30.962	-30.62	-30.278	-29.935	-29.593	-29.251	-28.909	-28.567	-28.225	-27.883	-27.541	-27.199	-26.857	-26.515	-26.172	-25.83	-25.488	-25.146	-24.804	-24.462	-24.12	-23.778	-23.436	-23.094
-30.743	-30.493	-30.242	-29.992	-29.741	-29.491	-29.24	-28.99	-28.739	-28.488	-28.238	-27.987	-27.737	-27.486	-27.236	-26.985	-26.735	-26.484	-26.234	-25.983	-25.732	-25.482	-25.231	-24.981	-24.73	-24.48	-24.229	-23.979	-23.728	-23.478	-23.227	-22.976	-22.726	-22.475	-22.225	-21.974	-21.724	-21.473	-21.223	-20.972	-20.722	-20.471	-20.221	-19.97	-19.719	-19.469	-19.218	-18.968	-18.717	-18.467
-32.043	-31.778	-31.513	-31.247	-30.982	-30.717	-30.452	-30.186	-29.921	-29.656	-29.391	-29.125	-28.86	-28.595	-28.33	-28.064	-27.799	-27.534	-27.268	-27.003	-26.738	-26.473	-26.207	-25.942	-25.677	-25.412	-25.146	-24.881	-24.616	-24.351	-24.085	-23.82	-23.555	-23.29	-23.024	-22.759	-22.494	-22.229	-21.963	-21.698	-21.433	-21.167	-20.902	-20.637	-20.372	-20.106	-19.841	-19.576	-19.311	-19.045
-36.843	-36.535	-36.226	-35.918	-35.61	-35.302	-34.993	-34.685	-34.377	-34.069	-33.76	-33.452	-33.144	-32.836	-32.527	-32.219	-31.911	-31.602	-31.294	-30.986	-30.678	-30.369	-30.061	-29.753	-29.445	-29.136	-28.828	-28.52	-28.212	-27.903	-27.595	-27.287	-26.979	-26.67	-26.362	-26.054	-25.745	-25.437	-25.129	-24.821	-24.512	-24.204	-23.896	-23.588	-23.279	-22.971	-22.663	-22.355	-22.046	-21.738
-39.288	-38.952	-38.617	-38.281	-37.946	-37.611	-37.275	-36.94	-36.604	-36.269	-35.934	-35.598	-35.263	-34.928	-34.592	-34.257	-33.921	-33.586	-33.251	-32.915	-32.58	-32.244	-31.909	-31.574	-31.238	-30.903	-30.568	-30.232	-29.897	-29.561	-29.226	-28.891	-28.555	-28.22	-27.884	-27.549	-27.214	-26.878	-26.543	-26.207	-25.872	-25.537	-25.201	-24.866	-24.531	-24.195	-23.86	-23.524	-23.189	-22.854
-39.493	-39.162	-38.831	-38.5	-38.169	-37.838	-37.506	-37.175	-36.844	-36.513	-36.182	-35.851	-35.519	-35.188	-34.857	-34.526	-34.195	-33.864	-33.533	-33.201	-32.87	-32.539	-32.208	-31.877	-31.546	-31.214	-30.883	-30.552	-30.221	-29.89	-29.559	-29.228	-28.896	-28.565	-28.234	-27.903	-27.572	-27.241	-26.909	-26.578	-26.247	-25.916	-25.585	-25.254	-24.923	-24.591	-24.26	-23.929	-23.598	-23.267
-33.234	-32.953	-32.671	-32.39	-32.109	-31.827	-31.546	-31.264	-30.983	-30.701	-30.42	-30.138	-29.857	-29.575	-29.294	-29.013	-28.731	-28.45	-28.168	-27.887	-27.605	-27.324	-27.042	-26.761	-26.479	-26.198	-25.916	-25.635	-25.354	-25.072	-24.791	-24.509	-24.228	-23.946	-23.665	-23.383	-23.102	-22.82	-22.539	-22.258	-21.976	-21.695	-21.413	-21.132	-20.85	-20.569	-20.287	-20.006	-19.724	-19.443
-36.385	-36.074	-35.763	-35.452	-35.14	-34.829	-34.518	-34.207	-33.896	-33.584	-33.273	-32.962	-32.651	-32.34	-32.029	-31.717	-31.406	-31.095	-30.784	-30.473	-30.161	-29.85	-29.539	-29.228	-28.917	-28.606	-28.294	-27.983	-27.672	-27.361	-27.05	-26.738	-26.427	-26.116	-25.805	-25.494	-25.183	-24.871	-24.56	-24.249	-23.938	-23.627	-23.315	-23.004	-22.693	-22.382	-22.071	-21.76	-21.448	-21.137
-37.347	-37.027	-36.707	-36.387	-36.068	-35.748	-35.428	-35.108	-34.788	-34.468	-34.148	-33.829	-33.509	-33.189	-32.869	-32.549	-32.229	-31.909	-31.59	-31.27	-30.95	-30.63	-30.31	-29.99	-29.67	-29.351	-29.031	-28.711	-28.391	-28.071	-27.751	-27.431	-27.112	-26.792	-26.472	-26.152	-25.832	-25.512	-25.193	-24.873	-24.553	-24.233	-23.913	-23.593	-23.273	-22.954	-22.634	-22.314	-21.994	-21.674
-34.387	-34.103	-33.82	-33.537	-33.254	-32.971	-32.688	-32.404	-32.121	-31.838	-31.555	-31.272	-30.989	-30.705	-30.422	-30.139	-29.856	-29.573	-29.289	-29.006	-28.723	-28.44	-28.157	-27.874	-27.59	-27.307	-27.024	-26.741	-26.458	-26.175	-25.891	-25.608	-25.325	-25.042	-24.759	-24.475	-24.192	-23.909	-23.626	-23.343	-23.06	-22.776	-22.493	-22.21	-21.927	-21.644	-21.361	-21.077	-20.794	-20.511
-32.482	-32.212	-31.942	-31.672	-31.402	-31.132	-30.861	-30.591	-30.321	-30.051	-29.781	-29.51	-29.24	-28.97	-28.7	-28.43	-28.16	-27.889	-27.619	-27.349	-27.079	-26.809	-26.538	-26.268	-25.998	-25.728	-25.458	-25.188	-24.917	-24.647	-24.377	-24.107	-23.837	-23.567	-23.296	-23.026	-22.756	-22.486	-22.216	-21.945	-21.675	-21.405	-21.135	-20.865	-20.595	-20.324	-20.054	-19.784	-19.514	-19.244
-35.299	-35.005	-34.711	-34.416	-34.122	-33.828	-33.534	-33.24	-32.946	-32.651	-32.357	-32.063	-31.769	-31.475	-31.181	-30.886	-30.592	-30.298	-30.004	-29.71	-29.416	-29.121	-28.827	-28.533	-28.239	-27.945	-27.651	-27.356	-27.062	-26.768	-26.474	-26.18	-25.886	-25.591	-25.297	-25.003	-24.709	-24.415	-24.121	-23.826	-23.532	-23.238	-22.944	-22.65	-22.356	-22.061	-21.767	-21.473	-21.179	-20.885
-36.441	-36.123	-35.804	-35.486	-35.167	-34.849	-34.53	-34.212	-33.893	-33.574	-33.256	-32.937	-32.619	-32.3	-31.982	-31.663	-31.345	-31.026	-30.707	-30.389	-30.07	-29.752	-29.433	-29.115	-28.796	-28.478	-28.159	-27.84	-27.522	-27.203	-26.885	-26.566	-26.248	-25.929	-25.611	-25.292	-24.974	-24.655	-24.336	-24.018	-23.699	-23.381	-23.062	-22.744	-22.425	-22.107	-21.788	-21.469	-21.151	-20.832
-34.853	-34.551	-34.25	-33.948	-33.646	-33.344	-33.043	-32.741	-32.439	-32.138	-31.836	-31.534	-31.232	-30.931	-30.629	-30.327	-30.025	-29.724	-29.422	-29.12	-28.818	-28.517	-28.215	-27.913	-27.611	-27.31	-27.008	-26.706	-26.404	-26.103	-25.801	-25.499	-25.197	-24.896	-24.594	-24.292	-23.991	-23.689	-23.387	-23.085	-22.784	-22.482	-22.18	-21.878	-21.577	-21.275	-20.973	-20.671	-20.37	-20.068
-36.603	-36.292	-35.982	-35.671	-35.361	-35.05	-34.74	-34.429	-34.119	-33.808	-33.498	-33.187	-32.877	-32.566	-32.255	-31.945	-31.634	-31.324	-31.013	-30.703	-30.392	-30.082	-29.771	-29.461	-29.15	-28.84	-28.529	-28.218	-27.908	-27.597	-27.287	-26.976	-26.666	-26.355	-26.045	-25.734	-25.424	-25.113	-24.803	-24.492	-24.181	-23.871	-23.56	-23.25	-22.939	-22.629	-22.318	-22.008	-21.697	-21.387
-35.11	-34.821	-34.531	-34.241	-33.951	-33.661	-33.372	-33.082	-32.792	-32.502	-32.212	-31.923	-31.633	-31.343	-31.053	-30.763	-30.474	-30.184	-29.894	-29.604	-29.314	-29.025	-28.735	-28.445	-28.155	-27.865	-27.576	-27.286	-26.996	-26.706	-26.416	-26.127	-25.837	-25.547	-25.257	-24.967	-24.678	-24.388	-24.098	-23.808	-23.518	-23.229	-22.939	-22.649	-22.359	-22.069	-21.78	-21.49	-21.2	-20.91
-33.315	-33.046	-32.777	-32.508	-32.239	-31.97	-31.701	-31.432	-31.163	-30.894	-30.625	-30.356	-30.087	-29.818	-29.549	-29.28	-29.011	-28.742	-28.473	-28.204	-27.935	-27.666	-27.397	-27.128	-26.859	-26.59	-26.321	-26.052	-25.783	-25.514	-25.245	-24.976	-24.706	-24.437	-24.168	-23.899	-23.63	-23.361	-23.092	-22.823	-22.554	-22.285	-22.016	-21.747	-21.478	-21.209	-20.94	-20.671	-20.402	-20.133
-43.123	-42.748	-42.372	-41.996	-41.62	-41.244	-40.868	-40.492	-40.116	-39.741	-39.365	-38.989	-38.613	-38.237	-37.861	-37.485	-37.109	-36.734	-36.358	-35.982	-35.606	-35.23	-34.854	-34.478	-34.102	-33.727	-33.351	-32.975	-32.599	-32.223	-31.847	-31.471	-31.095	-30.72	-30.344	-29.968	-29.592	-29.216	-28.84	-28.464	-28.088	-27.713	-27.337	-26.961	-26.585	-26.209	-25.833	-25.457	-25.081	-24.706
-32.933	-32.663	-32.393	-32.123	-31.852	-31.582	-31.312	-31.042	-30.772	-30.502	-30.231	-29.961	-29.691	-29.421	-29.151	-28.881	-28.61	-28.34	-28.07	-27.8	-27.53	-27.26	-26.99	-26.719	-26.449	-26.179	-25.909	-25.639	-25.369	-25.098	-24.828	-24.558	-24.288	-24.018	-23.748	-23.477	-23.207	-22.937	-22.667	-22.397	-22.127	-21.856	-21.586	-21.316	-21.046	-20.776	-20.506	-20.236	-19.965	-19.695
-32.203	-31.936	-31.67	-31.403	-31.137	-30.87	-30.604	-30.337	-30.071	-29.804	-29.538	-29.271	-29.005	-28.738	-28.471	-28.205	-27.938	-27.672	-27.405	-27.139	-26.872	-26.606	-26.339	-26.073	-25.806	-25.54	-25.273	-25.007	-24.74	-24.474	-24.207	-23.941	-23.674	-23.408	-23.141	-22.875	-22.608	-22.342	-22.075	-21.808	-21.542	-21.275	-21.009	-20.742	-20.476	-20.209	-19.943	-19.676	-19.41	-19.143
-31.299	-31.046	-30.793	-30.54	-30.287	-30.034	-29.781	-29.528	-29.275	-29.022	-28.769	-28.516	-28.263	-28.011	-27.758	-27.505	-27.252	-26.999	-26.746	-26.493	-26.24	-25.987	-25.734	-25.481	-25.228	-24.975	-24.722	-24.469	-24.216	-23.963	-23.711	-23.458	-23.205	-22.952	-22.699	-22.446	-22.193	-21.94	-21.687	-21.434	-21.181	-20.928	-20.675	-20.422	-20.169	-19.916	-19.664	-19.411	-19.158	-18.905
-35.812	-35.509	-35.206	-34.902	-34.599	-34.296	-33.992	-33.689	-33.386	-33.082	-32.779	-32.476	-32.173	-31.869	-31.566	-31.263	-30.959	-30.656	-30.353	-30.049	-29.746	-29.443	-29.139	-28.836	-28.533	-28.23	-27.926	-27.623	-27.32	-27.016	-26.713	-26.41	-26.106	-25.803	-25.5	-25.196	-24.893	-24.59	-24.287	-23.983	-23.68	-23.377	-23.073	-22.77	-22.467	-22.163	-21.86	-21.557	-21.253	-20.95
-34.422	-34.131	-33.839	-33.547	-33.255	-32.963	-32.671	-32.379	-32.087	-31.795	-31.503	-31.211	-30.919	-30.628	-30.336	-30.044	-29.752	-29.46	-29.168	-28.876	-28.584	-28.292	-28	-27.708	-27.416	-27.125	-26.833	-26.541	-26.249	-25.957	-25.665	-25.373	-25.081	-24.789	-24.497	-24.205	-23.913	-23.622	-23.33	-23.038	-22.746	-22.454	-22.162	-21.87	-21.578	-21.286	-20.994	-20.702	-20.41	-20.119
-36.906	-36.59	-36.274	-35.958	-35.642	-35.325	-35.009	-34.693	-34.377	-34.06	-33.744	-33.428	-33.112	-32.796	-32.479	-32.163	-31.847	-31.531	-31.214	-30.898	-30.582	-30.266	-29.949	-29.633	-29.317	-29.001	-28.685	-28.368	-28.052	-27.736	-27.42	-27.103	-26.787	-26.471	-26.155	-25.839	-25.522	-25.206	-24.89	-24.574	-24.257	-23.941	-23.625	-23.309	-22.993	-22.676	-22.36	-22.044	-21.728	-21.411
-50.771	-50.308	-49.845	-49.382	-48.918	-48.455	-47.992	-47.529	-47.066	-46.603	-46.139	-45.676	-45.213	-44.75	-44.287	-43.823	-43.36	-42.897	-42.434	-41.971	-41.508	-41.044	-40.581	-40.118	-39.655	-39.192	-38.729	-38.265	-37.802	-37.339	-36.876	-36.413	-35.95	-35.486	-35.023	-34.56	-34.097	-33.634	-33.171	-32.707	-32.244	-31.781	-31.318	-30.855	-30.391	-29.928	-29.465	-29.002	-28.539	-28.076
-31.411	-31.155	-30.899	-30.643	-30.387	-30.132	-29.876	-29.62	-29.364	-29.108	-28.852	-28.596	-28.341	-28.085	-27.829	-27.573	-27.317	-27.061	-26.806	-26.55	-26.294	-26.038	-25.782	-25.526	-25.271	-25.015	-24.759	-24.503	-24.247	-23.991	-23.735	-23.48	-23.224	-22.968	-22.712	-22.456	-22.2	-21.945	-21.689	-21.433	-21.177	-20.921	-20.665	-20.41	-20.154	-19.898	-19.642	-19.386	-19.13	-18.874
-32.481	-32.212	-31.943	-31.674	-31.406	-31.137	-30.868	-30.599	-30.331	-30.062	-29.793	-29.525	-29.256	-28.987	-28.718	-28.45	-28.181	-27.912	-27.643	-27.375	-27.106	-26.837	-26.568	-26.3	-26.031	-25.762	-25.493	-25.225	-24.956	-24.687	-24.418	-24.15	-23.881	-23.612	-23.343	-23.075	-22.806	-22.537	-22.268	-22	-21.731	-21.462	-21.193	-20.925	-20.656	-20.387	-20.118	-19.85	-19.581	-19.312
-36.555	-36.241	-35.927	-35.613	-35.299	-34.984	-34.67	-34.356	-34.042	-33.727	-33.413	-33.099	-32.785	-32.47	-32.156	-31.842	-31.528	-31.213	-30.899	-30.585	-30.271	-29.957	-29.642	-29.328	-29.014	-28.7	-28.385	-28.071	-27.757	-27.443	-27.128	-26.814	-26.5	-26.186	-25.872	-25.557	-25.243	-24.929	-24.615	-24.3	-23.986	-23.672	-23.358	-23.043	-22.729	-22.415	-22.101	-21.786	-21.472	-21.158
-41.103	-40.744	-40.384	-40.024	-39.664	-39.304	-38.944	-38.584	-38.224	-37.864	-37.505	-37.145	-36.785	-36.425	-36.065	-35.705	-35.345	-34.985	-34.626	-34.266	-33.906	-33.546	-33.186	-32.826	-32.466	-32.106	-31.746	-31.387	-31.027	-30.667	-30.307	-29.947	-29.587	-29.227	-28.867	-28.508	-28.148	-27.788	-27.428	-27.068	-26.708	-26.348	-25.988	-25.628	-25.269	-24.909	-24.549	-24.189	-23.829	-23.469
-31.805	-31.547	-31.288	-31.03	-30.771	-30.513	-30.254	-29.996	-29.738	-29.479	-29.221	-28.962	-28.704	-28.445	-28.187	-27.928	-27.67	-27.412	-27.153	-26.895	-26.636	-26.378	-26.119	-25.861	-25.602	-25.344	-25.085	-24.827	-24.569	-24.31	-24.052	-23.793	-23.535	-23.276	-23.018	-22.759	-22.501	-22.243	-21.984	-21.726	-21.467	-21.209	-20.95	-20.692	-20.433	-20.175	-19.917	-19.658	-19.4	-19.141
-32.986	-32.713	-32.441	-32.168	-31.896	-31.623	-31.35	-31.078	-30.805	-30.533	-30.26	-29.987	-29.715	-29.442	-29.17	-28.897	-28.624	-28.352	-28.079	-27.807	-27.534	-27.261	-26.989	-26.716	-26.444	-26.171	-25.898	-25.626	-25.353	-25.081	-24.808	-24.535	-24.263	-23.99	-23.718	-23.445	-23.172	-22.9	-22.627	-22.355	-22.082	-21.809	-21.537	-21.264	-20.991	-20.719	-20.446	-20.174	-19.901	-19.628
-37.634	-37.312	-36.99	-36.668	-36.346	-36.024	-35.702	-35.38	-35.058	-34.736	-34.414	-34.091	-33.769	-33.447	-33.125	-32.803	-32.481	-32.159	-31.837	-31.515	-31.193	-30.871	-30.549	-30.227	-29.905	-29.583	-29.261	-28.938	-28.616	-28.294	-27.972	-27.65	-27.328	-27.006	-26.684	-26.362	-26.04	-25.718	-25.396	-25.074	-24.752	-24.43	-24.108	-23.785	-23.463	-23.141	-22.819	-22.497	-22.175	-21.853
-42.4	-42.017	-41.635	-41.252	-40.87	-40.487	-40.105	-39.722	-39.34	-38.957	-38.575	-38.192	-37.81	-37.427	-37.045	-36.663	-36.28	-35.898	-35.515	-35.133	-34.75	-34.368	-33.985	-33.603	-33.22	-32.838	-32.455	-32.073	-31.69	-31.308	-30.925	-30.543	-30.16	-29.778	-29.395	-29.013	-28.63	-28.248	-27.865	-27.483	-27.1	-26.718	-26.335	-25.953	-25.57	-25.188	-24.805	-24.423	-24.04	-23.658
-32.491	-32.221	-31.951	-31.681	-31.41	-31.14	-30.87	-30.6	-30.329	-30.059	-29.789	-29.519	-29.248	-28.978	-28.708	-28.438	-28.167	-27.897	-27.627	-27.357	-27.086	-26.816	-26.546	-26.275	-26.005	-25.735	-25.465	-25.194	-24.924	-24.654	-24.384	-24.113	-23.843	-23.573	-23.303	-23.032	-22.762	-22.492	-22.222	-21.951	-21.681	-21.411	-21.141	-20.87	-20.6	-20.33	-20.06	-19.789	-19.519	-19.249
-32.352	-32.083	-31.813	-31.543	-31.273	-31.004	-30.734	-30.464	-30.194	-29.925	-29.655	-29.385	-29.115	-28.846	-28.576	-28.306	-28.036	-27.767	-27.497	-27.227	-26.957	-26.687	-26.418	-26.148	-25.878	-25.608	-25.339	-25.069	-24.799	-24.529	-24.26	-23.99	-23.72	-23.45	-23.181	-22.911	-22.641	-22.371	-22.102	-21.832	-21.562	-21.292	-21.022	-20.753	-20.483	-20.213	-19.943	-19.674	-19.404	-19.134
-40.217	-39.868	-39.52	-39.171	-38.823	-38.475	-38.126	-37.778	-37.429	-37.081	-36.732	-36.384	-36.036	-35.687	-35.339	-34.99	-34.642	-34.293	-33.945	-33.597	-33.248	-32.9	-32.551	-32.203	-31.855	-31.506	-31.158	-30.809	-30.461	-30.112	-29.764	-29.416	-29.067	-28.719	-28.37	-28.022	-27.674	-27.325	-26.977	-26.628	-26.28	-25.931	-25.583	-25.235	-24.886	-24.538	-24.189	-23.841	-23.492	-23.144
-41.347	-40.981	-40.616	-40.25	-39.885	-39.519	-39.153	-38.788	-38.422	-38.056	-37.691	-37.325	-36.959	-36.594	-36.228	-35.863	-35.497	-35.131	-34.766	-34.4	-34.034	-33.669	-33.303	-32.938	-32.572	-32.206	-31.841	-31.475	-31.109	-30.744	-30.378	-30.012	-29.647	-29.281	-28.916	-28.55	-28.184	-27.819	-27.453	-27.087	-26.722	-26.356	-25.99	-25.625	-25.259	-24.894	-24.528	-24.162	-23.797	-23.431
-38.651	-38.318	-37.985	-37.652	-37.319	-36.986	-36.653	-36.32	-35.987	-35.654	-35.321	-34.988	-34.655	-34.322	-33.989	-33.656	-33.323	-32.99	-32.657	-32.324	-31.991	-31.658	-31.325	-30.992	-30.659	-30.326	-29.993	-29.66	-29.327	-28.994	-28.661	-28.328	-27.995	-27.662	-27.329	-26.996	-26.663	-26.33	-25.998	-25.665	-25.332	-24.999	-24.666	-24.333	-24	-23.667	-23.334	-23.001	-22.668	-22.335
-49.034	-48.582	-48.131	-47.679	-47.227	-46.775	-46.324	-45.872	-45.42	-44.969	-44.517	-44.065	-43.613	-43.162	-42.71	-42.258	-41.807	-41.355	-40.903	-40.452	-40	-39.548	-39.096	-38.645	-38.193	-37.741	-37.29	-36.838	-36.386	-35.934	-35.483	-35.031	-34.579	-34.128	-33.676	-33.224	-32.773	-32.321	-31.869	-31.417	-30.966	-30.514	-30.062	-29.611	-29.159	-28.707	-28.255	-27.804	-27.352	-26.9
-34.955	-34.667	-34.379	-34.091	-33.802	-33.514	-33.226	-32.938	-32.65	-32.362	-32.074	-31.786	-31.497	-31.209	-30.921	-30.633	-30.345	-30.057	-29.769	-29.481	-29.193	-28.904	-28.616	-28.328	-28.04	-27.752	-27.464	-27.176	-26.888	-26.599	-26.311	-26.023	-25.735	-25.447	-25.159	-24.871	-24.583	-24.294	-24.006	-23.718	-23.43	-23.142	-22.854	-22.566	-22.278	-21.99	-21.701	-21.413	-21.125	-20.837
-34.355	-34.068	-33.781	-33.494	-33.207	-32.92	-32.633	-32.346	-32.059	-31.772	-31.485	-31.198	-30.911	-30.624	-30.337	-30.05	-29.763	-29.476	-29.189	-28.902	-28.615	-28.328	-28.041	-27.754	-27.467	-27.18	-26.893	-26.606	-26.319	-26.032	-25.745	-25.458	-25.171	-24.884	-24.597	-24.31	-24.023	-23.736	-23.449	-23.162	-22.875	-22.588	-22.301	-22.014	-21.727	-21.44	-21.153	-20.866	-20.579	-20.292
-33.459	-33.176	-32.893	-32.61	-32.327	-32.044	-31.761	-31.478	-31.195	-30.912	-30.629	-30.346	-30.063	-29.78	-29.497	-29.214	-28.931	-28.648	-28.365	-28.082	-27.799	-27.516	-27.233	-26.95	-26.667	-26.384	-26.101	-25.818	-25.535	-25.252	-24.969	-24.686	-24.403	-24.12	-23.837	-23.554	-23.271	-22.988	-22.705	-22.422	-22.139	-21.856	-21.573	-21.29	-21.007	-20.724	-20.441	-20.158	-19.875	-19.592
-46.888	-46.468	-46.047	-45.627	-45.207	-44.787	-44.366	-43.946	-43.526	-43.106	-42.685	-42.265	-41.845	-41.425	-41.005	-40.584	-40.164	-39.744	-39.324	-38.903	-38.483	-38.063	-37.643	-37.222	-36.802	-36.382	-35.962	-35.541	-35.121	-34.701	-34.281	-33.86	-33.44	-33.02	-32.6	-32.179	-31.759	-31.339	-30.919	-30.498	-30.078	-29.658	-29.238	-28.817	-28.397	-27.977	-27.557	-27.136	-26.716	-26.296
-31.684	-31.428	-31.172	-30.915	-30.659	-30.403	-30.146	-29.89	-29.634	-29.377	-29.121	-28.864	-28.608	-28.352	-28.095	-27.839	-27.583	-27.326	-27.07	-26.813	-26.557	-26.301	-26.044	-25.788	-25.532	-25.275	-25.019	-24.763	-24.506	-24.25	-23.993	-23.737	-23.481	-23.224	-22.968	-22.712	-22.455	-22.199	-21.943	-21.686	-21.43	-21.173	-20.917	-20.661	-20.404	-20.148	-19.892	-19.635	-19.379	-19.122
-39.918	-39.575	-39.233	-38.891	-38.548	-38.206	-37.863	-37.521	-37.178	-36.836	-36.494	-36.151	-35.809	-35.466	-35.124	-34.782	-34.439	-34.097	-33.754	-33.412	-33.07	-32.727	-32.385	-32.042	-31.7	-31.358	-31.015	-30.673	-30.33	-29.988	-29.645	-29.303	-28.961	-28.618	-28.276	-27.933	-27.591	-27.249	-26.906	-26.564	-26.221	-25.879	-25.537	-25.194	-24.852	-24.509	-24.167	-23.825	-23.482	-23.14
-42.085	-41.717	-41.348	-40.98	-40.612	-40.243	-39.875	-39.507	-39.138	-38.77	-38.402	-38.033	-37.665	-37.297	-36.928	-36.56	-36.192	-35.823	-35.455	-35.087	-34.718	-34.35	-33.982	-33.613	-33.245	-32.877	-32.508	-32.14	-31.772	-31.403	-31.035	-30.667	-30.298	-29.93	-29.562	-29.193	-28.825	-28.457	-28.088	-27.72	-27.352	-26.983	-26.615	-26.247	-25.878	-25.51	-25.142	-24.773	-24.405	-24.037
-39.185	-38.847	-38.509	-38.171	-37.833	-37.495	-37.157	-36.819	-36.481	-36.143	-35.805	-35.467	-35.129	-34.791	-34.453	-34.115	-33.777	-33.439	-33.102	-32.764	-32.426	-32.088	-31.75	-31.412	-31.074	-30.736	-30.398	-30.06	-29.722	-29.384	-29.046	-28.708	-28.37	-28.032	-27.694	-27.356	-27.018	-26.68	-26.342	-26.004	-25.666	-25.328	-24.99	-24.652	-24.314	-23.976	-23.638	-23.301	-22.963	-22.625
-35.966	-35.658	-35.349	-35.04	-34.731	-34.422	-34.114	-33.805	-33.496	-33.187	-32.879	-32.57	-32.261	-31.952	-31.643	-31.335	-31.026	-30.717	-30.408	-30.1	-29.791	-29.482	-29.173	-28.864	-28.556	-28.247	-27.938	-27.629	-27.321	-27.012	-26.703	-26.394	-26.086	-25.777	-25.468	-25.159	-24.85	-24.542	-24.233	-23.924	-23.615	-23.307	-22.998	-22.689	-22.38	-22.071	-21.763	-21.454	-21.145	-20.836
-33.144	-32.872	-32.599	-32.326	-32.053	-31.78	-31.507	-31.234	-30.961	-30.688	-30.415	-30.142	-29.869	-29.596	-29.323	-29.051	-28.778	-28.505	-28.232	-27.959	-27.686	-27.413	-27.14	-26.867	-26.594	-26.321	-26.048	-25.775	-25.502	-25.229	-24.957	-24.684	-24.411	-24.138	-23.865	-23.592	-23.319	-23.046	-22.773	-22.5	-22.227	-21.954	-21.681	-21.408	-21.135	-20.863	-20.59	-20.317	-20.044	-19.771
-27.792	-27.569	-27.346	-27.123	-26.9	-26.677	-26.454	-26.231	-26.008	-25.785	-25.562	-25.339	-25.116	-24.893	-24.67	-24.447	-24.223	-24	-23.777	-23.554	-23.331	-23.108	-22.885	-22.662	-22.439	-22.216	-21.993	-21.77	-21.547	-21.324	-21.101	-20.878	-20.655	-20.431	-20.208	-19.985	-19.762	-19.539	-19.316	-19.093	-18.87	-18.647	-18.424	-18.201	-17.978	-17.755	-17.532	-17.309	-17.086	-16.862
-33.21	-32.937	-32.663	-32.389	-32.116	-31.842	-31.568	-31.295	-31.021	-30.747	-30.474	-30.2	-29.926	-29.653	-29.379	-29.105	-28.832	-28.558	-28.284	-28.011	-27.737	-27.463	-27.19	-26.916	-26.642	-26.369	-26.095	-25.821	-25.547	-25.274	-25	-24.726	-24.453	-24.179	-23.905	-23.632	-23.358	-23.084	-22.811	-22.537	-22.263	-21.99	-21.716	-21.442	-21.169	-20.895	-20.621	-20.348	-20.074	-19.8
-37.127	-36.808	-36.488	-36.169	-35.85	-35.531	-35.211	-34.892	-34.573	-34.253	-33.934	-33.615	-33.296	-32.976	-32.657	-32.338	-32.018	-31.699	-31.38	-31.061	-30.741	-30.422	-30.103	-29.784	-29.464	-29.145	-28.826	-28.506	-28.187	-27.868	-27.549	-27.229	-26.91	-26.591	-26.271	-25.952	-25.633	-25.314	-24.994	-24.675	-24.356	-24.037	-23.717	-23.398	-23.079	-22.759	-22.44	-22.121	-21.802	-21.482
-31.9	-31.64	-31.38	-31.12	-30.86	-30.6	-30.34	-30.08	-29.819	-29.559	-29.299	-29.039	-28.779	-28.519	-28.259	-27.999	-27.739	-27.479	-27.218	-26.958	-26.698	-26.438	-26.178	-25.918	-25.658	-25.398	-25.138	-24.878	-24.618	-24.357	-24.097	-23.837	-23.577	-23.317	-23.057	-22.797	-22.537	-22.277	-22.017	-21.756	-21.496	-21.236	-20.976	-20.716	-20.456	-20.196	-19.936	-19.676	-19.416	-19.156
-33.286	-33.01	-32.733	-32.456	-32.18	-31.903	-31.626	-31.349	-31.073	-30.796	-30.519	-30.243	-29.966	-29.689	-29.412	-29.136	-28.859	-28.582	-28.306	-28.029	-27.752	-27.475	-27.199	-26.922	-26.645	-26.369	-26.092	-25.815	-25.538	-25.262	-24.985	-24.708	-24.432	-24.155	-23.878	-23.601	-23.325	-23.048	-22.771	-22.495	-22.218	-21.941	-21.664	-21.388	-21.111	-20.834	-20.558	-20.281	-20.004	-19.727
-38.522	-38.201	-37.88	-37.559	-37.237	-36.916	-36.595	-36.273	-35.952	-35.631	-35.31	-34.988	-34.667	-34.346	-34.024	-33.703	-33.382	-33.061	-32.739	-32.418	-32.097	-31.775	-31.454	-31.133	-30.812	-30.49	-30.169	-29.848	-29.527	-29.205	-28.884	-28.563	-28.241	-27.92	-27.599	-27.278	-26.956	-26.635	-26.314	-25.992	-25.671	-25.35	-25.029	-24.707	-24.386	-24.065	-23.743	-23.422	-23.101	-22.78
-40.964	-40.61	-40.256	-39.902	-39.548	-39.194	-38.84	-38.486	-38.132	-37.778	-37.424	-37.07	-36.716	-36.362	-36.008	-35.654	-35.3	-34.946	-34.592	-34.238	-33.884	-33.53	-33.176	-32.822	-32.468	-32.114	-31.76	-31.406	-31.052	-30.698	-30.344	-29.99	-29.636	-29.282	-28.928	-28.574	-28.22	-27.866	-27.512	-27.158	-26.804	-26.45	-26.096	-25.742	-25.388	-25.034	-24.68	-24.326	-23.972	-23.618
-46.196	-45.78	-45.364	-44.948	-44.532	-44.116	-43.7	-43.284	-42.868	-42.452	-42.036	-41.62	-41.204	-40.788	-40.372	-39.956	-39.539	-39.123	-38.707	-38.291	-37.875	-37.459	-37.043	-36.627	-36.211	-35.795	-35.379	-34.963	-34.547	-34.131	-33.715	-33.299	-32.883	-32.467	-32.051	-31.634	-31.218	-30.802	-30.386	-29.97	-29.554	-29.138	-28.722	-28.306	-27.89	-27.474	-27.058	-26.642	-26.226	-25.81
-30.12	-29.869	-29.619	-29.369	-29.119	-28.869	-28.618	-28.368	-28.118	-27.868	-27.617	-27.367	-27.117	-26.867	-26.617	-26.366	-26.116	-25.866	-25.616	-25.365	-25.115	-24.865	-24.615	-24.365	-24.114	-23.864	-23.614	-23.364	-23.113	-22.863	-22.613	-22.363	-22.113	-21.862	-21.612	-21.362	-21.112	-20.861	-20.611	-20.361	-20.111	-19.861	-19.61	-19.36	-19.11	-18.86	-18.609	-18.359	-18.109	-17.859
-33.656	-33.376	-33.097	-32.817	-32.538	-32.259	-31.979	-31.7	-31.421	-31.141	-30.862	-30.583	-30.303	-30.024	-29.745	-29.465	-29.186	-28.907	-28.627	-28.348	-28.068	-27.789	-27.51	-27.23	-26.951	-26.672	-26.392	-26.113	-25.834	-25.554	-25.275	-24.996	-24.716	-24.437	-24.158	-23.878	-23.599	-23.319	-23.04	-22.761	-22.481	-22.202	-21.923	-21.643	-21.364	-21.085	-20.805	-20.526	-20.247	-19.967
-36.425	-36.116	-35.807	-35.497	-35.188	-34.879	-34.569	-34.26	-33.951	-33.641	-33.332	-33.023	-32.713	-32.404	-32.095	-31.785	-31.476	-31.167	-30.857	-30.548	-30.239	-29.929	-29.62	-29.311	-29.001	-28.692	-28.383	-28.073	-27.764	-27.455	-27.145	-26.836	-26.527	-26.217	-25.908	-25.599	-25.289	-24.98	-24.671	-24.361	-24.052	-23.743	-23.433	-23.124	-22.815	-22.505	-22.196	-21.887	-21.577	-21.268
-35.053	-34.757	-34.46	-34.163	-33.867	-33.57	-33.273	-32.977	-32.68	-32.383	-32.087	-31.79	-31.493	-31.197	-30.9	-30.603	-30.307	-30.01	-29.713	-29.417	-29.12	-28.823	-28.526	-28.23	-27.933	-27.636	-27.34	-27.043	-26.746	-26.45	-26.153	-25.856	-25.56	-25.263	-24.966	-24.67	-24.373	-24.076	-23.78	-23.483	-23.186	-22.89	-22.593	-22.296	-22	-21.703	-21.406	-21.11	-20.813	-20.516
-32.797	-32.525	-32.252	-31.98	-31.708	-31.436	-31.163	-30.891	-30.619	-30.347	-30.074	-29.802	-29.53	-29.258	-28.985	-28.713	-28.441	-28.169	-27.896	-27.624	-27.352	-27.08	-26.807	-26.535	-26.263	-25.991	-25.718	-25.446	-25.174	-24.902	-24.629	-24.357	-24.085	-23.813	-23.54	-23.268	-22.996	-22.724	-22.451	-22.179	-21.907	-21.635	-21.362	-21.09	-20.818	-20.546	-20.273	-20.001	-19.729	-19.457
-31.945	-31.679	-31.414	-31.148	-30.883	-30.617	-30.352	-30.086	-29.821	-29.555	-29.289	-29.024	-28.758	-28.493	-28.227	-27.962	-27.696	-27.431	-27.165	-26.9	-26.634	-26.369	-26.103	-25.838	-25.572	-25.307	-25.041	-24.776	-24.51	-24.245	-23.979	-23.714	-23.448	-23.183	-22.917	-22.652	-22.386	-22.12	-21.855	-21.589	-21.324	-21.058	-20.793	-20.527	-20.262	-19.996	-19.731	-19.465	-19.2	-18.934
-30.518	-30.269	-30.02	-29.772	-29.523	-29.274	-29.025	-28.777	-28.528	-28.279	-28.031	-27.782	-27.533	-27.284	-27.036	-26.787	-26.538	-26.29	-26.041	-25.792	-25.543	-25.295	-25.046	-24.797	-24.549	-24.3	-24.051	-23.802	-23.554	-23.305	-23.056	-22.808	-22.559	-22.31	-22.061	-21.813	-21.564	-21.315	-21.067	-20.818	-20.569	-20.32	-20.072	-19.823	-19.574	-19.326	-19.077	-18.828	-18.579	-18.331
-33.712	-33.419	-33.125	-32.831	-32.537	-32.244	-31.95	-31.656	-31.363	-31.069	-30.775	-30.482	-30.188	-29.894	-29.601	-29.307	-29.013	-28.719	-28.426	-28.132	-27.838	-27.545	-27.251	-26.957	-26.664	-26.37	-26.076	-25.783	-25.489	-25.195	-24.901	-24.608	-24.314	-24.02	-23.727	-23.433	-23.139	-22.846	-22.552	-22.258	-21.965	-21.671	-21.377	-21.083	-20.79	-20.496	-20.202	-19.909	-19.615	-19.321
-31.258	-31	-30.741	-30.483	-30.224	-29.966	-29.707	-29.449	-29.191	-28.932	-28.674	-28.415	-28.157	-27.898	-27.64	-27.382	-27.123	-26.865	-26.606	-26.348	-26.09	-25.831	-25.573	-25.314	-25.056	-24.797	-24.539	-24.281	-24.022	-23.764	-23.505	-23.247	-22.988	-22.73	-22.472	-22.213	-21.955	-21.696	-21.438	-21.179	-20.921	-20.663	-20.404	-20.146	-19.887	-19.629	-19.37	-19.112	-18.854	-18.595
-44.419	-44.026	-43.634	-43.241	-42.848	-42.456	-42.063	-41.671	-41.278	-40.886	-40.493	-40.1	-39.708	-39.315	-38.923	-38.53	-38.137	-37.745	-37.352	-36.96	-36.567	-36.174	-35.782	-35.389	-34.997	-34.604	-34.211	-33.819	-33.426	-33.034	-32.641	-32.249	-31.856	-31.463	-31.071	-30.678	-30.286	-29.893	-29.5	-29.108	-28.715	-28.323	-27.93	-27.537	-27.145	-26.752	-26.36	-25.967	-25.574	-25.182
-38.092	-37.77	-37.448	-37.127	-36.805	-36.484	-36.162	-35.841	-35.519	-35.198	-34.876	-34.555	-34.233	-33.911	-33.59	-33.268	-32.947	-32.625	-32.304	-31.982	-31.661	-31.339	-31.018	-30.696	-30.375	-30.053	-29.731	-29.41	-29.088	-28.767	-28.445	-28.124	-27.802	-27.481	-27.159	-26.838	-26.516	-26.195	-25.873	-25.551	-25.23	-24.908	-24.587	-24.265	-23.944	-23.622	-23.301	-22.979	-22.658	-22.336
-33.657	-33.377	-33.097	-32.817	-32.537	-32.257	-31.977	-31.697	-31.417	-31.136	-30.856	-30.576	-30.296	-30.016	-29.736	-29.456	-29.176	-28.896	-28.616	-28.335	-28.055	-27.775	-27.495	-27.215	-26.935	-26.655	-26.375	-26.095	-25.815	-25.535	-25.254	-24.974	-24.694	-24.414	-24.134	-23.854	-23.574	-23.294	-23.014	-22.734	-22.453	-22.173	-21.893	-21.613	-21.333	-21.053	-20.773	-20.493	-20.213	-19.933
-33.349	-33.073	-32.796	-32.52	-32.244	-31.968	-31.691	-31.415	-31.139	-30.862	-30.586	-30.31	-30.034	-29.757	-29.481	-29.205	-28.928	-28.652	-28.376	-28.1	-27.823	-27.547	-27.271	-26.994	-26.718	-26.442	-26.166	-25.889	-25.613	-25.337	-25.06	-24.784	-24.508	-24.231	-23.955	-23.679	-23.403	-23.126	-22.85	-22.574	-22.297	-22.021	-21.745	-21.469	-21.192	-20.916	-20.64	-20.363	-20.087	-19.811
-35.392	-35.1	-34.807	-34.515	-34.223	-33.931	-33.639	-33.346	-33.054	-32.762	-32.47	-32.178	-31.885	-31.593	-31.301	-31.009	-30.717	-30.424	-30.132	-29.84	-29.548	-29.256	-28.963	-28.671	-28.379	-28.087	-27.795	-27.502	-27.21	-26.918	-26.626	-26.334	-26.041	-25.749	-25.457	-25.165	-24.873	-24.58	-24.288	-23.996	-23.704	-23.412	-23.119	-22.827	-22.535	-22.243	-21.951	-21.659	-21.366	-21.074
-30.932	-30.678	-30.424	-30.17	-29.917	-29.663	-29.409	-29.155	-28.902	-28.648	-28.394	-28.14	-27.887	-27.633	-27.379	-27.125	-26.872	-26.618	-26.364	-26.11	-25.857	-25.603	-25.349	-25.095	-24.842	-24.588	-24.334	-24.08	-23.827	-23.573	-23.319	-23.065	-22.812	-22.558	-22.304	-22.05	-21.796	-21.543	-21.289	-21.035	-20.781	-20.528	-20.274	-20.02	-19.766	-19.513	-19.259	-19.005	-18.751	-18.498
-33.729	-33.446	-33.162	-32.878	-32.594	-32.311	-32.027	-31.743	-31.46	-31.176	-30.892	-30.608	-30.325	-30.041	-29.757	-29.474	-29.19	-28.906	-28.622	-28.339	-28.055	-27.771	-27.488	-27.204	-26.92	-26.636	-26.353	-26.069	-25.785	-25.502	-25.218	-24.934	-24.65	-24.367	-24.083	-23.799	-23.516	-23.232	-22.948	-22.665	-22.381	-22.097	-21.813	-21.53	-21.246	-20.962	-20.679	-20.395	-20.111	-19.827
-33.988	-33.706	-33.424	-33.142	-32.86	-32.578	-32.296	-32.014	-31.732	-31.45	-31.168	-30.886	-30.604	-30.322	-30.04	-29.758	-29.476	-29.194	-28.912	-28.63	-28.348	-28.066	-27.784	-27.502	-27.22	-26.938	-26.656	-26.374	-26.092	-25.81	-25.528	-25.246	-24.964	-24.682	-24.4	-24.118	-23.836	-23.554	-23.272	-22.99	-22.708	-22.426	-22.144	-21.862	-21.58	-21.298	-21.016	-20.734	-20.452	-20.17
-36.966	-36.663	-36.359	-36.056	-35.753	-35.449	-35.146	-34.843	-34.54	-34.236	-33.933	-33.63	-33.326	-33.023	-32.72	-32.416	-32.113	-31.81	-31.506	-31.203	-30.9	-30.596	-30.293	-29.99	-29.686	-29.383	-29.08	-28.776	-28.473	-28.17	-27.867	-27.563	-27.26	-26.957	-26.653	-26.35	-26.047	-25.743	-25.44	-25.137	-24.833	-24.53	-24.227	-23.923	-23.62	-23.317	-23.013	-22.71	-22.407	-22.103
-36.794	-36.487	-36.179	-35.871	-35.563	-35.256	-34.948	-34.64	-34.333	-34.025	-33.717	-33.409	-33.102	-32.794	-32.486	-32.178	-31.871	-31.563	-31.255	-30.947	-30.64	-30.332	-30.024	-29.717	-29.409	-29.101	-28.793	-28.486	-28.178	-27.87	-27.562	-27.255	-26.947	-26.639	-26.332	-26.024	-25.716	-25.408	-25.101	-24.793	-24.485	-24.177	-23.87	-23.562	-23.254	-22.947	-22.639	-22.331	-22.023	-21.716
-32.788	-32.513	-32.238	-31.963	-31.688	-31.413	-31.138	-30.863	-30.588	-30.313	-30.038	-29.763	-29.488	-29.213	-28.938	-28.663	-28.388	-28.113	-27.838	-27.563	-27.288	-27.013	-26.738	-26.463	-26.188	-25.913	-25.638	-25.363	-25.088	-24.813	-24.539	-24.264	-23.989	-23.714	-23.439	-23.164	-22.889	-22.614	-22.339	-22.064	-21.789	-21.514	-21.239	-20.964	-20.689	-20.414	-20.139	-19.864	-19.589	-19.314
-36.033	-35.729	-35.425	-35.122	-34.818	-34.515	-34.211	-33.907	-33.604	-33.3	-32.997	-32.693	-32.389	-32.086	-31.782	-31.479	-31.175	-30.871	-30.568	-30.264	-29.961	-29.657	-29.353	-29.05	-28.746	-28.443	-28.139	-27.835	-27.532	-27.228	-26.925	-26.621	-26.317	-26.014	-25.71	-25.407	-25.103	-24.799	-24.496	-24.192	-23.889	-23.585	-23.281	-22.978	-22.674	-22.371	-22.067	-21.763	-21.46	-21.156
-40.466	-40.115	-39.765	-39.414	-39.064	-38.713	-38.362	-38.012	-37.661	-37.311	-36.96	-36.609	-36.259	-35.908	-35.558	-35.207	-34.857	-34.506	-34.155	-33.805	-33.454	-33.104	-32.753	-32.402	-32.052	-31.701	-31.351	-31	-30.65	-30.299	-29.948	-29.598	-29.247	-28.897	-28.546	-28.196	-27.845	-27.494	-27.144	-26.793	-26.443	-26.092	-25.741	-25.391	-25.04	-24.69	-24.339	-23.989	-23.638	-23.287
-38.204	-37.881	-37.559	-37.236	-36.914	-36.591	-36.269	-35.946	-35.624	-35.301	-34.979	-34.656	-34.334	-34.011	-33.689	-33.366	-33.044	-32.721	-32.399	-32.076	-31.754	-31.431	-31.109	-30.786	-30.464	-30.141	-29.819	-29.496	-29.174	-28.851	-28.529	-28.206	-27.884	-27.561	-27.239	-26.916	-26.594	-26.271	-25.949	-25.627	-25.304	-24.982	-24.659	-24.337	-24.014	-23.692	-23.369	-23.047	-22.724	-22.402
-43.482	-43.103	-42.724	-42.345	-41.966	-41.587	-41.208	-40.828	-40.449	-40.07	-39.691	-39.312	-38.933	-38.554	-38.175	-37.795	-37.416	-37.037	-36.658	-36.279	-35.9	-35.521	-35.142	-34.762	-34.383	-34.004	-33.625	-33.246	-32.867	-32.488	-32.109	-31.729	-31.35	-30.971	-30.592	-30.213	-29.834	-29.455	-29.076	-28.696	-28.317	-27.938	-27.559	-27.18	-26.801	-26.422	-26.043	-25.663	-25.284	-24.905
-34.691	-34.411	-34.131	-33.851	-33.571	-33.292	-33.012	-32.732	-32.452	-32.173	-31.893	-31.613	-31.333	-31.054	-30.774	-30.494	-30.214	-29.934	-29.655	-29.375	-29.095	-28.815	-28.536	-28.256	-27.976	-27.696	-27.416	-27.137	-26.857	-26.577	-26.297	-26.018	-25.738	-25.458	-25.178	-24.898	-24.619	-24.339	-24.059	-23.779	-23.5	-23.22	-22.94	-22.66	-22.38	-22.101	-21.821	-21.541	-21.261	-20.982
-44.938	-44.538	-44.138	-43.738	-43.337	-42.937	-42.537	-42.137	-41.737	-41.336	-40.936	-40.536	-40.136	-39.736	-39.335	-38.935	-38.535	-38.135	-37.735	-37.334	-36.934	-36.534	-36.134	-35.734	-35.333	-34.933	-34.533	-34.133	-33.733	-33.333	-32.932	-32.532	-32.132	-31.732	-31.332	-30.931	-30.531	-30.131	-29.731	-29.331	-28.93	-28.53	-28.13	-27.73	-27.33	-26.929	-26.529	-26.129	-25.729	-25.329
-36.404	-36.101	-35.797	-35.494	-35.19	-34.886	-34.583	-34.279	-33.975	-33.672	-33.368	-33.064	-32.761	-32.457	-32.153	-31.85	-31.546	-31.242	-30.939	-30.635	-30.332	-30.028	-29.724	-29.421	-29.117	-28.813	-28.51	-28.206	-27.902	-27.599	-27.295	-26.991	-26.688	-26.384	-26.08	-25.777	-25.473	-25.17	-24.866	-24.562	-24.259	-23.955	-23.651	-23.348	-23.044	-22.74	-22.437	-22.133	-21.829	-21.526
-35.215	-34.919	-34.624	-34.328	-34.033	-33.737	-33.441	-33.146	-32.85	-32.555	-32.259	-31.964	-31.668	-31.373	-31.077	-30.782	-30.486	-30.191	-29.895	-29.599	-29.304	-29.008	-28.713	-28.417	-28.122	-27.826	-27.531	-27.235	-26.94	-26.644	-26.349	-26.053	-25.757	-25.462	-25.166	-24.871	-24.575	-24.28	-23.984	-23.689	-23.393	-23.098	-22.802	-22.507	-22.211	-21.915	-21.62	-21.324	-21.029	-20.733
-52.573	-52.093	-51.613	-51.133	-50.653	-50.173	-49.693	-49.213	-48.733	-48.253	-47.774	-47.294	-46.814	-46.334	-45.854	-45.374	-44.894	-44.414	-43.934	-43.454	-42.974	-42.494	-42.014	-41.534	-41.054	-40.574	-40.095	-39.615	-39.135	-38.655	-38.175	-37.695	-37.215	-36.735	-36.255	-35.775	-35.295	-34.815	-34.335	-33.855	-33.375	-32.896	-32.416	-31.936	-31.456	-30.976	-30.496	-30.016	-29.536	-29.056
-36.681	-36.37	-36.059	-35.749	-35.438	-35.127	-34.817	-34.506	-34.195	-33.884	-33.574	-33.263	-32.952	-32.641	-32.331	-32.02	-31.709	-31.398	-31.088	-30.777	-30.466	-30.156	-29.845	-29.534	-29.223	-28.913	-28.602	-28.291	-27.98	-27.67	-27.359	-27.048	-26.737	-26.427	-26.116	-25.805	-25.495	-25.184	-24.873	-24.562	-24.252	-23.941	-23.63	-23.319	-23.009	-22.698	-22.387	-22.076	-21.766	-21.455
-38.093	-37.765	-37.438	-37.111	-36.784	-36.456	-36.129	-35.802	-35.475	-35.147	-34.82	-34.493	-34.166	-33.838	-33.511	-33.184	-32.857	-32.529	-32.202	-31.875	-31.547	-31.22	-30.893	-30.566	-30.238	-29.911	-29.584	-29.257	-28.929	-28.602	-28.275	-27.948	-27.62	-27.293	-26.966	-26.639	-26.311	-25.984	-25.657	-25.33	-25.002	-24.675	-24.348	-24.021	-23.693	-23.366	-23.039	-22.712	-22.384	-22.057
-45.648	-45.242	-44.835	-44.428	-44.021	-43.614	-43.207	-42.8	-42.394	-41.987	-41.58	-41.173	-40.766	-40.359	-39.953	-39.546	-39.139	-38.732	-38.325	-37.918	-37.511	-37.105	-36.698	-36.291	-35.884	-35.477	-35.07	-34.664	-34.257	-33.85	-33.443	-33.036	-32.629	-32.222	-31.816	-31.409	-31.002	-30.595	-30.188	-29.781	-29.375	-28.968	-28.561	-28.154	-27.747	-27.34	-26.933	-26.527	-26.12	-25.713
-29.696	-29.452	-29.209	-28.965	-28.721	-28.477	-28.234	-27.99	-27.746	-27.502	-27.259	-27.015	-26.771	-26.528	-26.284	-26.04	-25.796	-25.553	-25.309	-25.065	-24.821	-24.578	-24.334	-24.09	-23.846	-23.603	-23.359	-23.115	-22.872	-22.628	-22.384	-22.14	-21.897	-21.653	-21.409	-21.165	-20.922	-20.678	-20.434	-20.19	-19.947	-19.703	-19.459	-19.216	-18.972	-18.728	-18.484	-18.241	-17.997	-17.753
-34.391	-34.116	-33.84	-33.565	-33.29	-33.014	-32.739	-32.463	-32.188	-31.912	-31.637	-31.362	-31.086	-30.811	-30.535	-30.26	-29.985	-29.709	-29.434	-29.158	-28.883	-28.608	-28.332	-28.057	-27.781	-27.506	-27.231	-26.955	-26.68	-26.404	-26.129	-25.854	-25.578	-25.303	-25.027	-24.752	-24.477	-24.201	-23.926	-23.65	-23.375	-23.099	-22.824	-22.549	-22.273	-21.998	-21.722	-21.447	-21.172	-20.896
-37.909	-37.585	-37.26	-36.936	-36.612	-36.287	-35.963	-35.639	-35.314	-34.99	-34.666	-34.341	-34.017	-33.692	-33.368	-33.044	-32.719	-32.395	-32.071	-31.746	-31.422	-31.098	-30.773	-30.449	-30.124	-29.8	-29.476	-29.151	-28.827	-28.503	-28.178	-27.854	-27.53	-27.205	-26.881	-26.556	-26.232	-25.908	-25.583	-25.259	-24.935	-24.61	-24.286	-23.962	-23.637	-23.313	-22.988	-22.664	-22.34	-22.015
-27.139	-26.922	-26.706	-26.49	-26.274	-26.057	-25.841	-25.625	-25.408	-25.192	-24.976	-24.759	-24.543	-24.327	-24.11	-23.894	-23.678	-23.461	-23.245	-23.029	-22.812	-22.596	-22.38	-22.164	-21.947	-21.731	-21.515	-21.298	-21.082	-20.866	-20.649	-20.433	-20.217	-20	-19.784	-19.568	-19.351	-19.135	-18.919	-18.703	-18.486	-18.27	-18.054	-17.837	-17.621	-17.405	-17.188	-16.972	-16.756	-16.539
-39.059	-38.716	-38.373	-38.031	-37.688	-37.346	-37.003	-36.661	-36.318	-35.976	-35.633	-35.29	-34.948	-34.605	-34.263	-33.92	-33.578	-33.235	-32.892	-32.55	-32.207	-31.865	-31.522	-31.18	-30.837	-30.495	-30.152	-29.809	-29.467	-29.124	-28.782	-28.439	-28.097	-27.754	-27.411	-27.069	-26.726	-26.384	-26.041	-25.699	-25.356	-25.014	-24.671	-24.328	-23.986	-23.643	-23.301	-22.958	-22.616	-22.273
-50.11	-49.642	-49.175	-48.707	-48.239	-47.772	-47.304	-46.836	-46.369	-45.901	-45.433	-44.965	-44.498	-44.03	-43.562	-43.095	-42.627	-42.159	-41.692	-41.224	-40.756	-40.289	-39.821	-39.353	-38.885	-38.418	-37.95	-37.482	-37.015	-36.547	-36.079	-35.612	-35.144	-34.676	-34.209	-33.741	-33.273	-32.806	-32.338	-31.87	-31.402	-30.935	-30.467	-29.999	-29.532	-29.064	-28.596	-28.129	-27.661	-27.193
-30.888	-30.639	-30.391	-30.142	-29.894	-29.645	-29.397	-29.148	-28.9	-28.651	-28.403	-28.154	-27.906	-27.657	-27.409	-27.16	-26.912	-26.663	-26.415	-26.166	-25.918	-25.669	-25.421	-25.172	-24.924	-24.675	-24.427	-24.178	-23.93	-23.681	-23.433	-23.184	-22.936	-22.687	-22.439	-22.19	-21.942	-21.693	-21.445	-21.196	-20.948	-20.699	-20.451	-20.202	-19.954	-19.705	-19.457	-19.208	-18.96	-18.711
-39.234	-38.898	-38.563	-38.227	-37.892	-37.556	-37.221	-36.885	-36.55	-36.214	-35.879	-35.543	-35.208	-34.872	-34.537	-34.201	-33.866	-33.53	-33.194	-32.859	-32.523	-32.188	-31.852	-31.517	-31.181	-30.846	-30.51	-30.175	-29.839	-29.504	-29.168	-28.833	-28.497	-28.162	-27.826	-27.491	-27.155	-26.82	-26.484	-26.149	-25.813	-25.478	-25.142	-24.807	-24.471	-24.136	-23.8	-23.464	-23.129	-22.793
-33.41	-33.131	-32.852	-32.573	-32.295	-32.016	-31.737	-31.458	-31.18	-30.901	-30.622	-30.344	-30.065	-29.786	-29.507	-29.229	-28.95	-28.671	-28.392	-28.114	-27.835	-27.556	-27.277	-26.999	-26.72	-26.441	-26.162	-25.884	-25.605	-25.326	-25.048	-24.769	-24.49	-24.211	-23.933	-23.654	-23.375	-23.096	-22.818	-22.539	-22.26	-21.981	-21.703	-21.424	-21.145	-20.866	-20.588	-20.309	-20.03	-19.751
-34.124	-33.837	-33.55	-33.263	-32.976	-32.688	-32.401	-32.114	-31.827	-31.54	-31.253	-30.966	-30.679	-30.392	-30.104	-29.817	-29.53	-29.243	-28.956	-28.669	-28.382	-28.095	-27.808	-27.52	-27.233	-26.946	-26.659	-26.372	-26.085	-25.798	-25.511	-25.224	-24.936	-24.649	-24.362	-24.075	-23.788	-23.501	-23.214	-22.927	-22.64	-22.352	-22.065	-21.778	-21.491	-21.204	-20.917	-20.63	-20.343	-20.056
-30.306	-30.059	-29.811	-29.563	-29.315	-29.067	-28.82	-28.572	-28.324	-28.076	-27.828	-27.581	-27.333	-27.085	-26.837	-26.589	-26.342	-26.094	-25.846	-25.598	-25.35	-25.103	-24.855	-24.607	-24.359	-24.112	-23.864	-23.616	-23.368	-23.12	-22.873	-22.625	-22.377	-22.129	-21.881	-21.634	-21.386	-21.138	-20.89	-20.642	-20.395	-20.147	-19.899	-19.651	-19.403	-19.156	-18.908	-18.66	-18.412	-18.165
-31.923	-31.661	-31.399	-31.137	-30.875	-30.613	-30.351	-30.089	-29.827	-29.566	-29.304	-29.042	-28.78	-28.518	-28.256	-27.994	-27.732	-27.47	-27.208	-26.946	-26.685	-26.423	-26.161	-25.899	-25.637	-25.375	-25.113	-24.851	-24.589	-24.327	-24.066	-23.804	-23.542	-23.28	-23.018	-22.756	-22.494	-22.232	-21.97	-21.708	-21.447	-21.185	-20.923	-20.661	-20.399	-20.137	-19.875	-19.613	-19.351	-19.089
-37.229	-36.913	-36.596	-36.28	-35.964	-35.647	-35.331	-35.014	-34.698	-34.382	-34.065	-33.749	-33.433	-33.116	-32.8	-32.483	-32.167	-31.851	-31.534	-31.218	-30.902	-30.585	-30.269	-29.952	-29.636	-29.32	-29.003	-28.687	-28.37	-28.054	-27.738	-27.421	-27.105	-26.789	-26.472	-26.156	-25.839	-25.523	-25.207	-24.89	-24.574	-24.258	-23.941	-23.625	-23.308	-22.992	-22.676	-22.359	-22.043	-21.727
-33.307	-33.01	-32.712	-32.414	-32.116	-31.819	-31.521	-31.223	-30.925	-30.628	-30.33	-30.032	-29.735	-29.437	-29.139	-28.841	-28.544	-28.246	-27.948	-27.65	-27.353	-27.055	-26.757	-26.459	-26.162	-25.864	-25.566	-25.268	-24.971	-24.673	-24.375	-24.077	-23.78	-23.482	-23.184	-22.886	-22.589	-22.291	-21.993	-21.695	-21.398	-21.1	-20.802	-20.504	-20.207	-19.909	-19.611	-19.313	-19.016	-18.718
-33.278	-32.996	-32.715	-32.433	-32.151	-31.869	-31.587	-31.305	-31.024	-30.742	-30.46	-30.178	-29.896	-29.614	-29.333	-29.051	-28.769	-28.487	-28.205	-27.923	-27.641	-27.36	-27.078	-26.796	-26.514	-26.232	-25.95	-25.669	-25.387	-25.105	-24.823	-24.541	-24.259	-23.978	-23.696	-23.414	-23.132	-22.85	-22.568	-22.287	-22.005	-21.723	-21.441	-21.159	-20.877	-20.596	-20.314	-20.032	-19.75	-19.468
-36.311	-36.01	-35.709	-35.408	-35.106	-34.805	-34.504	-34.203	-33.902	-33.6	-33.299	-32.998	-32.697	-32.395	-32.094	-31.793	-31.492	-31.19	-30.889	-30.588	-30.287	-29.986	-29.684	-29.383	-29.082	-28.781	-28.479	-28.178	-27.877	-27.576	-27.275	-26.973	-26.672	-26.371	-26.07	-25.768	-25.467	-25.166	-24.865	-24.564	-24.262	-23.961	-23.66	-23.359	-23.057	-22.756	-22.455	-22.154	-21.852	-21.551
-35.159	-34.863	-34.566	-34.27	-33.974	-33.677	-33.381	-33.084	-32.788	-32.491	-32.195	-31.898	-31.602	-31.305	-31.009	-30.712	-30.416	-30.12	-29.823	-29.527	-29.23	-28.934	-28.637	-28.341	-28.044	-27.748	-27.451	-27.155	-26.858	-26.562	-26.266	-25.969	-25.673	-25.376	-25.08	-24.783	-24.487	-24.19	-23.894	-23.597	-23.301	-23.004	-22.708	-22.412	-22.115	-21.819	-21.522	-21.226	-20.929	-20.633
-36.486	-36.173	-35.86	-35.547	-35.234	-34.921	-34.608	-34.296	-33.983	-33.67	-33.357	-33.044	-32.731	-32.418	-32.105	-31.792	-31.48	-31.167	-30.854	-30.541	-30.228	-29.915	-29.602	-29.289	-28.976	-28.664	-28.351	-28.038	-27.725	-27.412	-27.099	-26.786	-26.473	-26.16	-25.848	-25.535	-25.222	-24.909	-24.596	-24.283	-23.97	-23.657	-23.344	-23.032	-22.719	-22.406	-22.093	-21.78	-21.467	-21.154
-40.09	-39.742	-39.394	-39.046	-38.698	-38.35	-38.002	-37.654	-37.306	-36.958	-36.61	-36.262	-35.914	-35.566	-35.218	-34.87	-34.522	-34.174	-33.826	-33.478	-33.13	-32.782	-32.434	-32.086	-31.738	-31.39	-31.042	-30.694	-30.346	-29.998	-29.65	-29.302	-28.954	-28.606	-28.258	-27.91	-27.562	-27.214	-26.866	-26.519	-26.171	-25.823	-25.475	-25.127	-24.779	-24.431	-24.083	-23.735	-23.387	-23.039
-39.871	-39.522	-39.172	-38.823	-38.474	-38.124	-37.775	-37.426	-37.077	-36.727	-36.378	-36.029	-35.68	-35.33	-34.981	-34.632	-34.282	-33.933	-33.584	-33.235	-32.885	-32.536	-32.187	-31.838	-31.488	-31.139	-30.79	-30.44	-30.091	-29.742	-29.393	-29.043	-28.694	-28.345	-27.995	-27.646	-27.297	-26.948	-26.598	-26.249	-25.9	-25.551	-25.201	-24.852	-24.503	-24.153	-23.804	-23.455	-23.106	-22.756
-37.347	-37.023	-36.7	-36.377	-36.054	-35.73	-35.407	-35.084	-34.761	-34.437	-34.114	-33.791	-33.468	-33.144	-32.821	-32.498	-32.175	-31.851	-31.528	-31.205	-30.882	-30.558	-30.235	-29.912	-29.588	-29.265	-28.942	-28.619	-28.295	-27.972	-27.649	-27.326	-27.002	-26.679	-26.356	-26.033	-25.709	-25.386	-25.063	-24.74	-24.416	-24.093	-23.77	-23.447	-23.123	-22.8	-22.477	-22.154	-21.83	-21.507
-36.344	-36.037	-35.73	-35.423	-35.116	-34.809	-34.502	-34.194	-33.887	-33.58	-33.273	-32.966	-32.659	-32.352	-32.045	-31.737	-31.43	-31.123	-30.816	-30.509	-30.202	-29.895	-29.587	-29.28	-28.973	-28.666	-28.359	-28.052	-27.745	-27.438	-27.13	-26.823	-26.516	-26.209	-25.902	-25.595	-25.288	-24.98	-24.673	-24.366	-24.059	-23.752	-23.445	-23.138	-22.831	-22.523	-22.216	-21.909	-21.602	-21.295
-36.758	-36.449	-36.139	-35.83	-35.521	-35.211	-34.902	-34.593	-34.283	-33.974	-33.664	-33.355	-33.046	-32.736	-32.427	-32.118	-31.808	-31.499	-31.19	-30.88	-30.571	-30.262	-29.952	-29.643	-29.334	-29.024	-28.715	-28.405	-28.096	-27.787	-27.477	-27.168	-26.859	-26.549	-26.24	-25.931	-25.621	-25.312	-25.003	-24.693	-24.384	-24.075	-23.765	-23.456	-23.146	-22.837	-22.528	-22.218	-21.909	-21.6
-47.324	-46.9	-46.476	-46.052	-45.629	-45.205	-44.781	-44.357	-43.933	-43.509	-43.085	-42.662	-42.238	-41.814	-41.39	-40.966	-40.542	-40.118	-39.695	-39.271	-38.847	-38.423	-37.999	-37.575	-37.152	-36.728	-36.304	-35.88	-35.456	-35.032	-34.608	-34.185	-33.761	-33.337	-32.913	-32.489	-32.065	-31.641	-31.218	-30.794	-30.37	-29.946	-29.522	-29.098	-28.675	-28.251	-27.827	-27.403	-26.979	-26.555
-39.067	-38.738	-38.408	-38.078	-37.749	-37.419	-37.09	-36.76	-36.431	-36.101	-35.772	-35.442	-35.112	-34.783	-34.453	-34.124	-33.794	-33.465	-33.135	-32.805	-32.476	-32.146	-31.817	-31.487	-31.158	-30.828	-30.499	-30.169	-29.839	-29.51	-29.18	-28.851	-28.521	-28.192	-27.862	-27.533	-27.203	-26.873	-26.544	-26.214	-25.885	-25.555	-25.226	-24.896	-24.566	-24.237	-23.907	-23.578	-23.248	-22.919
-40.312	-39.961	-39.609	-39.258	-38.906	-38.555	-38.204	-37.852	-37.501	-37.15	-36.798	-36.447	-36.096	-35.744	-35.393	-35.041	-34.69	-34.339	-33.987	-33.636	-33.285	-32.933	-32.582	-32.23	-31.879	-31.528	-31.176	-30.825	-30.474	-30.122	-29.771	-29.419	-29.068	-28.717	-28.365	-28.014	-27.663	-27.311	-26.96	-26.608	-26.257	-25.906	-25.554	-25.203	-24.852	-24.5	-24.149	-23.797	-23.446	-23.095
-32.936	-32.658	-32.381	-32.104	-31.826	-31.549	-31.272	-30.995	-30.717	-30.44	-30.163	-29.885	-29.608	-29.331	-29.053	-28.776	-28.499	-28.221	-27.944	-27.667	-27.389	-27.112	-26.835	-26.558	-26.28	-26.003	-25.726	-25.448	-25.171	-24.894	-24.616	-24.339	-24.062	-23.784	-23.507	-23.23	-22.953	-22.675	-22.398	-22.121	-21.843	-21.566	-21.289	-21.011	-20.734	-20.457	-20.179	-19.902	-19.625	-19.348
-33.378	-33.102	-32.827	-32.552	-32.277	-32.001	-31.726	-31.451	-31.176	-30.9	-30.625	-30.35	-30.074	-29.799	-29.524	-29.249	-28.973	-28.698	-28.423	-28.147	-27.872	-27.597	-27.322	-27.046	-26.771	-26.496	-26.221	-25.945	-25.67	-25.395	-25.119	-24.844	-24.569	-24.294	-24.018	-23.743	-23.468	-23.192	-22.917	-22.642	-22.367	-22.091	-21.816	-21.541	-21.266	-20.99	-20.715	-20.44	-20.164	-19.889
-32.06	-31.798	-31.536	-31.275	-31.013	-30.751	-30.49	-30.228	-29.966	-29.705	-29.443	-29.181	-28.92	-28.658	-28.396	-28.134	-27.873	-27.611	-27.349	-27.088	-26.826	-26.564	-26.303	-26.041	-25.779	-25.518	-25.256	-24.994	-24.733	-24.471	-24.209	-23.948	-23.686	-23.424	-23.163	-22.901	-22.639	-22.377	-22.116	-21.854	-21.592	-21.331	-21.069	-20.807	-20.546	-20.284	-20.022	-19.761	-19.499	-19.237
-32.858	-32.594	-32.329	-32.065	-31.801	-31.536	-31.272	-31.008	-30.743	-30.479	-30.215	-29.95	-29.686	-29.421	-29.157	-28.893	-28.628	-28.364	-28.1	-27.835	-27.571	-27.307	-27.042	-26.778	-26.514	-26.249	-25.985	-25.72	-25.456	-25.192	-24.927	-24.663	-24.399	-24.134	-23.87	-23.606	-23.341	-23.077	-22.813	-22.548	-22.284	-22.019	-21.755	-21.491	-21.226	-20.962	-20.698	-20.433	-20.169	-19.905
-32.975	-32.708	-32.44	-32.173	-31.906	-31.638	-31.371	-31.104	-30.836	-30.569	-30.302	-30.034	-29.767	-29.5	-29.232	-28.965	-28.697	-28.43	-28.163	-27.895	-27.628	-27.361	-27.093	-26.826	-26.559	-26.291	-26.024	-25.757	-25.489	-25.222	-24.955	-24.687	-24.42	-24.153	-23.885	-23.618	-23.35	-23.083	-22.816	-22.548	-22.281	-22.014	-21.746	-21.479	-21.212	-20.944	-20.677	-20.41	-20.142	-19.875
-39.259	-38.918	-38.577	-38.236	-37.895	-37.554	-37.212	-36.871	-36.53	-36.189	-35.848	-35.507	-35.166	-34.825	-34.484	-34.143	-33.802	-33.461	-33.12	-32.779	-32.438	-32.097	-31.756	-31.415	-31.074	-30.733	-30.392	-30.051	-29.71	-29.369	-29.028	-28.687	-28.346	-28.005	-27.664	-27.323	-26.981	-26.64	-26.299	-25.958	-25.617	-25.276	-24.935	-24.594	-24.253	-23.912	-23.571	-23.23	-22.889	-22.548
-33.807	-33.525	-33.243	-32.96	-32.678	-32.396	-32.114	-31.832	-31.55	-31.268	-30.986	-30.704	-30.421	-30.139	-29.857	-29.575	-29.293	-29.011	-28.729	-28.447	-28.165	-27.883	-27.6	-27.318	-27.036	-26.754	-26.472	-26.19	-25.908	-25.626	-25.344	-25.062	-24.779	-24.497	-24.215	-23.933	-23.651	-23.369	-23.087	-22.805	-22.523	-22.241	-21.958	-21.676	-21.394	-21.112	-20.83	-20.548	-20.266	-19.984
-32.495	-32.226	-31.958	-31.69	-31.421	-31.153	-30.885	-30.616	-30.348	-30.08	-29.811	-29.543	-29.275	-29.006	-28.738	-28.47	-28.201	-27.933	-27.665	-27.396	-27.128	-26.86	-26.591	-26.323	-26.055	-25.786	-25.518	-25.25	-24.981	-24.713	-24.445	-24.176	-23.908	-23.64	-23.371	-23.103	-22.835	-22.566	-22.298	-22.03	-21.761	-21.493	-21.225	-20.956	-20.688	-20.42	-20.151	-19.883	-19.615	-19.346
-35.99	-35.69	-35.39	-35.09	-34.79	-34.49	-34.19	-33.891	-33.591	-33.291	-32.991	-32.691	-32.391	-32.091	-31.792	-31.492	-31.192	-30.892	-30.592	-30.292	-29.993	-29.693	-29.393	-29.093	-28.793	-28.493	-28.193	-27.894	-27.594	-27.294	-26.994	-26.694	-26.394	-26.094	-25.795	-25.495	-25.195	-24.895	-24.595	-24.295	-23.995	-23.696	-23.396	-23.096	-22.796	-22.496	-22.196	-21.897	-21.597	-21.297
-38.526	-38.192	-37.859	-37.525	-37.192	-36.859	-36.525	-36.192	-35.858	-35.525	-35.191	-34.858	-34.524	-34.191	-33.858	-33.524	-33.191	-32.857	-32.524	-32.19	-31.857	-31.523	-31.19	-30.857	-30.523	-30.19	-29.856	-29.523	-29.189	-28.856	-28.522	-28.189	-27.856	-27.522	-27.189	-26.855	-26.522	-26.188	-25.855	-25.521	-25.188	-24.855	-24.521	-24.188	-23.854	-23.521	-23.187	-22.854	-22.52	-22.187
-33.407	-33.133	-32.858	-32.584	-32.309	-32.034	-31.76	-31.485	-31.211	-30.936	-30.661	-30.387	-30.112	-29.838	-29.563	-29.288	-29.014	-28.739	-28.465	-28.19	-27.915	-27.641	-27.366	-27.091	-26.817	-26.542	-26.268	-25.993	-25.718	-25.444	-25.169	-24.895	-24.62	-24.345	-24.071	-23.796	-23.522	-23.247	-22.972	-22.698	-22.423	-22.149	-21.874	-21.599	-21.325	-21.05	-20.776	-20.501	-20.226	-19.952
-49.383	-48.935	-48.488	-48.04	-47.593	-47.145	-46.698	-46.25	-45.802	-45.355	-44.907	-44.46	-44.012	-43.564	-43.117	-42.669	-42.222	-41.774	-41.326	-40.879	-40.431	-39.984	-39.536	-39.088	-38.641	-38.193	-37.746	-37.298	-36.85	-36.403	-35.955	-35.508	-35.06	-34.612	-34.165	-33.717	-33.27	-32.822	-32.374	-31.927	-31.479	-31.032	-30.584	-30.137	-29.689	-29.241	-28.794	-28.346	-27.899	-27.451
-35.668	-35.363	-35.058	-34.753	-34.448	-34.143	-33.838	-33.533	-33.227	-32.922	-32.617	-32.312	-32.007	-31.702	-31.397	-31.092	-30.786	-30.481	-30.176	-29.871	-29.566	-29.261	-28.956	-28.651	-28.346	-28.04	-27.735	-27.43	-27.125	-26.82	-26.515	-26.21	-25.905	-25.599	-25.294	-24.989	-24.684	-24.379	-24.074	-23.769	-23.464	-23.159	-22.853	-22.548	-22.243	-21.938	-21.633	-21.328	-21.023	-20.718
-37.804	-37.478	-37.152	-36.827	-36.501	-36.175	-35.849	-35.524	-35.198	-34.872	-34.546	-34.22	-33.895	-33.569	-33.243	-32.917	-32.592	-32.266	-31.94	-31.614	-31.288	-30.963	-30.637	-30.311	-29.985	-29.66	-29.334	-29.008	-28.682	-28.356	-28.031	-27.705	-27.379	-27.053	-26.728	-26.402	-26.076	-25.75	-25.424	-25.099	-24.773	-24.447	-24.121	-23.795	-23.47	-23.144	-22.818	-22.492	-22.167	-21.841
-48.524	-48.087	-47.651	-47.215	-46.779	-46.342	-45.906	-45.47	-45.033	-44.597	-44.161	-43.725	-43.288	-42.852	-42.416	-41.979	-41.543	-41.107	-40.67	-40.234	-39.798	-39.362	-38.925	-38.489	-38.053	-37.616	-37.18	-36.744	-36.308	-35.871	-35.435	-34.999	-34.562	-34.126	-33.69	-33.253	-32.817	-32.381	-31.945	-31.508	-31.072	-30.636	-30.199	-29.763	-29.327	-28.89	-28.454	-28.018	-27.582	-27.145
-39.23	-38.894	-38.557	-38.22	-37.884	-37.547	-37.21	-36.874	-36.537	-36.201	-35.864	-35.527	-35.191	-34.854	-34.517	-34.181	-33.844	-33.508	-33.171	-32.834	-32.498	-32.161	-31.824	-31.488	-31.151	-30.814	-30.478	-30.141	-29.805	-29.468	-29.131	-28.795	-28.458	-28.121	-27.785	-27.448	-27.112	-26.775	-26.438	-26.102	-25.765	-25.428	-25.092	-24.755	-24.419	-24.082	-23.745	-23.409	-23.072	-22.735
-33.4	-33.122	-32.845	-32.567	-32.29	-32.012	-31.734	-31.457	-31.179	-30.902	-30.624	-30.347	-30.069	-29.791	-29.514	-29.236	-28.959	-28.681	-28.404	-28.126	-27.848	-27.571	-27.293	-27.016	-26.738	-26.461	-26.183	-25.905	-25.628	-25.35	-25.073	-24.795	-24.518	-24.24	-23.962	-23.685	-23.407	-23.13	-22.852	-22.575	-22.297	-22.019	-21.742	-21.464	-21.187	-20.909	-20.632	-20.354	-20.076	-19.799
-44.017	-43.634	-43.25	-42.867	-42.484	-42.101	-41.718	-41.335	-40.951	-40.568	-40.185	-39.802	-39.419	-39.036	-38.652	-38.269	-37.886	-37.503	-37.12	-36.737	-36.353	-35.97	-35.587	-35.204	-34.821	-34.438	-34.054	-33.671	-33.288	-32.905	-32.522	-32.139	-31.755	-31.372	-30.989	-30.606	-30.223	-29.84	-29.456	-29.073	-28.69	-28.307	-27.924	-27.541	-27.157	-26.774	-26.391	-26.008	-25.625	-25.242
-34.541	-34.248	-33.954	-33.66	-33.366	-33.073	-32.779	-32.485	-32.191	-31.898	-31.604	-31.31	-31.016	-30.723	-30.429	-30.135	-29.841	-29.548	-29.254	-28.96	-28.666	-28.372	-28.079	-27.785	-27.491	-27.197	-26.904	-26.61	-26.316	-26.022	-25.729	-25.435	-25.141	-24.847	-24.554	-24.26	-23.966	-23.672	-23.379	-23.085	-22.791	-22.497	-22.203	-21.91	-21.616	-21.322	-21.028	-20.735	-20.441	-20.147
-41.829	-41.47	-41.111	-40.752	-40.392	-40.033	-39.674	-39.315	-38.956	-38.597	-38.238	-37.879	-37.52	-37.161	-36.802	-36.443	-36.084	-35.725	-35.366	-35.007	-34.648	-34.289	-33.93	-33.571	-33.212	-32.852	-32.493	-32.134	-31.775	-31.416	-31.057	-30.698	-30.339	-29.98	-29.621	-29.262	-28.903	-28.544	-28.185	-27.826	-27.467	-27.108	-26.749	-26.39	-26.031	-25.671	-25.312	-24.953	-24.594	-24.235
-35.577	-35.278	-34.98	-34.681	-34.383	-34.084	-33.786	-33.487	-33.189	-32.89	-32.592	-32.293	-31.995	-31.696	-31.397	-31.099	-30.8	-30.502	-30.203	-29.905	-29.606	-29.308	-29.009	-28.711	-28.412	-28.114	-27.815	-27.516	-27.218	-26.919	-26.621	-26.322	-26.024	-25.725	-25.427	-25.128	-24.83	-24.531	-24.233	-23.934	-23.636	-23.337	-23.038	-22.74	-22.441	-22.143	-21.844	-21.546	-21.247	-20.949
-32.015	-31.753	-31.49	-31.228	-30.965	-30.703	-30.441	-30.178	-29.916	-29.653	-29.391	-29.129	-28.866	-28.604	-28.341	-28.079	-27.816	-27.554	-27.292	-27.029	-26.767	-26.504	-26.242	-25.98	-25.717	-25.455	-25.192	-24.93	-24.668	-24.405	-24.143	-23.88	-23.618	-23.356	-23.093	-22.831	-22.568	-22.306	-22.043	-21.781	-21.519	-21.256	-20.994	-20.731	-20.469	-20.207	-19.944	-19.682	-19.419	-19.157
-34.741	-34.446	-34.15	-33.854	-33.559	-33.263	-32.967	-32.672	-32.376	-32.081	-31.785	-31.489	-31.194	-30.898	-30.602	-30.307	-30.011	-29.715	-29.42	-29.124	-28.828	-28.533	-28.237	-27.941	-27.646	-27.35	-27.054	-26.759	-26.463	-26.167	-25.872	-25.576	-25.28	-24.985	-24.689	-24.393	-24.098	-23.802	-23.506	-23.211	-22.915	-22.619	-22.324	-22.028	-21.733	-21.437	-21.141	-20.846	-20.55	-20.254
-34.231	-33.943	-33.655	-33.367	-33.079	-32.791	-32.503	-32.215	-31.927	-31.639	-31.351	-31.063	-30.774	-30.486	-30.198	-29.91	-29.622	-29.334	-29.046	-28.758	-28.47	-28.182	-27.894	-27.606	-27.318	-27.03	-26.742	-26.454	-26.166	-25.877	-25.589	-25.301	-25.013	-24.725	-24.437	-24.149	-23.861	-23.573	-23.285	-22.997	-22.709	-22.421	-22.133	-21.845	-21.557	-21.269	-20.98	-20.692	-20.404	-20.116
-35.73	-35.427	-35.125	-34.822	-34.519	-34.217	-33.914	-33.611	-33.308	-33.006	-32.703	-32.4	-32.097	-31.795	-31.492	-31.189	-30.886	-30.584	-30.281	-29.978	-29.675	-29.373	-29.07	-28.767	-28.464	-28.162	-27.859	-27.556	-27.253	-26.951	-26.648	-26.345	-26.042	-25.74	-25.437	-25.134	-24.832	-24.529	-24.226	-23.923	-23.621	-23.318	-23.015	-22.712	-22.41	-22.107	-21.804	-21.501	-21.199	-20.896
-34.235	-33.946	-33.657	-33.368	-33.079	-32.79	-32.501	-32.211	-31.922	-31.633	-31.344	-31.055	-30.766	-30.477	-30.188	-29.898	-29.609	-29.32	-29.031	-28.742	-28.453	-28.164	-27.874	-27.585	-27.296	-27.007	-26.718	-26.429	-26.14	-25.85	-25.561	-25.272	-24.983	-24.694	-24.405	-24.116	-23.826	-23.537	-23.248	-22.959	-22.67	-22.381	-22.092	-21.803	-21.513	-21.224	-20.935	-20.646	-20.357	-20.068
-31.473	-31.207	-30.94	-30.674	-30.408	-30.142	-29.875	-29.609	-29.343	-29.077	-28.81	-28.544	-28.278	-28.012	-27.745	-27.479	-27.213	-26.947	-26.68	-26.414	-26.148	-25.881	-25.615	-25.349	-25.083	-24.816	-24.55	-24.284	-24.018	-23.751	-23.485	-23.219	-22.953	-22.686	-22.42	-22.154	-21.888	-21.621	-21.355	-21.089	-20.823	-20.556	-20.29	-20.024	-19.758	-19.491	-19.225	-18.959	-18.692	-18.426
-38.559	-38.231	-37.903	-37.575	-37.247	-36.919	-36.592	-36.264	-35.936	-35.608	-35.28	-34.953	-34.625	-34.297	-33.969	-33.641	-33.314	-32.986	-32.658	-32.33	-32.002	-31.674	-31.347	-31.019	-30.691	-30.363	-30.035	-29.708	-29.38	-29.052	-28.724	-28.396	-28.069	-27.741	-27.413	-27.085	-26.757	-26.43	-26.102	-25.774	-25.446	-25.118	-24.79	-24.463	-24.135	-23.807	-23.479	-23.151	-22.824	-22.496
-37.062	-36.745	-36.427	-36.11	-35.793	-35.475	-35.158	-34.841	-34.523	-34.206	-33.889	-33.571	-33.254	-32.937	-32.619	-32.302	-31.984	-31.667	-31.35	-31.032	-30.715	-30.398	-30.08	-29.763	-29.446	-29.128	-28.811	-28.494	-28.176	-27.859	-27.542	-27.224	-26.907	-26.59	-26.272	-25.955	-25.637	-25.32	-25.003	-24.685	-24.368	-24.051	-23.733	-23.416	-23.099	-22.781	-22.464	-22.147	-21.829	-21.512
-31.987	-31.722	-31.457	-31.193	-30.928	-30.663	-30.399	-30.134	-29.869	-29.605	-29.34	-29.075	-28.811	-28.546	-28.282	-28.017	-27.752	-27.488	-27.223	-26.958	-26.694	-26.429	-26.164	-25.9	-25.635	-25.37	-25.106	-24.841	-24.576	-24.312	-24.047	-23.783	-23.518	-23.253	-22.989	-22.724	-22.459	-22.195	-21.93	-21.665	-21.401	-21.136	-20.871	-20.607	-20.342	-20.078	-19.813	-19.548	-19.284	-19.019
-37.088	-36.772	-36.455	-36.138	-35.821	-35.504	-35.187	-34.87	-34.553	-34.236	-33.919	-33.602	-33.286	-32.969	-32.652	-32.335	-32.018	-31.701	-31.384	-31.067	-30.75	-30.433	-30.116	-29.8	-29.483	-29.166	-28.849	-28.532	-28.215	-27.898	-27.581	-27.264	-26.947	-26.63	-26.314	-25.997	-25.68	-25.363	-25.046	-24.729	-24.412	-24.095	-23.778	-23.461	-23.144	-22.828	-22.511	-22.194	-21.877	-21.56
-38.391	-38.066	-37.741	-37.416	-37.091	-36.766	-36.441	-36.116	-35.792	-35.467	-35.142	-34.817	-34.492	-34.167	-33.842	-33.517	-33.193	-32.868	-32.543	-32.218	-31.893	-31.568	-31.243	-30.918	-30.593	-30.269	-29.944	-29.619	-29.294	-28.969	-28.644	-28.319	-27.994	-27.67	-27.345	-27.02	-26.695	-26.37	-26.045	-25.72	-25.395	-25.071	-24.746	-24.421	-24.096	-23.771	-23.446	-23.121	-22.796	-22.471
-41.949	-41.585	-41.221	-40.857	-40.492	-40.128	-39.764	-39.4	-39.036	-38.672	-38.307	-37.943	-37.579	-37.215	-36.851	-36.487	-36.122	-35.758	-35.394	-35.03	-34.666	-34.302	-33.937	-33.573	-33.209	-32.845	-32.481	-32.117	-31.752	-31.388	-31.024	-30.66	-30.296	-29.932	-29.567	-29.203	-28.839	-28.475	-28.111	-27.747	-27.382	-27.018	-26.654	-26.29	-25.926	-25.562	-25.197	-24.833	-24.469	-24.105
-35.349	-35.058	-34.768	-34.477	-34.186	-33.895	-33.604	-33.313	-33.022	-32.732	-32.441	-32.15	-31.859	-31.568	-31.277	-30.986	-30.696	-30.405	-30.114	-29.823	-29.532	-29.241	-28.95	-28.659	-28.369	-28.078	-27.787	-27.496	-27.205	-26.914	-26.623	-26.333	-26.042	-25.751	-25.46	-25.169	-24.878	-24.587	-24.297	-24.006	-23.715	-23.424	-23.133	-22.842	-22.551	-22.261	-21.97	-21.679	-21.388	-21.097
-32.148	-31.881	-31.615	-31.349	-31.082	-30.816	-30.55	-30.283	-30.017	-29.751	-29.484	-29.218	-28.952	-28.685	-28.419	-28.153	-27.886	-27.62	-27.354	-27.087	-26.821	-26.554	-26.288	-26.022	-25.755	-25.489	-25.223	-24.956	-24.69	-24.424	-24.157	-23.891	-23.625	-23.358	-23.092	-22.826	-22.559	-22.293	-22.027	-21.76	-21.494	-21.227	-20.961	-20.695	-20.428	-20.162	-19.896	-19.629	-19.363	-19.097
-37.365	-37.046	-36.727	-36.407	-36.088	-35.769	-35.449	-35.13	-34.811	-34.491	-34.172	-33.853	-33.533	-33.214	-32.895	-32.576	-32.256	-31.937	-31.618	-31.298	-30.979	-30.66	-30.34	-30.021	-29.702	-29.382	-29.063	-28.744	-28.424	-28.105	-27.786	-27.466	-27.147	-26.828	-26.508	-26.189	-25.87	-25.55	-25.231	-24.912	-24.592	-24.273	-23.954	-23.634	-23.315	-22.996	-22.676	-22.357	-22.038	-21.718
-33.398	-33.128	-32.859	-32.589	-32.319	-32.05	-31.78	-31.511	-31.241	-30.972	-30.702	-30.432	-30.163	-29.893	-29.624	-29.354	-29.085	-28.815	-28.545	-28.276	-28.006	-27.737	-27.467	-27.198	-26.928	-26.658	-26.389	-26.119	-25.85	-25.58	-25.311	-25.041	-24.771	-24.502	-24.232	-23.963	-23.693	-23.424	-23.154	-22.884	-22.615	-22.345	-22.076	-21.806	-21.537	-21.267	-20.997	-20.728	-20.458	-20.189
-34.956	-34.663	-34.37	-34.077	-33.783	-33.49	-33.197	-32.903	-32.61	-32.317	-32.023	-31.73	-31.437	-31.143	-30.85	-30.557	-30.264	-29.97	-29.677	-29.384	-29.09	-28.797	-28.504	-28.21	-27.917	-27.624	-27.33	-27.037	-26.744	-26.451	-26.157	-25.864	-25.571	-25.277	-24.984	-24.691	-24.397	-24.104	-23.811	-23.517	-23.224	-22.931	-22.638	-22.344	-22.051	-21.758	-21.464	-21.171	-20.878	-20.584
-34.511	-34.225	-33.938	-33.651	-33.364	-33.078	-32.791	-32.504	-32.217	-31.93	-31.644	-31.357	-31.07	-30.783	-30.497	-30.21	-29.923	-29.636	-29.349	-29.063	-28.776	-28.489	-28.202	-27.916	-27.629	-27.342	-27.055	-26.769	-26.482	-26.195	-25.908	-25.621	-25.335	-25.048	-24.761	-24.474	-24.188	-23.901	-23.614	-23.327	-23.04	-22.754	-22.467	-22.18	-21.893	-21.607	-21.32	-21.033	-20.746	-20.46
-30.367	-30.12	-29.873	-29.625	-29.378	-29.131	-28.884	-28.636	-28.389	-28.142	-27.894	-27.647	-27.4	-27.153	-26.905	-26.658	-26.411	-26.164	-25.916	-25.669	-25.422	-25.174	-24.927	-24.68	-24.433	-24.185	-23.938	-23.691	-23.443	-23.196	-22.949	-22.702	-22.454	-22.207	-21.96	-21.713	-21.465	-21.218	-20.971	-20.723	-20.476	-20.229	-19.982	-19.734	-19.487	-19.24	-18.993	-18.745	-18.498	-18.251
-46.94	-46.52	-46.1	-45.681	-45.261	-44.841	-44.421	-44.001	-43.582	-43.162	-42.742	-42.322	-41.902	-41.482	-41.063	-40.643	-40.223	-39.803	-39.383	-38.964	-38.544	-38.124	-37.704	-37.284	-36.864	-36.445	-36.025	-35.605	-35.185	-34.765	-34.345	-33.926	-33.506	-33.086	-32.666	-32.246	-31.827	-31.407	-30.987	-30.567	-30.147	-29.727	-29.308	-28.888	-28.468	-28.048	-27.628	-27.209	-26.789	-26.369
-34.365	-34.079	-33.793	-33.507	-33.222	-32.936	-32.65	-32.365	-32.079	-31.793	-31.507	-31.222	-30.936	-30.65	-30.365	-30.079	-29.793	-29.507	-29.222	-28.936	-28.65	-28.365	-28.079	-27.793	-27.507	-27.222	-26.936	-26.65	-26.365	-26.079	-25.793	-25.507	-25.222	-24.936	-24.65	-24.365	-24.079	-23.793	-23.507	-23.222	-22.936	-22.65	-22.365	-22.079	-21.793	-21.507	-21.222	-20.936	-20.65	-20.364
-35.613	-35.313	-35.013	-34.713	-34.413	-34.113	-33.813	-33.513	-33.213	-32.913	-32.613	-32.313	-32.013	-31.713	-31.413	-31.113	-30.813	-30.513	-30.213	-29.913	-29.613	-29.313	-29.013	-28.713	-28.413	-28.113	-27.813	-27.513	-27.213	-26.913	-26.613	-26.313	-26.013	-25.713	-25.413	-25.113	-24.813	-24.513	-24.213	-23.913	-23.613	-23.313	-23.013	-22.713	-22.413	-22.113	-21.813	-21.513	-21.213	-20.913
-48.594	-48.146	-47.697	-47.248	-46.8	-46.351	-45.902	-45.454	-45.005	-44.556	-44.108	-43.659	-43.21	-42.762	-42.313	-41.864	-41.416	-40.967	-40.518	-40.07	-39.621	-39.172	-38.724	-38.275	-37.826	-37.378	-36.929	-36.48	-36.032	-35.583	-35.134	-34.686	-34.237	-33.788	-33.34	-32.891	-32.442	-31.994	-31.545	-31.096	-30.648	-30.199	-29.75	-29.302	-28.853	-28.404	-27.956	-27.507	-27.058	-26.61
-34.136	-33.842	-33.548	-33.253	-32.959	-32.665	-32.37	-32.076	-31.782	-31.488	-31.193	-30.899	-30.605	-30.311	-30.016	-29.722	-29.428	-29.133	-28.839	-28.545	-28.251	-27.956	-27.662	-27.368	-27.074	-26.779	-26.485	-26.191	-25.897	-25.602	-25.308	-25.014	-24.719	-24.425	-24.131	-23.837	-23.542	-23.248	-22.954	-22.66	-22.365	-22.071	-21.777	-21.482	-21.188	-20.894	-20.6	-20.305	-20.011	-19.717
-40.823	-40.48	-40.137	-39.794	-39.45	-39.107	-38.764	-38.421	-38.078	-37.735	-37.392	-37.049	-36.705	-36.362	-36.019	-35.676	-35.333	-34.99	-34.647	-34.303	-33.96	-33.617	-33.274	-32.931	-32.588	-32.245	-31.901	-31.558	-31.215	-30.872	-30.529	-30.186	-29.843	-29.499	-29.156	-28.813	-28.47	-28.127	-27.784	-27.441	-27.097	-26.754	-26.411	-26.068	-25.725	-25.382	-25.039	-24.696	-24.352	-24.009
-33.263	-32.985	-32.707	-32.429	-32.151	-31.872	-31.594	-31.316	-31.038	-30.76	-30.482	-30.204	-29.925	-29.647	-29.369	-29.091	-28.813	-28.535	-28.257	-27.978	-27.7	-27.422	-27.144	-26.866	-26.588	-26.31	-26.031	-25.753	-25.475	-25.197	-24.919	-24.641	-24.363	-24.084	-23.806	-23.528	-23.25	-22.972	-22.694	-22.416	-22.138	-21.859	-21.581	-21.303	-21.025	-20.747	-20.469	-20.191	-19.912	-19.634
-31.083	-30.83	-30.577	-30.325	-30.072	-29.819	-29.567	-29.314	-29.061	-28.809	-28.556	-28.303	-28.051	-27.798	-27.545	-27.293	-27.04	-26.787	-26.535	-26.282	-26.029	-25.777	-25.524	-25.271	-25.019	-24.766	-24.514	-24.261	-24.008	-23.756	-23.503	-23.25	-22.998	-22.745	-22.492	-22.24	-21.987	-21.734	-21.482	-21.229	-20.976	-20.724	-20.471	-20.218	-19.966	-19.713	-19.46	-19.208	-18.955	-18.702
-39.036	-38.698	-38.361	-38.023	-37.686	-37.348	-37.011	-36.674	-36.336	-35.999	-35.661	-35.324	-34.986	-34.649	-34.312	-33.974	-33.637	-33.299	-32.962	-32.624	-32.287	-31.949	-31.612	-31.275	-30.937	-30.6	-30.262	-29.925	-29.587	-29.25	-28.913	-28.575	-28.238	-27.9	-27.563	-27.225	-26.888	-26.551	-26.213	-25.876	-25.538	-25.201	-24.863	-24.526	-24.188	-23.851	-23.514	-23.176	-22.839	-22.501
-51.312	-50.848	-50.383	-49.918	-49.453	-48.988	-48.523	-48.058	-47.594	-47.129	-46.664	-46.199	-45.734	-45.269	-44.804	-44.339	-43.875	-43.41	-42.945	-42.48	-42.015	-41.55	-41.085	-40.62	-40.156	-39.691	-39.226	-38.761	-38.296	-37.831	-37.366	-36.901	-36.437	-35.972	-35.507	-35.042	-34.577	-34.112	-33.647	-33.183	-32.718	-32.253	-31.788	-31.323	-30.858	-30.393	-29.928	-29.464	-28.999	-28.534
-36.015	-35.72	-35.426	-35.131	-34.837	-34.542	-34.248	-33.953	-33.659	-33.364	-33.07	-32.775	-32.481	-32.187	-31.892	-31.598	-31.303	-31.009	-30.714	-30.42	-30.125	-29.831	-29.536	-29.242	-28.947	-28.653	-28.358	-28.064	-27.77	-27.475	-27.181	-26.886	-26.592	-26.297	-26.003	-25.708	-25.414	-25.119	-24.825	-24.53	-24.236	-23.941	-23.647	-23.353	-23.058	-22.764	-22.469	-22.175	-21.88	-21.586
-34.812	-34.516	-34.22	-33.924	-33.628	-33.332	-33.036	-32.74	-32.444	-32.148	-31.852	-31.556	-31.26	-30.964	-30.668	-30.372	-30.076	-29.78	-29.484	-29.188	-28.892	-28.596	-28.3	-28.004	-27.708	-27.412	-27.116	-26.82	-26.524	-26.228	-25.932	-25.636	-25.34	-25.044	-24.748	-24.452	-24.156	-23.86	-23.564	-23.268	-22.972	-22.676	-22.38	-22.084	-21.788	-21.492	-21.196	-20.9	-20.604	-20.308
-31.976	-31.719	-31.461	-31.203	-30.945	-30.687	-30.429	-30.171	-29.913	-29.655	-29.397	-29.14	-28.882	-28.624	-28.366	-28.108	-27.85	-27.592	-27.334	-27.076	-26.818	-26.561	-26.303	-26.045	-25.787	-25.529	-25.271	-25.013	-24.755	-24.497	-24.239	-23.982	-23.724	-23.466	-23.208	-22.95	-22.692	-22.434	-22.176	-21.918	-21.66	-21.403	-21.145	-20.887	-20.629	-20.371	-20.113	-19.855	-19.597	-19.339
-38.179	-37.845	-37.511	-37.176	-36.842	-36.507	-36.173	-35.839	-35.504	-35.17	-34.835	-34.501	-34.166	-33.832	-33.498	-33.163	-32.829	-32.494	-32.16	-31.825	-31.491	-31.157	-30.822	-30.488	-30.153	-29.819	-29.484	-29.15	-28.816	-28.481	-28.147	-27.812	-27.478	-27.144	-26.809	-26.475	-26.14	-25.806	-25.471	-25.137	-24.803	-24.468	-24.134	-23.799	-23.465	-23.13	-22.796	-22.462	-22.127	-21.793
-38.565	-38.231	-37.897	-37.563	-37.229	-36.895	-36.561	-36.227	-35.893	-35.559	-35.224	-34.89	-34.556	-34.222	-33.888	-33.554	-33.22	-32.886	-32.552	-32.217	-31.883	-31.549	-31.215	-30.881	-30.547	-30.213	-29.879	-29.545	-29.21	-28.876	-28.542	-28.208	-27.874	-27.54	-27.206	-26.872	-26.538	-26.204	-25.869	-25.535	-25.201	-24.867	-24.533	-24.199	-23.865	-23.531	-23.197	-22.862	-22.528	-22.194
-37.71	-37.382	-37.054	-36.725	-36.397	-36.068	-35.74	-35.411	-35.083	-34.754	-34.426	-34.098	-33.769	-33.441	-33.112	-32.784	-32.455	-32.127	-31.798	-31.47	-31.142	-30.813	-30.485	-30.156	-29.828	-29.499	-29.171	-28.843	-28.514	-28.186	-27.857	-27.529	-27.2	-26.872	-26.543	-26.215	-25.887	-25.558	-25.23	-24.901	-24.573	-24.244	-23.916	-23.587	-23.259	-22.931	-22.602	-22.274	-21.945	-21.617
-38.817	-38.489	-38.162	-37.835	-37.507	-37.18	-36.853	-36.525	-36.198	-35.87	-35.543	-35.216	-34.888	-34.561	-34.234	-33.906	-33.579	-33.251	-32.924	-32.597	-32.269	-31.942	-31.615	-31.287	-30.96	-30.632	-30.305	-29.978	-29.65	-29.323	-28.996	-28.668	-28.341	-28.013	-27.686	-27.359	-27.031	-26.704	-26.377	-26.049	-25.722	-25.394	-25.067	-24.74	-24.412	-24.085	-23.758	-23.43	-23.103	-22.775
-42.27	-41.894	-41.518	-41.142	-40.767	-40.391	-40.015	-39.639	-39.263	-38.887	-38.512	-38.136	-37.76	-37.384	-37.008	-36.632	-36.257	-35.881	-35.505	-35.129	-34.753	-34.377	-34.002	-33.626	-33.25	-32.874	-32.498	-32.122	-31.746	-31.371	-30.995	-30.619	-30.243	-29.867	-29.491	-29.116	-28.74	-28.364	-27.988	-27.612	-27.236	-26.861	-26.485	-26.109	-25.733	-25.357	-24.981	-24.606	-24.23	-23.854
-33.544	-33.261	-32.978	-32.695	-32.412	-32.129	-31.846	-31.563	-31.28	-30.997	-30.714	-30.43	-30.147	-29.864	-29.581	-29.298	-29.015	-28.732	-28.449	-28.166	-27.883	-27.6	-27.317	-27.034	-26.751	-26.468	-26.184	-25.901	-25.618	-25.335	-25.052	-24.769	-24.486	-24.203	-23.92	-23.637	-23.354	-23.071	-22.788	-22.505	-22.222	-21.938	-21.655	-21.372	-21.089	-20.806	-20.523	-20.24	-19.957	-19.674
-39.912	-39.557	-39.202	-38.847	-38.492	-38.138	-37.783	-37.428	-37.073	-36.718	-36.363	-36.008	-35.653	-35.298	-34.944	-34.589	-34.234	-33.879	-33.524	-33.169	-32.814	-32.459	-32.104	-31.75	-31.395	-31.04	-30.685	-30.33	-29.975	-29.62	-29.265	-28.91	-28.556	-28.201	-27.846	-27.491	-27.136	-26.781	-26.426	-26.071	-25.716	-25.362	-25.007	-24.652	-24.297	-23.942	-23.587	-23.232	-22.877	-22.522
-33.401	-33.12	-32.84	-32.559	-32.279	-31.998	-31.718	-31.437	-31.157	-30.876	-30.596	-30.315	-30.035	-29.754	-29.474	-29.193	-28.913	-28.632	-28.351	-28.071	-27.79	-27.51	-27.229	-26.949	-26.668	-26.388	-26.107	-25.827	-25.546	-25.266	-24.985	-24.705	-24.424	-24.144	-23.863	-23.583	-23.302	-23.022	-22.741	-22.46	-22.18	-21.899	-21.619	-21.338	-21.058	-20.777	-20.497	-20.216	-19.936	-19.655
-38.03	-37.703	-37.376	-37.048	-36.721	-36.394	-36.066	-35.739	-35.411	-35.084	-34.757	-34.429	-34.102	-33.775	-33.447	-33.12	-32.792	-32.465	-32.138	-31.81	-31.483	-31.156	-30.828	-30.501	-30.173	-29.846	-29.519	-29.191	-28.864	-28.537	-28.209	-27.882	-27.554	-27.227	-26.9	-26.572	-26.245	-25.918	-25.59	-25.263	-24.935	-24.608	-24.281	-23.953	-23.626	-23.298	-22.971	-22.644	-22.316	-21.989
-33.983	-33.695	-33.407	-33.118	-32.83	-32.541	-32.253	-31.964	-31.676	-31.388	-31.099	-30.811	-30.522	-30.234	-29.945	-29.657	-29.369	-29.08	-28.792	-28.503	-28.215	-27.926	-27.638	-27.349	-27.061	-26.773	-26.484	-26.196	-25.907	-25.619	-25.33	-25.042	-24.754	-24.465	-24.177	-23.888	-23.6	-23.311	-23.023	-22.735	-22.446	-22.158	-21.869	-21.581	-21.292	-21.004	-20.715	-20.427	-20.139	-19.85
-48.466	-48.033	-47.601	-47.169	-46.737	-46.305	-45.873	-45.441	-45.009	-44.577	-44.144	-43.712	-43.28	-42.848	-42.416	-41.984	-41.552	-41.12	-40.688	-40.255	-39.823	-39.391	-38.959	-38.527	-38.095	-37.663	-37.231	-36.799	-36.366	-35.934	-35.502	-35.07	-34.638	-34.206	-33.774	-33.342	-32.909	-32.477	-32.045	-31.613	-31.181	-30.749	-30.317	-29.885	-29.453	-29.02	-28.588	-28.156	-27.724	-27.292
-33.74	-33.46	-33.181	-32.902	-32.623	-32.343	-32.064	-31.785	-31.506	-31.226	-30.947	-30.668	-30.389	-30.109	-29.83	-29.551	-29.272	-28.993	-28.713	-28.434	-28.155	-27.876	-27.596	-27.317	-27.038	-26.759	-26.479	-26.2	-25.921	-25.642	-25.362	-25.083	-24.804	-24.525	-24.246	-23.966	-23.687	-23.408	-23.129	-22.849	-22.57	-22.291	-22.012	-21.732	-21.453	-21.174	-20.895	-20.615	-20.336	-20.057
-31.463	-31.202	-30.942	-30.682	-30.421	-30.161	-29.9	-29.64	-29.38	-29.119	-28.859	-28.599	-28.338	-28.078	-27.817	-27.557	-27.297	-27.036	-26.776	-26.515	-26.255	-25.995	-25.734	-25.474	-25.214	-24.953	-24.693	-24.432	-24.172	-23.912	-23.651	-23.391	-23.13	-22.87	-22.61	-22.349	-22.089	-21.829	-21.568	-21.308	-21.047	-20.787	-20.527	-20.266	-20.006	-19.746	-19.485	-19.225	-18.964	-18.704
-40.426	-40.074	-39.722	-39.37	-39.018	-38.665	-38.313	-37.961	-37.609	-37.257	-36.905	-36.553	-36.2	-35.848	-35.496	-35.144	-34.792	-34.44	-34.087	-33.735	-33.383	-33.031	-32.679	-32.327	-31.975	-31.622	-31.27	-30.918	-30.566	-30.214	-29.862	-29.509	-29.157	-28.805	-28.453	-28.101	-27.749	-27.397	-27.044	-26.692	-26.34	-25.988	-25.636	-25.284	-24.931	-24.579	-24.227	-23.875	-23.523	-23.171
-35.628	-35.319	-35.01	-34.701	-34.392	-34.083	-33.775	-33.466	-33.157	-32.848	-32.539	-32.23	-31.921	-31.612	-31.303	-30.994	-30.686	-30.377	-30.068	-29.759	-29.45	-29.141	-28.832	-28.523	-28.214	-27.905	-27.597	-27.288	-26.979	-26.67	-26.361	-26.052	-25.743	-25.434	-25.125	-24.816	-24.508	-24.199	-23.89	-23.581	-23.272	-22.963	-22.654	-22.345	-22.036	-21.727	-21.419	-21.11	-20.801	-20.492
-33.935	-33.651	-33.367	-33.083	-32.8	-32.516	-32.232	-31.948	-31.665	-31.381	-31.097	-30.813	-30.53	-30.246	-29.962	-29.678	-29.395	-29.111	-28.827	-28.543	-28.26	-27.976	-27.692	-27.408	-27.125	-26.841	-26.557	-26.273	-25.99	-25.706	-25.422	-25.138	-24.855	-24.571	-24.287	-24.003	-23.72	-23.436	-23.152	-22.868	-22.585	-22.301	-22.017	-21.733	-21.45	-21.166	-20.882	-20.598	-20.315	-20.031
-47.509	-47.082	-46.655	-46.228	-45.801	-45.373	-44.946	-44.519	-44.092	-43.665	-43.238	-42.811	-42.383	-41.956	-41.529	-41.102	-40.675	-40.248	-39.821	-39.394	-38.966	-38.539	-38.112	-37.685	-37.258	-36.831	-36.404	-35.976	-35.549	-35.122	-34.695	-34.268	-33.841	-33.414	-32.987	-32.559	-32.132	-31.705	-31.278	-30.851	-30.424	-29.997	-29.569	-29.142	-28.715	-28.288	-27.861	-27.434	-27.007	-26.58
-33.863	-33.577	-33.291	-33.005	-32.719	-32.433	-32.146	-31.86	-31.574	-31.288	-31.002	-30.716	-30.43	-30.143	-29.857	-29.571	-29.285	-28.999	-28.713	-28.427	-28.14	-27.854	-27.568	-27.282	-26.996	-26.71	-26.424	-26.137	-25.851	-25.565	-25.279	-24.993	-24.707	-24.421	-24.135	-23.848	-23.562	-23.276	-22.99	-22.704	-22.418	-22.132	-21.845	-21.559	-21.273	-20.987	-20.701	-20.415	-20.129	-19.842
-34.247	-33.959	-33.672	-33.384	-33.096	-32.809	-32.521	-32.233	-31.945	-31.658	-31.37	-31.082	-30.795	-30.507	-30.219	-29.931	-29.644	-29.356	-29.068	-28.781	-28.493	-28.205	-27.917	-27.63	-27.342	-27.054	-26.767	-26.479	-26.191	-25.903	-25.616	-25.328	-25.04	-24.753	-24.465	-24.177	-23.889	-23.602	-23.314	-23.026	-22.739	-22.451	-22.163	-21.875	-21.588	-21.3	-21.012	-20.725	-20.437	-20.149
-29.589	-29.352	-29.115	-28.877	-28.64	-28.403	-28.166	-27.929	-27.692	-27.455	-27.218	-26.981	-26.743	-26.506	-26.269	-26.032	-25.795	-25.558	-25.321	-25.084	-24.846	-24.609	-24.372	-24.135	-23.898	-23.661	-23.424	-23.187	-22.949	-22.712	-22.475	-22.238	-22.001	-21.764	-21.527	-21.29	-21.052	-20.815	-20.578	-20.341	-20.104	-19.867	-19.63	-19.393	-19.155	-18.918	-18.681	-18.444	-18.207	-17.97
-40.364	-40.019	-39.673	-39.327	-38.982	-38.636	-38.291	-37.945	-37.599	-37.254	-36.908	-36.562	-36.217	-35.871	-35.526	-35.18	-34.834	-34.489	-34.143	-33.797	-33.452	-33.106	-32.76	-32.415	-32.069	-31.724	-31.378	-31.032	-30.687	-30.341	-29.995	-29.65	-29.304	-28.959	-28.613	-28.267	-27.922	-27.576	-27.23	-26.885	-26.539	-26.194	-25.848	-25.502	-25.157	-24.811	-24.465	-24.12	-23.774	-23.429
-33.199	-32.92	-32.642	-32.363	-32.085	-31.806	-31.528	-31.25	-30.971	-30.693	-30.414	-30.136	-29.857	-29.579	-29.301	-29.022	-28.744	-28.465	-28.187	-27.909	-27.63	-27.352	-27.073	-26.795	-26.516	-26.238	-25.96	-25.681	-25.403	-25.124	-24.846	-24.567	-24.289	-24.011	-23.732	-23.454	-23.175	-22.897	-22.618	-22.34	-22.062	-21.783	-21.505	-21.226	-20.948	-20.67	-20.391	-20.113	-19.834	-19.556
-38.817	-38.472	-38.127	-37.782	-37.438	-37.093	-36.748	-36.403	-36.058	-35.714	-35.369	-35.024	-34.679	-34.334	-33.989	-33.645	-33.3	-32.955	-32.61	-32.265	-31.92	-31.576	-31.231	-30.886	-30.541	-30.196	-29.852	-29.507	-29.162	-28.817	-28.472	-28.127	-27.783	-27.438	-27.093	-26.748	-26.403	-26.058	-25.714	-25.369	-25.024	-24.679	-24.334	-23.99	-23.645	-23.3	-22.955	-22.61	-22.265	-21.921
-37.073	-36.765	-36.458	-36.15	-35.843	-35.535	-35.228	-34.92	-34.613	-34.305	-33.998	-33.69	-33.383	-33.075	-32.768	-32.46	-32.153	-31.845	-31.538	-31.23	-30.923	-30.616	-30.308	-30.001	-29.693	-29.386	-29.078	-28.771	-28.463	-28.156	-27.848	-27.541	-27.233	-26.926	-26.618	-26.311	-26.003	-25.696	-25.388	-25.081	-24.773	-24.466	-24.158	-23.851	-23.543	-23.236	-22.928	-22.621	-22.313	-22.006
-34.759	-34.465	-34.172	-33.878	-33.584	-33.29	-32.997	-32.703	-32.409	-32.115	-31.822	-31.528	-31.234	-30.94	-30.647	-30.353	-30.059	-29.765	-29.472	-29.178	-28.884	-28.59	-28.296	-28.003	-27.709	-27.415	-27.121	-26.828	-26.534	-26.24	-25.946	-25.653	-25.359	-25.065	-24.771	-24.478	-24.184	-23.89	-23.596	-23.303	-23.009	-22.715	-22.421	-22.128	-21.834	-21.54	-21.246	-20.953	-20.659	-20.365
-36.711	-36.402	-36.092	-35.783	-35.474	-35.165	-34.856	-34.546	-34.237	-33.928	-33.619	-33.31	-33.001	-32.691	-32.382	-32.073	-31.764	-31.455	-31.145	-30.836	-30.527	-30.218	-29.909	-29.6	-29.29	-28.981	-28.672	-28.363	-28.054	-27.744	-27.435	-27.126	-26.817	-26.508	-26.198	-25.889	-25.58	-25.271	-24.962	-24.653	-24.343	-24.034	-23.725	-23.416	-23.107	-22.797	-22.488	-22.179	-21.87	-21.561
-34.899	-34.608	-34.316	-34.025	-33.733	-33.442	-33.15	-32.859	-32.567	-32.276	-31.984	-31.693	-31.402	-31.11	-30.819	-30.527	-30.236	-29.944	-29.653	-29.361	-29.07	-28.778	-28.487	-28.196	-27.904	-27.613	-27.321	-27.03	-26.738	-26.447	-26.155	-25.864	-25.573	-25.281	-24.99	-24.698	-24.407	-24.115	-23.824	-23.532	-23.241	-22.949	-22.658	-22.367	-22.075	-21.784	-21.492	-21.201	-20.909	-20.618
-38.433	-38.097	-37.76	-37.423	-37.087	-36.75	-36.414	-36.077	-35.741	-35.404	-35.067	-34.731	-34.394	-34.058	-33.721	-33.385	-33.048	-32.712	-32.375	-32.038	-31.702	-31.365	-31.029	-30.692	-30.356	-30.019	-29.682	-29.346	-29.009	-28.673	-28.336	-28	-27.663	-27.327	-26.99	-26.653	-26.317	-25.98	-25.644	-25.307	-24.971	-24.634	-24.297	-23.961	-23.624	-23.288	-22.951	-22.615	-22.278	-21.942
-33.626	-33.357	-33.087	-32.818	-32.548	-32.279	-32.009	-31.74	-31.47	-31.201	-30.931	-30.662	-30.392	-30.123	-29.854	-29.584	-29.315	-29.045	-28.776	-28.506	-28.237	-27.967	-27.698	-27.428	-27.159	-26.889	-26.62	-26.35	-26.081	-25.811	-25.542	-25.273	-25.003	-24.734	-24.464	-24.195	-23.925	-23.656	-23.386	-23.117	-22.847	-22.578	-22.308	-22.039	-21.769	-21.5	-21.23	-20.961	-20.692	-20.422
-37.731	-37.405	-37.079	-36.753	-36.427	-36.101	-35.775	-35.449	-35.123	-34.797	-34.471	-34.145	-33.819	-33.493	-33.166	-32.84	-32.514	-32.188	-31.862	-31.536	-31.21	-30.884	-30.558	-30.232	-29.906	-29.58	-29.254	-28.927	-28.601	-28.275	-27.949	-27.623	-27.297	-26.971	-26.645	-26.319	-25.993	-25.667	-25.341	-25.015	-24.689	-24.362	-24.036	-23.71	-23.384	-23.058	-22.732	-22.406	-22.08	-21.754
-37.205	-36.892	-36.58	-36.267	-35.954	-35.641	-35.328	-35.016	-34.703	-34.39	-34.077	-33.765	-33.452	-33.139	-32.826	-32.513	-32.201	-31.888	-31.575	-31.262	-30.949	-30.637	-30.324	-30.011	-29.698	-29.385	-29.073	-28.76	-28.447	-28.134	-27.821	-27.509	-27.196	-26.883	-26.57	-26.257	-25.945	-25.632	-25.319	-25.006	-24.693	-24.381	-24.068	-23.755	-23.442	-23.129	-22.817	-22.504	-22.191	-21.878
-30.84	-30.589	-30.338	-30.087	-29.836	-29.585	-29.334	-29.084	-28.833	-28.582	-28.331	-28.08	-27.829	-27.578	-27.328	-27.077	-26.826	-26.575	-26.324	-26.073	-25.823	-25.572	-25.321	-25.07	-24.819	-24.568	-24.317	-24.067	-23.816	-23.565	-23.314	-23.063	-22.812	-22.561	-22.311	-22.06	-21.809	-21.558	-21.307	-21.056	-20.806	-20.555	-20.304	-20.053	-19.802	-19.551	-19.3	-19.05	-18.799	-18.548
-31.32	-31.062	-30.804	-30.545	-30.287	-30.029	-29.771	-29.513	-29.254	-28.996	-28.738	-28.48	-28.222	-27.964	-27.705	-27.447	-27.189	-26.931	-26.673	-26.414	-26.156	-25.898	-25.64	-25.382	-25.123	-24.865	-24.607	-24.349	-24.091	-23.833	-23.574	-23.316	-23.058	-22.8	-22.542	-22.283	-22.025	-21.767	-21.509	-21.251	-20.993	-20.734	-20.476	-20.218	-19.96	-19.702	-19.443	-19.185	-18.927	-18.669
-32.651	-32.378	-32.105	-31.832	-31.559	-31.285	-31.012	-30.739	-30.466	-30.193	-29.92	-29.646	-29.373	-29.1	-28.827	-28.554	-28.281	-28.007	-27.734	-27.461	-27.188	-26.915	-26.641	-26.368	-26.095	-25.822	-25.549	-25.276	-25.002	-24.729	-24.456	-24.183	-23.91	-23.637	-23.363	-23.09	-22.817	-22.544	-22.271	-21.997	-21.724	-21.451	-21.178	-20.905	-20.632	-20.358	-20.085	-19.812	-19.539	-19.266
-34.78	-34.49	-34.2	-33.91	-33.621	-33.331	-33.041	-32.751	-32.461	-32.171	-31.881	-31.591	-31.301	-31.011	-30.721	-30.432	-30.142	-29.852	-29.562	-29.272	-28.982	-28.692	-28.402	-28.112	-27.822	-27.532	-27.243	-26.953	-26.663	-26.373	-26.083	-25.793	-25.503	-25.213	-24.923	-24.633	-24.343	-24.054	-23.764	-23.474	-23.184	-22.894	-22.604	-22.314	-22.024	-21.734	-21.444	-21.155	-20.865	-20.575
-41.723	-41.369	-41.014	-40.66	-40.305	-39.951	-39.596	-39.242	-38.887	-38.533	-38.178	-37.824	-37.469	-37.114	-36.76	-36.405	-36.051	-35.696	-35.342	-34.987	-34.633	-34.278	-33.924	-33.569	-33.215	-32.86	-32.505	-32.151	-31.796	-31.442	-31.087	-30.733	-30.378	-30.024	-29.669	-29.315	-28.96	-28.606	-28.251	-27.896	-27.542	-27.187	-26.833	-26.478	-26.124	-25.769	-25.415	-25.06	-24.706	-24.351
-40.084	-39.725	-39.365	-39.006	-38.646	-38.287	-37.927	-37.568	-37.208	-36.849	-36.489	-36.13	-35.77	-35.411	-35.051	-34.692	-34.332	-33.973	-33.613	-33.254	-32.894	-32.535	-32.175	-31.816	-31.456	-31.097	-30.737	-30.378	-30.018	-29.659	-29.299	-28.94	-28.58	-28.221	-27.861	-27.502	-27.142	-26.783	-26.423	-26.064	-25.704	-25.345	-24.985	-24.626	-24.266	-23.907	-23.547	-23.188	-22.828	-22.469
-33.391	-33.11	-32.829	-32.548	-32.266	-31.985	-31.704	-31.423	-31.142	-30.86	-30.579	-30.298	-30.017	-29.736	-29.454	-29.173	-28.892	-28.611	-28.329	-28.048	-27.767	-27.486	-27.205	-26.923	-26.642	-26.361	-26.08	-25.798	-25.517	-25.236	-24.955	-24.674	-24.392	-24.111	-23.83	-23.549	-23.267	-22.986	-22.705	-22.424	-22.143	-21.861	-21.58	-21.299	-21.018	-20.736	-20.455	-20.174	-19.893	-19.612
-32.588	-32.314	-32.04	-31.766	-31.492	-31.219	-30.945	-30.671	-30.397	-30.123	-29.849	-29.575	-29.301	-29.028	-28.754	-28.48	-28.206	-27.932	-27.658	-27.384	-27.111	-26.837	-26.563	-26.289	-26.015	-25.741	-25.467	-25.194	-24.92	-24.646	-24.372	-24.098	-23.824	-23.55	-23.277	-23.003	-22.729	-22.455	-22.181	-21.907	-21.633	-21.36	-21.086	-20.812	-20.538	-20.264	-19.99	-19.716	-19.443	-19.169
-30.161	-29.919	-29.677	-29.434	-29.192	-28.95	-28.707	-28.465	-28.223	-27.98	-27.738	-27.495	-27.253	-27.011	-26.768	-26.526	-26.284	-26.041	-25.799	-25.557	-25.314	-25.072	-24.83	-24.587	-24.345	-24.103	-23.86	-23.618	-23.376	-23.133	-22.891	-22.649	-22.406	-22.164	-21.921	-21.679	-21.437	-21.194	-20.952	-20.71	-20.467	-20.225	-19.983	-19.74	-19.498	-19.256	-19.013	-18.771	-18.529	-18.286
-42.066	-41.694	-41.321	-40.949	-40.576	-40.204	-39.832	-39.459	-39.087	-38.714	-38.342	-37.97	-37.597	-37.225	-36.852	-36.48	-36.107	-35.735	-35.363	-34.99	-34.618	-34.245	-33.873	-33.501	-33.128	-32.756	-32.383	-32.011	-31.639	-31.266	-30.894	-30.521	-30.149	-29.777	-29.404	-29.032	-28.659	-28.287	-27.914	-27.542	-27.17	-26.797	-26.425	-26.052	-25.68	-25.308	-24.935	-24.563	-24.19	-23.818
-33.746	-33.462	-33.178	-32.893	-32.609	-32.325	-32.041	-31.757	-31.472	-31.188	-30.904	-30.62	-30.336	-30.051	-29.767	-29.483	-29.199	-28.915	-28.63	-28.346	-28.062	-27.778	-27.494	-27.209	-26.925	-26.641	-26.357	-26.073	-25.788	-25.504	-25.22	-24.936	-24.652	-24.367	-24.083	-23.799	-23.515	-23.231	-22.947	-22.662	-22.378	-22.094	-21.81	-21.526	-21.241	-20.957	-20.673	-20.389	-20.105	-19.82
-31.502	-31.25	-30.999	-30.747	-30.495	-30.243	-29.991	-29.739	-29.487	-29.235	-28.983	-28.732	-28.48	-28.228	-27.976	-27.724	-27.472	-27.22	-26.968	-26.717	-26.465	-26.213	-25.961	-25.709	-25.457	-25.205	-24.953	-24.701	-24.45	-24.198	-23.946	-23.694	-23.442	-23.19	-22.938	-22.686	-22.435	-22.183	-21.931	-21.679	-21.427	-21.175	-20.923	-20.671	-20.42	-20.168	-19.916	-19.664	-19.412	-19.16
-33.886	-33.606	-33.326	-33.046	-32.766	-32.486	-32.206	-31.926	-31.646	-31.366	-31.086	-30.806	-30.526	-30.247	-29.967	-29.687	-29.407	-29.127	-28.847	-28.567	-28.287	-28.007	-27.727	-27.447	-27.167	-26.887	-26.607	-26.327	-26.047	-25.767	-25.488	-25.208	-24.928	-24.648	-24.368	-24.088	-23.808	-23.528	-23.248	-22.968	-22.688	-22.408	-22.128	-21.848	-21.568	-21.288	-21.009	-20.729	-20.449	-20.169
-37.381	-37.062	-36.743	-36.424	-36.105	-35.786	-35.467	-35.147	-34.828	-34.509	-34.19	-33.871	-33.552	-33.233	-32.914	-32.595	-32.276	-31.957	-31.638	-31.319	-30.999	-30.68	-30.361	-30.042	-29.723	-29.404	-29.085	-28.766	-28.447	-28.128	-27.809	-27.49	-27.171	-26.851	-26.532	-26.213	-25.894	-25.575	-25.256	-24.937	-24.618	-24.299	-23.98	-23.661	-23.342	-23.023	-22.703	-22.384	-22.065	-21.746
-30.438	-30.189	-29.939	-29.689	-29.439	-29.19	-28.94	-28.69	-28.44	-28.191	-27.941	-27.691	-27.441	-27.192	-26.942	-26.692	-26.442	-26.193	-25.943	-25.693	-25.443	-25.193	-24.944	-24.694	-24.444	-24.194	-23.945	-23.695	-23.445	-23.195	-22.946	-22.696	-22.446	-22.196	-21.947	-21.697	-21.447	-21.197	-20.948	-20.698	-20.448	-20.198	-19.949	-19.699	-19.449	-19.199	-18.95	-18.7	-18.45	-18.2
-31.581	-31.327	-31.074	-30.82	-30.567	-30.313	-30.06	-29.806	-29.553	-29.299	-29.046	-28.792	-28.539	-28.285	-28.032	-27.778	-27.525	-27.271	-27.018	-26.764	-26.511	-26.257	-26.004	-25.75	-25.497	-25.243	-24.99	-24.736	-24.483	-24.229	-23.976	-23.722	-23.469	-23.215	-22.962	-22.708	-22.455	-22.201	-21.948	-21.694	-21.441	-21.188	-20.934	-20.681	-20.427	-20.174	-19.92	-19.667	-19.413	-19.16
-37.728	-37.402	-37.076	-36.75	-36.425	-36.099	-35.773	-35.447	-35.121	-34.796	-34.47	-34.144	-33.818	-33.492	-33.166	-32.841	-32.515	-32.189	-31.863	-31.537	-31.212	-30.886	-30.56	-30.234	-29.908	-29.582	-29.257	-28.931	-28.605	-28.279	-27.953	-27.628	-27.302	-26.976	-26.65	-26.324	-25.999	-25.673	-25.347	-25.021	-24.695	-24.369	-24.044	-23.718	-23.392	-23.066	-22.74	-22.415	-22.089	-21.763
-36.226	-35.928	-35.63	-35.332	-35.034	-34.737	-34.439	-34.141	-33.843	-33.545	-33.247	-32.949	-32.651	-32.353	-32.055	-31.757	-31.46	-31.162	-30.864	-30.566	-30.268	-29.97	-29.672	-29.374	-29.076	-28.778	-28.48	-28.182	-27.885	-27.587	-27.289	-26.991	-26.693	-26.395	-26.097	-25.799	-25.501	-25.203	-24.905	-24.608	-24.31	-24.012	-23.714	-23.416	-23.118	-22.82	-22.522	-22.224	-21.926	-21.628
-31.972	-31.709	-31.445	-31.181	-30.918	-30.654	-30.391	-30.127	-29.863	-29.6	-29.336	-29.072	-28.809	-28.545	-28.282	-28.018	-27.754	-27.491	-27.227	-26.964	-26.7	-26.436	-26.173	-25.909	-25.646	-25.382	-25.118	-24.855	-24.591	-24.328	-24.064	-23.8	-23.537	-23.273	-23.01	-22.746	-22.482	-22.219	-21.955	-21.692	-21.428	-21.164	-20.901	-20.637	-20.374	-20.11	-19.846	-19.583	-19.319	-19.056
-31.193	-30.942	-30.69	-30.438	-30.187	-29.935	-29.684	-29.432	-29.18	-28.929	-28.677	-28.425	-28.174	-27.922	-27.671	-27.419	-27.167	-26.916	-26.664	-26.412	-26.161	-25.909	-25.657	-25.406	-25.154	-24.903	-24.651	-24.399	-24.148	-23.896	-23.644	-23.393	-23.141	-22.889	-22.638	-22.386	-22.135	-21.883	-21.631	-21.38	-21.128	-20.876	-20.625	-20.373	-20.122	-19.87	-19.618	-19.367	-19.115	-18.863
-36.431	-36.118	-35.805	-35.493	-35.18	-34.867	-34.554	-34.242	-33.929	-33.616	-33.303	-32.991	-32.678	-32.365	-32.052	-31.74	-31.427	-31.114	-30.801	-30.489	-30.176	-29.863	-29.55	-29.238	-28.925	-28.612	-28.3	-27.987	-27.674	-27.361	-27.049	-26.736	-26.423	-26.11	-25.798	-25.485	-25.172	-24.859	-24.547	-24.234	-23.921	-23.608	-23.296	-22.983	-22.67	-22.357	-22.045	-21.732	-21.419	-21.106
-35.408	-35.115	-34.822	-34.529	-34.236	-33.942	-33.649	-33.356	-33.063	-32.77	-32.476	-32.183	-31.89	-31.597	-31.304	-31.01	-30.717	-30.424	-30.131	-29.838	-29.544	-29.251	-28.958	-28.665	-28.372	-28.078	-27.785	-27.492	-27.199	-26.906	-26.612	-26.319	-26.026	-25.733	-25.44	-25.146	-24.853	-24.56	-24.267	-23.974	-23.68	-23.387	-23.094	-22.801	-22.508	-22.214	-21.921	-21.628	-21.335	-21.042
-33.38	-33.101	-32.821	-32.542	-32.263	-31.984	-31.705	-31.426	-31.146	-30.867	-30.588	-30.309	-30.03	-29.751	-29.472	-29.192	-28.913	-28.634	-28.355	-28.076	-27.797	-27.517	-27.238	-26.959	-26.68	-26.401	-26.122	-25.843	-25.563	-25.284	-25.005	-24.726	-24.447	-24.168	-23.888	-23.609	-23.33	-23.051	-22.772	-22.493	-22.213	-21.934	-21.655	-21.376	-21.097	-20.818	-20.539	-20.259	-19.98	-19.701
-30.881	-30.636	-30.391	-30.147	-29.902	-29.657	-29.412	-29.168	-28.923	-28.678	-28.434	-28.189	-27.944	-27.699	-27.455	-27.21	-26.965	-26.721	-26.476	-26.231	-25.986	-25.742	-25.497	-25.252	-25.008	-24.763	-24.518	-24.273	-24.029	-23.784	-23.539	-23.295	-23.05	-22.805	-22.56	-22.316	-22.071	-21.826	-21.582	-21.337	-21.092	-20.847	-20.603	-20.358	-20.113	-19.869	-19.624	-19.379	-19.134	-18.89
-34.63	-34.346	-34.061	-33.777	-33.493	-33.209	-32.925	-32.641	-32.356	-32.072	-31.788	-31.504	-31.22	-30.936	-30.651	-30.367	-30.083	-29.799	-29.515	-29.23	-28.946	-28.662	-28.378	-28.094	-27.81	-27.525	-27.241	-26.957	-26.673	-26.389	-26.105	-25.82	-25.536	-25.252	-24.968	-24.684	-24.4	-24.115	-23.831	-23.547	-23.263	-22.979	-22.694	-22.41	-22.126	-21.842	-21.558	-21.274	-20.989	-20.705
-36.902	-36.588	-36.274	-35.96	-35.646	-35.333	-35.019	-34.705	-34.391	-34.078	-33.764	-33.45	-33.136	-32.823	-32.509	-32.195	-31.881	-31.568	-31.254	-30.94	-30.626	-30.313	-29.999	-29.685	-29.371	-29.058	-28.744	-28.43	-28.116	-27.803	-27.489	-27.175	-26.861	-26.548	-26.234	-25.92	-25.606	-25.292	-24.979	-24.665	-24.351	-24.037	-23.724	-23.41	-23.096	-22.782	-22.469	-22.155	-21.841	-21.527
-31.446	-31.185	-30.925	-30.665	-30.405	-30.145	-29.885	-29.625	-29.365	-29.105	-28.845	-28.584	-28.324	-28.064	-27.804	-27.544	-27.284	-27.024	-26.764	-26.504	-26.243	-25.983	-25.723	-25.463	-25.203	-24.943	-24.683	-24.423	-24.163	-23.902	-23.642	-23.382	-23.122	-22.862	-22.602	-22.342	-22.082	-21.822	-21.562	-21.301	-21.041	-20.781	-20.521	-20.261	-20.001	-19.741	-19.481	-19.221	-18.96	-18.7
-40.572	-40.221	-39.871	-39.52	-39.17	-38.819	-38.469	-38.118	-37.768	-37.417	-37.067	-36.716	-36.366	-36.015	-35.665	-35.314	-34.964	-34.613	-34.263	-33.912	-33.562	-33.211	-32.861	-32.51	-32.16	-31.809	-31.459	-31.108	-30.758	-30.407	-30.057	-29.706	-29.356	-29.005	-28.654	-28.304	-27.953	-27.603	-27.252	-26.902	-26.551	-26.201	-25.85	-25.5	-25.149	-24.799	-24.448	-24.098	-23.747	-23.397
-35.305	-35.007	-34.708	-34.41	-34.111	-33.812	-33.514	-33.215	-32.917	-32.618	-32.32	-32.021	-31.722	-31.424	-31.125	-30.827	-30.528	-30.23	-29.931	-29.632	-29.334	-29.035	-28.737	-28.438	-28.14	-27.841	-27.543	-27.244	-26.945	-26.647	-26.348	-26.05	-25.751	-25.453	-25.154	-24.855	-24.557	-24.258	-23.96	-23.661	-23.363	-23.064	-22.765	-22.467	-22.168	-21.87	-21.571	-21.273	-20.974	-20.675
-39.862	-39.513	-39.165	-38.817	-38.469	-38.121	-37.773	-37.424	-37.076	-36.728	-36.38	-36.032	-35.684	-35.335	-34.987	-34.639	-34.291	-33.943	-33.595	-33.246	-32.898	-32.55	-32.202	-31.854	-31.506	-31.157	-30.809	-30.461	-30.113	-29.765	-29.417	-29.068	-28.72	-28.372	-28.024	-27.676	-27.328	-26.979	-26.631	-26.283	-25.935	-25.587	-25.239	-24.89	-24.542	-24.194	-23.846	-23.498	-23.15	-22.801
-32.984	-32.711	-32.437	-32.164	-31.89	-31.616	-31.343	-31.069	-30.796	-30.522	-30.249	-29.975	-29.702	-29.428	-29.155	-28.881	-28.607	-28.334	-28.06	-27.787	-27.513	-27.24	-26.966	-26.693	-26.419	-26.145	-25.872	-25.598	-25.325	-25.051	-24.778	-24.504	-24.231	-23.957	-23.684	-23.41	-23.136	-22.863	-22.589	-22.316	-22.042	-21.769	-21.495	-21.222	-20.948	-20.674	-20.401	-20.127	-19.854	-19.58
-43.403	-43.02	-42.636	-42.252	-41.869	-41.485	-41.101	-40.718	-40.334	-39.95	-39.566	-39.183	-38.799	-38.415	-38.032	-37.648	-37.264	-36.881	-36.497	-36.113	-35.729	-35.346	-34.962	-34.578	-34.195	-33.811	-33.427	-33.044	-32.66	-32.276	-31.892	-31.509	-31.125	-30.741	-30.358	-29.974	-29.59	-29.207	-28.823	-28.439	-28.056	-27.672	-27.288	-26.904	-26.521	-26.137	-25.753	-25.37	-24.986	-24.602
-39.716	-39.37	-39.023	-38.677	-38.33	-37.984	-37.637	-37.291	-36.944	-36.598	-36.251	-35.905	-35.558	-35.212	-34.865	-34.519	-34.172	-33.826	-33.479	-33.133	-32.786	-32.44	-32.093	-31.747	-31.4	-31.054	-30.707	-30.361	-30.014	-29.668	-29.321	-28.975	-28.628	-28.282	-27.935	-27.589	-27.242	-26.896	-26.549	-26.203	-25.856	-25.51	-25.163	-24.817	-24.47	-24.124	-23.777	-23.431	-23.084	-22.738
-35.249	-34.95	-34.652	-34.353	-34.054	-33.755	-33.456	-33.157	-32.858	-32.559	-32.26	-31.961	-31.662	-31.363	-31.065	-30.766	-30.467	-30.168	-29.869	-29.57	-29.271	-28.972	-28.673	-28.374	-28.075	-27.776	-27.478	-27.179	-26.88	-26.581	-26.282	-25.983	-25.684	-25.385	-25.086	-24.787	-24.488	-24.189	-23.891	-23.592	-23.293	-22.994	-22.695	-22.396	-22.097	-21.798	-21.499	-21.2	-20.901	-20.602
-38.964	-38.628	-38.292	-37.956	-37.62	-37.285	-36.949	-36.613	-36.277	-35.941	-35.605	-35.27	-34.934	-34.598	-34.262	-33.926	-33.59	-33.254	-32.919	-32.583	-32.247	-31.911	-31.575	-31.239	-30.904	-30.568	-30.232	-29.896	-29.56	-29.224	-28.889	-28.553	-28.217	-27.881	-27.545	-27.209	-26.874	-26.538	-26.202	-25.866	-25.53	-25.194	-24.858	-24.523	-24.187	-23.851	-23.515	-23.179	-22.843	-22.508
-34.605	-34.32	-34.036	-33.751	-33.466	-33.182	-32.897	-32.612	-32.328	-32.043	-31.758	-31.474	-31.189	-30.904	-30.62	-30.335	-30.051	-29.766	-29.481	-29.197	-28.912	-28.627	-28.343	-28.058	-27.773	-27.489	-27.204	-26.919	-26.635	-26.35	-26.066	-25.781	-25.496	-25.212	-24.927	-24.642	-24.358	-24.073	-23.788	-23.504	-23.219	-22.935	-22.65	-22.365	-22.081	-21.796	-21.511	-21.227	-20.942	-20.657
-33.841	-33.554	-33.268	-32.981	-32.695	-32.409	-32.122	-31.836	-31.549	-31.263	-30.977	-30.69	-30.404	-30.117	-29.831	-29.545	-29.258	-28.972	-28.685	-28.399	-28.113	-27.826	-27.54	-27.253	-26.967	-26.681	-26.394	-26.108	-25.821	-25.535	-25.249	-24.962	-24.676	-24.389	-24.103	-23.817	-23.53	-23.244	-22.957	-22.671	-22.385	-22.098	-21.812	-21.525	-21.239	-20.953	-20.666	-20.38	-20.093	-19.807
-35.617	-35.315	-35.013	-34.712	-34.41	-34.109	-33.807	-33.506	-33.204	-32.903	-32.601	-32.3	-31.998	-31.696	-31.395	-31.093	-30.792	-30.49	-30.189	-29.887	-29.586	-29.284	-28.983	-28.681	-28.379	-28.078	-27.776	-27.475	-27.173	-26.872	-26.57	-26.269	-25.967	-25.666	-25.364	-25.062	-24.761	-24.459	-24.158	-23.856	-23.555	-23.253	-22.952	-22.65	-22.349	-22.047	-21.745	-21.444	-21.142	-20.841
-37.964	-37.639	-37.315	-36.99	-36.665	-36.341	-36.016	-35.691	-35.366	-35.042	-34.717	-34.392	-34.068	-33.743	-33.418	-33.093	-32.769	-32.444	-32.119	-31.794	-31.47	-31.145	-30.82	-30.496	-30.171	-29.846	-29.521	-29.197	-28.872	-28.547	-28.223	-27.898	-27.573	-27.248	-26.924	-26.599	-26.274	-25.95	-25.625	-25.3	-24.975	-24.651	-24.326	-24.001	-23.677	-23.352	-23.027	-22.702	-22.378	-22.053
-37.657	-37.334	-37.012	-36.689	-36.366	-36.043	-35.721	-35.398	-35.075	-34.752	-34.43	-34.107	-33.784	-33.462	-33.139	-32.816	-32.493	-32.171	-31.848	-31.525	-31.202	-30.88	-30.557	-30.234	-29.912	-29.589	-29.266	-28.943	-28.621	-28.298	-27.975	-27.652	-27.33	-27.007	-26.684	-26.362	-26.039	-25.716	-25.393	-25.071	-24.748	-24.425	-24.102	-23.78	-23.457	-23.134	-22.812	-22.489	-22.166	-21.843
-32.73	-32.462	-32.193	-31.925	-31.657	-31.388	-31.12	-30.852	-30.584	-30.315	-30.047	-29.779	-29.51	-29.242	-28.974	-28.705	-28.437	-28.169	-27.9	-27.632	-27.364	-27.095	-26.827	-26.559	-26.291	-26.022	-25.754	-25.486	-25.217	-24.949	-24.681	-24.412	-24.144	-23.876	-23.607	-23.339	-23.071	-22.802	-22.534	-22.266	-21.998	-21.729	-21.461	-21.193	-20.924	-20.656	-20.388	-20.119	-19.851	-19.583
-41.801	-41.44	-41.079	-40.718	-40.357	-39.996	-39.635	-39.274	-38.913	-38.552	-38.191	-37.83	-37.469	-37.108	-36.747	-36.386	-36.025	-35.664	-35.302	-34.941	-34.58	-34.219	-33.858	-33.497	-33.136	-32.775	-32.414	-32.053	-31.692	-31.331	-30.97	-30.609	-30.248	-29.887	-29.526	-29.165	-28.804	-28.443	-28.082	-27.721	-27.36	-26.999	-26.638	-26.277	-25.916	-25.555	-25.194	-24.833	-24.472	-24.111
-35.004	-34.719	-34.434	-34.15	-33.865	-33.58	-33.295	-33.01	-32.726	-32.441	-32.156	-31.871	-31.586	-31.301	-31.017	-30.732	-30.447	-30.162	-29.877	-29.593	-29.308	-29.023	-28.738	-28.453	-28.169	-27.884	-27.599	-27.314	-27.029	-26.745	-26.46	-26.175	-25.89	-25.605	-25.32	-25.036	-24.751	-24.466	-24.181	-23.896	-23.612	-23.327	-23.042	-22.757	-22.472	-22.188	-21.903	-21.618	-21.333	-21.048
-40.52	-40.159	-39.798	-39.437	-39.076	-38.714	-38.353	-37.992	-37.631	-37.27	-36.909	-36.548	-36.187	-35.826	-35.465	-35.104	-34.743	-34.381	-34.02	-33.659	-33.298	-32.937	-32.576	-32.215	-31.854	-31.493	-31.132	-30.771	-30.41	-30.049	-29.687	-29.326	-28.965	-28.604	-28.243	-27.882	-27.521	-27.16	-26.799	-26.438	-26.077	-25.716	-25.354	-24.993	-24.632	-24.271	-23.91	-23.549	-23.188	-22.827
-39.973	-39.632	-39.291	-38.95	-38.608	-38.267	-37.926	-37.585	-37.243	-36.902	-36.561	-36.219	-35.878	-35.537	-35.196	-34.854	-34.513	-34.172	-33.831	-33.489	-33.148	-32.807	-32.466	-32.124	-31.783	-31.442	-31.1	-30.759	-30.418	-30.077	-29.735	-29.394	-29.053	-28.712	-28.37	-28.029	-27.688	-27.347	-27.005	-26.664	-26.323	-25.981	-25.64	-25.299	-24.958	-24.616	-24.275	-23.934	-23.593	-23.251
-41.047	-40.693	-40.338	-39.984	-39.629	-39.275	-38.92	-38.566	-38.211	-37.857	-37.502	-37.148	-36.793	-36.439	-36.084	-35.73	-35.375	-35.021	-34.666	-34.312	-33.957	-33.603	-33.248	-32.894	-32.539	-32.185	-31.83	-31.476	-31.121	-30.767	-30.412	-30.058	-29.703	-29.349	-28.994	-28.64	-28.285	-27.931	-27.576	-27.222	-26.867	-26.513	-26.158	-25.804	-25.449	-25.095	-24.74	-24.386	-24.031	-23.677
-41.34	-40.982	-40.624	-40.266	-39.908	-39.55	-39.192	-38.834	-38.476	-38.119	-37.761	-37.403	-37.045	-36.687	-36.329	-35.971	-35.613	-35.255	-34.897	-34.539	-34.181	-33.823	-33.465	-33.107	-32.749	-32.391	-32.034	-31.676	-31.318	-30.96	-30.602	-30.244	-29.886	-29.528	-29.17	-28.812	-28.454	-28.096	-27.738	-27.38	-27.022	-26.664	-26.306	-25.948	-25.591	-25.233	-24.875	-24.517	-24.159	-23.801
-31.367	-31.107	-30.847	-30.586	-30.326	-30.066	-29.805	-29.545	-29.285	-29.024	-28.764	-28.504	-28.243	-27.983	-27.723	-27.462	-27.202	-26.942	-26.681	-26.421	-26.161	-25.9	-25.64	-25.38	-25.119	-24.859	-24.598	-24.338	-24.078	-23.817	-23.557	-23.297	-23.036	-22.776	-22.516	-22.255	-21.995	-21.735	-21.474	-21.214	-20.954	-20.693	-20.433	-20.173	-19.912	-19.652	-19.392	-19.131	-18.871	-18.611
-33.695	-33.421	-33.147	-32.873	-32.599	-32.325	-32.051	-31.776	-31.502	-31.228	-30.954	-30.68	-30.406	-30.132	-29.858	-29.584	-29.31	-29.035	-28.761	-28.487	-28.213	-27.939	-27.665	-27.391	-27.117	-26.843	-26.569	-26.294	-26.02	-25.746	-25.472	-25.198	-24.924	-24.65	-24.376	-24.102	-23.828	-23.553	-23.279	-23.005	-22.731	-22.457	-22.183	-21.909	-21.635	-21.361	-21.087	-20.812	-20.538	-20.264
-35.412	-35.109	-34.806	-34.503	-34.2	-33.898	-33.595	-33.292	-32.989	-32.686	-32.383	-32.08	-31.777	-31.474	-31.171	-30.868	-30.565	-30.262	-29.959	-29.656	-29.353	-29.05	-28.748	-28.445	-28.142	-27.839	-27.536	-27.233	-26.93	-26.627	-26.324	-26.021	-25.718	-25.415	-25.112	-24.809	-24.506	-24.203	-23.9	-23.598	-23.295	-22.992	-22.689	-22.386	-22.083	-21.78	-21.477	-21.174	-20.871	-20.568
-33.128	-32.854	-32.58	-32.306	-32.032	-31.758	-31.484	-31.21	-30.936	-30.662	-30.388	-30.114	-29.84	-29.566	-29.292	-29.018	-28.744	-28.47	-28.196	-27.922	-27.648	-27.374	-27.1	-26.826	-26.552	-26.278	-26.004	-25.73	-25.456	-25.182	-24.908	-24.634	-24.36	-24.086	-23.812	-23.538	-23.264	-22.99	-22.716	-22.442	-22.168	-21.894	-21.62	-21.346	-21.072	-20.798	-20.524	-20.25	-19.976	-19.702
-29.877	-29.633	-29.389	-29.146	-28.902	-28.658	-28.414	-28.17	-27.926	-27.682	-27.438	-27.194	-26.95	-26.707	-26.463	-26.219	-25.975	-25.731	-25.487	-25.243	-24.999	-24.755	-24.511	-24.268	-24.024	-23.78	-23.536	-23.292	-23.048	-22.804	-22.56	-22.316	-22.072	-21.829	-21.585	-21.341	-21.097	-20.853	-20.609	-20.365	-20.121	-19.877	-19.633	-19.389	-19.146	-18.902	-18.658	-18.414	-18.17	-17.926
-35.012	-34.719	-34.426	-34.132	-33.839	-33.546	-33.253	-32.959	-32.666	-32.373	-32.08	-31.786	-31.493	-31.2	-30.907	-30.613	-30.32	-30.027	-29.733	-29.44	-29.147	-28.854	-28.56	-28.267	-27.974	-27.681	-27.387	-27.094	-26.801	-26.508	-26.214	-25.921	-25.628	-25.334	-25.041	-24.748	-24.455	-24.161	-23.868	-23.575	-23.282	-22.988	-22.695	-22.402	-22.109	-21.815	-21.522	-21.229	-20.935	-20.642
-36.481	-36.166	-35.851	-35.537	-35.222	-34.908	-34.593	-34.279	-33.964	-33.65	-33.335	-33.021	-32.706	-32.391	-32.077	-31.762	-31.448	-31.133	-30.819	-30.504	-30.19	-29.875	-29.561	-29.246	-28.931	-28.617	-28.302	-27.988	-27.673	-27.359	-27.044	-26.73	-26.415	-26.101	-25.786	-25.471	-25.157	-24.842	-24.528	-24.213	-23.899	-23.584	-23.27	-22.955	-22.641	-22.326	-22.011	-21.697	-21.382	-21.068
-36.875	-36.559	-36.242	-35.926	-35.609	-35.292	-34.976	-34.659	-34.343	-34.026	-33.71	-33.393	-33.077	-32.76	-32.444	-32.127	-31.81	-31.494	-31.177	-30.861	-30.544	-30.228	-29.911	-29.595	-29.278	-28.961	-28.645	-28.328	-28.012	-27.695	-27.379	-27.062	-26.746	-26.429	-26.113	-25.796	-25.479	-25.163	-24.846	-24.53	-24.213	-23.897	-23.58	-23.264	-22.947	-22.63	-22.314	-21.997	-21.681	-21.364
-32.841	-32.563	-32.285	-32.006	-31.728	-31.45	-31.172	-30.894	-30.616	-30.338	-30.06	-29.782	-29.504	-29.226	-28.947	-28.669	-28.391	-28.113	-27.835	-27.557	-27.279	-27.001	-26.723	-26.445	-26.167	-25.889	-25.61	-25.332	-25.054	-24.776	-24.498	-24.22	-23.942	-23.664	-23.386	-23.108	-22.83	-22.551	-22.273	-21.995	-21.717	-21.439	-21.161	-20.883	-20.605	-20.327	-20.049	-19.771	-19.492	-19.214
-44.01	-43.628	-43.247	-42.865	-42.483	-42.102	-41.72	-41.339	-40.957	-40.575	-40.194	-39.812	-39.431	-39.049	-38.667	-38.286	-37.904	-37.523	-37.141	-36.759	-36.378	-35.996	-35.615	-35.233	-34.852	-34.47	-34.088	-33.707	-33.325	-32.944	-32.562	-32.18	-31.799	-31.417	-31.036	-30.654	-30.272	-29.891	-29.509	-29.128	-28.746	-28.364	-27.983	-27.601	-27.22	-26.838	-26.456	-26.075	-25.693	-25.312
-45.75	-45.341	-44.932	-44.524	-44.115	-43.706	-43.297	-42.889	-42.48	-42.071	-41.662	-41.254	-40.845	-40.436	-40.027	-39.618	-39.21	-38.801	-38.392	-37.983	-37.575	-37.166	-36.757	-36.348	-35.94	-35.531	-35.122	-34.713	-34.304	-33.896	-33.487	-33.078	-32.669	-32.261	-31.852	-31.443	-31.034	-30.626	-30.217	-29.808	-29.399	-28.991	-28.582	-28.173	-27.764	-27.355	-26.947	-26.538	-26.129	-25.72
-32.253	-31.983	-31.713	-31.443	-31.172	-30.902	-30.632	-30.361	-30.091	-29.821	-29.551	-29.28	-29.01	-28.74	-28.47	-28.199	-27.929	-27.659	-27.389	-27.118	-26.848	-26.578	-26.307	-26.037	-25.767	-25.497	-25.226	-24.956	-24.686	-24.416	-24.145	-23.875	-23.605	-23.334	-23.064	-22.794	-22.524	-22.253	-21.983	-21.713	-21.443	-21.172	-20.902	-20.632	-20.362	-20.091	-19.821	-19.551	-19.28	-19.01
-49.008	-48.568	-48.127	-47.687	-47.247	-46.807	-46.367	-45.927	-45.487	-45.047	-44.607	-44.166	-43.726	-43.286	-42.846	-42.406	-41.966	-41.526	-41.086	-40.646	-40.205	-39.765	-39.325	-38.885	-38.445	-38.005	-37.565	-37.125	-36.684	-36.244	-35.804	-35.364	-34.924	-34.484	-34.044	-33.604	-33.164	-32.723	-32.283	-31.843	-31.403	-30.963	-30.523	-30.083	-29.643	-29.203	-28.762	-28.322	-27.882	-27.442
-33.573	-33.288	-33.003	-32.718	-32.433	-32.148	-31.863	-31.578	-31.293	-31.008	-30.723	-30.438	-30.153	-29.868	-29.583	-29.298	-29.013	-28.728	-28.443	-28.158	-27.873	-27.588	-27.303	-27.019	-26.734	-26.449	-26.164	-25.879	-25.594	-25.309	-25.024	-24.739	-24.454	-24.169	-23.884	-23.599	-23.314	-23.029	-22.744	-22.459	-22.174	-21.889	-21.604	-21.319	-21.034	-20.749	-20.464	-20.179	-19.894	-19.609
-39.311	-38.964	-38.617	-38.269	-37.922	-37.575	-37.228	-36.881	-36.533	-36.186	-35.839	-35.492	-35.144	-34.797	-34.45	-34.103	-33.755	-33.408	-33.061	-32.714	-32.366	-32.019	-31.672	-31.325	-30.978	-30.63	-30.283	-29.936	-29.589	-29.241	-28.894	-28.547	-28.2	-27.852	-27.505	-27.158	-26.811	-26.463	-26.116	-25.769	-25.422	-25.075	-24.727	-24.38	-24.033	-23.686	-23.338	-22.991	-22.644	-22.297
-35.872	-35.558	-35.244	-34.931	-34.617	-34.303	-33.989	-33.675	-33.361	-33.047	-32.733	-32.419	-32.105	-31.791	-31.478	-31.164	-30.85	-30.536	-30.222	-29.908	-29.594	-29.28	-28.966	-28.652	-28.338	-28.025	-27.711	-27.397	-27.083	-26.769	-26.455	-26.141	-25.827	-25.513	-25.199	-24.885	-24.572	-24.258	-23.944	-23.63	-23.316	-23.002	-22.688	-22.374	-22.06	-21.746	-21.432	-21.119	-20.805	-20.491
-33.376	-33.101	-32.825	-32.55	-32.275	-31.999	-31.724	-31.449	-31.173	-30.898	-30.623	-30.347	-30.072	-29.797	-29.521	-29.246	-28.971	-28.695	-28.42	-28.145	-27.869	-27.594	-27.319	-27.043	-26.768	-26.493	-26.217	-25.942	-25.667	-25.391	-25.116	-24.841	-24.565	-24.29	-24.015	-23.739	-23.464	-23.189	-22.913	-22.638	-22.363	-22.087	-21.812	-21.537	-21.261	-20.986	-20.711	-20.435	-20.16	-19.885
-44.198	-43.805	-43.411	-43.018	-42.625	-42.232	-41.839	-41.446	-41.053	-40.66	-40.266	-39.873	-39.48	-39.087	-38.694	-38.301	-37.908	-37.514	-37.121	-36.728	-36.335	-35.942	-35.549	-35.156	-34.763	-34.369	-33.976	-33.583	-33.19	-32.797	-32.404	-32.011	-31.618	-31.224	-30.831	-30.438	-30.045	-29.652	-29.259	-28.866	-28.472	-28.079	-27.686	-27.293	-26.9	-26.507	-26.114	-25.721	-25.327	-24.934
-36.711	-36.401	-36.09	-35.779	-35.468	-35.157	-34.847	-34.536	-34.225	-33.914	-33.604	-33.293	-32.982	-32.671	-32.36	-32.05	-31.739	-31.428	-31.117	-30.807	-30.496	-30.185	-29.874	-29.563	-29.253	-28.942	-28.631	-28.32	-28.01	-27.699	-27.388	-27.077	-26.766	-26.456	-26.145	-25.834	-25.523	-25.213	-24.902	-24.591	-24.28	-23.969	-23.659	-23.348	-23.037	-22.726	-22.416	-22.105	-21.794	-21.483
-36.817	-36.499	-36.18	-35.861	-35.543	-35.224	-34.905	-34.587	-34.268	-33.949	-33.631	-33.312	-32.993	-32.675	-32.356	-32.037	-31.719	-31.4	-31.081	-30.763	-30.444	-30.125	-29.807	-29.488	-29.169	-28.851	-28.532	-28.213	-27.895	-27.576	-27.257	-26.939	-26.62	-26.301	-25.982	-25.664	-25.345	-25.026	-24.708	-24.389	-24.07	-23.752	-23.433	-23.114	-22.796	-22.477	-22.158	-21.84	-21.521	-21.202
-36.79	-36.482	-36.174	-35.865	-35.557	-35.249	-34.94	-34.632	-34.324	-34.015	-33.707	-33.399	-33.09	-32.782	-32.474	-32.165	-31.857	-31.548	-31.24	-30.932	-30.623	-30.315	-30.007	-29.698	-29.39	-29.082	-28.773	-28.465	-28.157	-27.848	-27.54	-27.232	-26.923	-26.615	-26.306	-25.998	-25.69	-25.381	-25.073	-24.765	-24.456	-24.148	-23.84	-23.531	-23.223	-22.915	-22.606	-22.298	-21.99	-21.681
-46.044	-45.631	-45.217	-44.804	-44.391	-43.977	-43.564	-43.151	-42.737	-42.324	-41.911	-41.497	-41.084	-40.671	-40.257	-39.844	-39.431	-39.017	-38.604	-38.191	-37.777	-37.364	-36.951	-36.537	-36.124	-35.71	-35.297	-34.884	-34.47	-34.057	-33.644	-33.23	-32.817	-32.404	-31.99	-31.577	-31.164	-30.75	-30.337	-29.924	-29.51	-29.097	-28.684	-28.27	-27.857	-27.444	-27.03	-26.617	-26.204	-25.79
-32.452	-32.186	-31.921	-31.656	-31.391	-31.126	-30.861	-30.595	-30.33	-30.065	-29.8	-29.535	-29.27	-29.005	-28.739	-28.474	-28.209	-27.944	-27.679	-27.414	-27.149	-26.883	-26.618	-26.353	-26.088	-25.823	-25.558	-25.293	-25.027	-24.762	-24.497	-24.232	-23.967	-23.702	-23.437	-23.171	-22.906	-22.641	-22.376	-22.111	-21.846	-21.581	-21.315	-21.05	-20.785	-20.52	-20.255	-19.99	-19.725	-19.459
-34.209	-33.918	-33.628	-33.337	-33.046	-32.755	-32.465	-32.174	-31.883	-31.593	-31.302	-31.011	-30.72	-30.43	-30.139	-29.848	-29.558	-29.267	-28.976	-28.685	-28.395	-28.104	-27.813	-27.523	-27.232	-26.941	-26.65	-26.36	-26.069	-25.778	-25.488	-25.197	-24.906	-24.615	-24.325	-24.034	-23.743	-23.453	-23.162	-22.871	-22.58	-22.29	-21.999	-21.708	-21.418	-21.127	-20.836	-20.545	-20.255	-19.964
-34.116	-33.835	-33.553	-33.271	-32.99	-32.708	-32.426	-32.144	-31.863	-31.581	-31.299	-31.018	-30.736	-30.454	-30.173	-29.891	-29.609	-29.328	-29.046	-28.764	-28.483	-28.201	-27.919	-27.638	-27.356	-27.074	-26.793	-26.511	-26.229	-25.947	-25.666	-25.384	-25.102	-24.821	-24.539	-24.257	-23.976	-23.694	-23.412	-23.131	-22.849	-22.567	-22.286	-22.004	-21.722	-21.441	-21.159	-20.877	-20.596	-20.314
-30.242	-29.997	-29.752	-29.507	-29.261	-29.016	-28.771	-28.526	-28.28	-28.035	-27.79	-27.545	-27.299	-27.054	-26.809	-26.564	-26.319	-26.073	-25.828	-25.583	-25.338	-25.092	-24.847	-24.602	-24.357	-24.112	-23.866	-23.621	-23.376	-23.131	-22.885	-22.64	-22.395	-22.15	-21.904	-21.659	-21.414	-21.169	-20.924	-20.678	-20.433	-20.188	-19.943	-19.697	-19.452	-19.207	-18.962	-18.716	-18.471	-18.226
-39.523	-39.18	-38.836	-38.492	-38.149	-37.805	-37.461	-37.117	-36.774	-36.43	-36.086	-35.743	-35.399	-35.055	-34.712	-34.368	-34.024	-33.681	-33.337	-32.993	-32.649	-32.306	-31.962	-31.618	-31.275	-30.931	-30.587	-30.244	-29.9	-29.556	-29.213	-28.869	-28.525	-28.181	-27.838	-27.494	-27.15	-26.807	-26.463	-26.119	-25.776	-25.432	-25.088	-24.745	-24.401	-24.057	-23.713	-23.37	-23.026	-22.682
-33.218	-32.937	-32.657	-32.377	-32.096	-31.816	-31.535	-31.255	-30.975	-30.694	-30.414	-30.133	-29.853	-29.573	-29.292	-29.012	-28.731	-28.451	-28.171	-27.89	-27.61	-27.329	-27.049	-26.769	-26.488	-26.208	-25.927	-25.647	-25.367	-25.086	-24.806	-24.525	-24.245	-23.965	-23.684	-23.404	-23.123	-22.843	-22.563	-22.282	-22.002	-21.721	-21.441	-21.161	-20.88	-20.6	-20.32	-20.039	-19.759	-19.478
-50.455	-50.002	-49.549	-49.096	-48.643	-48.191	-47.738	-47.285	-46.832	-46.379	-45.926	-45.474	-45.021	-44.568	-44.115	-43.662	-43.21	-42.757	-42.304	-41.851	-41.398	-40.945	-40.493	-40.04	-39.587	-39.134	-38.681	-38.228	-37.776	-37.323	-36.87	-36.417	-35.964	-35.511	-35.059	-34.606	-34.153	-33.7	-33.247	-32.795	-32.342	-31.889	-31.436	-30.983	-30.53	-30.078	-29.625	-29.172	-28.719	-28.266
-35.45	-35.157	-34.865	-34.572	-34.28	-33.987	-33.695	-33.402	-33.11	-32.817	-32.525	-32.232	-31.94	-31.647	-31.355	-31.062	-30.77	-30.477	-30.184	-29.892	-29.599	-29.307	-29.014	-28.722	-28.429	-28.137	-27.844	-27.552	-27.259	-26.967	-26.674	-26.382	-26.089	-25.797	-25.504	-25.212	-24.919	-24.627	-24.334	-24.041	-23.749	-23.456	-23.164	-22.871	-22.579	-22.286	-21.994	-21.701	-21.409	-21.116
-41.614	-41.246	-40.877	-40.509	-40.141	-39.772	-39.404	-39.035	-38.667	-38.299	-37.93	-37.562	-37.194	-36.825	-36.457	-36.089	-35.72	-35.352	-34.983	-34.615	-34.247	-33.878	-33.51	-33.142	-32.773	-32.405	-32.036	-31.668	-31.3	-30.931	-30.563	-30.195	-29.826	-29.458	-29.09	-28.721	-28.353	-27.984	-27.616	-27.248	-26.879	-26.511	-26.143	-25.774	-25.406	-25.038	-24.669	-24.301	-23.932	-23.564
-35.854	-35.549	-35.243	-34.938	-34.632	-34.327	-34.021	-33.716	-33.41	-33.105	-32.799	-32.494	-32.188	-31.883	-31.577	-31.272	-30.966	-30.661	-30.355	-30.05	-29.745	-29.439	-29.134	-28.828	-28.523	-28.217	-27.912	-27.606	-27.301	-26.995	-26.69	-26.384	-26.079	-25.773	-25.468	-25.162	-24.857	-24.551	-24.246	-23.94	-23.635	-23.329	-23.024	-22.719	-22.413	-22.108	-21.802	-21.497	-21.191	-20.886
-26.802	-26.593	-26.384	-26.175	-25.966	-25.757	-25.548	-25.339	-25.13	-24.92	-24.711	-24.502	-24.293	-24.084	-23.875	-23.666	-23.457	-23.248	-23.039	-22.83	-22.621	-22.412	-22.203	-21.993	-21.784	-21.575	-21.366	-21.157	-20.948	-20.739	-20.53	-20.321	-20.112	-19.903	-19.694	-19.485	-19.276	-19.066	-18.857	-18.648	-18.439	-18.23	-18.021	-17.812	-17.603	-17.394	-17.185	-16.976	-16.767	-16.558
-46.829	-46.401	-45.973	-45.546	-45.118	-44.69	-44.263	-43.835	-43.407	-42.98	-42.552	-42.124	-41.697	-41.269	-40.841	-40.414	-39.986	-39.558	-39.131	-38.703	-38.275	-37.848	-37.42	-36.992	-36.565	-36.137	-35.709	-35.282	-34.854	-34.426	-33.999	-33.571	-33.143	-32.716	-32.288	-31.86	-31.432	-31.005	-30.577	-30.149	-29.722	-29.294	-28.866	-28.439	-28.011	-27.583	-27.156	-26.728	-26.3	-25.873
-29.473	-29.228	-28.982	-28.736	-28.49	-28.245	-27.999	-27.753	-27.507	-27.262	-27.016	-26.77	-26.524	-26.279	-26.033	-25.787	-25.541	-25.296	-25.05	-24.804	-24.558	-24.313	-24.067	-23.821	-23.575	-23.33	-23.084	-22.838	-22.593	-22.347	-22.101	-21.855	-21.61	-21.364	-21.118	-20.872	-20.627	-20.381	-20.135	-19.889	-19.644	-19.398	-19.152	-18.906	-18.661	-18.415	-18.169	-17.923	-17.678	-17.432
-40.588	-40.23	-39.872	-39.513	-39.155	-38.797	-38.439	-38.081	-37.723	-37.365	-37.006	-36.648	-36.29	-35.932	-35.574	-35.216	-34.857	-34.499	-34.141	-33.783	-33.425	-33.067	-32.709	-32.35	-31.992	-31.634	-31.276	-30.918	-30.56	-30.201	-29.843	-29.485	-29.127	-28.769	-28.411	-28.052	-27.694	-27.336	-26.978	-26.62	-26.262	-25.904	-25.545	-25.187	-24.829	-24.471	-24.113	-23.755	-23.396	-23.038
-39.31	-38.968	-38.627	-38.285	-37.944	-37.603	-37.261	-36.92	-36.578	-36.237	-35.896	-35.554	-35.213	-34.871	-34.53	-34.188	-33.847	-33.506	-33.164	-32.823	-32.481	-32.14	-31.799	-31.457	-31.116	-30.774	-30.433	-30.092	-29.75	-29.409	-29.067	-28.726	-28.384	-28.043	-27.702	-27.36	-27.019	-26.677	-26.336	-25.995	-25.653	-25.312	-24.97	-24.629	-24.288	-23.946	-23.605	-23.263	-22.922	-22.58
-33.493	-33.209	-32.926	-32.642	-32.359	-32.076	-31.792	-31.509	-31.225	-30.942	-30.659	-30.375	-30.092	-29.809	-29.525	-29.242	-28.958	-28.675	-28.392	-28.108	-27.825	-27.541	-27.258	-26.975	-26.691	-26.408	-26.125	-25.841	-25.558	-25.274	-24.991	-24.708	-24.424	-24.141	-23.857	-23.574	-23.291	-23.007	-22.724	-22.441	-22.157	-21.874	-21.59	-21.307	-21.024	-20.74	-20.457	-20.173	-19.89	-19.607
-39.351	-39.006	-38.662	-38.318	-37.974	-37.63	-37.286	-36.941	-36.597	-36.253	-35.909	-35.565	-35.22	-34.876	-34.532	-34.188	-33.844	-33.499	-33.155	-32.811	-32.467	-32.123	-31.778	-31.434	-31.09	-30.746	-30.402	-30.058	-29.713	-29.369	-29.025	-28.681	-28.337	-27.992	-27.648	-27.304	-26.96	-26.616	-26.271	-25.927	-25.583	-25.239	-24.895	-24.55	-24.206	-23.862	-23.518	-23.174	-22.83	-22.485
-31.099	-30.844	-30.588	-30.332	-30.076	-29.821	-29.565	-29.309	-29.054	-28.798	-28.542	-28.287	-28.031	-27.775	-27.52	-27.264	-27.008	-26.752	-26.497	-26.241	-25.985	-25.73	-25.474	-25.218	-24.963	-24.707	-24.451	-24.196	-23.94	-23.684	-23.428	-23.173	-22.917	-22.661	-22.406	-22.15	-21.894	-21.639	-21.383	-21.127	-20.872	-20.616	-20.36	-20.104	-19.849	-19.593	-19.337	-19.082	-18.826	-18.57
-31.58	-31.321	-31.061	-30.802	-30.543	-30.284	-30.024	-29.765	-29.506	-29.246	-28.987	-28.728	-28.468	-28.209	-27.95	-27.69	-27.431	-27.172	-26.913	-26.653	-26.394	-26.135	-25.875	-25.616	-25.357	-25.097	-24.838	-24.579	-24.319	-24.06	-23.801	-23.541	-23.282	-23.023	-22.764	-22.504	-22.245	-21.986	-21.726	-21.467	-21.208	-20.948	-20.689	-20.43	-20.17	-19.911	-19.652	-19.393	-19.133	-18.874
-37.31	-36.992	-36.675	-36.357	-36.04	-35.722	-35.405	-35.087	-34.77	-34.453	-34.135	-33.818	-33.5	-33.183	-32.865	-32.548	-32.23	-31.913	-31.595	-31.278	-30.961	-30.643	-30.326	-30.008	-29.691	-29.373	-29.056	-28.738	-28.421	-28.103	-27.786	-27.469	-27.151	-26.834	-26.516	-26.199	-25.881	-25.564	-25.246	-24.929	-24.612	-24.294	-23.977	-23.659	-23.342	-23.024	-22.707	-22.389	-22.072	-21.754
-35.571	-35.268	-34.964	-34.661	-34.357	-34.054	-33.75	-33.447	-33.143	-32.839	-32.536	-32.232	-31.929	-31.625	-31.322	-31.018	-30.715	-30.411	-30.108	-29.804	-29.501	-29.197	-28.894	-28.59	-28.286	-27.983	-27.679	-27.376	-27.072	-26.769	-26.465	-26.162	-25.858	-25.555	-25.251	-24.948	-24.644	-24.341	-24.037	-23.734	-23.43	-23.126	-22.823	-22.519	-22.216	-21.912	-21.609	-21.305	-21.002	-20.698
-47.956	-47.523	-47.091	-46.658	-46.226	-45.793	-45.361	-44.928	-44.496	-44.063	-43.631	-43.198	-42.766	-42.333	-41.901	-41.468	-41.036	-40.603	-40.171	-39.738	-39.306	-38.873	-38.441	-38.008	-37.576	-37.143	-36.711	-36.278	-35.846	-35.413	-34.981	-34.548	-34.115	-33.683	-33.25	-32.818	-32.385	-31.953	-31.52	-31.088	-30.655	-30.223	-29.79	-29.358	-28.925	-28.493	-28.06	-27.628	-27.195	-26.763
-34.884	-34.589	-34.295	-34	-33.706	-33.411	-33.117	-32.822	-32.527	-32.233	-31.938	-31.644	-31.349	-31.055	-30.76	-30.465	-30.171	-29.876	-29.582	-29.287	-28.993	-28.698	-28.403	-28.109	-27.814	-27.52	-27.225	-26.931	-26.636	-26.341	-26.047	-25.752	-25.458	-25.163	-24.868	-24.574	-24.279	-23.985	-23.69	-23.396	-23.101	-22.806	-22.512	-22.217	-21.923	-21.628	-21.334	-21.039	-20.744	-20.45
-37.671	-37.352	-37.032	-36.713	-36.393	-36.074	-35.755	-35.435	-35.116	-34.796	-34.477	-34.157	-33.838	-33.518	-33.199	-32.879	-32.56	-32.24	-31.921	-31.601	-31.282	-30.962	-30.643	-30.323	-30.004	-29.684	-29.365	-29.045	-28.726	-28.406	-28.087	-27.767	-27.448	-27.128	-26.809	-26.489	-26.17	-25.85	-25.531	-25.211	-24.892	-24.572	-24.253	-23.933	-23.614	-23.294	-22.975	-22.655	-22.336	-22.016
-42.171	-41.804	-41.438	-41.071	-40.705	-40.339	-39.972	-39.606	-39.239	-38.873	-38.506	-38.14	-37.774	-37.407	-37.041	-36.674	-36.308	-35.942	-35.575	-35.209	-34.842	-34.476	-34.109	-33.743	-33.377	-33.01	-32.644	-32.277	-31.911	-31.544	-31.178	-30.812	-30.445	-30.079	-29.712	-29.346	-28.979	-28.613	-28.247	-27.88	-27.514	-27.147	-26.781	-26.414	-26.048	-25.682	-25.315	-24.949	-24.582	-24.216
-39.924	-39.576	-39.229	-38.881	-38.534	-38.186	-37.839	-37.491	-37.144	-36.796	-36.449	-36.101	-35.754	-35.406	-35.059	-34.711	-34.364	-34.016	-33.669	-33.321	-32.973	-32.626	-32.278	-31.931	-31.583	-31.236	-30.888	-30.541	-30.193	-29.846	-29.498	-29.151	-28.803	-28.456	-28.108	-27.761	-27.413	-27.066	-26.718	-26.371	-26.023	-25.676	-25.328	-24.98	-24.633	-24.285	-23.938	-23.59	-23.243	-22.895
-40.437	-40.084	-39.732	-39.379	-39.026	-38.674	-38.321	-37.969	-37.616	-37.263	-36.911	-36.558	-36.206	-35.853	-35.5	-35.148	-34.795	-34.443	-34.09	-33.738	-33.385	-33.032	-32.68	-32.327	-31.975	-31.622	-31.269	-30.917	-30.564	-30.212	-29.859	-29.506	-29.154	-28.801	-28.449	-28.096	-27.744	-27.391	-27.038	-26.686	-26.333	-25.981	-25.628	-25.275	-24.923	-24.57	-24.218	-23.865	-23.512	-23.16
-37.127	-36.801	-36.474	-36.148	-35.822	-35.495	-35.169	-34.842	-34.516	-34.19	-33.863	-33.537	-33.211	-32.884	-32.558	-32.231	-31.905	-31.579	-31.252	-30.926	-30.6	-30.273	-29.947	-29.621	-29.294	-28.968	-28.641	-28.315	-27.989	-27.662	-27.336	-27.01	-26.683	-26.357	-26.03	-25.704	-25.378	-25.051	-24.725	-24.399	-24.072	-23.746	-23.42	-23.093	-22.767	-22.44	-22.114	-21.788	-21.461	-21.135
-42.006	-41.635	-41.265	-40.894	-40.524	-40.153	-39.783	-39.412	-39.042	-38.671	-38.301	-37.93	-37.56	-37.189	-36.819	-36.448	-36.078	-35.707	-35.337	-34.966	-34.596	-34.225	-33.855	-33.484	-33.114	-32.743	-32.373	-32.002	-31.632	-31.261	-30.891	-30.52	-30.15	-29.779	-29.409	-29.038	-28.668	-28.297	-27.927	-27.556	-27.186	-26.816	-26.445	-26.075	-25.704	-25.334	-24.963	-24.593	-24.222	-23.852
-36.95	-36.639	-36.329	-36.018	-35.707	-35.397	-35.086	-34.776	-34.465	-34.155	-33.844	-33.534	-33.223	-32.913	-32.602	-32.292	-31.981	-31.671	-31.36	-31.05	-30.739	-30.429	-30.118	-29.807	-29.497	-29.186	-28.876	-28.565	-28.255	-27.944	-27.634	-27.323	-27.013	-26.702	-26.392	-26.081	-25.771	-25.46	-25.15	-24.839	-24.529	-24.218	-23.907	-23.597	-23.286	-22.976	-22.665	-22.355	-22.044	-21.734
-37.335	-37.014	-36.694	-36.373	-36.052	-35.731	-35.411	-35.09	-34.769	-34.448	-34.128	-33.807	-33.486	-33.165	-32.845	-32.524	-32.203	-31.882	-31.562	-31.241	-30.92	-30.599	-30.279	-29.958	-29.637	-29.317	-28.996	-28.675	-28.354	-28.034	-27.713	-27.392	-27.071	-26.751	-26.43	-26.109	-25.788	-25.468	-25.147	-24.826	-24.505	-24.185	-23.864	-23.543	-23.222	-22.902	-22.581	-22.26	-21.939	-21.619
-29.278	-29.047	-28.815	-28.583	-28.352	-28.12	-27.888	-27.657	-27.425	-27.193	-26.961	-26.73	-26.498	-26.266	-26.035	-25.803	-25.571	-25.34	-25.108	-24.876	-24.644	-24.413	-24.181	-23.949	-23.718	-23.486	-23.254	-23.023	-22.791	-22.559	-22.327	-22.096	-21.864	-21.632	-21.401	-21.169	-20.937	-20.706	-20.474	-20.242	-20.01	-19.779	-19.547	-19.315	-19.084	-18.852	-18.62	-18.389	-18.157	-17.925
-39.633	-39.285	-38.938	-38.59	-38.243	-37.895	-37.548	-37.2	-36.853	-36.505	-36.157	-35.81	-35.462	-35.115	-34.767	-34.42	-34.072	-33.725	-33.377	-33.029	-32.682	-32.334	-31.987	-31.639	-31.292	-30.944	-30.597	-30.249	-29.901	-29.554	-29.206	-28.859	-28.511	-28.164	-27.816	-27.468	-27.121	-26.773	-26.426	-26.078	-25.731	-25.383	-25.036	-24.688	-24.34	-23.993	-23.645	-23.298	-22.95	-22.603
-34.104	-33.811	-33.519	-33.227	-32.935	-32.643	-32.351	-32.059	-31.767	-31.474	-31.182	-30.89	-30.598	-30.306	-30.014	-29.722	-29.429	-29.137	-28.845	-28.553	-28.261	-27.969	-27.677	-27.385	-27.092	-26.8	-26.508	-26.216	-25.924	-25.632	-25.34	-25.047	-24.755	-24.463	-24.171	-23.879	-23.587	-23.295	-23.003	-22.71	-22.418	-22.126	-21.834	-21.542	-21.25	-20.958	-20.665	-20.373	-20.081	-19.789
-29.131	-28.891	-28.652	-28.413	-28.174	-27.935	-27.695	-27.456	-27.217	-26.978	-26.738	-26.499	-26.26	-26.021	-25.782	-25.542	-25.303	-25.064	-24.825	-24.586	-24.346	-24.107	-23.868	-23.629	-23.389	-23.15	-22.911	-22.672	-22.433	-22.193	-21.954	-21.715	-21.476	-21.237	-20.997	-20.758	-20.519	-20.28	-20.041	-19.801	-19.562	-19.323	-19.084	-18.844	-18.605	-18.366	-18.127	-17.888	-17.648	-17.409
-45.249	-44.838	-44.427	-44.016	-43.604	-43.193	-42.782	-42.371	-41.96	-41.549	-41.138	-40.726	-40.315	-39.904	-39.493	-39.082	-38.671	-38.26	-37.849	-37.437	-37.026	-36.615	-36.204	-35.793	-35.382	-34.971	-34.559	-34.148	-33.737	-33.326	-32.915	-32.504	-32.093	-31.681	-31.27	-30.859	-30.448	-30.037	-29.626	-29.215	-28.804	-28.392	-27.981	-27.57	-27.159	-26.748	-26.337	-25.926	-25.514	-25.103
-33.164	-32.889	-32.613	-32.338	-32.062	-31.787	-31.511	-31.236	-30.96	-30.685	-30.409	-30.134	-29.858	-29.583	-29.307	-29.032	-28.756	-28.481	-28.205	-27.93	-27.654	-27.379	-27.103	-26.828	-26.552	-26.277	-26.001	-25.726	-25.45	-25.175	-24.899	-24.624	-24.348	-24.073	-23.797	-23.522	-23.246	-22.97	-22.695	-22.419	-22.144	-21.868	-21.593	-21.317	-21.042	-20.766	-20.491	-20.215	-19.94	-19.664
-43.462	-43.075	-42.689	-42.303	-41.916	-41.53	-41.144	-40.757	-40.371	-39.985	-39.598	-39.212	-38.826	-38.439	-38.053	-37.667	-37.28	-36.894	-36.507	-36.121	-35.735	-35.348	-34.962	-34.576	-34.189	-33.803	-33.417	-33.03	-32.644	-32.258	-31.871	-31.485	-31.099	-30.712	-30.326	-29.94	-29.553	-29.167	-28.78	-28.394	-28.008	-27.621	-27.235	-26.849	-26.462	-26.076	-25.69	-25.303	-24.917	-24.531
-49.669	-49.225	-48.78	-48.335	-47.89	-47.445	-47.001	-46.556	-46.111	-45.666	-45.221	-44.776	-44.332	-43.887	-43.442	-42.997	-42.552	-42.108	-41.663	-41.218	-40.773	-40.328	-39.884	-39.439	-38.994	-38.549	-38.104	-37.66	-37.215	-36.77	-36.325	-35.88	-35.436	-34.991	-34.546	-34.101	-33.656	-33.211	-32.767	-32.322	-31.877	-31.432	-30.987	-30.543	-30.098	-29.653	-29.208	-28.763	-28.319	-27.874
-28.491	-28.26	-28.03	-27.8	-27.569	-27.339	-27.109	-26.878	-26.648	-26.418	-26.187	-25.957	-25.727	-25.496	-25.266	-25.036	-24.805	-24.575	-24.345	-24.114	-23.884	-23.654	-23.423	-23.193	-22.963	-22.732	-22.502	-22.272	-22.041	-21.811	-21.581	-21.35	-21.12	-20.89	-20.659	-20.429	-20.199	-19.968	-19.738	-19.508	-19.277	-19.047	-18.817	-18.586	-18.356	-18.126	-17.895	-17.665	-17.435	-17.204
-38.586	-38.25	-37.913	-37.577	-37.24	-36.903	-36.567	-36.23	-35.893	-35.557	-35.22	-34.883	-34.547	-34.21	-33.873	-33.537	-33.2	-32.864	-32.527	-32.19	-31.854	-31.517	-31.18	-30.844	-30.507	-30.17	-29.834	-29.497	-29.16	-28.824	-28.487	-28.15	-27.814	-27.477	-27.141	-26.804	-26.467	-26.131	-25.794	-25.457	-25.121	-24.784	-24.447	-24.111	-23.774	-23.437	-23.101	-22.764	-22.428	-22.091
-35.438	-35.137	-34.836	-34.535	-34.234	-33.933	-33.632	-33.331	-33.03	-32.729	-32.428	-32.127	-31.826	-31.526	-31.225	-30.924	-30.623	-30.322	-30.021	-29.72	-29.419	-29.118	-28.817	-28.516	-28.215	-27.914	-27.613	-27.312	-27.012	-26.711	-26.41	-26.109	-25.808	-25.507	-25.206	-24.905	-24.604	-24.303	-24.002	-23.701	-23.4	-23.099	-22.799	-22.498	-22.197	-21.896	-21.595	-21.294	-20.993	-20.692
-40.951	-40.592	-40.234	-39.876	-39.517	-39.159	-38.801	-38.443	-38.084	-37.726	-37.368	-37.01	-36.651	-36.293	-35.935	-35.577	-35.218	-34.86	-34.502	-34.143	-33.785	-33.427	-33.069	-32.71	-32.352	-31.994	-31.636	-31.277	-30.919	-30.561	-30.202	-29.844	-29.486	-29.128	-28.769	-28.411	-28.053	-27.695	-27.336	-26.978	-26.62	-26.261	-25.903	-25.545	-25.187	-24.828	-24.47	-24.112	-23.754	-23.395
-42.715	-42.339	-41.963	-41.587	-41.21	-40.834	-40.458	-40.081	-39.705	-39.329	-38.952	-38.576	-38.2	-37.823	-37.447	-37.071	-36.694	-36.318	-35.942	-35.566	-35.189	-34.813	-34.437	-34.06	-33.684	-33.308	-32.931	-32.555	-32.179	-31.802	-31.426	-31.05	-30.674	-30.297	-29.921	-29.545	-29.168	-28.792	-28.416	-28.039	-27.663	-27.287	-26.91	-26.534	-26.158	-25.782	-25.405	-25.029	-24.653	-24.276
-44.93	-44.529	-44.128	-43.728	-43.327	-42.926	-42.525	-42.125	-41.724	-41.323	-40.923	-40.522	-40.121	-39.72	-39.32	-38.919	-38.518	-38.118	-37.717	-37.316	-36.916	-36.515	-36.114	-35.713	-35.313	-34.912	-34.511	-34.111	-33.71	-33.309	-32.908	-32.508	-32.107	-31.706	-31.306	-30.905	-30.504	-30.104	-29.703	-29.302	-28.901	-28.501	-28.1	-27.699	-27.299	-26.898	-26.497	-26.096	-25.696	-25.295
-40.803	-40.444	-40.086	-39.727	-39.369	-39.01	-38.652	-38.293	-37.935	-37.576	-37.218	-36.859	-36.501	-36.142	-35.784	-35.425	-35.067	-34.708	-34.35	-33.991	-33.632	-33.274	-32.915	-32.557	-32.198	-31.84	-31.481	-31.123	-30.764	-30.406	-30.047	-29.689	-29.33	-28.972	-28.613	-28.255	-27.896	-27.538	-27.179	-26.821	-26.462	-26.104	-25.745	-25.387	-25.028	-24.669	-24.311	-23.952	-23.594	-23.235
-46.545	-46.132	-45.718	-45.305	-44.892	-44.478	-44.065	-43.652	-43.238	-42.825	-42.412	-41.999	-41.585	-41.172	-40.759	-40.345	-39.932	-39.519	-39.105	-38.692	-38.279	-37.865	-37.452	-37.039	-36.625	-36.212	-35.799	-35.385	-34.972	-34.559	-34.146	-33.732	-33.319	-32.906	-32.492	-32.079	-31.666	-31.252	-30.839	-30.426	-30.012	-29.599	-29.186	-28.772	-28.359	-27.946	-27.532	-27.119	-26.706	-26.293
-35.91	-35.6	-35.29	-34.981	-34.671	-34.361	-34.051	-33.741	-33.431	-33.122	-32.812	-32.502	-32.192	-31.882	-31.572	-31.263	-30.953	-30.643	-30.333	-30.023	-29.713	-29.403	-29.094	-28.784	-28.474	-28.164	-27.854	-27.544	-27.235	-26.925	-26.615	-26.305	-25.995	-25.685	-25.376	-25.066	-24.756	-24.446	-24.136	-23.826	-23.516	-23.207	-22.897	-22.587	-22.277	-21.967	-21.657	-21.348	-21.038	-20.728
-37.572	-37.251	-36.931	-36.611	-36.291	-35.97	-35.65	-35.33	-35.01	-34.69	-34.369	-34.049	-33.729	-33.409	-33.088	-32.768	-32.448	-32.128	-31.808	-31.487	-31.167	-30.847	-30.527	-30.206	-29.886	-29.566	-29.246	-28.926	-28.605	-28.285	-27.965	-27.645	-27.324	-27.004	-26.684	-26.364	-26.044	-25.723	-25.403	-25.083	-24.763	-24.442	-24.122	-23.802	-23.482	-23.162	-22.841	-22.521	-22.201	-21.881
-33.17	-32.89	-32.61	-32.33	-32.05	-31.77	-31.49	-31.21	-30.93	-30.65	-30.37	-30.09	-29.81	-29.53	-29.25	-28.97	-28.69	-28.41	-28.13	-27.85	-27.569	-27.289	-27.009	-26.729	-26.449	-26.169	-25.889	-25.609	-25.329	-25.049	-24.769	-24.489	-24.209	-23.929	-23.649	-23.369	-23.089	-22.809	-22.529	-22.249	-21.969	-21.689	-21.409	-21.129	-20.849	-20.569	-20.289	-20.009	-19.729	-19.449
-37.053	-36.736	-36.419	-36.101	-35.784	-35.467	-35.15	-34.832	-34.515	-34.198	-33.881	-33.563	-33.246	-32.929	-32.612	-32.294	-31.977	-31.66	-31.343	-31.025	-30.708	-30.391	-30.074	-29.757	-29.439	-29.122	-28.805	-28.488	-28.17	-27.853	-27.536	-27.219	-26.901	-26.584	-26.267	-25.95	-25.632	-25.315	-24.998	-24.681	-24.363	-24.046	-23.729	-23.412	-23.095	-22.777	-22.46	-22.143	-21.826	-21.508
-37.015	-36.699	-36.383	-36.068	-35.752	-35.436	-35.121	-34.805	-34.489	-34.174	-33.858	-33.542	-33.227	-32.911	-32.595	-32.28	-31.964	-31.648	-31.333	-31.017	-30.701	-30.386	-30.07	-29.754	-29.439	-29.123	-28.807	-28.492	-28.176	-27.86	-27.545	-27.229	-26.913	-26.598	-26.282	-25.966	-25.651	-25.335	-25.019	-24.704	-24.388	-24.072	-23.757	-23.441	-23.125	-22.81	-22.494	-22.178	-21.863	-21.547
-41.258	-40.902	-40.545	-40.189	-39.832	-39.476	-39.119	-38.763	-38.406	-38.05	-37.693	-37.337	-36.98	-36.624	-36.267	-35.911	-35.554	-35.198	-34.841	-34.485	-34.128	-33.772	-33.415	-33.059	-32.702	-32.346	-31.989	-31.633	-31.276	-30.92	-30.563	-30.207	-29.85	-29.494	-29.137	-28.781	-28.424	-28.068	-27.711	-27.355	-26.998	-26.642	-26.285	-25.929	-25.572	-25.216	-24.859	-24.503	-24.146	-23.79
-34.818	-34.526	-34.235	-33.943	-33.652	-33.36	-33.069	-32.778	-32.486	-32.195	-31.903	-31.612	-31.32	-31.029	-30.737	-30.446	-30.154	-29.863	-29.571	-29.28	-28.988	-28.697	-28.405	-28.114	-27.822	-27.531	-27.239	-26.948	-26.657	-26.365	-26.074	-25.782	-25.491	-25.199	-24.908	-24.616	-24.325	-24.033	-23.742	-23.45	-23.159	-22.867	-22.576	-22.284	-21.993	-21.701	-21.41	-21.118	-20.827	-20.535
-34.345	-34.064	-33.783	-33.503	-33.222	-32.941	-32.66	-32.379	-32.098	-31.817	-31.536	-31.255	-30.974	-30.693	-30.412	-30.132	-29.851	-29.57	-29.289	-29.008	-28.727	-28.446	-28.165	-27.884	-27.603	-27.322	-27.041	-26.761	-26.48	-26.199	-25.918	-25.637	-25.356	-25.075	-24.794	-24.513	-24.232	-23.951	-23.671	-23.39	-23.109	-22.828	-22.547	-22.266	-21.985	-21.704	-21.423	-21.142	-20.861	-20.58
-35.449	-35.142	-34.834	-34.527	-34.22	-33.912	-33.605	-33.298	-32.99	-32.683	-32.376	-32.068	-31.761	-31.454	-31.146	-30.839	-30.532	-30.224	-29.917	-29.61	-29.302	-28.995	-28.688	-28.38	-28.073	-27.765	-27.458	-27.151	-26.843	-26.536	-26.229	-25.921	-25.614	-25.307	-24.999	-24.692	-24.385	-24.077	-23.77	-23.463	-23.155	-22.848	-22.541	-22.233	-21.926	-21.619	-21.311	-21.004	-20.697	-20.389
-33.569	-33.286	-33.004	-32.722	-32.439	-32.157	-31.874	-31.592	-31.309	-31.027	-30.745	-30.462	-30.18	-29.897	-29.615	-29.333	-29.05	-28.768	-28.485	-28.203	-27.92	-27.638	-27.356	-27.073	-26.791	-26.508	-26.226	-25.943	-25.661	-25.379	-25.096	-24.814	-24.531	-24.249	-23.966	-23.684	-23.402	-23.119	-22.837	-22.554	-22.272	-21.989	-21.707	-21.425	-21.142	-20.86	-20.577	-20.295	-20.013	-19.73
-37.628	-37.304	-36.979	-36.655	-36.331	-36.007	-35.683	-35.359	-35.035	-34.711	-34.386	-34.062	-33.738	-33.414	-33.09	-32.766	-32.442	-32.118	-31.793	-31.469	-31.145	-30.821	-30.497	-30.173	-29.849	-29.525	-29.2	-28.876	-28.552	-28.228	-27.904	-27.58	-27.256	-26.931	-26.607	-26.283	-25.959	-25.635	-25.311	-24.987	-24.663	-24.338	-24.014	-23.69	-23.366	-23.042	-22.718	-22.394	-22.07	-21.745
-39.84	-39.512	-39.185	-38.858	-38.531	-38.204	-37.877	-37.55	-37.223	-36.896	-36.569	-36.241	-35.914	-35.587	-35.26	-34.933	-34.606	-34.279	-33.952	-33.625	-33.297	-32.97	-32.643	-32.316	-31.989	-31.662	-31.335	-31.008	-30.681	-30.354	-30.026	-29.699	-29.372	-29.045	-28.718	-28.391	-28.064	-27.737	-27.41	-27.082	-26.755	-26.428	-26.101	-25.774	-25.447	-25.12	-24.793	-24.466	-24.139	-23.811
-37.168	-36.864	-36.561	-36.258	-35.954	-35.651	-35.348	-35.044	-34.741	-34.437	-34.134	-33.831	-33.527	-33.224	-32.921	-32.617	-32.314	-32.01	-31.707	-31.404	-31.1	-30.797	-30.494	-30.19	-29.887	-29.583	-29.28	-28.977	-28.673	-28.37	-28.067	-27.763	-27.46	-27.156	-26.853	-26.55	-26.246	-25.943	-25.64	-25.336	-25.033	-24.73	-24.426	-24.123	-23.819	-23.516	-23.213	-22.909	-22.606	-22.303
-32.016	-31.758	-31.5	-31.242	-30.984	-30.726	-30.468	-30.209	-29.951	-29.693	-29.435	-29.177	-28.919	-28.661	-28.403	-28.145	-27.886	-27.628	-27.37	-27.112	-26.854	-26.596	-26.338	-26.08	-25.821	-25.563	-25.305	-25.047	-24.789	-24.531	-24.273	-24.015	-23.757	-23.498	-23.24	-22.982	-22.724	-22.466	-22.208	-21.95	-21.692	-21.433	-21.175	-20.917	-20.659	-20.401	-20.143	-19.885	-19.627	-19.369
-32.152	-31.889	-31.625	-31.362	-31.099	-30.835	-30.572	-30.309	-30.045	-29.782	-29.519	-29.255	-28.992	-28.728	-28.465	-28.202	-27.938	-27.675	-27.412	-27.148	-26.885	-26.622	-26.358	-26.095	-25.832	-25.568	-25.305	-25.042	-24.778	-24.515	-24.252	-23.988	-23.725	-23.462	-23.198	-22.935	-22.672	-22.408	-22.145	-21.882	-21.618	-21.355	-21.091	-20.828	-20.565	-20.301	-20.038	-19.775	-19.511	-19.248
-34.108	-33.823	-33.538	-33.253	-32.968	-32.683	-32.398	-32.112	-31.827	-31.542	-31.257	-30.972	-30.687	-30.402	-30.117	-29.832	-29.547	-29.262	-28.976	-28.691	-28.406	-28.121	-27.836	-27.551	-27.266	-26.981	-26.696	-26.411	-26.126	-25.84	-25.555	-25.27	-24.985	-24.7	-24.415	-24.13	-23.845	-23.56	-23.275	-22.99	-22.704	-22.419	-22.134	-21.849	-21.564	-21.279	-20.994	-20.709	-20.424	-20.139
-40.624	-40.277	-39.931	-39.584	-39.238	-38.891	-38.545	-38.198	-37.852	-37.505	-37.159	-36.812	-36.465	-36.119	-35.772	-35.426	-35.079	-34.733	-34.386	-34.04	-33.693	-33.347	-33	-32.654	-32.307	-31.96	-31.614	-31.267	-30.921	-30.574	-30.228	-29.881	-29.535	-29.188	-28.842	-28.495	-28.148	-27.802	-27.455	-27.109	-26.762	-26.416	-26.069	-25.723	-25.376	-25.03	-24.683	-24.337	-23.99	-23.643
-36.927	-36.618	-36.31	-36.001	-35.692	-35.384	-35.075	-34.766	-34.457	-34.149	-33.84	-33.531	-33.223	-32.914	-32.605	-32.296	-31.988	-31.679	-31.37	-31.062	-30.753	-30.444	-30.136	-29.827	-29.518	-29.209	-28.901	-28.592	-28.283	-27.975	-27.666	-27.357	-27.048	-26.74	-26.431	-26.122	-25.814	-25.505	-25.196	-24.888	-24.579	-24.27	-23.961	-23.653	-23.344	-23.035	-22.727	-22.418	-22.109	-21.8
-30.758	-30.507	-30.257	-30.006	-29.756	-29.505	-29.255	-29.004	-28.754	-28.503	-28.253	-28.003	-27.752	-27.502	-27.251	-27.001	-26.75	-26.5	-26.249	-25.999	-25.748	-25.498	-25.248	-24.997	-24.747	-24.496	-24.246	-23.995	-23.745	-23.494	-23.244	-22.993	-22.743	-22.493	-22.242	-21.992	-21.741	-21.491	-21.24	-20.99	-20.739	-20.489	-20.238	-19.988	-19.738	-19.487	-19.237	-18.986	-18.736	-18.485
-36.847	-36.53	-36.214	-35.897	-35.58	-35.263	-34.946	-34.63	-34.313	-33.996	-33.679	-33.363	-33.046	-32.729	-32.412	-32.096	-31.779	-31.462	-31.145	-30.828	-30.512	-30.195	-29.878	-29.561	-29.245	-28.928	-28.611	-28.294	-27.978	-27.661	-27.344	-27.027	-26.71	-26.394	-26.077	-25.76	-25.443	-25.127	-24.81	-24.493	-24.176	-23.859	-23.543	-23.226	-22.909	-22.592	-22.276	-21.959	-21.642	-21.325
-37.58	-37.259	-36.938	-36.617	-36.296	-35.975	-35.654	-35.333	-35.012	-34.691	-34.371	-34.05	-33.729	-33.408	-33.087	-32.766	-32.445	-32.124	-31.803	-31.482	-31.161	-30.84	-30.519	-30.198	-29.877	-29.556	-29.235	-28.915	-28.594	-28.273	-27.952	-27.631	-27.31	-26.989	-26.668	-26.347	-26.026	-25.705	-25.384	-25.063	-24.742	-24.421	-24.1	-23.779	-23.458	-23.138	-22.817	-22.496	-22.175	-21.854
-36.937	-36.621	-36.305	-35.988	-35.672	-35.356	-35.04	-34.724	-34.407	-34.091	-33.775	-33.459	-33.142	-32.826	-32.51	-32.194	-31.878	-31.561	-31.245	-30.929	-30.613	-30.296	-29.98	-29.664	-29.348	-29.032	-28.715	-28.399	-28.083	-27.767	-27.45	-27.134	-26.818	-26.502	-26.186	-25.869	-25.553	-25.237	-24.921	-24.604	-24.288	-23.972	-23.656	-23.34	-23.023	-22.707	-22.391	-22.075	-21.758	-21.442
-35.053	-34.76	-34.467	-34.173	-33.88	-33.587	-33.294	-33.001	-32.708	-32.415	-32.122	-31.828	-31.535	-31.242	-30.949	-30.656	-30.363	-30.07	-29.777	-29.483	-29.19	-28.897	-28.604	-28.311	-28.018	-27.725	-27.432	-27.138	-26.845	-26.552	-26.259	-25.966	-25.673	-25.38	-25.087	-24.793	-24.5	-24.207	-23.914	-23.621	-23.328	-23.035	-22.742	-22.448	-22.155	-21.862	-21.569	-21.276	-20.983	-20.69
-36.68	-36.365	-36.049	-35.734	-35.418	-35.103	-34.787	-34.471	-34.156	-33.84	-33.525	-33.209	-32.893	-32.578	-32.262	-31.947	-31.631	-31.315	-31	-30.684	-30.369	-30.053	-29.738	-29.422	-29.106	-28.791	-28.475	-28.16	-27.844	-27.528	-27.213	-26.897	-26.582	-26.266	-25.95	-25.635	-25.319	-25.004	-24.688	-24.373	-24.057	-23.741	-23.426	-23.11	-22.795	-22.479	-22.163	-21.848	-21.532	-21.217
-33.156	-32.886	-32.616	-32.346	-32.077	-31.807	-31.537	-31.268	-30.998	-30.728	-30.458	-30.189	-29.919	-29.649	-29.379	-29.11	-28.84	-28.57	-28.301	-28.031	-27.761	-27.491	-27.222	-26.952	-26.682	-26.412	-26.143	-25.873	-25.603	-25.334	-25.064	-24.794	-24.524	-24.255	-23.985	-23.715	-23.446	-23.176	-22.906	-22.636	-22.367	-22.097	-21.827	-21.557	-21.288	-21.018	-20.748	-20.479	-20.209	-19.939
-33.579	-33.295	-33.01	-32.725	-32.441	-32.156	-31.872	-31.587	-31.302	-31.018	-30.733	-30.448	-30.164	-29.879	-29.595	-29.31	-29.025	-28.741	-28.456	-28.172	-27.887	-27.602	-27.318	-27.033	-26.748	-26.464	-26.179	-25.895	-25.61	-25.325	-25.041	-24.756	-24.472	-24.187	-23.902	-23.618	-23.333	-23.048	-22.764	-22.479	-22.195	-21.91	-21.625	-21.341	-21.056	-20.772	-20.487	-20.202	-19.918	-19.633
-36.49	-36.184	-35.877	-35.571	-35.264	-34.958	-34.651	-34.345	-34.038	-33.732	-33.425	-33.119	-32.812	-32.506	-32.199	-31.893	-31.586	-31.28	-30.973	-30.667	-30.36	-30.054	-29.748	-29.441	-29.135	-28.828	-28.522	-28.215	-27.909	-27.602	-27.296	-26.989	-26.683	-26.376	-26.07	-25.763	-25.457	-25.15	-24.844	-24.537	-24.231	-23.924	-23.618	-23.311	-23.005	-22.698	-22.392	-22.085	-21.779	-21.472
-30.359	-30.112	-29.865	-29.619	-29.372	-29.126	-28.879	-28.632	-28.386	-28.139	-27.892	-27.646	-27.399	-27.153	-26.906	-26.659	-26.413	-26.166	-25.92	-25.673	-25.426	-25.18	-24.933	-24.686	-24.44	-24.193	-23.947	-23.7	-23.453	-23.207	-22.96	-22.713	-22.467	-22.22	-21.974	-21.727	-21.48	-21.234	-20.987	-20.74	-20.494	-20.247	-20.001	-19.754	-19.507	-19.261	-19.014	-18.767	-18.521	-18.274
-31.142	-30.887	-30.631	-30.375	-30.12	-29.864	-29.608	-29.353	-29.097	-28.841	-28.585	-28.33	-28.074	-27.818	-27.563	-27.307	-27.051	-26.796	-26.54	-26.284	-26.029	-25.773	-25.517	-25.262	-25.006	-24.75	-24.495	-24.239	-23.983	-23.728	-23.472	-23.216	-22.961	-22.705	-22.449	-22.194	-21.938	-21.682	-21.427	-21.171	-20.915	-20.66	-20.404	-20.148	-19.893	-19.637	-19.381	-19.126	-18.87	-18.614
-33.756	-33.469	-33.183	-32.896	-32.609	-32.322	-32.035	-31.749	-31.462	-31.175	-30.888	-30.601	-30.315	-30.028	-29.741	-29.454	-29.167	-28.881	-28.594	-28.307	-28.02	-27.733	-27.447	-27.16	-26.873	-26.586	-26.299	-26.013	-25.726	-25.439	-25.152	-24.865	-24.579	-24.292	-24.005	-23.718	-23.431	-23.145	-22.858	-22.571	-22.284	-21.997	-21.711	-21.424	-21.137	-20.85	-20.563	-20.277	-19.99	-19.703
-34.163	-33.877	-33.591	-33.305	-33.018	-32.732	-32.446	-32.16	-31.874	-31.588	-31.302	-31.015	-30.729	-30.443	-30.157	-29.871	-29.585	-29.299	-29.012	-28.726	-28.44	-28.154	-27.868	-27.582	-27.296	-27.009	-26.723	-26.437	-26.151	-25.865	-25.579	-25.293	-25.007	-24.72	-24.434	-24.148	-23.862	-23.576	-23.29	-23.004	-22.717	-22.431	-22.145	-21.859	-21.573	-21.287	-21.001	-20.714	-20.428	-20.142
-41.267	-40.901	-40.535	-40.169	-39.803	-39.437	-39.071	-38.705	-38.339	-37.973	-37.607	-37.241	-36.875	-36.509	-36.143	-35.777	-35.411	-35.045	-34.679	-34.313	-33.947	-33.581	-33.215	-32.849	-32.483	-32.117	-31.751	-31.385	-31.019	-30.653	-30.287	-29.921	-29.555	-29.189	-28.823	-28.457	-28.091	-27.725	-27.359	-26.993	-26.627	-26.261	-25.895	-25.529	-25.163	-24.797	-24.431	-24.065	-23.699	-23.333
-36.465	-36.159	-35.853	-35.547	-35.241	-34.935	-34.629	-34.322	-34.016	-33.71	-33.404	-33.098	-32.792	-32.486	-32.18	-31.874	-31.568	-31.262	-30.956	-30.65	-30.344	-30.038	-29.732	-29.426	-29.12	-28.814	-28.508	-28.202	-27.896	-27.59	-27.284	-26.978	-26.672	-26.366	-26.06	-25.754	-25.447	-25.141	-24.835	-24.529	-24.223	-23.917	-23.611	-23.305	-22.999	-22.693	-22.387	-22.081	-21.775	-21.469
-37.569	-37.246	-36.924	-36.602	-36.279	-35.957	-35.635	-35.312	-34.99	-34.668	-34.346	-34.023	-33.701	-33.379	-33.056	-32.734	-32.412	-32.089	-31.767	-31.445	-31.122	-30.8	-30.478	-30.155	-29.833	-29.511	-29.188	-28.866	-28.544	-28.221	-27.899	-27.577	-27.254	-26.932	-26.61	-26.287	-25.965	-25.643	-25.32	-24.998	-24.676	-24.353	-24.031	-23.709	-23.386	-23.064	-22.742	-22.419	-22.097	-21.775
-37.264	-36.945	-36.627	-36.309	-35.99	-35.672	-35.354	-35.035	-34.717	-34.399	-34.08	-33.762	-33.444	-33.125	-32.807	-32.489	-32.17	-31.852	-31.534	-31.215	-30.897	-30.579	-30.26	-29.942	-29.624	-29.305	-28.987	-28.669	-28.35	-28.032	-27.714	-27.395	-27.077	-26.759	-26.44	-26.122	-25.804	-25.485	-25.167	-24.849	-24.53	-24.212	-23.894	-23.575	-23.257	-22.939	-22.62	-22.302	-21.984	-21.665
-34.898	-34.613	-34.328	-34.043	-33.758	-33.473	-33.188	-32.903	-32.618	-32.333	-32.048	-31.763	-31.478	-31.193	-30.908	-30.623	-30.338	-30.053	-29.768	-29.483	-29.198	-28.913	-28.628	-28.343	-28.058	-27.773	-27.488	-27.203	-26.918	-26.633	-26.348	-26.063	-25.778	-25.493	-25.208	-24.923	-24.638	-24.353	-24.068	-23.783	-23.498	-23.213	-22.928	-22.643	-22.358	-22.073	-21.788	-21.503	-21.218	-20.933
-37.496	-37.179	-36.862	-36.545	-36.228	-35.911	-35.594	-35.277	-34.96	-34.643	-34.326	-34.009	-33.692	-33.375	-33.058	-32.741	-32.424	-32.107	-31.79	-31.473	-31.156	-30.839	-30.522	-30.205	-29.888	-29.571	-29.254	-28.937	-28.62	-28.303	-27.986	-27.669	-27.352	-27.035	-26.718	-26.401	-26.084	-25.767	-25.45	-25.133	-24.816	-24.499	-24.182	-23.865	-23.548	-23.231	-22.914	-22.597	-22.28	-21.963
-36.766	-36.456	-36.146	-35.836	-35.527	-35.217	-34.907	-34.597	-34.288	-33.978	-33.668	-33.358	-33.049	-32.739	-32.429	-32.119	-31.81	-31.5	-31.19	-30.881	-30.571	-30.261	-29.951	-29.642	-29.332	-29.022	-28.712	-28.403	-28.093	-27.783	-27.473	-27.164	-26.854	-26.544	-26.234	-25.925	-25.615	-25.305	-24.996	-24.686	-24.376	-24.066	-23.757	-23.447	-23.137	-22.827	-22.518	-22.208	-21.898	-21.588
-31.104	-30.851	-30.598	-30.345	-30.092	-29.839	-29.586	-29.333	-29.08	-28.827	-28.574	-28.322	-28.069	-27.816	-27.563	-27.31	-27.057	-26.804	-26.551	-26.298	-26.045	-25.792	-25.539	-25.286	-25.033	-24.78	-24.527	-24.274	-24.021	-23.768	-23.515	-23.262	-23.009	-22.756	-22.503	-22.251	-21.998	-21.745	-21.492	-21.239	-20.986	-20.733	-20.48	-20.227	-19.974	-19.721	-19.468	-19.215	-18.962	-18.709
-41.307	-40.944	-40.582	-40.22	-39.857	-39.495	-39.133	-38.771	-38.408	-38.046	-37.684	-37.321	-36.959	-36.597	-36.234	-35.872	-35.51	-35.148	-34.785	-34.423	-34.061	-33.698	-33.336	-32.974	-32.611	-32.249	-31.887	-31.524	-31.162	-30.8	-30.438	-30.075	-29.713	-29.351	-28.988	-28.626	-28.264	-27.901	-27.539	-27.177	-26.815	-26.452	-26.09	-25.728	-25.365	-25.003	-24.641	-24.278	-23.916	-23.554
-40.132	-39.786	-39.441	-39.095	-38.749	-38.404	-38.058	-37.712	-37.367	-37.021	-36.675	-36.33	-35.984	-35.638	-35.293	-34.947	-34.601	-34.256	-33.91	-33.564	-33.219	-32.873	-32.527	-32.182	-31.836	-31.49	-31.145	-30.799	-30.453	-30.108	-29.762	-29.416	-29.071	-28.725	-28.379	-28.034	-27.688	-27.342	-26.997	-26.651	-26.305	-25.96	-25.614	-25.268	-24.923	-24.577	-24.231	-23.886	-23.54	-23.194
-36.173	-35.866	-35.559	-35.252	-34.946	-34.639	-34.332	-34.025	-33.719	-33.412	-33.105	-32.798	-32.491	-32.185	-31.878	-31.571	-31.264	-30.957	-30.651	-30.344	-30.037	-29.73	-29.423	-29.117	-28.81	-28.503	-28.196	-27.89	-27.583	-27.276	-26.969	-26.662	-26.356	-26.049	-25.742	-25.435	-25.128	-24.822	-24.515	-24.208	-23.901	-23.595	-23.288	-22.981	-22.674	-22.367	-22.061	-21.754	-21.447	-21.14
-39.713	-39.381	-39.048	-38.715	-38.382	-38.05	-37.717	-37.384	-37.052	-36.719	-36.386	-36.053	-35.721	-35.388	-35.055	-34.723	-34.39	-34.057	-33.724	-33.392	-33.059	-32.726	-32.394	-32.061	-31.728	-31.395	-31.063	-30.73	-30.397	-30.065	-29.732	-29.399	-29.066	-28.734	-28.401	-28.068	-27.736	-27.403	-27.07	-26.737	-26.405	-26.072	-25.739	-25.407	-25.074	-24.741	-24.408	-24.076	-23.743	-23.41
-38.482	-38.157	-37.832	-37.506	-37.181	-36.856	-36.53	-36.205	-35.879	-35.554	-35.229	-34.903	-34.578	-34.253	-33.927	-33.602	-33.277	-32.951	-32.626	-32.301	-31.975	-31.65	-31.324	-30.999	-30.674	-30.348	-30.023	-29.698	-29.372	-29.047	-28.722	-28.396	-28.071	-27.746	-27.42	-27.095	-26.77	-26.444	-26.119	-25.793	-25.468	-25.143	-24.817	-24.492	-24.167	-23.841	-23.516	-23.191	-22.865	-22.54
-31.852	-31.59	-31.328	-31.066	-30.804	-30.543	-30.281	-30.019	-29.757	-29.495	-29.233	-28.971	-28.709	-28.448	-28.186	-27.924	-27.662	-27.4	-27.138	-26.876	-26.614	-26.353	-26.091	-25.829	-25.567	-25.305	-25.043	-24.781	-24.519	-24.258	-23.996	-23.734	-23.472	-23.21	-22.948	-22.686	-22.424	-22.163	-21.901	-21.639	-21.377	-21.115	-20.853	-20.591	-20.329	-20.068	-19.806	-19.544	-19.282	-19.02
-31.36	-31.104	-30.849	-30.593	-30.337	-30.081	-29.826	-29.57	-29.314	-29.058	-28.803	-28.547	-28.291	-28.035	-27.78	-27.524	-27.268	-27.012	-26.757	-26.501	-26.245	-25.989	-25.734	-25.478	-25.222	-24.967	-24.711	-24.455	-24.199	-23.944	-23.688	-23.432	-23.176	-22.921	-22.665	-22.409	-22.153	-21.898	-21.642	-21.386	-21.13	-20.875	-20.619	-20.363	-20.107	-19.852	-19.596	-19.34	-19.085	-18.829
-34.606	-34.327	-34.048	-33.77	-33.491	-33.212	-32.933	-32.654	-32.375	-32.096	-31.818	-31.539	-31.26	-30.981	-30.702	-30.423	-30.144	-29.866	-29.587	-29.308	-29.029	-28.75	-28.471	-28.192	-27.914	-27.635	-27.356	-27.077	-26.798	-26.519	-26.24	-25.962	-25.683	-25.404	-25.125	-24.846	-24.567	-24.288	-24.01	-23.731	-23.452	-23.173	-22.894	-22.615	-22.336	-22.058	-21.779	-21.5	-21.221	-20.942
-42.668	-42.299	-41.93	-41.561	-41.192	-40.823	-40.453	-40.084	-39.715	-39.346	-38.977	-38.608	-38.239	-37.869	-37.5	-37.131	-36.762	-36.393	-36.024	-35.654	-35.285	-34.916	-34.547	-34.178	-33.809	-33.439	-33.07	-32.701	-32.332	-31.963	-31.594	-31.225	-30.855	-30.486	-30.117	-29.748	-29.379	-29.01	-28.64	-28.271	-27.902	-27.533	-27.164	-26.795	-26.426	-26.056	-25.687	-25.318	-24.949	-24.58
-40.852	-40.498	-40.144	-39.79	-39.436	-39.082	-38.728	-38.374	-38.02	-37.666	-37.311	-36.957	-36.603	-36.249	-35.895	-35.541	-35.187	-34.833	-34.479	-34.125	-33.771	-33.417	-33.063	-32.709	-32.355	-32.001	-31.647	-31.293	-30.939	-30.585	-30.231	-29.877	-29.523	-29.169	-28.815	-28.461	-28.107	-27.753	-27.399	-27.045	-26.691	-26.337	-25.983	-25.629	-25.275	-24.921	-24.567	-24.213	-23.859	-23.505
-38.555	-38.237	-37.918	-37.6	-37.282	-36.963	-36.645	-36.327	-36.009	-35.69	-35.372	-35.054	-34.735	-34.417	-34.099	-33.781	-33.462	-33.144	-32.826	-32.507	-32.189	-31.871	-31.553	-31.234	-30.916	-30.598	-30.279	-29.961	-29.643	-29.325	-29.006	-28.688	-28.37	-28.051	-27.733	-27.415	-27.097	-26.778	-26.46	-26.142	-25.823	-25.505	-25.187	-24.869	-24.55	-24.232	-23.914	-23.595	-23.277	-22.959
-37.745	-37.423	-37.1	-36.778	-36.455	-36.133	-35.811	-35.488	-35.166	-34.843	-34.521	-34.198	-33.876	-33.554	-33.231	-32.909	-32.586	-32.264	-31.942	-31.619	-31.297	-30.974	-30.652	-30.329	-30.007	-29.685	-29.362	-29.04	-28.717	-28.395	-28.072	-27.75	-27.428	-27.105	-26.783	-26.46	-26.138	-25.815	-25.493	-25.171	-24.848	-24.526	-24.203	-23.881	-23.559	-23.236	-22.914	-22.591	-22.269	-21.946
-30.073	-29.827	-29.581	-29.334	-29.088	-28.842	-28.596	-28.35	-28.104	-27.858	-27.611	-27.365	-27.119	-26.873	-26.627	-26.381	-26.135	-25.888	-25.642	-25.396	-25.15	-24.904	-24.658	-24.412	-24.165	-23.919	-23.673	-23.427	-23.181	-22.935	-22.689	-22.443	-22.196	-21.95	-21.704	-21.458	-21.212	-20.966	-20.72	-20.473	-20.227	-19.981	-19.735	-19.489	-19.243	-18.997	-18.75	-18.504	-18.258	-18.012
-39.651	-39.307	-38.963	-38.619	-38.275	-37.931	-37.588	-37.244	-36.9	-36.556	-36.212	-35.868	-35.524	-35.18	-34.836	-34.492	-34.149	-33.805	-33.461	-33.117	-32.773	-32.429	-32.085	-31.741	-31.397	-31.053	-30.71	-30.366	-30.022	-29.678	-29.334	-28.99	-28.646	-28.302	-27.958	-27.614	-27.27	-26.927	-26.583	-26.239	-25.895	-25.551	-25.207	-24.863	-24.519	-24.175	-23.831	-23.488	-23.144	-22.8
-35.789	-35.49	-35.19	-34.89	-34.591	-34.291	-33.991	-33.692	-33.392	-33.092	-32.793	-32.493	-32.193	-31.894	-31.594	-31.294	-30.995	-30.695	-30.395	-30.096	-29.796	-29.497	-29.197	-28.897	-28.598	-28.298	-27.998	-27.699	-27.399	-27.099	-26.8	-26.5	-26.2	-25.901	-25.601	-25.301	-25.002	-24.702	-24.402	-24.103	-23.803	-23.503	-23.204	-22.904	-22.605	-22.305	-22.005	-21.706	-21.406	-21.106
-33.877	-33.595	-33.314	-33.032	-32.751	-32.469	-32.188	-31.907	-31.625	-31.344	-31.062	-30.781	-30.499	-30.218	-29.937	-29.655	-29.374	-29.092	-28.811	-28.529	-28.248	-27.966	-27.685	-27.404	-27.122	-26.841	-26.559	-26.278	-25.996	-25.715	-25.434	-25.152	-24.871	-24.589	-24.308	-24.026	-23.745	-23.463	-23.182	-22.901	-22.619	-22.338	-22.056	-21.775	-21.493	-21.212	-20.931	-20.649	-20.368	-20.086
-34.805	-34.516	-34.226	-33.936	-33.646	-33.356	-33.066	-32.777	-32.487	-32.197	-31.907	-31.617	-31.327	-31.037	-30.748	-30.458	-30.168	-29.878	-29.588	-29.298	-29.008	-28.719	-28.429	-28.139	-27.849	-27.559	-27.269	-26.979	-26.69	-26.4	-26.11	-25.82	-25.53	-25.24	-24.95	-24.661	-24.371	-24.081	-23.791	-23.501	-23.211	-22.921	-22.632	-22.342	-22.052	-21.762	-21.472	-21.182	-20.893	-20.603
-34.643	-34.355	-34.066	-33.778	-33.49	-33.202	-32.913	-32.625	-32.337	-32.049	-31.761	-31.472	-31.184	-30.896	-30.608	-30.32	-30.031	-29.743	-29.455	-29.167	-28.879	-28.59	-28.302	-28.014	-27.726	-27.437	-27.149	-26.861	-26.573	-26.285	-25.996	-25.708	-25.42	-25.132	-24.844	-24.555	-24.267	-23.979	-23.691	-23.403	-23.114	-22.826	-22.538	-22.25	-21.961	-21.673	-21.385	-21.097	-20.809	-20.52
-35.101	-34.805	-34.51	-34.215	-33.919	-33.624	-33.329	-33.033	-32.738	-32.443	-32.147	-31.852	-31.557	-31.261	-30.966	-30.671	-30.375	-30.08	-29.785	-29.489	-29.194	-28.899	-28.603	-28.308	-28.013	-27.717	-27.422	-27.127	-26.831	-26.536	-26.241	-25.946	-25.65	-25.355	-25.06	-24.764	-24.469	-24.174	-23.878	-23.583	-23.288	-22.992	-22.697	-22.402	-22.106	-21.811	-21.516	-21.22	-20.925	-20.63
-32.063	-31.798	-31.533	-31.268	-31.003	-30.739	-30.474	-30.209	-29.944	-29.679	-29.414	-29.149	-28.884	-28.619	-28.355	-28.09	-27.825	-27.56	-27.295	-27.03	-26.765	-26.5	-26.235	-25.971	-25.706	-25.441	-25.176	-24.911	-24.646	-24.381	-24.116	-23.851	-23.587	-23.322	-23.057	-22.792	-22.527	-22.262	-21.997	-21.732	-21.467	-21.203	-20.938	-20.673	-20.408	-20.143	-19.878	-19.613	-19.348	-19.083
-38.061	-37.734	-37.408	-37.082	-36.756	-36.43	-36.104	-35.778	-35.451	-35.125	-34.799	-34.473	-34.147	-33.821	-33.495	-33.168	-32.842	-32.516	-32.19	-31.864	-31.538	-31.212	-30.885	-30.559	-30.233	-29.907	-29.581	-29.255	-28.929	-28.602	-28.276	-27.95	-27.624	-27.298	-26.972	-26.645	-26.319	-25.993	-25.667	-25.341	-25.015	-24.689	-24.362	-24.036	-23.71	-23.384	-23.058	-22.732	-22.406	-22.079
-35.988	-35.683	-35.379	-35.075	-34.771	-34.466	-34.162	-33.858	-33.554	-33.249	-32.945	-32.641	-32.337	-32.032	-31.728	-31.424	-31.12	-30.816	-30.511	-30.207	-29.903	-29.599	-29.294	-28.99	-28.686	-28.382	-28.077	-27.773	-27.469	-27.165	-26.86	-26.556	-26.252	-25.948	-25.643	-25.339	-25.035	-24.731	-24.426	-24.122	-23.818	-23.514	-23.21	-22.905	-22.601	-22.297	-21.993	-21.688	-21.384	-21.08
-36.29	-35.979	-35.669	-35.358	-35.048	-34.738	-34.427	-34.117	-33.807	-33.496	-33.186	-32.876	-32.565	-32.255	-31.944	-31.634	-31.324	-31.013	-30.703	-30.393	-30.082	-29.772	-29.462	-29.151	-28.841	-28.53	-28.22	-27.91	-27.599	-27.289	-26.979	-26.668	-26.358	-26.048	-25.737	-25.427	-25.116	-24.806	-24.496	-24.185	-23.875	-23.565	-23.254	-22.944	-22.634	-22.323	-22.013	-21.702	-21.392	-21.082
-36.583	-36.265	-35.946	-35.628	-35.31	-34.992	-34.674	-34.356	-34.038	-33.72	-33.402	-33.084	-32.765	-32.447	-32.129	-31.811	-31.493	-31.175	-30.857	-30.539	-30.221	-29.903	-29.584	-29.266	-28.948	-28.63	-28.312	-27.994	-27.676	-27.358	-27.04	-26.722	-26.404	-26.085	-25.767	-25.449	-25.131	-24.813	-24.495	-24.177	-23.859	-23.541	-23.223	-22.904	-22.586	-22.268	-21.95	-21.632	-21.314	-20.996
-33.091	-32.815	-32.538	-32.262	-31.985	-31.709	-31.432	-31.156	-30.88	-30.603	-30.327	-30.05	-29.774	-29.497	-29.221	-28.944	-28.668	-28.391	-28.115	-27.838	-27.562	-27.286	-27.009	-26.733	-26.456	-26.18	-25.903	-25.627	-25.35	-25.074	-24.797	-24.521	-24.244	-23.968	-23.691	-23.415	-23.139	-22.862	-22.586	-22.309	-22.033	-21.756	-21.48	-21.203	-20.927	-20.65	-20.374	-20.097	-19.821	-19.545
-29.811	-29.573	-29.334	-29.095	-28.857	-28.618	-28.379	-28.141	-27.902	-27.663	-27.425	-27.186	-26.947	-26.709	-26.47	-26.231	-25.993	-25.754	-25.515	-25.277	-25.038	-24.799	-24.561	-24.322	-24.083	-23.845	-23.606	-23.367	-23.129	-22.89	-22.651	-22.413	-22.174	-21.935	-21.697	-21.458	-21.219	-20.981	-20.742	-20.503	-20.265	-20.026	-19.787	-19.549	-19.31	-19.071	-18.832	-18.594	-18.355	-18.116
-30.062	-29.821	-29.58	-29.338	-29.097	-28.856	-28.615	-28.374	-28.132	-27.891	-27.65	-27.409	-27.167	-26.926	-26.685	-26.444	-26.202	-25.961	-25.72	-25.479	-25.237	-24.996	-24.755	-24.514	-24.273	-24.031	-23.79	-23.549	-23.308	-23.066	-22.825	-22.584	-22.343	-22.101	-21.86	-21.619	-21.378	-21.136	-20.895	-20.654	-20.413	-20.172	-19.93	-19.689	-19.448	-19.207	-18.965	-18.724	-18.483	-18.242
-39.055	-38.707	-38.358	-38.01	-37.662	-37.314	-36.966	-36.617	-36.269	-35.921	-35.573	-35.225	-34.876	-34.528	-34.18	-33.832	-33.484	-33.135	-32.787	-32.439	-32.091	-31.743	-31.395	-31.046	-30.698	-30.35	-30.002	-29.654	-29.305	-28.957	-28.609	-28.261	-27.913	-27.564	-27.216	-26.868	-26.52	-26.172	-25.823	-25.475	-25.127	-24.779	-24.431	-24.082	-23.734	-23.386	-23.038	-22.69	-22.341	-21.993
-48.071	-47.633	-47.195	-46.757	-46.319	-45.881	-45.442	-45.004	-44.566	-44.128	-43.69	-43.252	-42.814	-42.376	-41.937	-41.499	-41.061	-40.623	-40.185	-39.747	-39.309	-38.871	-38.432	-37.994	-37.556	-37.118	-36.68	-36.242	-35.804	-35.366	-34.927	-34.489	-34.051	-33.613	-33.175	-32.737	-32.299	-31.861	-31.422	-30.984	-30.546	-30.108	-29.67	-29.232	-28.794	-28.356	-27.917	-27.479	-27.041	-26.603
-32.882	-32.607	-32.332	-32.058	-31.783	-31.508	-31.234	-30.959	-30.684	-30.409	-30.135	-29.86	-29.585	-29.31	-29.036	-28.761	-28.486	-28.212	-27.937	-27.662	-27.387	-27.113	-26.838	-26.563	-26.289	-26.014	-25.739	-25.464	-25.19	-24.915	-24.64	-24.365	-24.091	-23.816	-23.541	-23.267	-22.992	-22.717	-22.442	-22.168	-21.893	-21.618	-21.344	-21.069	-20.794	-20.519	-20.245	-19.97	-19.695	-19.42
-31.224	-30.968	-30.713	-30.457	-30.201	-29.945	-29.69	-29.434	-29.178	-28.922	-28.666	-28.411	-28.155	-27.899	-27.643	-27.387	-27.132	-26.876	-26.62	-26.364	-26.109	-25.853	-25.597	-25.341	-25.085	-24.83	-24.574	-24.318	-24.062	-23.807	-23.551	-23.295	-23.039	-22.783	-22.528	-22.272	-22.016	-21.76	-21.505	-21.249	-20.993	-20.737	-20.481	-20.226	-19.97	-19.714	-19.458	-19.203	-18.947	-18.691
-31.395	-31.143	-30.891	-30.639	-30.387	-30.135	-29.883	-29.631	-29.379	-29.127	-28.875	-28.623	-28.371	-28.119	-27.867	-27.615	-27.363	-27.111	-26.859	-26.607	-26.355	-26.103	-25.851	-25.599	-25.347	-25.095	-24.843	-24.591	-24.34	-24.088	-23.836	-23.584	-23.332	-23.08	-22.828	-22.576	-22.324	-22.072	-21.82	-21.568	-21.316	-21.064	-20.812	-20.56	-20.308	-20.056	-19.804	-19.552	-19.3	-19.048
-46.23	-45.823	-45.416	-45.01	-44.603	-44.196	-43.789	-43.382	-42.975	-42.569	-42.162	-41.755	-41.348	-40.941	-40.535	-40.128	-39.721	-39.314	-38.907	-38.501	-38.094	-37.687	-37.28	-36.873	-36.466	-36.06	-35.653	-35.246	-34.839	-34.432	-34.026	-33.619	-33.212	-32.805	-32.398	-31.992	-31.585	-31.178	-30.771	-30.364	-29.957	-29.551	-29.144	-28.737	-28.33	-27.923	-27.517	-27.11	-26.703	-26.296
-40.214	-39.869	-39.523	-39.178	-38.832	-38.487	-38.141	-37.796	-37.45	-37.105	-36.759	-36.414	-36.068	-35.723	-35.377	-35.032	-34.686	-34.341	-33.995	-33.65	-33.304	-32.959	-32.613	-32.268	-31.922	-31.577	-31.231	-30.886	-30.54	-30.195	-29.849	-29.504	-29.158	-28.813	-28.467	-28.122	-27.776	-27.431	-27.085	-26.74	-26.394	-26.048	-25.703	-25.357	-25.012	-24.666	-24.321	-23.975	-23.63	-23.284
-37.866	-37.534	-37.202	-36.87	-36.538	-36.206	-35.874	-35.542	-35.21	-34.879	-34.547	-34.215	-33.883	-33.551	-33.219	-32.887	-32.555	-32.223	-31.891	-31.559	-31.228	-30.896	-30.564	-30.232	-29.9	-29.568	-29.236	-28.904	-28.572	-28.24	-27.908	-27.577	-27.245	-26.913	-26.581	-26.249	-25.917	-25.585	-25.253	-24.921	-24.589	-24.258	-23.926	-23.594	-23.262	-22.93	-22.598	-22.266	-21.934	-21.602
-33.876	-33.591	-33.307	-33.022	-32.737	-32.453	-32.168	-31.884	-31.599	-31.314	-31.03	-30.745	-30.46	-30.176	-29.891	-29.606	-29.322	-29.037	-28.753	-28.468	-28.183	-27.899	-27.614	-27.329	-27.045	-26.76	-26.475	-26.191	-25.906	-25.622	-25.337	-25.052	-24.768	-24.483	-24.198	-23.914	-23.629	-23.345	-23.06	-22.775	-22.491	-22.206	-21.921	-21.637	-21.352	-21.067	-20.783	-20.498	-20.214	-19.929
-36.997	-36.692	-36.387	-36.081	-35.776	-35.471	-35.166	-34.86	-34.555	-34.25	-33.945	-33.639	-33.334	-33.029	-32.724	-32.418	-32.113	-31.808	-31.503	-31.197	-30.892	-30.587	-30.282	-29.976	-29.671	-29.366	-29.061	-28.755	-28.45	-28.145	-27.84	-27.534	-27.229	-26.924	-26.619	-26.313	-26.008	-25.703	-25.398	-25.092	-24.787	-24.482	-24.177	-23.871	-23.566	-23.261	-22.956	-22.65	-22.345	-22.04
-41.557	-41.188	-40.82	-40.451	-40.083	-39.714	-39.346	-38.978	-38.609	-38.241	-37.872	-37.504	-37.135	-36.767	-36.398	-36.03	-35.661	-35.293	-34.924	-34.556	-34.187	-33.819	-33.45	-33.082	-32.713	-32.345	-31.976	-31.608	-31.239	-30.871	-30.502	-30.134	-29.765	-29.397	-29.028	-28.66	-28.291	-27.923	-27.554	-27.186	-26.817	-26.449	-26.08	-25.712	-25.343	-24.975	-24.606	-24.238	-23.869	-23.501
-32.772	-32.509	-32.246	-31.983	-31.721	-31.458	-31.195	-30.932	-30.669	-30.406	-30.143	-29.88	-29.617	-29.355	-29.092	-28.829	-28.566	-28.303	-28.04	-27.777	-27.514	-27.252	-26.989	-26.726	-26.463	-26.2	-25.937	-25.674	-25.411	-25.148	-24.886	-24.623	-24.36	-24.097	-23.834	-23.571	-23.308	-23.045	-22.782	-22.52	-22.257	-21.994	-21.731	-21.468	-21.205	-20.942	-20.679	-20.416	-20.154	-19.891
-32.782	-32.509	-32.236	-31.964	-31.691	-31.418	-31.146	-30.873	-30.6	-30.328	-30.055	-29.782	-29.51	-29.237	-28.964	-28.692	-28.419	-28.147	-27.874	-27.601	-27.329	-27.056	-26.783	-26.511	-26.238	-25.965	-25.693	-25.42	-25.147	-24.875	-24.602	-24.33	-24.057	-23.784	-23.512	-23.239	-22.966	-22.694	-22.421	-22.148	-21.876	-21.603	-21.33	-21.058	-20.785	-20.513	-20.24	-19.967	-19.695	-19.422
-36.647	-36.332	-36.018	-35.703	-35.389	-35.074	-34.76	-34.445	-34.131	-33.816	-33.502	-33.187	-32.873	-32.558	-32.244	-31.929	-31.615	-31.3	-30.986	-30.671	-30.357	-30.042	-29.727	-29.413	-29.098	-28.784	-28.469	-28.155	-27.84	-27.526	-27.211	-26.897	-26.582	-26.268	-25.953	-25.639	-25.324	-25.01	-24.695	-24.381	-24.066	-23.752	-23.437	-23.123	-22.808	-22.494	-22.179	-21.865	-21.55	-21.235
-43.004	-42.619	-42.234	-41.849	-41.464	-41.079	-40.694	-40.31	-39.925	-39.54	-39.155	-38.77	-38.385	-38	-37.615	-37.23	-36.845	-36.46	-36.075	-35.69	-35.305	-34.92	-34.535	-34.15	-33.765	-33.38	-32.995	-32.61	-32.225	-31.84	-31.455	-31.07	-30.685	-30.3	-29.915	-29.53	-29.145	-28.76	-28.375	-27.99	-27.605	-27.22	-26.835	-26.45	-26.065	-25.68	-25.295	-24.91	-24.525	-24.14
-38.512	-38.19	-37.867	-37.544	-37.221	-36.898	-36.576	-36.253	-35.93	-35.607	-35.284	-34.962	-34.639	-34.316	-33.993	-33.67	-33.347	-33.025	-32.702	-32.379	-32.056	-31.733	-31.411	-31.088	-30.765	-30.442	-30.119	-29.797	-29.474	-29.151	-28.828	-28.505	-28.182	-27.86	-27.537	-27.214	-26.891	-26.568	-26.246	-25.923	-25.6	-25.277	-24.954	-24.632	-24.309	-23.986	-23.663	-23.34	-23.017	-22.695
-36.91	-36.594	-36.279	-35.963	-35.647	-35.332	-35.016	-34.701	-34.385	-34.07	-33.754	-33.438	-33.123	-32.807	-32.492	-32.176	-31.861	-31.545	-31.229	-30.914	-30.598	-30.283	-29.967	-29.652	-29.336	-29.02	-28.705	-28.389	-28.074	-27.758	-27.443	-27.127	-26.811	-26.496	-26.18	-25.865	-25.549	-25.234	-24.918	-24.602	-24.287	-23.971	-23.656	-23.34	-23.025	-22.709	-22.393	-22.078	-21.762	-21.447
-34.998	-34.704	-34.411	-34.117	-33.824	-33.53	-33.237	-32.943	-32.65	-32.357	-32.063	-31.77	-31.476	-31.183	-30.889	-30.596	-30.302	-30.009	-29.715	-29.422	-29.128	-28.835	-28.541	-28.248	-27.954	-27.661	-27.367	-27.074	-26.78	-26.487	-26.193	-25.9	-25.606	-25.313	-25.019	-24.726	-24.432	-24.139	-23.845	-23.552	-23.258	-22.965	-22.671	-22.378	-22.085	-21.791	-21.498	-21.204	-20.911	-20.617
-35.802	-35.498	-35.193	-34.889	-34.584	-34.28	-33.975	-33.671	-33.367	-33.062	-32.758	-32.453	-32.149	-31.844	-31.54	-31.235	-30.931	-30.627	-30.322	-30.018	-29.713	-29.409	-29.104	-28.8	-28.496	-28.191	-27.887	-27.582	-27.278	-26.973	-26.669	-26.364	-26.06	-25.756	-25.451	-25.147	-24.842	-24.538	-24.233	-23.929	-23.625	-23.32	-23.016	-22.711	-22.407	-22.102	-21.798	-21.493	-21.189	-20.885
-31.709	-31.449	-31.19	-30.93	-30.671	-30.412	-30.152	-29.893	-29.633	-29.374	-29.115	-28.855	-28.596	-28.336	-28.077	-27.817	-27.558	-27.299	-27.039	-26.78	-26.52	-26.261	-26.002	-25.742	-25.483	-25.223	-24.964	-24.704	-24.445	-24.186	-23.926	-23.667	-23.407	-23.148	-22.889	-22.629	-22.37	-22.11	-21.851	-21.591	-21.332	-21.073	-20.813	-20.554	-20.294	-20.035	-19.776	-19.516	-19.257	-18.997
-43.484	-43.107	-42.73	-42.353	-41.976	-41.599	-41.222	-40.845	-40.468	-40.091	-39.714	-39.337	-38.96	-38.583	-38.206	-37.829	-37.452	-37.075	-36.698	-36.321	-35.944	-35.567	-35.19	-34.814	-34.437	-34.06	-33.683	-33.306	-32.929	-32.552	-32.175	-31.798	-31.421	-31.044	-30.667	-30.29	-29.913	-29.536	-29.159	-28.782	-28.405	-28.028	-27.651	-27.274	-26.897	-26.52	-26.143	-25.766	-25.389	-25.012
-38.045	-37.723	-37.4	-37.077	-36.754	-36.432	-36.109	-35.786	-35.463	-35.141	-34.818	-34.495	-34.172	-33.85	-33.527	-33.204	-32.881	-32.559	-32.236	-31.913	-31.59	-31.268	-30.945	-30.622	-30.299	-29.977	-29.654	-29.331	-29.008	-28.686	-28.363	-28.04	-27.717	-27.395	-27.072	-26.749	-26.426	-26.103	-25.781	-25.458	-25.135	-24.812	-24.49	-24.167	-23.844	-23.521	-23.199	-22.876	-22.553	-22.23
-40.381	-40.028	-39.676	-39.323	-38.971	-38.618	-38.265	-37.913	-37.56	-37.208	-36.855	-36.503	-36.15	-35.798	-35.445	-35.093	-34.74	-34.388	-34.035	-33.683	-33.33	-32.977	-32.625	-32.272	-31.92	-31.567	-31.215	-30.862	-30.51	-30.157	-29.805	-29.452	-29.1	-28.747	-28.395	-28.042	-27.69	-27.337	-26.984	-26.632	-26.279	-25.927	-25.574	-25.222	-24.869	-24.517	-24.164	-23.812	-23.459	-23.107
-46.69	-46.272	-45.853	-45.435	-45.017	-44.598	-44.18	-43.761	-43.343	-42.925	-42.506	-42.088	-41.669	-41.251	-40.833	-40.414	-39.996	-39.578	-39.159	-38.741	-38.322	-37.904	-37.486	-37.067	-36.649	-36.23	-35.812	-35.394	-34.975	-34.557	-34.138	-33.72	-33.302	-32.883	-32.465	-32.046	-31.628	-31.21	-30.791	-30.373	-29.955	-29.536	-29.118	-28.699	-28.281	-27.863	-27.444	-27.026	-26.607	-26.189
-31.646	-31.384	-31.121	-30.858	-30.596	-30.333	-30.07	-29.808	-29.545	-29.283	-29.02	-28.757	-28.495	-28.232	-27.97	-27.707	-27.444	-27.182	-26.919	-26.657	-26.394	-26.131	-25.869	-25.606	-25.344	-25.081	-24.818	-24.556	-24.293	-24.031	-23.768	-23.505	-23.243	-22.98	-22.718	-22.455	-22.192	-21.93	-21.667	-21.405	-21.142	-20.879	-20.617	-20.354	-20.092	-19.829	-19.566	-19.304	-19.041	-18.779
-31.078	-30.828	-30.579	-30.329	-30.079	-29.829	-29.579	-29.329	-29.079	-28.83	-28.58	-28.33	-28.08	-27.83	-27.58	-27.33	-27.08	-26.831	-26.581	-26.331	-26.081	-25.831	-25.581	-25.331	-25.082	-24.832	-24.582	-24.332	-24.082	-23.832	-23.582	-23.333	-23.083	-22.833	-22.583	-22.333	-22.083	-21.833	-21.584	-21.334	-21.084	-20.834	-20.584	-20.334	-20.084	-19.835	-19.585	-19.335	-19.085	-18.835
-33.062	-32.788	-32.515	-32.241	-31.967	-31.693	-31.42	-31.146	-30.872	-30.598	-30.325	-30.051	-29.777	-29.503	-29.23	-28.956	-28.682	-28.408	-28.135	-27.861	-27.587	-27.313	-27.04	-26.766	-26.492	-26.218	-25.945	-25.671	-25.397	-25.123	-24.85	-24.576	-24.302	-24.028	-23.755	-23.481	-23.207	-22.933	-22.659	-22.386	-22.112	-21.838	-21.564	-21.291	-21.017	-20.743	-20.469	-20.196	-19.922	-19.648
-35.801	-35.499	-35.197	-34.895	-34.594	-34.292	-33.99	-33.688	-33.387	-33.085	-32.783	-32.481	-32.18	-31.878	-31.576	-31.274	-30.972	-30.671	-30.369	-30.067	-29.765	-29.464	-29.162	-28.86	-28.558	-28.257	-27.955	-27.653	-27.351	-27.05	-26.748	-26.446	-26.144	-25.842	-25.541	-25.239	-24.937	-24.635	-24.334	-24.032	-23.73	-23.428	-23.127	-22.825	-22.523	-22.221	-21.92	-21.618	-21.316	-21.014
-41.48	-41.117	-40.754	-40.391	-40.028	-39.665	-39.302	-38.939	-38.576	-38.213	-37.85	-37.487	-37.124	-36.761	-36.398	-36.035	-35.672	-35.309	-34.946	-34.583	-34.22	-33.857	-33.494	-33.131	-32.768	-32.405	-32.042	-31.679	-31.315	-30.952	-30.589	-30.226	-29.863	-29.5	-29.137	-28.774	-28.411	-28.048	-27.685	-27.322	-26.959	-26.596	-26.233	-25.87	-25.507	-25.144	-24.781	-24.418	-24.055	-23.692
-38.48	-38.142	-37.803	-37.465	-37.126	-36.788	-36.45	-36.111	-35.773	-35.434	-35.096	-34.757	-34.419	-34.08	-33.742	-33.404	-33.065	-32.727	-32.388	-32.05	-31.711	-31.373	-31.034	-30.696	-30.358	-30.019	-29.681	-29.342	-29.004	-28.665	-28.327	-27.989	-27.65	-27.312	-26.973	-26.635	-26.296	-25.958	-25.619	-25.281	-24.943	-24.604	-24.266	-23.927	-23.589	-23.25	-22.912	-22.573	-22.235	-21.897
-38.08	-37.752	-37.424	-37.096	-36.768	-36.44	-36.112	-35.784	-35.455	-35.127	-34.799	-34.471	-34.143	-33.815	-33.487	-33.159	-32.831	-32.503	-32.175	-31.847	-31.519	-31.191	-30.863	-30.535	-30.207	-29.879	-29.551	-29.223	-28.895	-28.567	-28.239	-27.911	-27.582	-27.254	-26.926	-26.598	-26.27	-25.942	-25.614	-25.286	-24.958	-24.63	-24.302	-23.974	-23.646	-23.318	-22.99	-22.662	-22.334	-22.006
-37.845	-37.519	-37.193	-36.867	-36.542	-36.216	-35.89	-35.564	-35.239	-34.913	-34.587	-34.261	-33.936	-33.61	-33.284	-32.958	-32.632	-32.307	-31.981	-31.655	-31.329	-31.004	-30.678	-30.352	-30.026	-29.701	-29.375	-29.049	-28.723	-28.398	-28.072	-27.746	-27.42	-27.094	-26.769	-26.443	-26.117	-25.791	-25.466	-25.14	-24.814	-24.488	-24.163	-23.837	-23.511	-23.185	-22.86	-22.534	-22.208	-21.882
-37.607	-37.286	-36.965	-36.644	-36.323	-36.002	-35.68	-35.359	-35.038	-34.717	-34.396	-34.075	-33.754	-33.432	-33.111	-32.79	-32.469	-32.148	-31.827	-31.506	-31.184	-30.863	-30.542	-30.221	-29.9	-29.579	-29.258	-28.937	-28.615	-28.294	-27.973	-27.652	-27.331	-27.01	-26.689	-26.367	-26.046	-25.725	-25.404	-25.083	-24.762	-24.441	-24.12	-23.798	-23.477	-23.156	-22.835	-22.514	-22.193	-21.872
-43.633	-43.242	-42.851	-42.46	-42.069	-41.678	-41.287	-40.896	-40.505	-40.114	-39.723	-39.332	-38.941	-38.55	-38.159	-37.768	-37.377	-36.986	-36.595	-36.204	-35.813	-35.422	-35.031	-34.64	-34.249	-33.858	-33.467	-33.076	-32.685	-32.294	-31.903	-31.512	-31.121	-30.73	-30.339	-29.948	-29.557	-29.166	-28.775	-28.385	-27.994	-27.603	-27.212	-26.821	-26.43	-26.039	-25.648	-25.257	-24.866	-24.475
-39.04	-38.7	-38.361	-38.021	-37.681	-37.342	-37.002	-36.663	-36.323	-35.983	-35.644	-35.304	-34.965	-34.625	-34.286	-33.946	-33.606	-33.267	-32.927	-32.588	-32.248	-31.909	-31.569	-31.229	-30.89	-30.55	-30.211	-29.871	-29.532	-29.192	-28.852	-28.513	-28.173	-27.834	-27.494	-27.155	-26.815	-26.475	-26.136	-25.796	-25.457	-25.117	-24.778	-24.438	-24.098	-23.759	-23.419	-23.08	-22.74	-22.401
-38.424	-38.095	-37.765	-37.436	-37.106	-36.777	-36.447	-36.118	-35.788	-35.459	-35.129	-34.8	-34.47	-34.141	-33.811	-33.481	-33.152	-32.822	-32.493	-32.163	-31.834	-31.504	-31.175	-30.845	-30.516	-30.186	-29.857	-29.527	-29.198	-28.868	-28.539	-28.209	-27.88	-27.55	-27.221	-26.891	-26.562	-26.232	-25.903	-25.573	-25.244	-24.914	-24.584	-24.255	-23.925	-23.596	-23.266	-22.937	-22.607	-22.278
-46.344	-45.94	-45.535	-45.131	-44.726	-44.322	-43.917	-43.513	-43.108	-42.704	-42.3	-41.895	-41.491	-41.086	-40.682	-40.277	-39.873	-39.468	-39.064	-38.659	-38.255	-37.85	-37.446	-37.041	-36.637	-36.232	-35.828	-35.423	-35.019	-34.614	-34.21	-33.805	-33.401	-32.997	-32.592	-32.188	-31.783	-31.379	-30.974	-30.57	-30.165	-29.761	-29.356	-28.952	-28.547	-28.143	-27.738	-27.334	-26.929	-26.525
-35.174	-34.881	-34.588	-34.295	-34.002	-33.709	-33.416	-33.123	-32.83	-32.537	-32.244	-31.951	-31.658	-31.365	-31.072	-30.779	-30.486	-30.193	-29.9	-29.607	-29.314	-29.021	-28.728	-28.436	-28.143	-27.85	-27.557	-27.264	-26.971	-26.678	-26.385	-26.092	-25.799	-25.506	-25.213	-24.92	-24.627	-24.334	-24.041	-23.748	-23.455	-23.162	-22.869	-22.576	-22.283	-21.99	-21.697	-21.404	-21.111	-20.818
-34.926	-34.636	-34.346	-34.056	-33.766	-33.476	-33.186	-32.897	-32.607	-32.317	-32.027	-31.737	-31.447	-31.157	-30.867	-30.577	-30.287	-29.998	-29.708	-29.418	-29.128	-28.838	-28.548	-28.258	-27.968	-27.678	-27.388	-27.099	-26.809	-26.519	-26.229	-25.939	-25.649	-25.359	-25.069	-24.779	-24.489	-24.2	-23.91	-23.62	-23.33	-23.04	-22.75	-22.46	-22.17	-21.88	-21.59	-21.301	-21.011	-20.721
-32.678	-32.408	-32.138	-31.868	-31.598	-31.328	-31.058	-30.788	-30.518	-30.248	-29.978	-29.708	-29.438	-29.168	-28.898	-28.628	-28.358	-28.088	-27.818	-27.548	-27.278	-27.008	-26.738	-26.468	-26.198	-25.928	-25.658	-25.388	-25.118	-24.848	-24.578	-24.308	-24.038	-23.768	-23.498	-23.228	-22.958	-22.688	-22.418	-22.148	-21.878	-21.608	-21.338	-21.068	-20.798	-20.528	-20.258	-19.988	-19.718	-19.448
-31.164	-30.904	-30.645	-30.385	-30.126	-29.866	-29.606	-29.347	-29.087	-28.828	-28.568	-28.308	-28.049	-27.789	-27.529	-27.27	-27.01	-26.751	-26.491	-26.231	-25.972	-25.712	-25.452	-25.193	-24.933	-24.674	-24.414	-24.154	-23.895	-23.635	-23.376	-23.116	-22.856	-22.597	-22.337	-22.077	-21.818	-21.558	-21.299	-21.039	-20.779	-20.52	-20.26	-20.001	-19.741	-19.481	-19.222	-18.962	-18.702	-18.443
-33.668	-33.389	-33.111	-32.832	-32.554	-32.275	-31.996	-31.718	-31.439	-31.161	-30.882	-30.603	-30.325	-30.046	-29.768	-29.489	-29.211	-28.932	-28.653	-28.375	-28.096	-27.818	-27.539	-27.26	-26.982	-26.703	-26.425	-26.146	-25.868	-25.589	-25.31	-25.032	-24.753	-24.475	-24.196	-23.917	-23.639	-23.36	-23.082	-22.803	-22.525	-22.246	-21.967	-21.689	-21.41	-21.132	-20.853	-20.574	-20.296	-20.017
-39.785	-39.439	-39.092	-38.746	-38.4	-38.053	-37.707	-37.361	-37.014	-36.668	-36.321	-35.975	-35.629	-35.282	-34.936	-34.59	-34.243	-33.897	-33.55	-33.204	-32.858	-32.511	-32.165	-31.819	-31.472	-31.126	-30.78	-30.433	-30.087	-29.74	-29.394	-29.048	-28.701	-28.355	-28.009	-27.662	-27.316	-26.969	-26.623	-26.277	-25.93	-25.584	-25.238	-24.891	-24.545	-24.198	-23.852	-23.506	-23.159	-22.813
-34.856	-34.567	-34.278	-33.989	-33.7	-33.411	-33.122	-32.833	-32.544	-32.255	-31.966	-31.677	-31.388	-31.099	-30.81	-30.521	-30.233	-29.944	-29.655	-29.366	-29.077	-28.788	-28.499	-28.21	-27.921	-27.632	-27.343	-27.054	-26.765	-26.476	-26.187	-25.898	-25.609	-25.32	-25.031	-24.742	-24.453	-24.164	-23.875	-23.586	-23.297	-23.009	-22.72	-22.431	-22.142	-21.853	-21.564	-21.275	-20.986	-20.697
-42.383	-42.011	-41.638	-41.266	-40.893	-40.521	-40.149	-39.776	-39.404	-39.031	-38.659	-38.286	-37.914	-37.542	-37.169	-36.797	-36.424	-36.052	-35.679	-35.307	-34.934	-34.562	-34.19	-33.817	-33.445	-33.072	-32.7	-32.327	-31.955	-31.583	-31.21	-30.838	-30.465	-30.093	-29.72	-29.348	-28.976	-28.603	-28.231	-27.858	-27.486	-27.113	-26.741	-26.369	-25.996	-25.624	-25.251	-24.879	-24.506	-24.134
-39.995	-39.651	-39.306	-38.962	-38.618	-38.273	-37.929	-37.585	-37.241	-36.896	-36.552	-36.208	-35.864	-35.519	-35.175	-34.831	-34.487	-34.142	-33.798	-33.454	-33.109	-32.765	-32.421	-32.077	-31.732	-31.388	-31.044	-30.7	-30.355	-30.011	-29.667	-29.323	-28.978	-28.634	-28.29	-27.945	-27.601	-27.257	-26.913	-26.568	-26.224	-25.88	-25.536	-25.191	-24.847	-24.503	-24.159	-23.814	-23.47	-23.126
-32.103	-31.839	-31.574	-31.31	-31.045	-30.781	-30.516	-30.252	-29.987	-29.723	-29.458	-29.194	-28.93	-28.665	-28.401	-28.136	-27.872	-27.607	-27.343	-27.078	-26.814	-26.55	-26.285	-26.021	-25.756	-25.492	-25.227	-24.963	-24.698	-24.434	-24.17	-23.905	-23.641	-23.376	-23.112	-22.847	-22.583	-22.318	-22.054	-21.789	-21.525	-21.261	-20.996	-20.732	-20.467	-20.203	-19.938	-19.674	-19.409	-19.145
-39.149	-38.816	-38.483	-38.15	-37.817	-37.483	-37.15	-36.817	-36.484	-36.151	-35.818	-35.484	-35.151	-34.818	-34.485	-34.152	-33.819	-33.486	-33.152	-32.819	-32.486	-32.153	-31.82	-31.487	-31.153	-30.82	-30.487	-30.154	-29.821	-29.488	-29.154	-28.821	-28.488	-28.155	-27.822	-27.489	-27.155	-26.822	-26.489	-26.156	-25.823	-25.49	-25.157	-24.823	-24.49	-24.157	-23.824	-23.491	-23.158	-22.824
-42.741	-42.37	-42	-41.629	-41.259	-40.889	-40.518	-40.148	-39.777	-39.407	-39.036	-38.666	-38.296	-37.925	-37.555	-37.184	-36.814	-36.443	-36.073	-35.703	-35.332	-34.962	-34.591	-34.221	-33.85	-33.48	-33.109	-32.739	-32.369	-31.998	-31.628	-31.257	-30.887	-30.516	-30.146	-29.776	-29.405	-29.035	-28.664	-28.294	-27.923	-27.553	-27.182	-26.812	-26.442	-26.071	-25.701	-25.33	-24.96	-24.589
-41.319	-40.956	-40.593	-40.23	-39.867	-39.504	-39.141	-38.777	-38.414	-38.051	-37.688	-37.325	-36.962	-36.599	-36.236	-35.873	-35.51	-35.147	-34.784	-34.421	-34.058	-33.695	-33.332	-32.969	-32.606	-32.243	-31.88	-31.517	-31.153	-30.79	-30.427	-30.064	-29.701	-29.338	-28.975	-28.612	-28.249	-27.886	-27.523	-27.16	-26.797	-26.434	-26.071	-25.708	-25.345	-24.982	-24.619	-24.256	-23.892	-23.529
-35.482	-35.189	-34.897	-34.605	-34.313	-34.02	-33.728	-33.436	-33.144	-32.851	-32.559	-32.267	-31.975	-31.682	-31.39	-31.098	-30.806	-30.514	-30.221	-29.929	-29.637	-29.345	-29.052	-28.76	-28.468	-28.176	-27.883	-27.591	-27.299	-27.007	-26.714	-26.422	-26.13	-25.838	-25.546	-25.253	-24.961	-24.669	-24.377	-24.084	-23.792	-23.5	-23.208	-22.915	-22.623	-22.331	-22.039	-21.746	-21.454	-21.162
-37.068	-36.752	-36.435	-36.119	-35.803	-35.486	-35.17	-34.854	-34.538	-34.221	-33.905	-33.589	-33.272	-32.956	-32.64	-32.323	-32.007	-31.691	-31.375	-31.058	-30.742	-30.426	-30.109	-29.793	-29.477	-29.16	-28.844	-28.528	-28.212	-27.895	-27.579	-27.263	-26.946	-26.63	-26.314	-25.997	-25.681	-25.365	-25.049	-24.732	-24.416	-24.1	-23.783	-23.467	-23.151	-22.834	-22.518	-22.202	-21.885	-21.569
-36.199	-35.892	-35.586	-35.28	-34.973	-34.667	-34.361	-34.054	-33.748	-33.442	-33.135	-32.829	-32.523	-32.216	-31.91	-31.604	-31.298	-30.991	-30.685	-30.379	-30.072	-29.766	-29.46	-29.153	-28.847	-28.541	-28.234	-27.928	-27.622	-27.315	-27.009	-26.703	-26.397	-26.09	-25.784	-25.478	-25.171	-24.865	-24.559	-24.252	-23.946	-23.64	-23.333	-23.027	-22.721	-22.414	-22.108	-21.802	-21.495	-21.189
-29.377	-29.138	-28.898	-28.659	-28.42	-28.18	-27.941	-27.702	-27.462	-27.223	-26.983	-26.744	-26.505	-26.265	-26.026	-25.787	-25.547	-25.308	-25.069	-24.829	-24.59	-24.351	-24.111	-23.872	-23.632	-23.393	-23.154	-22.914	-22.675	-22.436	-22.196	-21.957	-21.718	-21.478	-21.239	-20.999	-20.76	-20.521	-20.281	-20.042	-19.803	-19.563	-19.324	-19.085	-18.845	-18.606	-18.367	-18.127	-17.888	-17.648
-41.667	-41.292	-40.918	-40.543	-40.169	-39.795	-39.42	-39.046	-38.671	-38.297	-37.923	-37.548	-37.174	-36.799	-36.425	-36.051	-35.676	-35.302	-34.928	-34.553	-34.179	-33.804	-33.43	-33.056	-32.681	-32.307	-31.932	-31.558	-31.184	-30.809	-30.435	-30.06	-29.686	-29.312	-28.937	-28.563	-28.188	-27.814	-27.44	-27.065	-26.691	-26.317	-25.942	-25.568	-25.193	-24.819	-24.445	-24.07	-23.696	-23.321
-43.458	-43.074	-42.69	-42.307	-41.923	-41.539	-41.155	-40.772	-40.388	-40.004	-39.621	-39.237	-38.853	-38.47	-38.086	-37.702	-37.319	-36.935	-36.551	-36.168	-35.784	-35.4	-35.016	-34.633	-34.249	-33.865	-33.482	-33.098	-32.714	-32.331	-31.947	-31.563	-31.18	-30.796	-30.412	-30.029	-29.645	-29.261	-28.877	-28.494	-28.11	-27.726	-27.343	-26.959	-26.575	-26.192	-25.808	-25.424	-25.041	-24.657
-35.948	-35.652	-35.356	-35.06	-34.764	-34.468	-34.172	-33.876	-33.58	-33.284	-32.987	-32.691	-32.395	-32.099	-31.803	-31.507	-31.211	-30.915	-30.619	-30.323	-30.027	-29.73	-29.434	-29.138	-28.842	-28.546	-28.25	-27.954	-27.658	-27.362	-27.066	-26.77	-26.473	-26.177	-25.881	-25.585	-25.289	-24.993	-24.697	-24.401	-24.105	-23.809	-23.513	-23.216	-22.92	-22.624	-22.328	-22.032	-21.736	-21.44
-34.679	-34.386	-34.093	-33.8	-33.507	-33.215	-32.922	-32.629	-32.336	-32.043	-31.75	-31.458	-31.165	-30.872	-30.579	-30.286	-29.993	-29.701	-29.408	-29.115	-28.822	-28.529	-28.237	-27.944	-27.651	-27.358	-27.065	-26.772	-26.48	-26.187	-25.894	-25.601	-25.308	-25.015	-24.723	-24.43	-24.137	-23.844	-23.551	-23.259	-22.966	-22.673	-22.38	-22.087	-21.794	-21.502	-21.209	-20.916	-20.623	-20.33
-35.179	-34.884	-34.59	-34.295	-34.001	-33.707	-33.412	-33.118	-32.823	-32.529	-32.234	-31.94	-31.645	-31.351	-31.056	-30.762	-30.468	-30.173	-29.879	-29.584	-29.29	-28.995	-28.701	-28.406	-28.112	-27.817	-27.523	-27.228	-26.934	-26.64	-26.345	-26.051	-25.756	-25.462	-25.167	-24.873	-24.578	-24.284	-23.989	-23.695	-23.401	-23.106	-22.812	-22.517	-22.223	-21.928	-21.634	-21.339	-21.045	-20.75
-37.936	-37.616	-37.295	-36.975	-36.655	-36.335	-36.014	-35.694	-35.374	-35.053	-34.733	-34.413	-34.092	-33.772	-33.452	-33.132	-32.811	-32.491	-32.171	-31.85	-31.53	-31.21	-30.889	-30.569	-30.249	-29.929	-29.608	-29.288	-28.968	-28.647	-28.327	-28.007	-27.686	-27.366	-27.046	-26.726	-26.405	-26.085	-25.765	-25.444	-25.124	-24.804	-24.483	-24.163	-23.843	-23.523	-23.202	-22.882	-22.562	-22.241
-36.819	-36.513	-36.207	-35.901	-35.595	-35.288	-34.982	-34.676	-34.37	-34.064	-33.757	-33.451	-33.145	-32.839	-32.533	-32.226	-31.92	-31.614	-31.308	-31.002	-30.695	-30.389	-30.083	-29.777	-29.471	-29.164	-28.858	-28.552	-28.246	-27.94	-27.633	-27.327	-27.021	-26.715	-26.409	-26.102	-25.796	-25.49	-25.184	-24.878	-24.571	-24.265	-23.959	-23.653	-23.347	-23.04	-22.734	-22.428	-22.122	-21.816
-35.349	-35.05	-34.752	-34.454	-34.156	-33.857	-33.559	-33.261	-32.962	-32.664	-32.366	-32.068	-31.769	-31.471	-31.173	-30.874	-30.576	-30.278	-29.98	-29.681	-29.383	-29.085	-28.786	-28.488	-28.19	-27.892	-27.593	-27.295	-26.997	-26.698	-26.4	-26.102	-25.804	-25.505	-25.207	-24.909	-24.61	-24.312	-24.014	-23.716	-23.417	-23.119	-22.821	-22.522	-22.224	-21.926	-21.628	-21.329	-21.031	-20.733
-38.57	-38.243	-37.916	-37.588	-37.261	-36.934	-36.607	-36.28	-35.953	-35.626	-35.299	-34.972	-34.645	-34.318	-33.99	-33.663	-33.336	-33.009	-32.682	-32.355	-32.028	-31.701	-31.374	-31.047	-30.719	-30.392	-30.065	-29.738	-29.411	-29.084	-28.757	-28.43	-28.103	-27.776	-27.449	-27.121	-26.794	-26.467	-26.14	-25.813	-25.486	-25.159	-24.832	-24.505	-24.178	-23.851	-23.523	-23.196	-22.869	-22.542
-34.127	-33.844	-33.561	-33.278	-32.996	-32.713	-32.43	-32.147	-31.864	-31.581	-31.298	-31.015	-30.732	-30.449	-30.167	-29.884	-29.601	-29.318	-29.035	-28.752	-28.469	-28.186	-27.903	-27.62	-27.337	-27.055	-26.772	-26.489	-26.206	-25.923	-25.64	-25.357	-25.074	-24.791	-24.508	-24.226	-23.943	-23.66	-23.377	-23.094	-22.811	-22.528	-22.245	-21.962	-21.679	-21.397	-21.114	-20.831	-20.548	-20.265
-36.797	-36.484	-36.17	-35.857	-35.543	-35.23	-34.917	-34.603	-34.29	-33.977	-33.663	-33.35	-33.037	-32.723	-32.41	-32.096	-31.783	-31.47	-31.156	-30.843	-30.53	-30.216	-29.903	-29.59	-29.276	-28.963	-28.65	-28.336	-28.023	-27.709	-27.396	-27.083	-26.769	-26.456	-26.143	-25.829	-25.516	-25.203	-24.889	-24.576	-24.262	-23.949	-23.636	-23.322	-23.009	-22.696	-22.382	-22.069	-21.756	-21.442
-32.667	-32.402	-32.136	-31.871	-31.605	-31.34	-31.075	-30.809	-30.544	-30.279	-30.013	-29.748	-29.482	-29.217	-28.952	-28.686	-28.421	-28.156	-27.89	-27.625	-27.36	-27.094	-26.829	-26.563	-26.298	-26.033	-25.767	-25.502	-25.237	-24.971	-24.706	-24.44	-24.175	-23.91	-23.644	-23.379	-23.114	-22.848	-22.583	-22.318	-22.052	-21.787	-21.521	-21.256	-20.991	-20.725	-20.46	-20.195	-19.929	-19.664
-36.27	-35.97	-35.67	-35.37	-35.07	-34.77	-34.47	-34.17	-33.87	-33.57	-33.27	-32.97	-32.67	-32.37	-32.07	-31.77	-31.47	-31.17	-30.87	-30.57	-30.27	-29.97	-29.67	-29.37	-29.07	-28.77	-28.47	-28.17	-27.87	-27.57	-27.27	-26.97	-26.67	-26.37	-26.07	-25.77	-25.47	-25.17	-24.87	-24.57	-24.27	-23.97	-23.67	-23.37	-23.07	-22.77	-22.47	-22.17	-21.87	-21.57
-43.384	-43.005	-42.625	-42.246	-41.867	-41.488	-41.108	-40.729	-40.35	-39.97	-39.591	-39.212	-38.832	-38.453	-38.074	-37.694	-37.315	-36.936	-36.556	-36.177	-35.798	-35.418	-35.039	-34.66	-34.28	-33.901	-33.522	-33.142	-32.763	-32.384	-32.004	-31.625	-31.246	-30.867	-30.487	-30.108	-29.729	-29.349	-28.97	-28.591	-28.211	-27.832	-27.453	-27.073	-26.694	-26.315	-25.935	-25.556	-25.177	-24.797
-33.516	-33.241	-32.965	-32.69	-32.414	-32.139	-31.863	-31.588	-31.312	-31.037	-30.761	-30.486	-30.21	-29.935	-29.66	-29.384	-29.109	-28.833	-28.558	-28.282	-28.007	-27.731	-27.456	-27.18	-26.905	-26.629	-26.354	-26.078	-25.803	-25.527	-25.252	-24.976	-24.701	-24.426	-24.15	-23.875	-23.599	-23.324	-23.048	-22.773	-22.497	-22.222	-21.946	-21.671	-21.395	-21.12	-20.844	-20.569	-20.293	-20.018
-39.889	-39.545	-39.201	-38.857	-38.513	-38.17	-37.826	-37.482	-37.138	-36.794	-36.45	-36.106	-35.762	-35.418	-35.074	-34.73	-34.386	-34.042	-33.698	-33.355	-33.011	-32.667	-32.323	-31.979	-31.635	-31.291	-30.947	-30.603	-30.259	-29.915	-29.571	-29.227	-28.883	-28.539	-28.196	-27.852	-27.508	-27.164	-26.82	-26.476	-26.132	-25.788	-25.444	-25.1	-24.756	-24.412	-24.068	-23.724	-23.38	-23.037
-33.668	-33.389	-33.111	-32.832	-32.554	-32.275	-31.997	-31.718	-31.44	-31.161	-30.883	-30.604	-30.326	-30.047	-29.769	-29.49	-29.212	-28.933	-28.655	-28.376	-28.098	-27.819	-27.541	-27.262	-26.984	-26.705	-26.427	-26.148	-25.87	-25.591	-25.313	-25.034	-24.755	-24.477	-24.198	-23.92	-23.641	-23.363	-23.084	-22.806	-22.527	-22.249	-21.97	-21.692	-21.413	-21.135	-20.856	-20.578	-20.299	-20.021
-34.746	-34.455	-34.163	-33.872	-33.581	-33.289	-32.998	-32.706	-32.415	-32.123	-31.832	-31.541	-31.249	-30.958	-30.666	-30.375	-30.084	-29.792	-29.501	-29.209	-28.918	-28.627	-28.335	-28.044	-27.752	-27.461	-27.169	-26.878	-26.587	-26.295	-26.004	-25.712	-25.421	-25.13	-24.838	-24.547	-24.255	-23.964	-23.673	-23.381	-23.09	-22.798	-22.507	-22.215	-21.924	-21.633	-21.341	-21.05	-20.758	-20.467
-35.818	-35.513	-35.208	-34.903	-34.599	-34.294	-33.989	-33.684	-33.38	-33.075	-32.77	-32.465	-32.16	-31.856	-31.551	-31.246	-30.941	-30.637	-30.332	-30.027	-29.722	-29.418	-29.113	-28.808	-28.503	-28.199	-27.894	-27.589	-27.284	-26.979	-26.675	-26.37	-26.065	-25.76	-25.456	-25.151	-24.846	-24.541	-24.237	-23.932	-23.627	-23.322	-23.018	-22.713	-22.408	-22.103	-21.798	-21.494	-21.189	-20.884
-36.008	-35.7	-35.391	-35.082	-34.774	-34.465	-34.156	-33.848	-33.539	-33.231	-32.922	-32.613	-32.305	-31.996	-31.687	-31.379	-31.07	-30.761	-30.453	-30.144	-29.835	-29.527	-29.218	-28.909	-28.601	-28.292	-27.984	-27.675	-27.366	-27.058	-26.749	-26.44	-26.132	-25.823	-25.514	-25.206	-24.897	-24.588	-24.28	-23.971	-23.662	-23.354	-23.045	-22.736	-22.428	-22.119	-21.811	-21.502	-21.193	-20.885
-37.001	-36.693	-36.385	-36.076	-35.768	-35.46	-35.152	-34.844	-34.535	-34.227	-33.919	-33.611	-33.302	-32.994	-32.686	-32.378	-32.07	-31.761	-31.453	-31.145	-30.837	-30.528	-30.22	-29.912	-29.604	-29.295	-28.987	-28.679	-28.371	-28.063	-27.754	-27.446	-27.138	-26.83	-26.521	-26.213	-25.905	-25.597	-25.289	-24.98	-24.672	-24.364	-24.056	-23.747	-23.439	-23.131	-22.823	-22.514	-22.206	-21.898
-30.95	-30.693	-30.435	-30.178	-29.92	-29.663	-29.405	-29.148	-28.89	-28.633	-28.375	-28.118	-27.86	-27.603	-27.345	-27.088	-26.83	-26.573	-26.315	-26.058	-25.8	-25.543	-25.285	-25.028	-24.77	-24.513	-24.255	-23.998	-23.74	-23.483	-23.225	-22.968	-22.71	-22.453	-22.195	-21.938	-21.68	-21.423	-21.165	-20.908	-20.65	-20.393	-20.135	-19.878	-19.62	-19.363	-19.105	-18.848	-18.59	-18.333
-36.596	-36.285	-35.973	-35.662	-35.351	-35.039	-34.728	-34.417	-34.105	-33.794	-33.482	-33.171	-32.86	-32.548	-32.237	-31.925	-31.614	-31.303	-30.991	-30.68	-30.369	-30.057	-29.746	-29.434	-29.123	-28.812	-28.5	-28.189	-27.878	-27.566	-27.255	-26.943	-26.632	-26.321	-26.009	-25.698	-25.386	-25.075	-24.764	-24.452	-24.141	-23.83	-23.518	-23.207	-22.895	-22.584	-22.273	-21.961	-21.65	-21.339
-36.915	-36.609	-36.304	-35.999	-35.694	-35.388	-35.083	-34.778	-34.473	-34.167	-33.862	-33.557	-33.252	-32.946	-32.641	-32.336	-32.031	-31.725	-31.42	-31.115	-30.81	-30.504	-30.199	-29.894	-29.589	-29.283	-28.978	-28.673	-28.368	-28.062	-27.757	-27.452	-27.147	-26.841	-26.536	-26.231	-25.926	-25.62	-25.315	-25.01	-24.705	-24.399	-24.094	-23.789	-23.484	-23.178	-22.873	-22.568	-22.263	-21.957
-32.567	-32.304	-32.042	-31.779	-31.516	-31.253	-30.991	-30.728	-30.465	-30.202	-29.94	-29.677	-29.414	-29.151	-28.889	-28.626	-28.363	-28.1	-27.838	-27.575	-27.312	-27.049	-26.787	-26.524	-26.261	-25.998	-25.736	-25.473	-25.21	-24.947	-24.685	-24.422	-24.159	-23.896	-23.634	-23.371	-23.108	-22.845	-22.583	-22.32	-22.057	-21.794	-21.532	-21.269	-21.006	-20.743	-20.481	-20.218	-19.955	-19.692
-32.743	-32.474	-32.205	-31.935	-31.666	-31.396	-31.127	-30.857	-30.588	-30.319	-30.049	-29.78	-29.51	-29.241	-28.971	-28.702	-28.433	-28.163	-27.894	-27.624	-27.355	-27.085	-26.816	-26.547	-26.277	-26.008	-25.738	-25.469	-25.199	-24.93	-24.661	-24.391	-24.122	-23.852	-23.583	-23.313	-23.044	-22.775	-22.505	-22.236	-21.966	-21.697	-21.427	-21.158	-20.889	-20.619	-20.35	-20.08	-19.811	-19.541
-30.829	-30.578	-30.327	-30.076	-29.824	-29.573	-29.322	-29.071	-28.819	-28.568	-28.317	-28.065	-27.814	-27.563	-27.312	-27.06	-26.809	-26.558	-26.307	-26.055	-25.804	-25.553	-25.301	-25.05	-24.799	-24.548	-24.296	-24.045	-23.794	-23.543	-23.291	-23.04	-22.789	-22.537	-22.286	-22.035	-21.784	-21.532	-21.281	-21.03	-20.779	-20.527	-20.276	-20.025	-19.773	-19.522	-19.271	-19.02	-18.768	-18.517
-35.327	-35.03	-34.734	-34.437	-34.14	-33.844	-33.547	-33.25	-32.954	-32.657	-32.36	-32.064	-31.767	-31.47	-31.174	-30.877	-30.58	-30.284	-29.987	-29.69	-29.394	-29.097	-28.801	-28.504	-28.207	-27.911	-27.614	-27.317	-27.021	-26.724	-26.427	-26.131	-25.834	-25.537	-25.241	-24.944	-24.647	-24.351	-24.054	-23.757	-23.461	-23.164	-22.867	-22.571	-22.274	-21.977	-21.681	-21.384	-21.088	-20.791
-36.332	-36.028	-35.723	-35.418	-35.114	-34.809	-34.504	-34.2	-33.895	-33.59	-33.286	-32.981	-32.676	-32.372	-32.067	-31.762	-31.458	-31.153	-30.848	-30.544	-30.239	-29.934	-29.63	-29.325	-29.02	-28.716	-28.411	-28.106	-27.802	-27.497	-27.192	-26.888	-26.583	-26.278	-25.974	-25.669	-25.364	-25.06	-24.755	-24.45	-24.146	-23.841	-23.537	-23.232	-22.927	-22.623	-22.318	-22.013	-21.709	-21.404
-35.675	-35.374	-35.073	-34.773	-34.472	-34.171	-33.87	-33.569	-33.268	-32.968	-32.667	-32.366	-32.065	-31.764	-31.464	-31.163	-30.862	-30.561	-30.26	-29.959	-29.659	-29.358	-29.057	-28.756	-28.455	-28.154	-27.854	-27.553	-27.252	-26.951	-26.65	-26.349	-26.049	-25.748	-25.447	-25.146	-24.845	-24.545	-24.244	-23.943	-23.642	-23.341	-23.04	-22.74	-22.439	-22.138	-21.837	-21.536	-21.235	-20.935
-34.509	-34.214	-33.92	-33.626	-33.332	-33.038	-32.744	-32.45	-32.156	-31.862	-31.568	-31.273	-30.979	-30.685	-30.391	-30.097	-29.803	-29.509	-29.215	-28.921	-28.626	-28.332	-28.038	-27.744	-27.45	-27.156	-26.862	-26.568	-26.274	-25.979	-25.685	-25.391	-25.097	-24.803	-24.509	-24.215	-23.921	-23.627	-23.332	-23.038	-22.744	-22.45	-22.156	-21.862	-21.568	-21.274	-20.98	-20.685	-20.391	-20.097
-32.075	-31.791	-31.507	-31.224	-30.94	-30.656	-30.372	-30.089	-29.805	-29.521	-29.237	-28.954	-28.67	-28.386	-28.103	-27.819	-27.535	-27.251	-26.968	-26.684	-26.4	-26.117	-25.833	-25.549	-25.265	-24.982	-24.698	-24.414	-24.13	-23.847	-23.563	-23.279	-22.996	-22.712	-22.428	-22.144	-21.861	-21.577	-21.293	-21.01	-20.726	-20.442	-20.158	-19.875	-19.591	-19.307	-19.024	-18.74	-18.456	-18.172
-33.398	-33.125	-32.853	-32.581	-32.309	-32.036	-31.764	-31.492	-31.22	-30.947	-30.675	-30.403	-30.13	-29.858	-29.586	-29.314	-29.041	-28.769	-28.497	-28.225	-27.952	-27.68	-27.408	-27.135	-26.863	-26.591	-26.319	-26.046	-25.774	-25.502	-25.23	-24.957	-24.685	-24.413	-24.14	-23.868	-23.596	-23.324	-23.051	-22.779	-22.507	-22.234	-21.962	-21.69	-21.418	-21.145	-20.873	-20.601	-20.329	-20.056
-36.305	-36.003	-35.702	-35.401	-35.1	-34.798	-34.497	-34.196	-33.895	-33.593	-33.292	-32.991	-32.69	-32.389	-32.087	-31.786	-31.485	-31.184	-30.882	-30.581	-30.28	-29.979	-29.677	-29.376	-29.075	-28.774	-28.473	-28.171	-27.87	-27.569	-27.268	-26.966	-26.665	-26.364	-26.063	-25.761	-25.46	-25.159	-24.858	-24.557	-24.255	-23.954	-23.653	-23.352	-23.05	-22.749	-22.448	-22.147	-21.845	-21.544
-36.895	-36.581	-36.268	-35.954	-35.64	-35.327	-35.013	-34.699	-34.386	-34.072	-33.758	-33.445	-33.131	-32.818	-32.504	-32.19	-31.877	-31.563	-31.249	-30.936	-30.622	-30.308	-29.995	-29.681	-29.368	-29.054	-28.74	-28.427	-28.113	-27.799	-27.486	-27.172	-26.858	-26.545	-26.231	-25.918	-25.604	-25.29	-24.977	-24.663	-24.349	-24.036	-23.722	-23.408	-23.095	-22.781	-22.468	-22.154	-21.84	-21.527
-28.195	-27.967	-27.738	-27.509	-27.281	-27.052	-26.824	-26.595	-26.366	-26.138	-25.909	-25.681	-25.452	-25.223	-24.995	-24.766	-24.538	-24.309	-24.08	-23.852	-23.623	-23.395	-23.166	-22.937	-22.709	-22.48	-22.252	-22.023	-21.794	-21.566	-21.337	-21.109	-20.88	-20.651	-20.423	-20.194	-19.966	-19.737	-19.508	-19.28	-19.051	-18.823	-18.594	-18.365	-18.137	-17.908	-17.68	-17.451	-17.222	-16.994
-38.814	-38.485	-38.156	-37.827	-37.498	-37.169	-36.84	-36.511	-36.182	-35.853	-35.524	-35.195	-34.866	-34.537	-34.208	-33.879	-33.55	-33.221	-32.892	-32.563	-32.234	-31.905	-31.576	-31.247	-30.918	-30.589	-30.26	-29.931	-29.602	-29.273	-28.944	-28.615	-28.286	-27.957	-27.628	-27.299	-26.97	-26.641	-26.312	-25.983	-25.654	-25.325	-24.996	-24.667	-24.338	-24.009	-23.68	-23.351	-23.022	-22.693
-35.882	-35.561	-35.241	-34.921	-34.6	-34.28	-33.959	-33.639	-33.319	-32.998	-32.678	-32.357	-32.037	-31.717	-31.396	-31.076	-30.755	-30.435	-30.115	-29.794	-29.474	-29.153	-28.833	-28.513	-28.192	-27.872	-27.552	-27.231	-26.911	-26.59	-26.27	-25.95	-25.629	-25.309	-24.988	-24.668	-24.348	-24.027	-23.707	-23.386	-23.066	-22.746	-22.425	-22.105	-21.784	-21.464	-21.144	-20.823	-20.503	-20.183
-34.518	-34.228	-33.937	-33.646	-33.356	-33.065	-32.774	-32.484	-32.193	-31.902	-31.612	-31.321	-31.03	-30.74	-30.449	-30.158	-29.867	-29.577	-29.286	-28.995	-28.705	-28.414	-28.123	-27.833	-27.542	-27.251	-26.961	-26.67	-26.379	-26.089	-25.798	-25.507	-25.217	-24.926	-24.635	-24.344	-24.054	-23.763	-23.472	-23.182	-22.891	-22.6	-22.31	-22.019	-21.728	-21.438	-21.147	-20.856	-20.566	-20.275
-30.864	-30.608	-30.353	-30.098	-29.842	-29.587	-29.331	-29.076	-28.821	-28.565	-28.31	-28.054	-27.799	-27.544	-27.288	-27.033	-26.777	-26.522	-26.267	-26.011	-25.756	-25.501	-25.245	-24.99	-24.734	-24.479	-24.224	-23.968	-23.713	-23.457	-23.202	-22.947	-22.691	-22.436	-22.18	-21.925	-21.67	-21.414	-21.159	-20.903	-20.648	-20.393	-20.137	-19.882	-19.626	-19.371	-19.116	-18.86	-18.605	-18.349
-41.764	-41.396	-41.028	-40.66	-40.292	-39.924	-39.556	-39.188	-38.82	-38.452	-38.084	-37.716	-37.348	-36.98	-36.612	-36.244	-35.876	-35.508	-35.14	-34.772	-34.404	-34.036	-33.668	-33.3	-32.931	-32.563	-32.195	-31.827	-31.459	-31.091	-30.723	-30.355	-29.987	-29.619	-29.251	-28.883	-28.515	-28.147	-27.779	-27.411	-27.043	-26.675	-26.307	-25.939	-25.571	-25.203	-24.835	-24.467	-24.099	-23.731
-33.906	-33.637	-33.368	-33.098	-32.829	-32.56	-32.29	-32.021	-31.752	-31.483	-31.213	-30.944	-30.675	-30.406	-30.136	-29.867	-29.598	-29.328	-29.059	-28.79	-28.521	-28.251	-27.982	-27.713	-27.443	-27.174	-26.905	-26.636	-26.366	-26.097	-25.828	-25.559	-25.289	-25.02	-24.751	-24.481	-24.212	-23.943	-23.674	-23.404	-23.135	-22.866	-22.597	-22.327	-22.058	-21.789	-21.519	-21.25	-20.981	-20.712
-38.224	-37.894	-37.564	-37.233	-36.903	-36.573	-36.243	-35.913	-35.583	-35.253	-34.923	-34.592	-34.262	-33.932	-33.602	-33.272	-32.942	-32.612	-32.282	-31.952	-31.621	-31.291	-30.961	-30.631	-30.301	-29.971	-29.641	-29.311	-28.98	-28.65	-28.32	-27.99	-27.66	-27.33	-27	-26.67	-26.34	-26.009	-25.679	-25.349	-25.019	-24.689	-24.359	-24.029	-23.699	-23.369	-23.038	-22.708	-22.378	-22.048
-33.508	-33.228	-32.948	-32.668	-32.389	-32.109	-31.829	-31.55	-31.27	-30.99	-30.71	-30.431	-30.151	-29.871	-29.591	-29.312	-29.032	-28.752	-28.473	-28.193	-27.913	-27.633	-27.354	-27.074	-26.794	-26.515	-26.235	-25.955	-25.675	-25.396	-25.116	-24.836	-24.556	-24.277	-23.997	-23.717	-23.438	-23.158	-22.878	-22.598	-22.319	-22.039	-21.759	-21.479	-21.2	-20.92	-20.64	-20.361	-20.081	-19.801
-33.979	-33.697	-33.414	-33.132	-32.85	-32.568	-32.285	-32.003	-31.721	-31.438	-31.156	-30.874	-30.592	-30.309	-30.027	-29.745	-29.462	-29.18	-28.898	-28.616	-28.333	-28.051	-27.769	-27.487	-27.204	-26.922	-26.64	-26.357	-26.075	-25.793	-25.511	-25.228	-24.946	-24.664	-24.381	-24.099	-23.817	-23.535	-23.252	-22.97	-22.688	-22.406	-22.123	-21.841	-21.559	-21.276	-20.994	-20.712	-20.43	-20.147
-36.559	-36.249	-35.94	-35.63	-35.321	-35.011	-34.701	-34.392	-34.082	-33.773	-33.463	-33.153	-32.844	-32.534	-32.225	-31.915	-31.605	-31.296	-30.986	-30.677	-30.367	-30.058	-29.748	-29.438	-29.129	-28.819	-28.51	-28.2	-27.89	-27.581	-27.271	-26.962	-26.652	-26.342	-26.033	-25.723	-25.414	-25.104	-24.795	-24.485	-24.175	-23.866	-23.556	-23.247	-22.937	-22.627	-22.318	-22.008	-21.699	-21.389
-39.017	-38.676	-38.335	-37.994	-37.653	-37.312	-36.971	-36.631	-36.29	-35.949	-35.608	-35.267	-34.926	-34.585	-34.244	-33.903	-33.562	-33.221	-32.88	-32.539	-32.198	-31.857	-31.516	-31.175	-30.834	-30.493	-30.152	-29.812	-29.471	-29.13	-28.789	-28.448	-28.107	-27.766	-27.425	-27.084	-26.743	-26.402	-26.061	-25.72	-25.379	-25.038	-24.697	-24.356	-24.015	-23.674	-23.334	-22.993	-22.652	-22.311
-34.083	-33.798	-33.512	-33.227	-32.941	-32.656	-32.371	-32.085	-31.8	-31.514	-31.229	-30.943	-30.658	-30.373	-30.087	-29.802	-29.516	-29.231	-28.946	-28.66	-28.375	-28.089	-27.804	-27.519	-27.233	-26.948	-26.662	-26.377	-26.092	-25.806	-25.521	-25.235	-24.95	-24.665	-24.379	-24.094	-23.808	-23.523	-23.238	-22.952	-22.667	-22.381	-22.096	-21.81	-21.525	-21.24	-20.954	-20.669	-20.383	-20.098
-34.337	-34.049	-33.762	-33.474	-33.186	-32.899	-32.611	-32.323	-32.036	-31.748	-31.46	-31.173	-30.885	-30.597	-30.309	-30.022	-29.734	-29.446	-29.159	-28.871	-28.583	-28.296	-28.008	-27.72	-27.433	-27.145	-26.857	-26.569	-26.282	-25.994	-25.706	-25.419	-25.131	-24.843	-24.556	-24.268	-23.98	-23.693	-23.405	-23.117	-22.83	-22.542	-22.254	-21.966	-21.679	-21.391	-21.103	-20.816	-20.528	-20.24
-38.816	-38.485	-38.154	-37.824	-37.493	-37.162	-36.832	-36.501	-36.171	-35.84	-35.509	-35.179	-34.848	-34.517	-34.187	-33.856	-33.526	-33.195	-32.864	-32.534	-32.203	-31.872	-31.542	-31.211	-30.881	-30.55	-30.219	-29.889	-29.558	-29.227	-28.897	-28.566	-28.235	-27.905	-27.574	-27.244	-26.913	-26.582	-26.252	-25.921	-25.59	-25.26	-24.929	-24.599	-24.268	-23.937	-23.607	-23.276	-22.945	-22.615
-36.434	-36.122	-35.81	-35.498	-35.186	-34.875	-34.563	-34.251	-33.939	-33.627	-33.315	-33.003	-32.691	-32.379	-32.067	-31.755	-31.443	-31.131	-30.82	-30.508	-30.196	-29.884	-29.572	-29.26	-28.948	-28.636	-28.324	-28.012	-27.7	-27.388	-27.077	-26.765	-26.453	-26.141	-25.829	-25.517	-25.205	-24.893	-24.581	-24.269	-23.957	-23.645	-23.334	-23.022	-22.71	-22.398	-22.086	-21.774	-21.462	-21.15
-33.952	-33.666	-33.38	-33.095	-32.809	-32.523	-32.238	-31.952	-31.666	-31.381	-31.095	-30.809	-30.523	-30.238	-29.952	-29.666	-29.381	-29.095	-28.809	-28.524	-28.238	-27.952	-27.666	-27.381	-27.095	-26.809	-26.524	-26.238	-25.952	-25.667	-25.381	-25.095	-24.809	-24.524	-24.238	-23.952	-23.667	-23.381	-23.095	-22.81	-22.524	-22.238	-21.952	-21.667	-21.381	-21.095	-20.81	-20.524	-20.238	-19.953
-31.175	-30.925	-30.676	-30.427	-30.178	-29.929	-29.679	-29.43	-29.181	-28.932	-28.682	-28.433	-28.184	-27.935	-27.685	-27.436	-27.187	-26.938	-26.689	-26.439	-26.19	-25.941	-25.692	-25.442	-25.193	-24.944	-24.695	-24.445	-24.196	-23.947	-23.698	-23.449	-23.199	-22.95	-22.701	-22.452	-22.202	-21.953	-21.704	-21.455	-21.205	-20.956	-20.707	-20.458	-20.209	-19.959	-19.71	-19.461	-19.212	-18.962
-30.891	-30.637	-30.382	-30.128	-29.873	-29.619	-29.365	-29.11	-28.856	-28.601	-28.347	-28.092	-27.838	-27.583	-27.329	-27.075	-26.82	-26.566	-26.311	-26.057	-25.802	-25.548	-25.293	-25.039	-24.785	-24.53	-24.276	-24.021	-23.767	-23.512	-23.258	-23.003	-22.749	-22.495	-22.24	-21.986	-21.731	-21.477	-21.222	-20.968	-20.713	-20.459	-20.205	-19.95	-19.696	-19.441	-19.187	-18.932	-18.678	-18.423
-36.217	-35.909	-35.602	-35.294	-34.987	-34.679	-34.372	-34.064	-33.757	-33.449	-33.142	-32.834	-32.527	-32.219	-31.912	-31.604	-31.297	-30.989	-30.682	-30.374	-30.067	-29.759	-29.452	-29.144	-28.837	-28.529	-28.222	-27.914	-27.607	-27.299	-26.992	-26.684	-26.377	-26.069	-25.762	-25.454	-25.147	-24.839	-24.532	-24.224	-23.917	-23.609	-23.302	-22.994	-22.687	-22.379	-22.071	-21.764	-21.456	-21.149
-47.054	-46.634	-46.214	-45.793	-45.373	-44.953	-44.532	-44.112	-43.691	-43.271	-42.851	-42.43	-42.01	-41.59	-41.169	-40.749	-40.328	-39.908	-39.488	-39.067	-38.647	-38.227	-37.806	-37.386	-36.965	-36.545	-36.125	-35.704	-35.284	-34.864	-34.443	-34.023	-33.602	-33.182	-32.762	-32.341	-31.921	-31.501	-31.08	-30.66	-30.239	-29.819	-29.399	-28.978	-28.558	-28.138	-27.717	-27.297	-26.876	-26.456
-33.451	-33.172	-32.893	-32.614	-32.336	-32.057	-31.778	-31.499	-31.22	-30.941	-30.662	-30.383	-30.105	-29.826	-29.547	-29.268	-28.989	-28.71	-28.431	-28.152	-27.874	-27.595	-27.316	-27.037	-26.758	-26.479	-26.2	-25.921	-25.643	-25.364	-25.085	-24.806	-24.527	-24.248	-23.969	-23.69	-23.412	-23.133	-22.854	-22.575	-22.296	-22.017	-21.738	-21.459	-21.181	-20.902	-20.623	-20.344	-20.065	-19.786
-34.451	-34.168	-33.885	-33.602	-33.319	-33.035	-32.752	-32.469	-32.186	-31.903	-31.619	-31.336	-31.053	-30.77	-30.487	-30.204	-29.92	-29.637	-29.354	-29.071	-28.788	-28.504	-28.221	-27.938	-27.655	-27.372	-27.088	-26.805	-26.522	-26.239	-25.956	-25.672	-25.389	-25.106	-24.823	-24.54	-24.256	-23.973	-23.69	-23.407	-23.124	-22.841	-22.557	-22.274	-21.991	-21.708	-21.425	-21.141	-20.858	-20.575
-38.084	-37.752	-37.419	-37.087	-36.755	-36.423	-36.09	-35.758	-35.426	-35.094	-34.762	-34.429	-34.097	-33.765	-33.433	-33.1	-32.768	-32.436	-32.104	-31.771	-31.439	-31.107	-30.775	-30.443	-30.11	-29.778	-29.446	-29.114	-28.781	-28.449	-28.117	-27.785	-27.452	-27.12	-26.788	-26.456	-26.124	-25.791	-25.459	-25.127	-24.795	-24.462	-24.13	-23.798	-23.466	-23.133	-22.801	-22.469	-22.137	-21.805
-43.076	-42.693	-42.31	-41.927	-41.544	-41.161	-40.778	-40.395	-40.012	-39.628	-39.245	-38.862	-38.479	-38.096	-37.713	-37.33	-36.947	-36.564	-36.181	-35.798	-35.415	-35.032	-34.649	-34.266	-33.883	-33.499	-33.116	-32.733	-32.35	-31.967	-31.584	-31.201	-30.818	-30.435	-30.052	-29.669	-29.286	-28.903	-28.52	-28.137	-27.754	-27.371	-26.987	-26.604	-26.221	-25.838	-25.455	-25.072	-24.689	-24.306
-50.681	-50.227	-49.774	-49.32	-48.866	-48.412	-47.958	-47.504	-47.051	-46.597	-46.143	-45.689	-45.235	-44.782	-44.328	-43.874	-43.42	-42.966	-42.512	-42.059	-41.605	-41.151	-40.697	-40.243	-39.789	-39.336	-38.882	-38.428	-37.974	-37.52	-37.067	-36.613	-36.159	-35.705	-35.251	-34.797	-34.344	-33.89	-33.436	-32.982	-32.528	-32.074	-31.621	-31.167	-30.713	-30.259	-29.805	-29.352	-28.898	-28.444
-38.466	-38.131	-37.796	-37.461	-37.127	-36.792	-36.457	-36.122	-35.787	-35.452	-35.117	-34.782	-34.448	-34.113	-33.778	-33.443	-33.108	-32.773	-32.438	-32.103	-31.769	-31.434	-31.099	-30.764	-30.429	-30.094	-29.759	-29.424	-29.09	-28.755	-28.42	-28.085	-27.75	-27.415	-27.08	-26.745	-26.41	-26.076	-25.741	-25.406	-25.071	-24.736	-24.401	-24.066	-23.731	-23.397	-23.062	-22.727	-22.392	-22.057
-38.105	-37.791	-37.477	-37.163	-36.849	-36.535	-36.221	-35.907	-35.593	-35.279	-34.965	-34.651	-34.337	-34.023	-33.709	-33.395	-33.081	-32.767	-32.453	-32.14	-31.826	-31.512	-31.198	-30.884	-30.57	-30.256	-29.942	-29.628	-29.314	-29	-28.686	-28.372	-28.058	-27.744	-27.43	-27.116	-26.802	-26.488	-26.175	-25.861	-25.547	-25.233	-24.919	-24.605	-24.291	-23.977	-23.663	-23.349	-23.035	-22.721
-35.434	-35.139	-34.844	-34.55	-34.255	-33.961	-33.666	-33.371	-33.077	-32.782	-32.487	-32.193	-31.898	-31.603	-31.309	-31.014	-30.719	-30.425	-30.13	-29.836	-29.541	-29.246	-28.952	-28.657	-28.362	-28.068	-27.773	-27.478	-27.184	-26.889	-26.594	-26.3	-26.005	-25.711	-25.416	-25.121	-24.827	-24.532	-24.237	-23.943	-23.648	-23.353	-23.059	-22.764	-22.469	-22.175	-21.88	-21.586	-21.291	-20.996
-37.773	-37.452	-37.13	-36.808	-36.486	-36.165	-35.843	-35.521	-35.199	-34.878	-34.556	-34.234	-33.912	-33.59	-33.269	-32.947	-32.625	-32.303	-31.982	-31.66	-31.338	-31.016	-30.694	-30.373	-30.051	-29.729	-29.407	-29.086	-28.764	-28.442	-28.12	-27.799	-27.477	-27.155	-26.833	-26.511	-26.19	-25.868	-25.546	-25.224	-24.903	-24.581	-24.259	-23.937	-23.615	-23.294	-22.972	-22.65	-22.328	-22.007
-37.159	-36.844	-36.529	-36.213	-35.898	-35.583	-35.268	-34.953	-34.638	-34.322	-34.007	-33.692	-33.377	-33.062	-32.746	-32.431	-32.116	-31.801	-31.486	-31.17	-30.855	-30.54	-30.225	-29.91	-29.595	-29.279	-28.964	-28.649	-28.334	-28.019	-27.703	-27.388	-27.073	-26.758	-26.443	-26.128	-25.812	-25.497	-25.182	-24.867	-24.552	-24.236	-23.921	-23.606	-23.291	-22.976	-22.66	-22.345	-22.03	-21.715
-37.047	-36.733	-36.419	-36.105	-35.791	-35.477	-35.163	-34.849	-34.534	-34.22	-33.906	-33.592	-33.278	-32.964	-32.65	-32.336	-32.022	-31.707	-31.393	-31.079	-30.765	-30.451	-30.137	-29.823	-29.509	-29.194	-28.88	-28.566	-28.252	-27.938	-27.624	-27.31	-26.996	-26.681	-26.367	-26.053	-25.739	-25.425	-25.111	-24.797	-24.483	-24.169	-23.854	-23.54	-23.226	-22.912	-22.598	-22.284	-21.97	-21.656
-37.972	-37.643	-37.313	-36.984	-36.655	-36.326	-35.996	-35.667	-35.338	-35.008	-34.679	-34.35	-34.021	-33.691	-33.362	-33.033	-32.703	-32.374	-32.045	-31.716	-31.386	-31.057	-30.728	-30.398	-30.069	-29.74	-29.411	-29.081	-28.752	-28.423	-28.093	-27.764	-27.435	-27.105	-26.776	-26.447	-26.118	-25.788	-25.459	-25.13	-24.8	-24.471	-24.142	-23.813	-23.483	-23.154	-22.825	-22.495	-22.166	-21.837
-31.169	-30.919	-30.669	-30.418	-30.168	-29.918	-29.668	-29.417	-29.167	-28.917	-28.666	-28.416	-28.166	-27.916	-27.665	-27.415	-27.165	-26.915	-26.664	-26.414	-26.164	-25.913	-25.663	-25.413	-25.163	-24.912	-24.662	-24.412	-24.162	-23.911	-23.661	-23.411	-23.16	-22.91	-22.66	-22.41	-22.159	-21.909	-21.659	-21.409	-21.158	-20.908	-20.658	-20.408	-20.157	-19.907	-19.657	-19.406	-19.156	-18.906
-31.98	-31.717	-31.454	-31.191	-30.929	-30.666	-30.403	-30.14	-29.878	-29.615	-29.352	-29.089	-28.826	-28.564	-28.301	-28.038	-27.775	-27.513	-27.25	-26.987	-26.724	-26.461	-26.199	-25.936	-25.673	-25.41	-25.148	-24.885	-24.622	-24.359	-24.096	-23.834	-23.571	-23.308	-23.045	-22.783	-22.52	-22.257	-21.994	-21.731	-21.469	-21.206	-20.943	-20.68	-20.418	-20.155	-19.892	-19.629	-19.366	-19.104
-29.662	-29.429	-29.195	-28.962	-28.729	-28.496	-28.262	-28.029	-27.796	-27.563	-27.329	-27.096	-26.863	-26.629	-26.396	-26.163	-25.93	-25.696	-25.463	-25.23	-24.996	-24.763	-24.53	-24.297	-24.063	-23.83	-23.597	-23.364	-23.13	-22.897	-22.664	-22.43	-22.197	-21.964	-21.731	-21.497	-21.264	-21.031	-20.797	-20.564	-20.331	-20.098	-19.864	-19.631	-19.398	-19.165	-18.931	-18.698	-18.465	-18.231
-32.282	-32.014	-31.745	-31.477	-31.208	-30.939	-30.671	-30.402	-30.134	-29.865	-29.596	-29.328	-29.059	-28.791	-28.522	-28.254	-27.985	-27.716	-27.448	-27.179	-26.911	-26.642	-26.373	-26.105	-25.836	-25.568	-25.299	-25.03	-24.762	-24.493	-24.225	-23.956	-23.687	-23.419	-23.15	-22.882	-22.613	-22.344	-22.076	-21.807	-21.539	-21.27	-21.001	-20.733	-20.464	-20.196	-19.927	-19.659	-19.39	-19.121
-39.235	-38.894	-38.554	-38.213	-37.873	-37.532	-37.192	-36.851	-36.511	-36.17	-35.83	-35.489	-35.149	-34.808	-34.468	-34.127	-33.787	-33.446	-33.106	-32.765	-32.425	-32.084	-31.744	-31.403	-31.063	-30.722	-30.382	-30.041	-29.701	-29.36	-29.02	-28.679	-28.339	-27.998	-27.658	-27.317	-26.977	-26.636	-26.296	-25.955	-25.615	-25.274	-24.934	-24.593	-24.253	-23.912	-23.572	-23.231	-22.891	-22.55
-42.046	-41.681	-41.316	-40.952	-40.587	-40.222	-39.857	-39.492	-39.128	-38.763	-38.398	-38.033	-37.668	-37.303	-36.939	-36.574	-36.209	-35.844	-35.479	-35.114	-34.75	-34.385	-34.02	-33.655	-33.29	-32.925	-32.561	-32.196	-31.831	-31.466	-31.101	-30.737	-30.372	-30.007	-29.642	-29.277	-28.912	-28.548	-28.183	-27.818	-27.453	-27.088	-26.723	-26.359	-25.994	-25.629	-25.264	-24.899	-24.534	-24.17
-37.707	-37.396	-37.084	-36.773	-36.462	-36.15	-35.839	-35.527	-35.216	-34.905	-34.593	-34.282	-33.97	-33.659	-33.348	-33.036	-32.725	-32.414	-32.102	-31.791	-31.479	-31.168	-30.857	-30.545	-30.234	-29.922	-29.611	-29.3	-28.988	-28.677	-28.366	-28.054	-27.743	-27.431	-27.12	-26.809	-26.497	-26.186	-25.874	-25.563	-25.252	-24.94	-24.629	-24.318	-24.006	-23.695	-23.383	-23.072	-22.761	-22.449
-34.02	-33.732	-33.444	-33.155	-32.867	-32.579	-32.29	-32.002	-31.714	-31.426	-31.137	-30.849	-30.561	-30.273	-29.984	-29.696	-29.408	-29.119	-28.831	-28.543	-28.255	-27.966	-27.678	-27.39	-27.102	-26.813	-26.525	-26.237	-25.948	-25.66	-25.372	-25.084	-24.795	-24.507	-24.219	-23.931	-23.642	-23.354	-23.066	-22.777	-22.489	-22.201	-21.913	-21.624	-21.336	-21.048	-20.759	-20.471	-20.183	-19.895
-42.294	-41.922	-41.55	-41.178	-40.806	-40.434	-40.062	-39.69	-39.318	-38.946	-38.574	-38.202	-37.83	-37.457	-37.085	-36.713	-36.341	-35.969	-35.597	-35.225	-34.853	-34.481	-34.109	-33.737	-33.365	-32.992	-32.62	-32.248	-31.876	-31.504	-31.132	-30.76	-30.388	-30.016	-29.644	-29.272	-28.9	-28.528	-28.155	-27.783	-27.411	-27.039	-26.667	-26.295	-25.923	-25.551	-25.179	-24.807	-24.435	-24.063
-31.821	-31.56	-31.3	-31.039	-30.779	-30.518	-30.258	-29.997	-29.737	-29.476	-29.216	-28.955	-28.695	-28.434	-28.174	-27.913	-27.653	-27.392	-27.131	-26.871	-26.61	-26.35	-26.089	-25.829	-25.568	-25.308	-25.047	-24.787	-24.526	-24.266	-24.005	-23.745	-23.484	-23.224	-22.963	-22.703	-22.442	-22.182	-21.921	-21.66	-21.4	-21.139	-20.879	-20.618	-20.358	-20.097	-19.837	-19.576	-19.316	-19.055
-38.249	-37.92	-37.591	-37.262	-36.933	-36.603	-36.274	-35.945	-35.616	-35.287	-34.958	-34.629	-34.3	-33.971	-33.642	-33.313	-32.984	-32.655	-32.326	-31.996	-31.667	-31.338	-31.009	-30.68	-30.351	-30.022	-29.693	-29.364	-29.035	-28.706	-28.377	-28.048	-27.718	-27.389	-27.06	-26.731	-26.402	-26.073	-25.744	-25.415	-25.086	-24.757	-24.428	-24.099	-23.77	-23.441	-23.111	-22.782	-22.453	-22.124
-41.506	-41.15	-40.794	-40.438	-40.083	-39.727	-39.371	-39.015	-38.659	-38.303	-37.947	-37.591	-37.235	-36.879	-36.523	-36.167	-35.811	-35.455	-35.099	-34.743	-34.387	-34.031	-33.675	-33.319	-32.963	-32.608	-32.252	-31.896	-31.54	-31.184	-30.828	-30.472	-30.116	-29.76	-29.404	-29.048	-28.692	-28.336	-27.98	-27.624	-27.268	-26.912	-26.556	-26.2	-25.844	-25.489	-25.133	-24.777	-24.421	-24.065
-44.629	-44.23	-43.832	-43.433	-43.035	-42.636	-42.238	-41.839	-41.441	-41.042	-40.644	-40.245	-39.847	-39.448	-39.05	-38.651	-38.253	-37.854	-37.456	-37.057	-36.659	-36.26	-35.862	-35.463	-35.065	-34.666	-34.268	-33.869	-33.471	-33.072	-32.674	-32.275	-31.877	-31.478	-31.08	-30.681	-30.283	-29.885	-29.486	-29.088	-28.689	-28.291	-27.892	-27.494	-27.095	-26.697	-26.298	-25.9	-25.501	-25.103
-37.846	-37.523	-37.2	-36.877	-36.555	-36.232	-35.909	-35.586	-35.264	-34.941	-34.618	-34.296	-33.973	-33.65	-33.327	-33.005	-32.682	-32.359	-32.037	-31.714	-31.391	-31.068	-30.746	-30.423	-30.1	-29.778	-29.455	-29.132	-28.809	-28.487	-28.164	-27.841	-27.518	-27.196	-26.873	-26.55	-26.228	-25.905	-25.582	-25.259	-24.937	-24.614	-24.291	-23.969	-23.646	-23.323	-23	-22.678	-22.355	-22.032
-33.601	-33.32	-33.039	-32.758	-32.478	-32.197	-31.916	-31.635	-31.354	-31.074	-30.793	-30.512	-30.231	-29.95	-29.669	-29.389	-29.108	-28.827	-28.546	-28.265	-27.985	-27.704	-27.423	-27.142	-26.861	-26.58	-26.3	-26.019	-25.738	-25.457	-25.176	-24.896	-24.615	-24.334	-24.053	-23.772	-23.492	-23.211	-22.93	-22.649	-22.368	-22.087	-21.807	-21.526	-21.245	-20.964	-20.683	-20.403	-20.122	-19.841
-38.364	-38.037	-37.709	-37.381	-37.054	-36.726	-36.398	-36.071	-35.743	-35.415	-35.088	-34.76	-34.432	-34.105	-33.777	-33.449	-33.122	-32.794	-32.466	-32.139	-31.811	-31.483	-31.156	-30.828	-30.5	-30.173	-29.845	-29.517	-29.19	-28.862	-28.534	-28.207	-27.879	-27.551	-27.224	-26.896	-26.568	-26.241	-25.913	-25.585	-25.258	-24.93	-24.602	-24.275	-23.947	-23.619	-23.292	-22.964	-22.636	-22.309
-45.889	-45.485	-45.081	-44.678	-44.274	-43.87	-43.467	-43.063	-42.659	-42.256	-41.852	-41.448	-41.045	-40.641	-40.237	-39.834	-39.43	-39.026	-38.623	-38.219	-37.815	-37.412	-37.008	-36.604	-36.201	-35.797	-35.393	-34.99	-34.586	-34.182	-33.778	-33.375	-32.971	-32.567	-32.164	-31.76	-31.356	-30.953	-30.549	-30.145	-29.742	-29.338	-28.934	-28.531	-28.127	-27.723	-27.32	-26.916	-26.512	-26.109
-35.517	-35.223	-34.929	-34.635	-34.341	-34.047	-33.753	-33.459	-33.165	-32.871	-32.577	-32.283	-31.989	-31.695	-31.401	-31.107	-30.813	-30.519	-30.225	-29.931	-29.637	-29.343	-29.049	-28.755	-28.461	-28.167	-27.873	-27.579	-27.285	-26.991	-26.697	-26.403	-26.109	-25.815	-25.521	-25.227	-24.933	-24.639	-24.345	-24.051	-23.757	-23.463	-23.169	-22.875	-22.581	-22.287	-21.993	-21.699	-21.405	-21.111
-29.634	-29.392	-29.151	-28.91	-28.669	-28.427	-28.186	-27.945	-27.703	-27.462	-27.221	-26.98	-26.738	-26.497	-26.256	-26.014	-25.773	-25.532	-25.29	-25.049	-24.808	-24.567	-24.325	-24.084	-23.843	-23.601	-23.36	-23.119	-22.878	-22.636	-22.395	-22.154	-21.912	-21.671	-21.43	-21.189	-20.947	-20.706	-20.465	-20.223	-19.982	-19.741	-19.5	-19.258	-19.017	-18.776	-18.534	-18.293	-18.052	-17.81
-40.719	-40.362	-40.004	-39.647	-39.29	-38.932	-38.575	-38.218	-37.861	-37.503	-37.146	-36.789	-36.431	-36.074	-35.717	-35.36	-35.002	-34.645	-34.288	-33.931	-33.573	-33.216	-32.859	-32.501	-32.144	-31.787	-31.43	-31.072	-30.715	-30.358	-30.001	-29.643	-29.286	-28.929	-28.571	-28.214	-27.857	-27.5	-27.142	-26.785	-26.428	-26.07	-25.713	-25.356	-24.999	-24.641	-24.284	-23.927	-23.57	-23.212
-36.317	-36.012	-35.707	-35.402	-35.097	-34.792	-34.487	-34.182	-33.877	-33.572	-33.267	-32.962	-32.657	-32.352	-32.047	-31.742	-31.436	-31.131	-30.826	-30.521	-30.216	-29.911	-29.606	-29.301	-28.996	-28.691	-28.386	-28.081	-27.776	-27.471	-27.166	-26.861	-26.556	-26.251	-25.946	-25.641	-25.336	-25.031	-24.726	-24.421	-24.116	-23.811	-23.506	-23.201	-22.896	-22.59	-22.285	-21.98	-21.675	-21.37
-39.325	-38.976	-38.627	-38.279	-37.93	-37.581	-37.232	-36.883	-36.534	-36.185	-35.836	-35.488	-35.139	-34.79	-34.441	-34.092	-33.743	-33.394	-33.045	-32.697	-32.348	-31.999	-31.65	-31.301	-30.952	-30.603	-30.254	-29.906	-29.557	-29.208	-28.859	-28.51	-28.161	-27.812	-27.463	-27.115	-26.766	-26.417	-26.068	-25.719	-25.37	-25.021	-24.672	-24.324	-23.975	-23.626	-23.277	-22.928	-22.579	-22.23
-46.933	-46.509	-46.084	-45.659	-45.235	-44.81	-44.386	-43.961	-43.537	-43.112	-42.688	-42.263	-41.838	-41.414	-40.989	-40.565	-40.14	-39.716	-39.291	-38.867	-38.442	-38.017	-37.593	-37.168	-36.744	-36.319	-35.895	-35.47	-35.046	-34.621	-34.196	-33.772	-33.347	-32.923	-32.498	-32.074	-31.649	-31.225	-30.8	-30.375	-29.951	-29.526	-29.102	-28.677	-28.253	-27.828	-27.404	-26.979	-26.554	-26.13
-42.384	-42.008	-41.633	-41.257	-40.881	-40.506	-40.13	-39.755	-39.379	-39.004	-38.628	-38.253	-37.877	-37.502	-37.126	-36.751	-36.375	-35.999	-35.624	-35.248	-34.873	-34.497	-34.122	-33.746	-33.371	-32.995	-32.62	-32.244	-31.869	-31.493	-31.117	-30.742	-30.366	-29.991	-29.615	-29.24	-28.864	-28.489	-28.113	-27.738	-27.362	-26.986	-26.611	-26.235	-25.86	-25.484	-25.109	-24.733	-24.358	-23.982
-42.333	-41.966	-41.599	-41.233	-40.866	-40.499	-40.132	-39.766	-39.399	-39.032	-38.665	-38.299	-37.932	-37.565	-37.198	-36.832	-36.465	-36.098	-35.731	-35.365	-34.998	-34.631	-34.264	-33.897	-33.531	-33.164	-32.797	-32.43	-32.064	-31.697	-31.33	-30.963	-30.597	-30.23	-29.863	-29.496	-29.13	-28.763	-28.396	-28.029	-27.663	-27.296	-26.929	-26.562	-26.196	-25.829	-25.462	-25.095	-24.729	-24.362
-35.266	-34.966	-34.666	-34.366	-34.066	-33.766	-33.465	-33.165	-32.865	-32.565	-32.265	-31.965	-31.665	-31.364	-31.064	-30.764	-30.464	-30.164	-29.864	-29.564	-29.263	-28.963	-28.663	-28.363	-28.063	-27.763	-27.463	-27.163	-26.862	-26.562	-26.262	-25.962	-25.662	-25.362	-25.062	-24.761	-24.461	-24.161	-23.861	-23.561	-23.261	-22.961	-22.66	-22.36	-22.06	-21.76	-21.46	-21.16	-20.86	-20.559
-32.682	-32.41	-32.138	-31.866	-31.594	-31.321	-31.049	-30.777	-30.505	-30.233	-29.961	-29.689	-29.416	-29.144	-28.872	-28.6	-28.328	-28.056	-27.784	-27.512	-27.239	-26.967	-26.695	-26.423	-26.151	-25.879	-25.607	-25.334	-25.062	-24.79	-24.518	-24.246	-23.974	-23.702	-23.429	-23.157	-22.885	-22.613	-22.341	-22.069	-21.797	-21.524	-21.252	-20.98	-20.708	-20.436	-20.164	-19.892	-19.619	-19.347
-34.191	-33.908	-33.625	-33.342	-33.06	-32.777	-32.494	-32.212	-31.929	-31.646	-31.363	-31.081	-30.798	-30.515	-30.233	-29.95	-29.667	-29.384	-29.102	-28.819	-28.536	-28.254	-27.971	-27.688	-27.405	-27.123	-26.84	-26.557	-26.275	-25.992	-25.709	-25.426	-25.144	-24.861	-24.578	-24.296	-24.013	-23.73	-23.447	-23.165	-22.882	-22.599	-22.317	-22.034	-21.751	-21.468	-21.186	-20.903	-20.62	-20.338
-44.002	-43.606	-43.211	-42.815	-42.419	-42.024	-41.628	-41.232	-40.837	-40.441	-40.045	-39.65	-39.254	-38.858	-38.463	-38.067	-37.671	-37.276	-36.88	-36.484	-36.089	-35.693	-35.297	-34.902	-34.506	-34.11	-33.715	-33.319	-32.923	-32.528	-32.132	-31.736	-31.341	-30.945	-30.549	-30.154	-29.758	-29.362	-28.966	-28.571	-28.175	-27.779	-27.384	-26.988	-26.592	-26.197	-25.801	-25.405	-25.01	-24.614
-33.558	-33.279	-33	-32.721	-32.442	-32.163	-31.884	-31.605	-31.326	-31.047	-30.768	-30.489	-30.21	-29.931	-29.652	-29.373	-29.094	-28.815	-28.536	-28.257	-27.978	-27.699	-27.42	-27.142	-26.863	-26.584	-26.305	-26.026	-25.747	-25.468	-25.189	-24.91	-24.631	-24.352	-24.073	-23.794	-23.515	-23.236	-22.957	-22.678	-22.399	-22.12	-21.841	-21.562	-21.283	-21.004	-20.725	-20.446	-20.168	-19.889
-40.058	-39.711	-39.365	-39.019	-38.673	-38.326	-37.98	-37.634	-37.288	-36.941	-36.595	-36.249	-35.903	-35.556	-35.21	-34.864	-34.518	-34.171	-33.825	-33.479	-33.133	-32.786	-32.44	-32.094	-31.748	-31.401	-31.055	-30.709	-30.363	-30.016	-29.67	-29.324	-28.978	-28.631	-28.285	-27.939	-27.593	-27.246	-26.9	-26.554	-26.208	-25.861	-25.515	-25.169	-24.822	-24.476	-24.13	-23.784	-23.437	-23.091
-32.178	-31.909	-31.639	-31.37	-31.101	-30.831	-30.562	-30.292	-30.023	-29.754	-29.484	-29.215	-28.945	-28.676	-28.407	-28.137	-27.868	-27.598	-27.329	-27.06	-26.79	-26.521	-26.251	-25.982	-25.713	-25.443	-25.174	-24.904	-24.635	-24.366	-24.096	-23.827	-23.557	-23.288	-23.019	-22.749	-22.48	-22.211	-21.941	-21.672	-21.402	-21.133	-20.864	-20.594	-20.325	-20.055	-19.786	-19.517	-19.247	-18.978
-31.328	-31.068	-30.808	-30.548	-30.288	-30.028	-29.768	-29.508	-29.248	-28.988	-28.728	-28.468	-28.208	-27.948	-27.688	-27.428	-27.168	-26.908	-26.648	-26.388	-26.128	-25.868	-25.608	-25.348	-25.088	-24.828	-24.568	-24.308	-24.048	-23.788	-23.528	-23.268	-23.008	-22.748	-22.488	-22.228	-21.968	-21.708	-21.448	-21.188	-20.928	-20.668	-20.409	-20.149	-19.889	-19.629	-19.369	-19.109	-18.849	-18.589
-39.099	-38.752	-38.405	-38.058	-37.711	-37.364	-37.017	-36.671	-36.324	-35.977	-35.63	-35.283	-34.936	-34.589	-34.242	-33.895	-33.548	-33.202	-32.855	-32.508	-32.161	-31.814	-31.467	-31.12	-30.773	-30.426	-30.08	-29.733	-29.386	-29.039	-28.692	-28.345	-27.998	-27.651	-27.304	-26.957	-26.611	-26.264	-25.917	-25.57	-25.223	-24.876	-24.529	-24.182	-23.835	-23.489	-23.142	-22.795	-22.448	-22.101
-33.111	-32.836	-32.561	-32.286	-32.011	-31.736	-31.461	-31.186	-30.911	-30.636	-30.361	-30.087	-29.812	-29.537	-29.262	-28.987	-28.712	-28.437	-28.162	-27.887	-27.612	-27.337	-27.062	-26.787	-26.513	-26.238	-25.963	-25.688	-25.413	-25.138	-24.863	-24.588	-24.313	-24.038	-23.763	-23.488	-23.213	-22.939	-22.664	-22.389	-22.114	-21.839	-21.564	-21.289	-21.014	-20.739	-20.464	-20.189	-19.914	-19.639
-33.393	-33.114	-32.836	-32.557	-32.279	-32	-31.722	-31.443	-31.165	-30.887	-30.608	-30.33	-30.051	-29.773	-29.494	-29.216	-28.937	-28.659	-28.38	-28.102	-27.823	-27.545	-27.267	-26.988	-26.71	-26.431	-26.153	-25.874	-25.596	-25.317	-25.039	-24.76	-24.482	-24.203	-23.925	-23.646	-23.368	-23.09	-22.811	-22.533	-22.254	-21.976	-21.697	-21.419	-21.14	-20.862	-20.583	-20.305	-20.026	-19.748
-37.408	-37.077	-36.746	-36.415	-36.084	-35.753	-35.422	-35.091	-34.76	-34.428	-34.097	-33.766	-33.435	-33.104	-32.773	-32.442	-32.111	-31.78	-31.449	-31.117	-30.786	-30.455	-30.124	-29.793	-29.462	-29.131	-28.8	-28.469	-28.138	-27.806	-27.475	-27.144	-26.813	-26.482	-26.151	-25.82	-25.489	-25.158	-24.827	-24.495	-24.164	-23.833	-23.502	-23.171	-22.84	-22.509	-22.178	-21.847	-21.515	-21.184
-47.359	-46.938	-46.517	-46.097	-45.676	-45.256	-44.835	-44.414	-43.994	-43.573	-43.152	-42.732	-42.311	-41.891	-41.47	-41.049	-40.629	-40.208	-39.788	-39.367	-38.946	-38.526	-38.105	-37.685	-37.264	-36.843	-36.423	-36.002	-35.582	-35.161	-34.74	-34.32	-33.899	-33.479	-33.058	-32.637	-32.217	-31.796	-31.375	-30.955	-30.534	-30.114	-29.693	-29.272	-28.852	-28.431	-28.011	-27.59	-27.169	-26.749
-33.329	-33.05	-32.77	-32.491	-32.212	-31.933	-31.653	-31.374	-31.095	-30.816	-30.536	-30.257	-29.978	-29.699	-29.419	-29.14	-28.861	-28.582	-28.302	-28.023	-27.744	-27.465	-27.185	-26.906	-26.627	-26.347	-26.068	-25.789	-25.51	-25.23	-24.951	-24.672	-24.393	-24.113	-23.834	-23.555	-23.276	-22.996	-22.717	-22.438	-22.159	-21.879	-21.6	-21.321	-21.042	-20.762	-20.483	-20.204	-19.925	-19.645
-43.705	-43.325	-42.944	-42.564	-42.183	-41.802	-41.422	-41.041	-40.661	-40.28	-39.9	-39.519	-39.139	-38.758	-38.378	-37.997	-37.616	-37.236	-36.855	-36.475	-36.094	-35.714	-35.333	-34.953	-34.572	-34.192	-33.811	-33.431	-33.05	-32.669	-32.289	-31.908	-31.528	-31.147	-30.767	-30.386	-30.006	-29.625	-29.245	-28.864	-28.484	-28.103	-27.722	-27.342	-26.961	-26.581	-26.2	-25.82	-25.439	-25.059
-34.779	-34.489	-34.2	-33.91	-33.62	-33.33	-33.041	-32.751	-32.461	-32.172	-31.882	-31.592	-31.302	-31.013	-30.723	-30.433	-30.143	-29.854	-29.564	-29.274	-28.985	-28.695	-28.405	-28.115	-27.826	-27.536	-27.246	-26.956	-26.667	-26.377	-26.087	-25.798	-25.508	-25.218	-24.928	-24.639	-24.349	-24.059	-23.769	-23.48	-23.19	-22.9	-22.611	-22.321	-22.031	-21.741	-21.452	-21.162	-20.872	-20.582
-32.214	-31.949	-31.684	-31.42	-31.155	-30.89	-30.626	-30.361	-30.096	-29.832	-29.567	-29.303	-29.038	-28.773	-28.509	-28.244	-27.979	-27.715	-27.45	-27.185	-26.921	-26.656	-26.391	-26.127	-25.862	-25.597	-25.333	-25.068	-24.803	-24.539	-24.274	-24.009	-23.745	-23.48	-23.216	-22.951	-22.686	-22.422	-22.157	-21.892	-21.628	-21.363	-21.098	-20.834	-20.569	-20.304	-20.04	-19.775	-19.51	-19.246
-45.84	-45.43	-45.02	-44.611	-44.201	-43.792	-43.382	-42.972	-42.563	-42.153	-41.743	-41.334	-40.924	-40.515	-40.105	-39.695	-39.286	-38.876	-38.466	-38.057	-37.647	-37.238	-36.828	-36.418	-36.009	-35.599	-35.189	-34.78	-34.37	-33.961	-33.551	-33.141	-32.732	-32.322	-31.912	-31.503	-31.093	-30.684	-30.274	-29.864	-29.455	-29.045	-28.635	-28.226	-27.816	-27.407	-26.997	-26.587	-26.178	-25.768
-32.641	-32.374	-32.108	-31.841	-31.575	-31.308	-31.042	-30.775	-30.509	-30.242	-29.976	-29.709	-29.443	-29.176	-28.91	-28.643	-28.377	-28.11	-27.843	-27.577	-27.31	-27.044	-26.777	-26.511	-26.244	-25.978	-25.711	-25.445	-25.178	-24.912	-24.645	-24.379	-24.112	-23.846	-23.579	-23.313	-23.046	-22.78	-22.513	-22.247	-21.98	-21.714	-21.447	-21.18	-20.914	-20.647	-20.381	-20.114	-19.848	-19.581
-34.468	-34.185	-33.902	-33.618	-33.335	-33.051	-32.768	-32.485	-32.201	-31.918	-31.635	-31.351	-31.068	-30.785	-30.501	-30.218	-29.934	-29.651	-29.368	-29.084	-28.801	-28.518	-28.234	-27.951	-27.667	-27.384	-27.101	-26.817	-26.534	-26.251	-25.967	-25.684	-25.401	-25.117	-24.834	-24.55	-24.267	-23.984	-23.7	-23.417	-23.134	-22.85	-22.567	-22.284	-22	-21.717	-21.433	-21.15	-20.867	-20.583
-37.185	-36.866	-36.547	-36.227	-35.908	-35.589	-35.27	-34.951	-34.631	-34.312	-33.993	-33.674	-33.355	-33.035	-32.716	-32.397	-32.078	-31.758	-31.439	-31.12	-30.801	-30.482	-30.162	-29.843	-29.524	-29.205	-28.885	-28.566	-28.247	-27.928	-27.609	-27.289	-26.97	-26.651	-26.332	-26.013	-25.693	-25.374	-25.055	-24.736	-24.416	-24.097	-23.778	-23.459	-23.14	-22.82	-22.501	-22.182	-21.863	-21.544
-30.475	-30.226	-29.978	-29.73	-29.481	-29.233	-28.985	-28.736	-28.488	-28.24	-27.992	-27.743	-27.495	-27.247	-26.998	-26.75	-26.502	-26.254	-26.005	-25.757	-25.509	-25.26	-25.012	-24.764	-24.516	-24.267	-24.019	-23.771	-23.522	-23.274	-23.026	-22.778	-22.529	-22.281	-22.033	-21.784	-21.536	-21.288	-21.039	-20.791	-20.543	-20.295	-20.046	-19.798	-19.55	-19.301	-19.053	-18.805	-18.557	-18.308
-39.185	-38.864	-38.543	-38.222	-37.901	-37.58	-37.259	-36.939	-36.618	-36.297	-35.976	-35.655	-35.334	-35.013	-34.692	-34.372	-34.051	-33.73	-33.409	-33.088	-32.767	-32.446	-32.125	-31.805	-31.484	-31.163	-30.842	-30.521	-30.2	-29.879	-29.558	-29.237	-28.917	-28.596	-28.275	-27.954	-27.633	-27.312	-26.991	-26.67	-26.35	-26.029	-25.708	-25.387	-25.066	-24.745	-24.424	-24.103	-23.783	-23.462
-33.269	-32.993	-32.717	-32.441	-32.165	-31.889	-31.613	-31.336	-31.06	-30.784	-30.508	-30.232	-29.956	-29.68	-29.403	-29.127	-28.851	-28.575	-28.299	-28.023	-27.747	-27.47	-27.194	-26.918	-26.642	-26.366	-26.09	-25.813	-25.537	-25.261	-24.985	-24.709	-24.433	-24.157	-23.88	-23.604	-23.328	-23.052	-22.776	-22.5	-22.224	-21.947	-21.671	-21.395	-21.119	-20.843	-20.567	-20.291	-20.014	-19.738
-44.879	-44.495	-44.112	-43.728	-43.344	-42.961	-42.577	-42.193	-41.81	-41.426	-41.042	-40.659	-40.275	-39.891	-39.508	-39.124	-38.74	-38.357	-37.973	-37.589	-37.206	-36.822	-36.438	-36.055	-35.671	-35.287	-34.903	-34.52	-34.136	-33.752	-33.369	-32.985	-32.601	-32.218	-31.834	-31.45	-31.067	-30.683	-30.299	-29.916	-29.532	-29.148	-28.765	-28.381	-27.997	-27.614	-27.23	-26.846	-26.463	-26.079
-45.2	-44.799	-44.399	-43.999	-43.599	-43.199	-42.799	-42.399	-41.999	-41.598	-41.198	-40.798	-40.398	-39.998	-39.598	-39.198	-38.798	-38.398	-37.997	-37.597	-37.197	-36.797	-36.397	-35.997	-35.597	-35.197	-34.796	-34.396	-33.996	-33.596	-33.196	-32.796	-32.396	-31.996	-31.596	-31.195	-30.795	-30.395	-29.995	-29.595	-29.195	-28.795	-28.395	-27.994	-27.594	-27.194	-26.794	-26.394	-25.994	-25.594
-34.122	-33.842	-33.563	-33.283	-33.003	-32.724	-32.444	-32.165	-31.885	-31.605	-31.326	-31.046	-30.766	-30.487	-30.207	-29.927	-29.648	-29.368	-29.089	-28.809	-28.529	-28.25	-27.97	-27.69	-27.411	-27.131	-26.851	-26.572	-26.292	-26.013	-25.733	-25.453	-25.174	-24.894	-24.614	-24.335	-24.055	-23.775	-23.496	-23.216	-22.937	-22.657	-22.377	-22.098	-21.818	-21.538	-21.259	-20.979	-20.699	-20.42
-32.171	-31.903	-31.635	-31.367	-31.1	-30.832	-30.564	-30.296	-30.028	-29.76	-29.493	-29.225	-28.957	-28.689	-28.421	-28.153	-27.885	-27.618	-27.35	-27.082	-26.814	-26.546	-26.278	-26.01	-25.743	-25.475	-25.207	-24.939	-24.671	-24.403	-24.136	-23.868	-23.6	-23.332	-23.064	-22.796	-22.528	-22.261	-21.993	-21.725	-21.457	-21.189	-20.921	-20.653	-20.386	-20.118	-19.85	-19.582	-19.314	-19.046
-34.606	-34.319	-34.032	-33.744	-33.457	-33.17	-32.883	-32.595	-32.308	-32.021	-31.734	-31.446	-31.159	-30.872	-30.584	-30.297	-30.01	-29.723	-29.435	-29.148	-28.861	-28.574	-28.286	-27.999	-27.712	-27.425	-27.137	-26.85	-26.563	-26.276	-25.988	-25.701	-25.414	-25.127	-24.839	-24.552	-24.265	-23.978	-23.69	-23.403	-23.116	-22.829	-22.541	-22.254	-21.967	-21.679	-21.392	-21.105	-20.818	-20.53
-39.727	-39.386	-39.044	-38.703	-38.362	-38.021	-37.68	-37.338	-36.997	-36.656	-36.315	-35.973	-35.632	-35.291	-34.95	-34.608	-34.267	-33.926	-33.585	-33.243	-32.902	-32.561	-32.22	-31.878	-31.537	-31.196	-30.855	-30.513	-30.172	-29.831	-29.49	-29.149	-28.807	-28.466	-28.125	-27.784	-27.442	-27.101	-26.76	-26.419	-26.077	-25.736	-25.395	-25.054	-24.712	-24.371	-24.03	-23.689	-23.347	-23.006
-32.648	-32.367	-32.085	-31.804	-31.523	-31.242	-30.961	-30.679	-30.398	-30.117	-29.836	-29.555	-29.273	-28.992	-28.711	-28.43	-28.149	-27.867	-27.586	-27.305	-27.024	-26.743	-26.461	-26.18	-25.899	-25.618	-25.337	-25.055	-24.774	-24.493	-24.212	-23.931	-23.649	-23.368	-23.087	-22.806	-22.524	-22.243	-21.962	-21.681	-21.4	-21.118	-20.837	-20.556	-20.275	-19.994	-19.712	-19.431	-19.15	-18.869
-36.992	-36.675	-36.357	-36.04	-35.723	-35.406	-35.088	-34.771	-34.454	-34.137	-33.819	-33.502	-33.185	-32.868	-32.551	-32.233	-31.916	-31.599	-31.282	-30.964	-30.647	-30.33	-30.013	-29.695	-29.378	-29.061	-28.744	-28.426	-28.109	-27.792	-27.475	-27.158	-26.84	-26.523	-26.206	-25.889	-25.571	-25.254	-24.937	-24.62	-24.302	-23.985	-23.668	-23.351	-23.034	-22.716	-22.399	-22.082	-21.765	-21.447
-41.486	-41.119	-40.751	-40.384	-40.017	-39.65	-39.282	-38.915	-38.548	-38.181	-37.814	-37.446	-37.079	-36.712	-36.345	-35.977	-35.61	-35.243	-34.876	-34.509	-34.141	-33.774	-33.407	-33.04	-32.673	-32.305	-31.938	-31.571	-31.204	-30.836	-30.469	-30.102	-29.735	-29.368	-29	-28.633	-28.266	-27.899	-27.531	-27.164	-26.797	-26.43	-26.063	-25.695	-25.328	-24.961	-24.594	-24.227	-23.859	-23.492
-37.267	-36.95	-36.633	-36.316	-36	-35.683	-35.366	-35.049	-34.732	-34.415	-34.098	-33.781	-33.464	-33.148	-32.831	-32.514	-32.197	-31.88	-31.563	-31.246	-30.929	-30.612	-30.296	-29.979	-29.662	-29.345	-29.028	-28.711	-28.394	-28.077	-27.76	-27.444	-27.127	-26.81	-26.493	-26.176	-25.859	-25.542	-25.225	-24.909	-24.592	-24.275	-23.958	-23.641	-23.324	-23.007	-22.69	-22.373	-22.057	-21.74
-35.26	-34.962	-34.664	-34.367	-34.069	-33.772	-33.474	-33.177	-32.879	-32.582	-32.284	-31.986	-31.689	-31.391	-31.094	-30.796	-30.499	-30.201	-29.904	-29.606	-29.309	-29.011	-28.713	-28.416	-28.118	-27.821	-27.523	-27.226	-26.928	-26.631	-26.333	-26.036	-25.738	-25.44	-25.143	-24.845	-24.548	-24.25	-23.953	-23.655	-23.358	-23.06	-22.762	-22.465	-22.167	-21.87	-21.572	-21.275	-20.977	-20.68
-32.357	-32.09	-31.824	-31.558	-31.291	-31.025	-30.759	-30.493	-30.226	-29.96	-29.694	-29.428	-29.161	-28.895	-28.629	-28.363	-28.096	-27.83	-27.564	-27.297	-27.031	-26.765	-26.499	-26.232	-25.966	-25.7	-25.434	-25.167	-24.901	-24.635	-24.369	-24.102	-23.836	-23.57	-23.304	-23.037	-22.771	-22.505	-22.238	-21.972	-21.706	-21.44	-21.173	-20.907	-20.641	-20.375	-20.108	-19.842	-19.576	-19.31
-35.986	-35.674	-35.363	-35.051	-34.74	-34.428	-34.117	-33.805	-33.494	-33.182	-32.87	-32.559	-32.247	-31.936	-31.624	-31.313	-31.001	-30.69	-30.378	-30.067	-29.755	-29.444	-29.132	-28.821	-28.509	-28.198	-27.886	-27.575	-27.263	-26.952	-26.64	-26.329	-26.017	-25.705	-25.394	-25.082	-24.771	-24.459	-24.148	-23.836	-23.525	-23.213	-22.902	-22.59	-22.279	-21.967	-21.656	-21.344	-21.033	-20.721
-34.863	-34.574	-34.284	-33.994	-33.704	-33.414	-33.124	-32.835	-32.545	-32.255	-31.965	-31.675	-31.385	-31.096	-30.806	-30.516	-30.226	-29.936	-29.646	-29.356	-29.067	-28.777	-28.487	-28.197	-27.907	-27.617	-27.328	-27.038	-26.748	-26.458	-26.168	-25.878	-25.589	-25.299	-25.009	-24.719	-24.429	-24.139	-23.85	-23.56	-23.27	-22.98	-22.69	-22.4	-22.11	-21.821	-21.531	-21.241	-20.951	-20.661
-34.715	-34.432	-34.149	-33.866	-33.583	-33.3	-33.017	-32.734	-32.451	-32.168	-31.885	-31.602	-31.319	-31.036	-30.753	-30.47	-30.187	-29.904	-29.621	-29.338	-29.055	-28.772	-28.489	-28.206	-27.923	-27.64	-27.357	-27.074	-26.791	-26.508	-26.225	-25.942	-25.659	-25.376	-25.093	-24.81	-24.527	-24.244	-23.961	-23.678	-23.395	-23.112	-22.829	-22.546	-22.263	-21.98	-21.697	-21.414	-21.131	-20.848
-38.901	-38.568	-38.234	-37.9	-37.567	-37.233	-36.899	-36.566	-36.232	-35.899	-35.565	-35.231	-34.898	-34.564	-34.23	-33.897	-33.563	-33.23	-32.896	-32.562	-32.229	-31.895	-31.561	-31.228	-30.894	-30.561	-30.227	-29.893	-29.56	-29.226	-28.892	-28.559	-28.225	-27.892	-27.558	-27.224	-26.891	-26.557	-26.223	-25.89	-25.556	-25.223	-24.889	-24.555	-24.222	-23.888	-23.554	-23.221	-22.887	-22.554
-34.923	-34.63	-34.336	-34.042	-33.749	-33.455	-33.161	-32.868	-32.574	-32.28	-31.987	-31.693	-31.4	-31.106	-30.812	-30.519	-30.225	-29.931	-29.638	-29.344	-29.05	-28.757	-28.463	-28.169	-27.876	-27.582	-27.289	-26.995	-26.701	-26.408	-26.114	-25.82	-25.527	-25.233	-24.939	-24.646	-24.352	-24.058	-23.765	-23.471	-23.178	-22.884	-22.59	-22.297	-22.003	-21.709	-21.416	-21.122	-20.828	-20.535
-33.468	-33.195	-32.922	-32.65	-32.377	-32.104	-31.832	-31.559	-31.286	-31.013	-30.741	-30.468	-30.195	-29.923	-29.65	-29.377	-29.104	-28.832	-28.559	-28.286	-28.014	-27.741	-27.468	-27.195	-26.923	-26.65	-26.377	-26.105	-25.832	-25.559	-25.286	-25.014	-24.741	-24.468	-24.196	-23.923	-23.65	-23.377	-23.105	-22.832	-22.559	-22.287	-22.014	-21.741	-21.468	-21.196	-20.923	-20.65	-20.378	-20.105
-46.789	-46.379	-45.97	-45.561	-45.151	-44.742	-44.332	-43.923	-43.514	-43.104	-42.695	-42.285	-41.876	-41.467	-41.057	-40.648	-40.238	-39.829	-39.42	-39.01	-38.601	-38.192	-37.782	-37.373	-36.963	-36.554	-36.145	-35.735	-35.326	-34.916	-34.507	-34.098	-33.688	-33.279	-32.869	-32.46	-32.051	-31.641	-31.232	-30.823	-30.413	-30.004	-29.594	-29.185	-28.776	-28.366	-27.957	-27.547	-27.138	-26.729
-36.026	-35.724	-35.422	-35.12	-34.818	-34.516	-34.214	-33.912	-33.61	-33.308	-33.006	-32.704	-32.402	-32.1	-31.798	-31.496	-31.194	-30.892	-30.59	-30.288	-29.986	-29.684	-29.382	-29.08	-28.778	-28.476	-28.174	-27.872	-27.57	-27.268	-26.966	-26.664	-26.362	-26.06	-25.758	-25.456	-25.154	-24.853	-24.551	-24.249	-23.947	-23.645	-23.343	-23.041	-22.739	-22.437	-22.135	-21.833	-21.531	-21.229
-34.507	-34.215	-33.923	-33.63	-33.338	-33.046	-32.754	-32.461	-32.169	-31.877	-31.585	-31.292	-31	-30.708	-30.416	-30.123	-29.831	-29.539	-29.247	-28.954	-28.662	-28.37	-28.078	-27.785	-27.493	-27.201	-26.909	-26.616	-26.324	-26.032	-25.74	-25.447	-25.155	-24.863	-24.571	-24.278	-23.986	-23.694	-23.402	-23.109	-22.817	-22.525	-22.233	-21.94	-21.648	-21.356	-21.064	-20.771	-20.479	-20.187
-33.606	-33.326	-33.045	-32.765	-32.485	-32.205	-31.925	-31.644	-31.364	-31.084	-30.804	-30.524	-30.243	-29.963	-29.683	-29.403	-29.122	-28.842	-28.562	-28.282	-28.002	-27.721	-27.441	-27.161	-26.881	-26.601	-26.32	-26.04	-25.76	-25.48	-25.2	-24.919	-24.639	-24.359	-24.079	-23.798	-23.518	-23.238	-22.958	-22.678	-22.397	-22.117	-21.837	-21.557	-21.277	-20.996	-20.716	-20.436	-20.156	-19.875
-36.808	-36.491	-36.174	-35.857	-35.54	-35.223	-34.906	-34.589	-34.272	-33.955	-33.638	-33.321	-33.004	-32.687	-32.37	-32.054	-31.737	-31.42	-31.103	-30.786	-30.469	-30.152	-29.835	-29.518	-29.201	-28.884	-28.567	-28.25	-27.933	-27.616	-27.299	-26.982	-26.665	-26.348	-26.032	-25.715	-25.398	-25.081	-24.764	-24.447	-24.13	-23.813	-23.496	-23.179	-22.862	-22.545	-22.228	-21.911	-21.594	-21.277
-41.817	-41.455	-41.092	-40.73	-40.368	-40.005	-39.643	-39.281	-38.918	-38.556	-38.194	-37.831	-37.469	-37.107	-36.744	-36.382	-36.02	-35.657	-35.295	-34.933	-34.571	-34.208	-33.846	-33.484	-33.121	-32.759	-32.397	-32.034	-31.672	-31.31	-30.947	-30.585	-30.223	-29.86	-29.498	-29.136	-28.773	-28.411	-28.049	-27.687	-27.324	-26.962	-26.6	-26.237	-25.875	-25.513	-25.15	-24.788	-24.426	-24.063
-43.26	-42.891	-42.523	-42.154	-41.786	-41.417	-41.049	-40.68	-40.312	-39.943	-39.575	-39.206	-38.838	-38.469	-38.101	-37.733	-37.364	-36.996	-36.627	-36.259	-35.89	-35.522	-35.153	-34.785	-34.416	-34.048	-33.679	-33.311	-32.942	-32.574	-32.205	-31.837	-31.469	-31.1	-30.732	-30.363	-29.995	-29.626	-29.258	-28.889	-28.521	-28.152	-27.784	-27.415	-27.047	-26.678	-26.31	-25.942	-25.573	-25.205
-34.892	-34.601	-34.311	-34.02	-33.729	-33.439	-33.148	-32.857	-32.567	-32.276	-31.986	-31.695	-31.404	-31.114	-30.823	-30.532	-30.242	-29.951	-29.66	-29.37	-29.079	-28.789	-28.498	-28.207	-27.917	-27.626	-27.335	-27.045	-26.754	-26.463	-26.173	-25.882	-25.592	-25.301	-25.01	-24.72	-24.429	-24.138	-23.848	-23.557	-23.266	-22.976	-22.685	-22.395	-22.104	-21.813	-21.523	-21.232	-20.941	-20.651
-33.485	-33.203	-32.921	-32.638	-32.356	-32.074	-31.791	-31.509	-31.227	-30.944	-30.662	-30.38	-30.098	-29.815	-29.533	-29.251	-28.968	-28.686	-28.404	-28.121	-27.839	-27.557	-27.274	-26.992	-26.71	-26.427	-26.145	-25.863	-25.581	-25.298	-25.016	-24.734	-24.451	-24.169	-23.887	-23.604	-23.322	-23.04	-22.757	-22.475	-22.193	-21.91	-21.628	-21.346	-21.064	-20.781	-20.499	-20.217	-19.934	-19.652
-35.055	-34.757	-34.458	-34.16	-33.862	-33.564	-33.265	-32.967	-32.669	-32.37	-32.072	-31.774	-31.475	-31.177	-30.879	-30.581	-30.282	-29.984	-29.686	-29.387	-29.089	-28.791	-28.492	-28.194	-27.896	-27.598	-27.299	-27.001	-26.703	-26.404	-26.106	-25.808	-25.509	-25.211	-24.913	-24.615	-24.316	-24.018	-23.72	-23.421	-23.123	-22.825	-22.527	-22.228	-21.93	-21.632	-21.333	-21.035	-20.737	-20.438
-31.396	-31.144	-30.892	-30.64	-30.388	-30.137	-29.885	-29.633	-29.381	-29.129	-28.877	-28.626	-28.374	-28.122	-27.87	-27.618	-27.367	-27.115	-26.863	-26.611	-26.359	-26.108	-25.856	-25.604	-25.352	-25.1	-24.848	-24.597	-24.345	-24.093	-23.841	-23.589	-23.338	-23.086	-22.834	-22.582	-22.33	-22.078	-21.827	-21.575	-21.323	-21.071	-20.819	-20.568	-20.316	-20.064	-19.812	-19.56	-19.308	-19.057
-35.62	-35.322	-35.024	-34.726	-34.428	-34.129	-33.831	-33.533	-33.235	-32.937	-32.639	-32.341	-32.043	-31.744	-31.446	-31.148	-30.85	-30.552	-30.254	-29.956	-29.657	-29.359	-29.061	-28.763	-28.465	-28.167	-27.869	-27.571	-27.272	-26.974	-26.676	-26.378	-26.08	-25.782	-25.484	-25.185	-24.887	-24.589	-24.291	-23.993	-23.695	-23.397	-23.099	-22.8	-22.502	-22.204	-21.906	-21.608	-21.31	-21.012
-50.211	-49.766	-49.321	-48.877	-48.432	-47.987	-47.543	-47.098	-46.653	-46.209	-45.764	-45.319	-44.874	-44.43	-43.985	-43.54	-43.096	-42.651	-42.206	-41.762	-41.317	-40.872	-40.428	-39.983	-39.538	-39.093	-38.649	-38.204	-37.759	-37.315	-36.87	-36.425	-35.981	-35.536	-35.091	-34.647	-34.202	-33.757	-33.312	-32.868	-32.423	-31.978	-31.534	-31.089	-30.644	-30.2	-29.755	-29.31	-28.866	-28.421
-31.659	-31.399	-31.138	-30.878	-30.618	-30.358	-30.097	-29.837	-29.577	-29.317	-29.056	-28.796	-28.536	-28.276	-28.016	-27.755	-27.495	-27.235	-26.975	-26.714	-26.454	-26.194	-25.934	-25.673	-25.413	-25.153	-24.893	-24.632	-24.372	-24.112	-23.852	-23.591	-23.331	-23.071	-22.811	-22.55	-22.29	-22.03	-21.77	-21.509	-21.249	-20.989	-20.729	-20.468	-20.208	-19.948	-19.688	-19.427	-19.167	-18.907
-32.308	-32.042	-31.776	-31.511	-31.245	-30.979	-30.714	-30.448	-30.182	-29.917	-29.651	-29.385	-29.12	-28.854	-28.588	-28.323	-28.057	-27.791	-27.526	-27.26	-26.995	-26.729	-26.463	-26.198	-25.932	-25.666	-25.401	-25.135	-24.869	-24.604	-24.338	-24.072	-23.807	-23.541	-23.275	-23.01	-22.744	-22.478	-22.213	-21.947	-21.682	-21.416	-21.15	-20.885	-20.619	-20.353	-20.088	-19.822	-19.556	-19.291
-35.217	-34.929	-34.642	-34.354	-34.067	-33.779	-33.492	-33.204	-32.917	-32.629	-32.342	-32.054	-31.767	-31.48	-31.192	-30.905	-30.617	-30.33	-30.042	-29.755	-29.467	-29.18	-28.892	-28.605	-28.317	-28.03	-27.742	-27.455	-27.167	-26.88	-26.592	-26.305	-26.018	-25.73	-25.443	-25.155	-24.868	-24.58	-24.293	-24.005	-23.718	-23.43	-23.143	-22.855	-22.568	-22.28	-21.993	-21.705	-21.418	-21.13
-40.211	-39.863	-39.514	-39.166	-38.818	-38.469	-38.121	-37.773	-37.425	-37.076	-36.728	-36.38	-36.032	-35.683	-35.335	-34.987	-34.638	-34.29	-33.942	-33.594	-33.245	-32.897	-32.549	-32.201	-31.852	-31.504	-31.156	-30.807	-30.459	-30.111	-29.763	-29.414	-29.066	-28.718	-28.37	-28.021	-27.673	-27.325	-26.977	-26.628	-26.28	-25.932	-25.583	-25.235	-24.887	-24.539	-24.19	-23.842	-23.494	-23.146
-34.375	-34.087	-33.799	-33.512	-33.224	-32.936	-32.648	-32.36	-32.072	-31.785	-31.497	-31.209	-30.921	-30.633	-30.345	-30.058	-29.77	-29.482	-29.194	-28.906	-28.619	-28.331	-28.043	-27.755	-27.467	-27.179	-26.892	-26.604	-26.316	-26.028	-25.74	-25.452	-25.165	-24.877	-24.589	-24.301	-24.013	-23.726	-23.438	-23.15	-22.862	-22.574	-22.286	-21.999	-21.711	-21.423	-21.135	-20.847	-20.559	-20.272
-33.367	-33.093	-32.819	-32.545	-32.272	-31.998	-31.724	-31.45	-31.176	-30.902	-30.629	-30.355	-30.081	-29.807	-29.533	-29.259	-28.986	-28.712	-28.438	-28.164	-27.89	-27.616	-27.343	-27.069	-26.795	-26.521	-26.247	-25.974	-25.7	-25.426	-25.152	-24.878	-24.604	-24.331	-24.057	-23.783	-23.509	-23.235	-22.961	-22.688	-22.414	-22.14	-21.866	-21.592	-21.318	-21.045	-20.771	-20.497	-20.223	-19.949
-30.916	-30.665	-30.415	-30.164	-29.913	-29.662	-29.412	-29.161	-28.91	-28.66	-28.409	-28.158	-27.907	-27.657	-27.406	-27.155	-26.905	-26.654	-26.403	-26.153	-25.902	-25.651	-25.4	-25.15	-24.899	-24.648	-24.398	-24.147	-23.896	-23.645	-23.395	-23.144	-22.893	-22.643	-22.392	-22.141	-21.891	-21.64	-21.389	-21.138	-20.888	-20.637	-20.386	-20.136	-19.885	-19.634	-19.383	-19.133	-18.882	-18.631
-42.055	-41.687	-41.319	-40.952	-40.584	-40.216	-39.848	-39.48	-39.112	-38.744	-38.376	-38.008	-37.64	-37.272	-36.904	-36.536	-36.168	-35.8	-35.432	-35.064	-34.696	-34.328	-33.96	-33.592	-33.224	-32.856	-32.488	-32.12	-31.752	-31.384	-31.016	-30.648	-30.28	-29.912	-29.544	-29.177	-28.809	-28.441	-28.073	-27.705	-27.337	-26.969	-26.601	-26.233	-25.865	-25.497	-25.129	-24.761	-24.393	-24.025
-29.527	-29.288	-29.049	-28.81	-28.571	-28.332	-28.093	-27.854	-27.615	-27.376	-27.137	-26.898	-26.659	-26.42	-26.181	-25.942	-25.703	-25.465	-25.226	-24.987	-24.748	-24.509	-24.27	-24.031	-23.792	-23.553	-23.314	-23.075	-22.836	-22.597	-22.358	-22.119	-21.88	-21.641	-21.403	-21.164	-20.925	-20.686	-20.447	-20.208	-19.969	-19.73	-19.491	-19.252	-19.013	-18.774	-18.535	-18.296	-18.057	-17.818
-32.82	-32.546	-32.272	-31.999	-31.725	-31.451	-31.177	-30.903	-30.629	-30.355	-30.081	-29.807	-29.534	-29.26	-28.986	-28.712	-28.438	-28.164	-27.89	-27.616	-27.342	-27.068	-26.795	-26.521	-26.247	-25.973	-25.699	-25.425	-25.151	-24.877	-24.603	-24.329	-24.056	-23.782	-23.508	-23.234	-22.96	-22.686	-22.412	-22.138	-21.864	-21.59	-21.317	-21.043	-20.769	-20.495	-20.221	-19.947	-19.673	-19.399
-31.798	-31.535	-31.273	-31.01	-30.747	-30.485	-30.222	-29.959	-29.697	-29.434	-29.171	-28.909	-28.646	-28.384	-28.121	-27.858	-27.596	-27.333	-27.07	-26.808	-26.545	-26.283	-26.02	-25.757	-25.495	-25.232	-24.969	-24.707	-24.444	-24.181	-23.919	-23.656	-23.394	-23.131	-22.868	-22.606	-22.343	-22.08	-21.818	-21.555	-21.292	-21.03	-20.767	-20.505	-20.242	-19.979	-19.717	-19.454	-19.191	-18.929
-37.389	-37.072	-36.754	-36.437	-36.119	-35.802	-35.484	-35.167	-34.85	-34.532	-34.215	-33.897	-33.58	-33.262	-32.945	-32.627	-32.31	-31.993	-31.675	-31.358	-31.04	-30.723	-30.405	-30.088	-29.77	-29.453	-29.135	-28.818	-28.501	-28.183	-27.866	-27.548	-27.231	-26.913	-26.596	-26.278	-25.961	-25.643	-25.326	-25.009	-24.691	-24.374	-24.056	-23.739	-23.421	-23.104	-22.786	-22.469	-22.152	-21.834
-35.952	-35.646	-35.341	-35.035	-34.729	-34.423	-34.118	-33.812	-33.506	-33.2	-32.895	-32.589	-32.283	-31.977	-31.672	-31.366	-31.06	-30.755	-30.449	-30.143	-29.837	-29.532	-29.226	-28.92	-28.614	-28.309	-28.003	-27.697	-27.391	-27.086	-26.78	-26.474	-26.169	-25.863	-25.557	-25.251	-24.946	-24.64	-24.334	-24.028	-23.723	-23.417	-23.111	-22.805	-22.5	-22.194	-21.888	-21.582	-21.277	-20.971
-35.319	-35.019	-34.719	-34.419	-34.119	-33.819	-33.518	-33.218	-32.918	-32.618	-32.318	-32.018	-31.718	-31.417	-31.117	-30.817	-30.517	-30.217	-29.917	-29.616	-29.316	-29.016	-28.716	-28.416	-28.116	-27.815	-27.515	-27.215	-26.915	-26.615	-26.315	-26.015	-25.714	-25.414	-25.114	-24.814	-24.514	-24.214	-23.913	-23.613	-23.313	-23.013	-22.713	-22.413	-22.112	-21.812	-21.512	-21.212	-20.912	-20.612
-34.996	-34.703	-34.41	-34.117	-33.824	-33.531	-33.238	-32.945	-32.652	-32.359	-32.066	-31.773	-31.48	-31.188	-30.895	-30.602	-30.309	-30.016	-29.723	-29.43	-29.137	-28.844	-28.551	-28.258	-27.965	-27.672	-27.379	-27.086	-26.793	-26.5	-26.207	-25.914	-25.621	-25.329	-25.036	-24.743	-24.45	-24.157	-23.864	-23.571	-23.278	-22.985	-22.692	-22.399	-22.106	-21.813	-21.52	-21.227	-20.934	-20.641
-33.59	-33.313	-33.036	-32.759	-32.482	-32.205	-31.929	-31.652	-31.375	-31.098	-30.821	-30.544	-30.267	-29.991	-29.714	-29.437	-29.16	-28.883	-28.606	-28.329	-28.053	-27.776	-27.499	-27.222	-26.945	-26.668	-26.391	-26.115	-25.838	-25.561	-25.284	-25.007	-24.73	-24.454	-24.177	-23.9	-23.623	-23.346	-23.069	-22.792	-22.516	-22.239	-21.962	-21.685	-21.408	-21.131	-20.854	-20.578	-20.301	-20.024
-41.076	-40.725	-40.375	-40.024	-39.674	-39.323	-38.972	-38.622	-38.271	-37.92	-37.57	-37.219	-36.869	-36.518	-36.167	-35.817	-35.466	-35.115	-34.765	-34.414	-34.063	-33.713	-33.362	-33.012	-32.661	-32.31	-31.96	-31.609	-31.258	-30.908	-30.557	-30.206	-29.856	-29.505	-29.155	-28.804	-28.453	-28.103	-27.752	-27.401	-27.051	-26.7	-26.35	-25.999	-25.648	-25.298	-24.947	-24.596	-24.246	-23.895
-31.602	-31.346	-31.089	-30.833	-30.577	-30.32	-30.064	-29.807	-29.551	-29.294	-29.038	-28.782	-28.525	-28.269	-28.012	-27.756	-27.499	-27.243	-26.986	-26.73	-26.474	-26.217	-25.961	-25.704	-25.448	-25.191	-24.935	-24.679	-24.422	-24.166	-23.909	-23.653	-23.396	-23.14	-22.884	-22.627	-22.371	-22.114	-21.858	-21.601	-21.345	-21.088	-20.832	-20.576	-20.319	-20.063	-19.806	-19.55	-19.293	-19.037
-39.32	-38.979	-38.638	-38.297	-37.956	-37.616	-37.275	-36.934	-36.593	-36.253	-35.912	-35.571	-35.23	-34.889	-34.549	-34.208	-33.867	-33.526	-33.186	-32.845	-32.504	-32.163	-31.822	-31.482	-31.141	-30.8	-30.459	-30.118	-29.778	-29.437	-29.096	-28.755	-28.415	-28.074	-27.733	-27.392	-27.051	-26.711	-26.37	-26.029	-25.688	-25.348	-25.007	-24.666	-24.325	-23.984	-23.644	-23.303	-22.962	-22.621
-34.718	-34.423	-34.129	-33.835	-33.541	-33.247	-32.952	-32.658	-32.364	-32.07	-31.776	-31.482	-31.187	-30.893	-30.599	-30.305	-30.011	-29.716	-29.422	-29.128	-28.834	-28.54	-28.245	-27.951	-27.657	-27.363	-27.069	-26.775	-26.48	-26.186	-25.892	-25.598	-25.304	-25.009	-24.715	-24.421	-24.127	-23.833	-23.539	-23.244	-22.95	-22.656	-22.362	-22.068	-21.773	-21.479	-21.185	-20.891	-20.597	-20.302
-31.818	-31.555	-31.292	-31.029	-30.767	-30.504	-30.241	-29.978	-29.715	-29.452	-29.189	-28.926	-28.663	-28.4	-28.137	-27.874	-27.611	-27.348	-27.086	-26.823	-26.56	-26.297	-26.034	-25.771	-25.508	-25.245	-24.982	-24.719	-24.456	-24.193	-23.93	-23.668	-23.405	-23.142	-22.879	-22.616	-22.353	-22.09	-21.827	-21.564	-21.301	-21.038	-20.775	-20.512	-20.249	-19.987	-19.724	-19.461	-19.198	-18.935
-39.442	-39.1	-38.757	-38.415	-38.072	-37.73	-37.387	-37.045	-36.702	-36.36	-36.017	-35.675	-35.333	-34.99	-34.648	-34.305	-33.963	-33.62	-33.278	-32.935	-32.593	-32.251	-31.908	-31.566	-31.223	-30.881	-30.538	-30.196	-29.853	-29.511	-29.168	-28.826	-28.484	-28.141	-27.799	-27.456	-27.114	-26.771	-26.429	-26.086	-25.744	-25.402	-25.059	-24.717	-24.374	-24.032	-23.689	-23.347	-23.004	-22.662
-35.788	-35.486	-35.184	-34.883	-34.581	-34.279	-33.977	-33.675	-33.373	-33.072	-32.77	-32.468	-32.166	-31.864	-31.562	-31.261	-30.959	-30.657	-30.355	-30.053	-29.752	-29.45	-29.148	-28.846	-28.544	-28.242	-27.941	-27.639	-27.337	-27.035	-26.733	-26.431	-26.13	-25.828	-25.526	-25.224	-24.922	-24.62	-24.319	-24.017	-23.715	-23.413	-23.111	-22.809	-22.508	-22.206	-21.904	-21.602	-21.3	-20.998
-35.886	-35.587	-35.288	-34.989	-34.69	-34.391	-34.091	-33.792	-33.493	-33.194	-32.895	-32.596	-32.296	-31.997	-31.698	-31.399	-31.1	-30.801	-30.502	-30.202	-29.903	-29.604	-29.305	-29.006	-28.707	-28.408	-28.108	-27.809	-27.51	-27.211	-26.912	-26.613	-26.313	-26.014	-25.715	-25.416	-25.117	-24.818	-24.519	-24.219	-23.92	-23.621	-23.322	-23.023	-22.724	-22.425	-22.125	-21.826	-21.527	-21.228
-34.963	-34.668	-34.372	-34.076	-33.781	-33.485	-33.189	-32.894	-32.598	-32.302	-32.007	-31.711	-31.415	-31.12	-30.824	-30.528	-30.233	-29.937	-29.641	-29.346	-29.05	-28.754	-28.459	-28.163	-27.867	-27.572	-27.276	-26.98	-26.685	-26.389	-26.093	-25.798	-25.502	-25.206	-24.911	-24.615	-24.319	-24.024	-23.728	-23.432	-23.137	-22.841	-22.545	-22.25	-21.954	-21.658	-21.363	-21.067	-20.771	-20.476
-42.218	-41.852	-41.486	-41.12	-40.754	-40.388	-40.022	-39.656	-39.29	-38.924	-38.558	-38.192	-37.826	-37.46	-37.094	-36.728	-36.362	-35.996	-35.63	-35.264	-34.898	-34.532	-34.166	-33.8	-33.433	-33.067	-32.701	-32.335	-31.969	-31.603	-31.237	-30.871	-30.505	-30.139	-29.773	-29.407	-29.041	-28.675	-28.309	-27.943	-27.577	-27.211	-26.845	-26.479	-26.113	-25.747	-25.381	-25.015	-24.649	-24.283
-31.993	-31.734	-31.475	-31.216	-30.957	-30.698	-30.439	-30.18	-29.921	-29.662	-29.403	-29.144	-28.885	-28.626	-28.367	-28.108	-27.849	-27.59	-27.331	-27.072	-26.812	-26.553	-26.294	-26.035	-25.776	-25.517	-25.258	-24.999	-24.74	-24.481	-24.222	-23.963	-23.704	-23.445	-23.186	-22.927	-22.668	-22.409	-22.15	-21.891	-21.632	-21.372	-21.113	-20.854	-20.595	-20.336	-20.077	-19.818	-19.559	-19.3
-38.351	-38.018	-37.685	-37.352	-37.019	-36.686	-36.353	-36.02	-35.687	-35.354	-35.021	-34.689	-34.356	-34.023	-33.69	-33.357	-33.024	-32.691	-32.358	-32.025	-31.692	-31.359	-31.026	-30.693	-30.36	-30.027	-29.695	-29.362	-29.029	-28.696	-28.363	-28.03	-27.697	-27.364	-27.031	-26.698	-26.365	-26.032	-25.699	-25.366	-25.033	-24.701	-24.368	-24.035	-23.702	-23.369	-23.036	-22.703	-22.37	-22.037
-30.675	-30.426	-30.177	-29.928	-29.68	-29.431	-29.182	-28.934	-28.685	-28.436	-28.188	-27.939	-27.69	-27.441	-27.193	-26.944	-26.695	-26.447	-26.198	-25.949	-25.701	-25.452	-25.203	-24.954	-24.706	-24.457	-24.208	-23.96	-23.711	-23.462	-23.214	-22.965	-22.716	-22.467	-22.219	-21.97	-21.721	-21.473	-21.224	-20.975	-20.727	-20.478	-20.229	-19.98	-19.732	-19.483	-19.234	-18.986	-18.737	-18.488
-34.37	-34.08	-33.79	-33.501	-33.211	-32.921	-32.631	-32.341	-32.052	-31.762	-31.472	-31.182	-30.892	-30.602	-30.313	-30.023	-29.733	-29.443	-29.153	-28.864	-28.574	-28.284	-27.994	-27.704	-27.414	-27.125	-26.835	-26.545	-26.255	-25.965	-25.676	-25.386	-25.096	-24.806	-24.516	-24.226	-23.937	-23.647	-23.357	-23.067	-22.777	-22.488	-22.198	-21.908	-21.618	-21.328	-21.038	-20.749	-20.459	-20.169
-30.004	-29.758	-29.512	-29.265	-29.019	-28.773	-28.527	-28.28	-28.034	-27.788	-27.542	-27.295	-27.049	-26.803	-26.557	-26.31	-26.064	-25.818	-25.571	-25.325	-25.079	-24.833	-24.586	-24.34	-24.094	-23.848	-23.601	-23.355	-23.109	-22.863	-22.616	-22.37	-22.124	-21.878	-21.631	-21.385	-21.139	-20.893	-20.646	-20.4	-20.154	-19.907	-19.661	-19.415	-19.169	-18.922	-18.676	-18.43	-18.184	-17.937
-34.525	-34.238	-33.952	-33.665	-33.378	-33.092	-32.805	-32.519	-32.232	-31.945	-31.659	-31.372	-31.086	-30.799	-30.512	-30.226	-29.939	-29.653	-29.366	-29.08	-28.793	-28.506	-28.22	-27.933	-27.647	-27.36	-27.073	-26.787	-26.5	-26.214	-25.927	-25.641	-25.354	-25.067	-24.781	-24.494	-24.208	-23.921	-23.634	-23.348	-23.061	-22.775	-22.488	-22.202	-21.915	-21.628	-21.342	-21.055	-20.769	-20.482
-35.073	-34.777	-34.481	-34.185	-33.889	-33.594	-33.298	-33.002	-32.706	-32.41	-32.114	-31.819	-31.523	-31.227	-30.931	-30.635	-30.34	-30.044	-29.748	-29.452	-29.156	-28.861	-28.565	-28.269	-27.973	-27.677	-27.381	-27.086	-26.79	-26.494	-26.198	-25.902	-25.607	-25.311	-25.015	-24.719	-24.423	-24.127	-23.832	-23.536	-23.24	-22.944	-22.648	-22.353	-22.057	-21.761	-21.465	-21.169	-20.874	-20.578
-45.059	-44.66	-44.26	-43.861	-43.462	-43.063	-42.663	-42.264	-41.865	-41.466	-41.067	-40.667	-40.268	-39.869	-39.47	-39.07	-38.671	-38.272	-37.873	-37.473	-37.074	-36.675	-36.276	-35.877	-35.477	-35.078	-34.679	-34.28	-33.88	-33.481	-33.082	-32.683	-32.284	-31.884	-31.485	-31.086	-30.687	-30.287	-29.888	-29.489	-29.09	-28.69	-28.291	-27.892	-27.493	-27.094	-26.694	-26.295	-25.896	-25.497
-38.229	-37.904	-37.579	-37.254	-36.928	-36.603	-36.278	-35.953	-35.628	-35.302	-34.977	-34.652	-34.327	-34.001	-33.676	-33.351	-33.026	-32.701	-32.375	-32.05	-31.725	-31.4	-31.074	-30.749	-30.424	-30.099	-29.774	-29.448	-29.123	-28.798	-28.473	-28.147	-27.822	-27.497	-27.172	-26.847	-26.521	-26.196	-25.871	-25.546	-25.22	-24.895	-24.57	-24.245	-23.92	-23.594	-23.269	-22.944	-22.619	-22.294
-33.463	-33.186	-32.91	-32.634	-32.357	-32.081	-31.805	-31.528	-31.252	-30.975	-30.699	-30.423	-30.146	-29.87	-29.594	-29.317	-29.041	-28.765	-28.488	-28.212	-27.936	-27.659	-27.383	-27.107	-26.83	-26.554	-26.277	-26.001	-25.725	-25.448	-25.172	-24.896	-24.619	-24.343	-24.067	-23.79	-23.514	-23.238	-22.961	-22.685	-22.409	-22.132	-21.856	-21.58	-21.303	-21.027	-20.75	-20.474	-20.198	-19.921
-33.868	-33.581	-33.295	-33.009	-32.722	-32.436	-32.15	-31.863	-31.577	-31.291	-31.005	-30.718	-30.432	-30.146	-29.859	-29.573	-29.287	-29	-28.714	-28.428	-28.141	-27.855	-27.569	-27.282	-26.996	-26.71	-26.423	-26.137	-25.851	-25.565	-25.278	-24.992	-24.706	-24.419	-24.133	-23.847	-23.56	-23.274	-22.988	-22.701	-22.415	-22.129	-21.842	-21.556	-21.27	-20.983	-20.697	-20.411	-20.125	-19.838
-38.763	-38.436	-38.109	-37.782	-37.455	-37.128	-36.801	-36.474	-36.147	-35.821	-35.494	-35.167	-34.84	-34.513	-34.186	-33.859	-33.532	-33.205	-32.878	-32.551	-32.224	-31.897	-31.57	-31.243	-30.916	-30.589	-30.262	-29.935	-29.608	-29.282	-28.955	-28.628	-28.301	-27.974	-27.647	-27.32	-26.993	-26.666	-26.339	-26.012	-25.685	-25.358	-25.031	-24.704	-24.377	-24.05	-23.723	-23.396	-23.069	-22.743
-29.106	-28.872	-28.638	-28.404	-28.171	-27.937	-27.703	-27.47	-27.236	-27.002	-26.768	-26.535	-26.301	-26.067	-25.833	-25.6	-25.366	-25.132	-24.899	-24.665	-24.431	-24.197	-23.964	-23.73	-23.496	-23.263	-23.029	-22.795	-22.561	-22.328	-22.094	-21.86	-21.627	-21.393	-21.159	-20.925	-20.692	-20.458	-20.224	-19.991	-19.757	-19.523	-19.289	-19.056	-18.822	-18.588	-18.354	-18.121	-17.887	-17.653
-35.068	-34.773	-34.479	-34.184	-33.889	-33.594	-33.3	-33.005	-32.71	-32.415	-32.12	-31.826	-31.531	-31.236	-30.941	-30.646	-30.352	-30.057	-29.762	-29.467	-29.172	-28.878	-28.583	-28.288	-27.993	-27.698	-27.404	-27.109	-26.814	-26.519	-26.224	-25.93	-25.635	-25.34	-25.045	-24.75	-24.456	-24.161	-23.866	-23.571	-23.277	-22.982	-22.687	-22.392	-22.097	-21.803	-21.508	-21.213	-20.918	-20.623
-32.02	-31.756	-31.493	-31.23	-30.966	-30.703	-30.44	-30.176	-29.913	-29.65	-29.386	-29.123	-28.86	-28.596	-28.333	-28.07	-27.806	-27.543	-27.28	-27.016	-26.753	-26.49	-26.226	-25.963	-25.7	-25.436	-25.173	-24.91	-24.647	-24.383	-24.12	-23.857	-23.593	-23.33	-23.067	-22.803	-22.54	-22.277	-22.013	-21.75	-21.487	-21.223	-20.96	-20.697	-20.433	-20.17	-19.907	-19.643	-19.38	-19.117
-34.684	-34.396	-34.107	-33.818	-33.529	-33.241	-32.952	-32.663	-32.375	-32.086	-31.797	-31.508	-31.22	-30.931	-30.642	-30.354	-30.065	-29.776	-29.487	-29.199	-28.91	-28.621	-28.333	-28.044	-27.755	-27.466	-27.178	-26.889	-26.6	-26.312	-26.023	-25.734	-25.445	-25.157	-24.868	-24.579	-24.291	-24.002	-23.713	-23.424	-23.136	-22.847	-22.558	-22.27	-21.981	-21.692	-21.403	-21.115	-20.826	-20.537
-30.951	-30.705	-30.46	-30.214	-29.969	-29.723	-29.478	-29.232	-28.987	-28.741	-28.495	-28.25	-28.004	-27.759	-27.513	-27.268	-27.022	-26.777	-26.531	-26.286	-26.04	-25.795	-25.549	-25.304	-25.058	-24.812	-24.567	-24.321	-24.076	-23.83	-23.585	-23.339	-23.094	-22.848	-22.603	-22.357	-22.112	-21.866	-21.621	-21.375	-21.13	-20.884	-20.638	-20.393	-20.147	-19.902	-19.656	-19.411	-19.165	-18.92
-38.603	-38.272	-37.94	-37.609	-37.278	-36.946	-36.615	-36.283	-35.952	-35.621	-35.289	-34.958	-34.626	-34.295	-33.964	-33.632	-33.301	-32.97	-32.638	-32.307	-31.975	-31.644	-31.313	-30.981	-30.65	-30.318	-29.987	-29.656	-29.324	-28.993	-28.662	-28.33	-27.999	-27.667	-27.336	-27.005	-26.673	-26.342	-26.01	-25.679	-25.348	-25.016	-24.685	-24.353	-24.022	-23.691	-23.359	-23.028	-22.697	-22.365
-33.648	-33.369	-33.089	-32.81	-32.531	-32.252	-31.973	-31.694	-31.415	-31.135	-30.856	-30.577	-30.298	-30.019	-29.74	-29.461	-29.181	-28.902	-28.623	-28.344	-28.065	-27.786	-27.507	-27.227	-26.948	-26.669	-26.39	-26.111	-25.832	-25.553	-25.273	-24.994	-24.715	-24.436	-24.157	-23.878	-23.599	-23.319	-23.04	-22.761	-22.482	-22.203	-21.924	-21.645	-21.365	-21.086	-20.807	-20.528	-20.249	-19.97
-34.027	-33.737	-33.447	-33.158	-32.868	-32.578	-32.289	-31.999	-31.71	-31.42	-31.13	-30.841	-30.551	-30.261	-29.972	-29.682	-29.392	-29.103	-28.813	-28.523	-28.234	-27.944	-27.654	-27.365	-27.075	-26.786	-26.496	-26.206	-25.917	-25.627	-25.337	-25.048	-24.758	-24.468	-24.179	-23.889	-23.599	-23.31	-23.02	-22.73	-22.441	-22.151	-21.862	-21.572	-21.282	-20.993	-20.703	-20.413	-20.124	-19.834
-41.028	-40.675	-40.321	-39.968	-39.615	-39.262	-38.909	-38.556	-38.203	-37.849	-37.496	-37.143	-36.79	-36.437	-36.084	-35.73	-35.377	-35.024	-34.671	-34.318	-33.965	-33.612	-33.258	-32.905	-32.552	-32.199	-31.846	-31.493	-31.139	-30.786	-30.433	-30.08	-29.727	-29.374	-29.021	-28.667	-28.314	-27.961	-27.608	-27.255	-26.902	-26.549	-26.195	-25.842	-25.489	-25.136	-24.783	-24.43	-24.076	-23.723
-36.921	-36.614	-36.308	-36.001	-35.695	-35.388	-35.082	-34.776	-34.469	-34.163	-33.856	-33.55	-33.243	-32.937	-32.631	-32.324	-32.018	-31.711	-31.405	-31.098	-30.792	-30.486	-30.179	-29.873	-29.566	-29.26	-28.953	-28.647	-28.341	-28.034	-27.728	-27.421	-27.115	-26.808	-26.502	-26.195	-25.889	-25.583	-25.276	-24.97	-24.663	-24.357	-24.05	-23.744	-23.438	-23.131	-22.825	-22.518	-22.212	-21.905
-32.912	-32.644	-32.375	-32.107	-31.839	-31.571	-31.303	-31.034	-30.766	-30.498	-30.23	-29.962	-29.693	-29.425	-29.157	-28.889	-28.621	-28.352	-28.084	-27.816	-27.548	-27.28	-27.012	-26.743	-26.475	-26.207	-25.939	-25.671	-25.402	-25.134	-24.866	-24.598	-24.33	-24.061	-23.793	-23.525	-23.257	-22.989	-22.72	-22.452	-22.184	-21.916	-21.648	-21.379	-21.111	-20.843	-20.575	-20.307	-20.039	-19.77
-38.532	-38.197	-37.861	-37.526	-37.191	-36.856	-36.521	-36.186	-35.851	-35.516	-35.181	-34.846	-34.511	-34.175	-33.84	-33.505	-33.17	-32.835	-32.5	-32.165	-31.83	-31.495	-31.16	-30.825	-30.489	-30.154	-29.819	-29.484	-29.149	-28.814	-28.479	-28.144	-27.809	-27.474	-27.139	-26.803	-26.468	-26.133	-25.798	-25.463	-25.128	-24.793	-24.458	-24.123	-23.788	-23.453	-23.117	-22.782	-22.447	-22.112
-33.898	-33.614	-33.331	-33.048	-32.764	-32.481	-32.198	-31.915	-31.631	-31.348	-31.065	-30.781	-30.498	-30.215	-29.931	-29.648	-29.365	-29.081	-28.798	-28.515	-28.231	-27.948	-27.665	-27.382	-27.098	-26.815	-26.532	-26.248	-25.965	-25.682	-25.398	-25.115	-24.832	-24.548	-24.265	-23.982	-23.698	-23.415	-23.132	-22.848	-22.565	-22.282	-21.999	-21.715	-21.432	-21.149	-20.865	-20.582	-20.299	-20.015
-37.006	-36.695	-36.383	-36.071	-35.759	-35.447	-35.136	-34.824	-34.512	-34.2	-33.889	-33.577	-33.265	-32.953	-32.642	-32.33	-32.018	-31.706	-31.395	-31.083	-30.771	-30.459	-30.147	-29.836	-29.524	-29.212	-28.9	-28.589	-28.277	-27.965	-27.653	-27.342	-27.03	-26.718	-26.406	-26.095	-25.783	-25.471	-25.159	-24.847	-24.536	-24.224	-23.912	-23.6	-23.289	-22.977	-22.665	-22.353	-22.042	-21.73
-45.428	-45.027	-44.626	-44.225	-43.824	-43.423	-43.022	-42.621	-42.22	-41.819	-41.418	-41.017	-40.616	-40.215	-39.814	-39.412	-39.011	-38.61	-38.209	-37.808	-37.407	-37.006	-36.605	-36.204	-35.803	-35.402	-35.001	-34.6	-34.199	-33.798	-33.397	-32.996	-32.595	-32.194	-31.793	-31.392	-30.991	-30.59	-30.189	-29.788	-29.387	-28.986	-28.585	-28.184	-27.783	-27.382	-26.98	-26.579	-26.178	-25.777
-57.528	-57.002	-56.476	-55.949	-55.423	-54.896	-54.37	-53.843	-53.317	-52.791	-52.264	-51.738	-51.211	-50.685	-50.159	-49.632	-49.106	-48.579	-48.053	-47.526	-47	-46.474	-45.947	-45.421	-44.894	-44.368	-43.842	-43.315	-42.789	-42.262	-41.736	-41.209	-40.683	-40.157	-39.63	-39.104	-38.577	-38.051	-37.524	-36.998	-36.472	-35.945	-35.419	-34.892	-34.366	-33.84	-33.313	-32.787	-32.26	-31.734
-35.581	-35.285	-34.99	-34.694	-34.398	-34.102	-33.807	-33.511	-33.215	-32.92	-32.624	-32.328	-32.032	-31.737	-31.441	-31.145	-30.849	-30.554	-30.258	-29.962	-29.666	-29.371	-29.075	-28.779	-28.483	-28.188	-27.892	-27.596	-27.3	-27.005	-26.709	-26.413	-26.117	-25.822	-25.526	-25.23	-24.934	-24.639	-24.343	-24.047	-23.752	-23.456	-23.16	-22.864	-22.569	-22.273	-21.977	-21.681	-21.386	-21.09
-40.395	-40.044	-39.692	-39.341	-38.989	-38.638	-38.286	-37.934	-37.583	-37.231	-36.88	-36.528	-36.177	-35.825	-35.474	-35.122	-34.771	-34.419	-34.068	-33.716	-33.365	-33.013	-32.662	-32.31	-31.959	-31.607	-31.256	-30.904	-30.553	-30.201	-29.85	-29.498	-29.147	-28.795	-28.444	-28.092	-27.741	-27.389	-27.038	-26.686	-26.335	-25.983	-25.632	-25.28	-24.928	-24.577	-24.225	-23.874	-23.522	-23.171
-33.957	-33.678	-33.398	-33.118	-32.839	-32.559	-32.28	-32	-31.72	-31.441	-31.161	-30.881	-30.602	-30.322	-30.043	-29.763	-29.483	-29.204	-28.924	-28.644	-28.365	-28.085	-27.805	-27.526	-27.246	-26.967	-26.687	-26.407	-26.128	-25.848	-25.568	-25.289	-25.009	-24.73	-24.45	-24.17	-23.891	-23.611	-23.331	-23.052	-22.772	-22.492	-22.213	-21.933	-21.654	-21.374	-21.094	-20.815	-20.535	-20.255
-35.593	-35.294	-34.994	-34.694	-34.394	-34.094	-33.794	-33.495	-33.195	-32.895	-32.595	-32.295	-31.995	-31.695	-31.396	-31.096	-30.796	-30.496	-30.196	-29.896	-29.596	-29.297	-28.997	-28.697	-28.397	-28.097	-27.797	-27.497	-27.198	-26.898	-26.598	-26.298	-25.998	-25.698	-25.399	-25.099	-24.799	-24.499	-24.199	-23.899	-23.599	-23.3	-23	-22.7	-22.4	-22.1	-21.8	-21.5	-21.201	-20.901
-41.671	-41.303	-40.935	-40.566	-40.198	-39.83	-39.462	-39.093	-38.725	-38.357	-37.988	-37.62	-37.252	-36.884	-36.515	-36.147	-35.779	-35.411	-35.042	-34.674	-34.306	-33.938	-33.569	-33.201	-32.833	-32.464	-32.096	-31.728	-31.36	-30.991	-30.623	-30.255	-29.887	-29.518	-29.15	-28.782	-28.414	-28.045	-27.677	-27.309	-26.94	-26.572	-26.204	-25.836	-25.467	-25.099	-24.731	-24.363	-23.994	-23.626
-45.188	-44.792	-44.396	-44	-43.604	-43.208	-42.812	-42.416	-42.019	-41.623	-41.227	-40.831	-40.435	-40.039	-39.643	-39.247	-38.85	-38.454	-38.058	-37.662	-37.266	-36.87	-36.474	-36.077	-35.681	-35.285	-34.889	-34.493	-34.097	-33.701	-33.305	-32.908	-32.512	-32.116	-31.72	-31.324	-30.928	-30.532	-30.136	-29.739	-29.343	-28.947	-28.551	-28.155	-27.759	-27.363	-26.967	-26.57	-26.174	-25.778
-36.193	-35.887	-35.582	-35.276	-34.97	-34.665	-34.359	-34.054	-33.748	-33.442	-33.137	-32.831	-32.525	-32.22	-31.914	-31.609	-31.303	-30.997	-30.692	-30.386	-30.08	-29.775	-29.469	-29.164	-28.858	-28.552	-28.247	-27.941	-27.636	-27.33	-27.024	-26.719	-26.413	-26.107	-25.802	-25.496	-25.191	-24.885	-24.579	-24.274	-23.968	-23.662	-23.357	-23.051	-22.746	-22.44	-22.134	-21.829	-21.523	-21.217
-38.53	-38.2	-37.87	-37.54	-37.209	-36.879	-36.549	-36.219	-35.889	-35.559	-35.229	-34.899	-34.569	-34.238	-33.908	-33.578	-33.248	-32.918	-32.588	-32.258	-31.928	-31.597	-31.267	-30.937	-30.607	-30.277	-29.947	-29.617	-29.287	-28.957	-28.626	-28.296	-27.966	-27.636	-27.306	-26.976	-26.646	-26.316	-25.985	-25.655	-25.325	-24.995	-24.665	-24.335	-24.005	-23.675	-23.345	-23.014	-22.684	-22.354
-36.974	-36.656	-36.338	-36.02	-35.703	-35.385	-35.067	-34.749	-34.431	-34.113	-33.795	-33.477	-33.16	-32.842	-32.524	-32.206	-31.888	-31.57	-31.252	-30.934	-30.617	-30.299	-29.981	-29.663	-29.345	-29.027	-28.709	-28.391	-28.074	-27.756	-27.438	-27.12	-26.802	-26.484	-26.166	-25.848	-25.531	-25.213	-24.895	-24.577	-24.259	-23.941	-23.623	-23.305	-22.988	-22.67	-22.352	-22.034	-21.716	-21.398
-32.101	-31.841	-31.581	-31.32	-31.06	-30.8	-30.54	-30.28	-30.02	-29.76	-29.5	-29.24	-28.98	-28.719	-28.459	-28.199	-27.939	-27.679	-27.419	-27.159	-26.899	-26.639	-26.379	-26.118	-25.858	-25.598	-25.338	-25.078	-24.818	-24.558	-24.298	-24.038	-23.777	-23.517	-23.257	-22.997	-22.737	-22.477	-22.217	-21.957	-21.697	-21.437	-21.176	-20.916	-20.656	-20.396	-20.136	-19.876	-19.616	-19.356
-34.798	-34.503	-34.207	-33.912	-33.617	-33.322	-33.027	-32.732	-32.437	-32.142	-31.847	-31.552	-31.257	-30.962	-30.666	-30.371	-30.076	-29.781	-29.486	-29.191	-28.896	-28.601	-28.306	-28.011	-27.716	-27.421	-27.125	-26.83	-26.535	-26.24	-25.945	-25.65	-25.355	-25.06	-24.765	-24.47	-24.175	-23.88	-23.584	-23.289	-22.994	-22.699	-22.404	-22.109	-21.814	-21.519	-21.224	-20.929	-20.634	-20.339
-38.082	-37.763	-37.445	-37.127	-36.809	-36.491	-36.172	-35.854	-35.536	-35.218	-34.899	-34.581	-34.263	-33.945	-33.626	-33.308	-32.99	-32.672	-32.353	-32.035	-31.717	-31.399	-31.08	-30.762	-30.444	-30.126	-29.807	-29.489	-29.171	-28.853	-28.534	-28.216	-27.898	-27.58	-27.261	-26.943	-26.625	-26.307	-25.989	-25.67	-25.352	-25.034	-24.716	-24.397	-24.079	-23.761	-23.443	-23.124	-22.806	-22.488
-38.719	-38.383	-38.047	-37.711	-37.375	-37.039	-36.704	-36.368	-36.032	-35.696	-35.36	-35.024	-34.688	-34.352	-34.016	-33.68	-33.344	-33.008	-32.672	-32.337	-32.001	-31.665	-31.329	-30.993	-30.657	-30.321	-29.985	-29.649	-29.313	-28.977	-28.641	-28.306	-27.97	-27.634	-27.298	-26.962	-26.626	-26.29	-25.954	-25.618	-25.282	-24.946	-24.61	-24.275	-23.939	-23.603	-23.267	-22.931	-22.595	-22.259
-36.487	-36.178	-35.868	-35.559	-35.249	-34.94	-34.63	-34.32	-34.011	-33.701	-33.392	-33.082	-32.773	-32.463	-32.153	-31.844	-31.534	-31.225	-30.915	-30.606	-30.296	-29.986	-29.677	-29.367	-29.058	-28.748	-28.439	-28.129	-27.82	-27.51	-27.2	-26.891	-26.581	-26.272	-25.962	-25.653	-25.343	-25.033	-24.724	-24.414	-24.105	-23.795	-23.486	-23.176	-22.866	-22.557	-22.247	-21.938	-21.628	-21.319
-39.905	-39.556	-39.208	-38.859	-38.511	-38.163	-37.814	-37.466	-37.118	-36.769	-36.421	-36.072	-35.724	-35.376	-35.027	-34.679	-34.331	-33.982	-33.634	-33.285	-32.937	-32.589	-32.24	-31.892	-31.544	-31.195	-30.847	-30.498	-30.15	-29.802	-29.453	-29.105	-28.757	-28.408	-28.06	-27.711	-27.363	-27.015	-26.666	-26.318	-25.97	-25.621	-25.273	-24.924	-24.576	-24.228	-23.879	-23.531	-23.183	-22.834
-32.691	-32.409	-32.128	-31.846	-31.565	-31.283	-31.002	-30.72	-30.439	-30.157	-29.875	-29.594	-29.312	-29.031	-28.749	-28.468	-28.186	-27.905	-27.623	-27.342	-27.06	-26.778	-26.497	-26.215	-25.934	-25.652	-25.371	-25.089	-24.808	-24.526	-24.245	-23.963	-23.681	-23.4	-23.118	-22.837	-22.555	-22.274	-21.992	-21.711	-21.429	-21.148	-20.866	-20.584	-20.303	-20.021	-19.74	-19.458	-19.177	-18.895
-32.299	-32.039	-31.779	-31.519	-31.259	-30.999	-30.739	-30.479	-30.22	-29.96	-29.7	-29.44	-29.18	-28.92	-28.66	-28.4	-28.14	-27.88	-27.62	-27.36	-27.1	-26.84	-26.581	-26.321	-26.061	-25.801	-25.541	-25.281	-25.021	-24.761	-24.501	-24.241	-23.981	-23.721	-23.461	-23.201	-22.942	-22.682	-22.422	-22.162	-21.902	-21.642	-21.382	-21.122	-20.862	-20.602	-20.342	-20.082	-19.822	-19.563
-31.079	-30.825	-30.571	-30.317	-30.062	-29.808	-29.554	-29.3	-29.045	-28.791	-28.537	-28.283	-28.028	-27.774	-27.52	-27.265	-27.011	-26.757	-26.503	-26.248	-25.994	-25.74	-25.486	-25.231	-24.977	-24.723	-24.469	-24.214	-23.96	-23.706	-23.451	-23.197	-22.943	-22.689	-22.434	-22.18	-21.926	-21.672	-21.417	-21.163	-20.909	-20.654	-20.4	-20.146	-19.892	-19.637	-19.383	-19.129	-18.875	-18.62
-33.635	-33.356	-33.076	-32.797	-32.518	-32.239	-31.96	-31.681	-31.402	-31.123	-30.843	-30.564	-30.285	-30.006	-29.727	-29.448	-29.169	-28.89	-28.611	-28.331	-28.052	-27.773	-27.494	-27.215	-26.936	-26.657	-26.378	-26.098	-25.819	-25.54	-25.261	-24.982	-24.703	-24.424	-24.145	-23.866	-23.586	-23.307	-23.028	-22.749	-22.47	-22.191	-21.912	-21.633	-21.353	-21.074	-20.795	-20.516	-20.237	-19.958
-43.203	-42.821	-42.438	-42.055	-41.672	-41.289	-40.907	-40.524	-40.141	-39.758	-39.376	-38.993	-38.61	-38.227	-37.844	-37.462	-37.079	-36.696	-36.313	-35.931	-35.548	-35.165	-34.782	-34.399	-34.017	-33.634	-33.251	-32.868	-32.486	-32.103	-31.72	-31.337	-30.954	-30.572	-30.189	-29.806	-29.423	-29.041	-28.658	-28.275	-27.892	-27.509	-27.127	-26.744	-26.361	-25.978	-25.596	-25.213	-24.83	-24.447
-36.439	-36.124	-35.808	-35.492	-35.177	-34.861	-34.546	-34.23	-33.915	-33.599	-33.284	-32.968	-32.652	-32.337	-32.021	-31.706	-31.39	-31.075	-30.759	-30.443	-30.128	-29.812	-29.497	-29.181	-28.866	-28.55	-28.235	-27.919	-27.603	-27.288	-26.972	-26.657	-26.341	-26.026	-25.71	-25.394	-25.079	-24.763	-24.448	-24.132	-23.817	-23.501	-23.186	-22.87	-22.554	-22.239	-21.923	-21.608	-21.292	-20.977
-37.389	-37.069	-36.749	-36.429	-36.108	-35.788	-35.468	-35.148	-34.828	-34.507	-34.187	-33.867	-33.547	-33.226	-32.906	-32.586	-32.266	-31.946	-31.625	-31.305	-30.985	-30.665	-30.345	-30.024	-29.704	-29.384	-29.064	-28.743	-28.423	-28.103	-27.783	-27.463	-27.142	-26.822	-26.502	-26.182	-25.862	-25.541	-25.221	-24.901	-24.581	-24.26	-23.94	-23.62	-23.3	-22.98	-22.659	-22.339	-22.019	-21.699
-38.154	-37.826	-37.498	-37.171	-36.843	-36.515	-36.187	-35.86	-35.532	-35.204	-34.876	-34.549	-34.221	-33.893	-33.565	-33.238	-32.91	-32.582	-32.254	-31.927	-31.599	-31.271	-30.944	-30.616	-30.288	-29.96	-29.633	-29.305	-28.977	-28.649	-28.322	-27.994	-27.666	-27.338	-27.011	-26.683	-26.355	-26.027	-25.7	-25.372	-25.044	-24.716	-24.389	-24.061	-23.733	-23.406	-23.078	-22.75	-22.422	-22.095
-34.959	-34.671	-34.383	-34.095	-33.807	-33.519	-33.231	-32.943	-32.655	-32.367	-32.079	-31.79	-31.502	-31.214	-30.926	-30.638	-30.35	-30.062	-29.774	-29.486	-29.198	-28.91	-28.622	-28.334	-28.046	-27.758	-27.47	-27.182	-26.894	-26.606	-26.317	-26.029	-25.741	-25.453	-25.165	-24.877	-24.589	-24.301	-24.013	-23.725	-23.437	-23.149	-22.861	-22.573	-22.285	-21.997	-21.709	-21.421	-21.133	-20.844
-35.984	-35.675	-35.366	-35.057	-34.748	-34.439	-34.13	-33.821	-33.512	-33.203	-32.894	-32.585	-32.276	-31.967	-31.658	-31.35	-31.041	-30.732	-30.423	-30.114	-29.805	-29.496	-29.187	-28.878	-28.569	-28.26	-27.951	-27.642	-27.333	-27.024	-26.715	-26.406	-26.097	-25.788	-25.479	-25.17	-24.861	-24.552	-24.243	-23.934	-23.626	-23.317	-23.008	-22.699	-22.39	-22.081	-21.772	-21.463	-21.154	-20.845
-36.199	-35.892	-35.584	-35.277	-34.969	-34.661	-34.354	-34.046	-33.739	-33.431	-33.124	-32.816	-32.508	-32.201	-31.893	-31.586	-31.278	-30.971	-30.663	-30.355	-30.048	-29.74	-29.433	-29.125	-28.817	-28.51	-28.202	-27.895	-27.587	-27.28	-26.972	-26.664	-26.357	-26.049	-25.742	-25.434	-25.127	-24.819	-24.511	-24.204	-23.896	-23.589	-23.281	-22.974	-22.666	-22.358	-22.051	-21.743	-21.436	-21.128
-37.3	-36.984	-36.668	-36.352	-36.036	-35.72	-35.404	-35.088	-34.772	-34.456	-34.139	-33.823	-33.507	-33.191	-32.875	-32.559	-32.243	-31.927	-31.611	-31.295	-30.979	-30.663	-30.347	-30.031	-29.715	-29.399	-29.083	-28.767	-28.451	-28.135	-27.819	-27.503	-27.187	-26.871	-26.555	-26.239	-25.923	-25.607	-25.291	-24.975	-24.659	-24.343	-24.026	-23.71	-23.394	-23.078	-22.762	-22.446	-22.13	-21.814
-36.614	-36.312	-36.011	-35.709	-35.408	-35.106	-34.805	-34.503	-34.201	-33.9	-33.598	-33.297	-32.995	-32.694	-32.392	-32.09	-31.789	-31.487	-31.186	-30.884	-30.583	-30.281	-29.979	-29.678	-29.376	-29.075	-28.773	-28.472	-28.17	-27.868	-27.567	-27.265	-26.964	-26.662	-26.361	-26.059	-25.757	-25.456	-25.154	-24.853	-24.551	-24.25	-23.948	-23.647	-23.345	-23.043	-22.742	-22.44	-22.139	-21.837
-34.648	-34.361	-34.074	-33.787	-33.499	-33.212	-32.925	-32.638	-32.35	-32.063	-31.776	-31.489	-31.201	-30.914	-30.627	-30.34	-30.052	-29.765	-29.478	-29.191	-28.903	-28.616	-28.329	-28.042	-27.754	-27.467	-27.18	-26.893	-26.605	-26.318	-26.031	-25.743	-25.456	-25.169	-24.882	-24.594	-24.307	-24.02	-23.733	-23.445	-23.158	-22.871	-22.584	-22.296	-22.009	-21.722	-21.435	-21.147	-20.86	-20.573
-37.574	-37.248	-36.922	-36.595	-36.269	-35.943	-35.616	-35.29	-34.964	-34.638	-34.311	-33.985	-33.659	-33.333	-33.006	-32.68	-32.354	-32.028	-31.701	-31.375	-31.049	-30.722	-30.396	-30.07	-29.744	-29.417	-29.091	-28.765	-28.439	-28.112	-27.786	-27.46	-27.134	-26.807	-26.481	-26.155	-25.829	-25.502	-25.176	-24.85	-24.523	-24.197	-23.871	-23.545	-23.218	-22.892	-22.566	-22.24	-21.913	-21.587
-32.801	-32.533	-32.265	-31.998	-31.73	-31.462	-31.194	-30.926	-30.659	-30.391	-30.123	-29.855	-29.588	-29.32	-29.052	-28.784	-28.516	-28.249	-27.981	-27.713	-27.445	-27.177	-26.91	-26.642	-26.374	-26.106	-25.838	-25.571	-25.303	-25.035	-24.767	-24.5	-24.232	-23.964	-23.696	-23.428	-23.161	-22.893	-22.625	-22.357	-22.089	-21.822	-21.554	-21.286	-21.018	-20.75	-20.483	-20.215	-19.947	-19.679
-36.29	-35.981	-35.671	-35.362	-35.052	-34.742	-34.433	-34.123	-33.814	-33.504	-33.195	-32.885	-32.576	-32.266	-31.956	-31.647	-31.337	-31.028	-30.718	-30.409	-30.099	-29.79	-29.48	-29.17	-28.861	-28.551	-28.242	-27.932	-27.623	-27.313	-27.004	-26.694	-26.384	-26.075	-25.765	-25.456	-25.146	-24.837	-24.527	-24.218	-23.908	-23.598	-23.289	-22.979	-22.67	-22.36	-22.051	-21.741	-21.432	-21.122
-38.004	-37.677	-37.35	-37.023	-36.696	-36.369	-36.042	-35.715	-35.389	-35.062	-34.735	-34.408	-34.081	-33.754	-33.427	-33.1	-32.773	-32.446	-32.119	-31.792	-31.465	-31.139	-30.812	-30.485	-30.158	-29.831	-29.504	-29.177	-28.85	-28.523	-28.196	-27.869	-27.542	-27.215	-26.889	-26.562	-26.235	-25.908	-25.581	-25.254	-24.927	-24.6	-24.273	-23.946	-23.619	-23.292	-22.965	-22.638	-22.312	-21.985
-35.138	-34.844	-34.55	-34.256	-33.962	-33.668	-33.374	-33.08	-32.786	-32.492	-32.198	-31.904	-31.61	-31.316	-31.022	-30.728	-30.434	-30.14	-29.846	-29.552	-29.258	-28.964	-28.67	-28.376	-28.082	-27.788	-27.493	-27.199	-26.905	-26.611	-26.317	-26.023	-25.729	-25.435	-25.141	-24.847	-24.553	-24.259	-23.965	-23.671	-23.377	-23.083	-22.789	-22.495	-22.201	-21.907	-21.613	-21.319	-21.025	-20.731
-42.369	-42	-41.631	-41.262	-40.892	-40.523	-40.154	-39.785	-39.416	-39.047	-38.677	-38.308	-37.939	-37.57	-37.201	-36.832	-36.462	-36.093	-35.724	-35.355	-34.986	-34.617	-34.247	-33.878	-33.509	-33.14	-32.771	-32.402	-32.032	-31.663	-31.294	-30.925	-30.556	-30.187	-29.818	-29.448	-29.079	-28.71	-28.341	-27.972	-27.603	-27.233	-26.864	-26.495	-26.126	-25.757	-25.388	-25.018	-24.649	-24.28
-34.094	-33.812	-33.531	-33.25	-32.968	-32.687	-32.405	-32.124	-31.843	-31.561	-31.28	-30.999	-30.717	-30.436	-30.154	-29.873	-29.592	-29.31	-29.029	-28.748	-28.466	-28.185	-27.903	-27.622	-27.341	-27.059	-26.778	-26.496	-26.215	-25.934	-25.652	-25.371	-25.09	-24.808	-24.527	-24.245	-23.964	-23.683	-23.401	-23.12	-22.839	-22.557	-22.276	-21.994	-21.713	-21.432	-21.15	-20.869	-20.588	-20.306
-32.842	-32.571	-32.3	-32.029	-31.757	-31.486	-31.215	-30.944	-30.672	-30.401	-30.13	-29.858	-29.587	-29.316	-29.045	-28.773	-28.502	-28.231	-27.959	-27.688	-27.417	-27.146	-26.874	-26.603	-26.332	-26.06	-25.789	-25.518	-25.247	-24.975	-24.704	-24.433	-24.162	-23.89	-23.619	-23.348	-23.076	-22.805	-22.534	-22.263	-21.991	-21.72	-21.449	-21.177	-20.906	-20.635	-20.364	-20.092	-19.821	-19.55
-32.885	-32.618	-32.352	-32.085	-31.818	-31.551	-31.284	-31.018	-30.751	-30.484	-30.217	-29.951	-29.684	-29.417	-29.15	-28.883	-28.617	-28.35	-28.083	-27.816	-27.549	-27.283	-27.016	-26.749	-26.482	-26.216	-25.949	-25.682	-25.415	-25.148	-24.882	-24.615	-24.348	-24.081	-23.814	-23.548	-23.281	-23.014	-22.747	-22.481	-22.214	-21.947	-21.68	-21.413	-21.147	-20.88	-20.613	-20.346	-20.08	-19.813
-46.317	-45.91	-45.502	-45.095	-44.688	-44.281	-43.874	-43.467	-43.06	-42.653	-42.246	-41.839	-41.432	-41.025	-40.618	-40.211	-39.804	-39.397	-38.99	-38.582	-38.175	-37.768	-37.361	-36.954	-36.547	-36.14	-35.733	-35.326	-34.919	-34.512	-34.105	-33.698	-33.291	-32.884	-32.477	-32.07	-31.662	-31.255	-30.848	-30.441	-30.034	-29.627	-29.22	-28.813	-28.406	-27.999	-27.592	-27.185	-26.778	-26.371
-38.571	-38.246	-37.92	-37.595	-37.27	-36.944	-36.619	-36.293	-35.968	-35.642	-35.317	-34.992	-34.666	-34.341	-34.015	-33.69	-33.365	-33.039	-32.714	-32.388	-32.063	-31.737	-31.412	-31.087	-30.761	-30.436	-30.11	-29.785	-29.459	-29.134	-28.809	-28.483	-28.158	-27.832	-27.507	-27.182	-26.856	-26.531	-26.205	-25.88	-25.554	-25.229	-24.904	-24.578	-24.253	-23.927	-23.602	-23.276	-22.951	-22.626
-35.009	-34.713	-34.416	-34.12	-33.824	-33.527	-33.231	-32.935	-32.639	-32.342	-32.046	-31.75	-31.454	-31.157	-30.861	-30.565	-30.268	-29.972	-29.676	-29.38	-29.083	-28.787	-28.491	-28.195	-27.898	-27.602	-27.306	-27.009	-26.713	-26.417	-26.121	-25.824	-25.528	-25.232	-24.936	-24.639	-24.343	-24.047	-23.751	-23.454	-23.158	-22.862	-22.565	-22.269	-21.973	-21.677	-21.38	-21.084	-20.788	-20.492
-39.981	-39.629	-39.277	-38.925	-38.573	-38.221	-37.869	-37.517	-37.166	-36.814	-36.462	-36.11	-35.758	-35.406	-35.054	-34.702	-34.351	-33.999	-33.647	-33.295	-32.943	-32.591	-32.239	-31.887	-31.535	-31.184	-30.832	-30.48	-30.128	-29.776	-29.424	-29.072	-28.72	-28.369	-28.017	-27.665	-27.313	-26.961	-26.609	-26.257	-25.905	-25.553	-25.202	-24.85	-24.498	-24.146	-23.794	-23.442	-23.09	-22.738
-38.808	-38.469	-38.13	-37.791	-37.452	-37.113	-36.774	-36.435	-36.096	-35.757	-35.418	-35.079	-34.74	-34.401	-34.062	-33.723	-33.384	-33.045	-32.706	-32.368	-32.029	-31.69	-31.351	-31.012	-30.673	-30.334	-29.995	-29.656	-29.317	-28.978	-28.639	-28.3	-27.961	-27.622	-27.283	-26.944	-26.605	-26.266	-25.927	-25.588	-25.249	-24.91	-24.571	-24.232	-23.893	-23.554	-23.215	-22.876	-22.537	-22.198
-35.062	-34.773	-34.483	-34.193	-33.903	-33.614	-33.324	-33.034	-32.744	-32.454	-32.165	-31.875	-31.585	-31.295	-31.006	-30.716	-30.426	-30.136	-29.846	-29.557	-29.267	-28.977	-28.687	-28.398	-28.108	-27.818	-27.528	-27.238	-26.949	-26.659	-26.369	-26.079	-25.79	-25.5	-25.21	-24.92	-24.63	-24.341	-24.051	-23.761	-23.471	-23.182	-22.892	-22.602	-22.312	-22.022	-21.733	-21.443	-21.153	-20.863
-30.938	-30.687	-30.435	-30.184	-29.932	-29.681	-29.429	-29.178	-28.926	-28.675	-28.423	-28.172	-27.92	-27.668	-27.417	-27.165	-26.914	-26.662	-26.411	-26.159	-25.908	-25.656	-25.405	-25.153	-24.902	-24.65	-24.399	-24.147	-23.896	-23.644	-23.393	-23.141	-22.89	-22.638	-22.387	-22.135	-21.884	-21.632	-21.381	-21.129	-20.878	-20.626	-20.375	-20.123	-19.872	-19.62	-19.369	-19.117	-18.866	-18.614
-38.164	-37.826	-37.489	-37.152	-36.814	-36.477	-36.139	-35.802	-35.465	-35.127	-34.79	-34.452	-34.115	-33.778	-33.44	-33.103	-32.765	-32.428	-32.091	-31.753	-31.416	-31.078	-30.741	-30.404	-30.066	-29.729	-29.392	-29.054	-28.717	-28.379	-28.042	-27.705	-27.367	-27.03	-26.692	-26.355	-26.018	-25.68	-25.343	-25.005	-24.668	-24.331	-23.993	-23.656	-23.318	-22.981	-22.644	-22.306	-21.969	-21.631
-44.796	-44.411	-44.026	-43.641	-43.256	-42.871	-42.486	-42.101	-41.716	-41.331	-40.946	-40.561	-40.176	-39.791	-39.406	-39.021	-38.636	-38.251	-37.866	-37.481	-37.096	-36.711	-36.326	-35.942	-35.557	-35.172	-34.787	-34.402	-34.017	-33.632	-33.247	-32.862	-32.477	-32.092	-31.707	-31.322	-30.937	-30.552	-30.167	-29.782	-29.397	-29.012	-28.627	-28.242	-27.857	-27.472	-27.087	-26.702	-26.317	-25.932
-33.388	-33.109	-32.83	-32.55	-32.271	-31.991	-31.712	-31.433	-31.153	-30.874	-30.594	-30.315	-30.036	-29.756	-29.477	-29.197	-28.918	-28.639	-28.359	-28.08	-27.8	-27.521	-27.242	-26.962	-26.683	-26.403	-26.124	-25.845	-25.565	-25.286	-25.006	-24.727	-24.448	-24.168	-23.889	-23.609	-23.33	-23.051	-22.771	-22.492	-22.212	-21.933	-21.654	-21.374	-21.095	-20.815	-20.536	-20.257	-19.977	-19.698
-33.805	-33.521	-33.237	-32.952	-32.668	-32.384	-32.1	-31.816	-31.531	-31.247	-30.963	-30.679	-30.395	-30.11	-29.826	-29.542	-29.258	-28.974	-28.69	-28.405	-28.121	-27.837	-27.553	-27.269	-26.984	-26.7	-26.416	-26.132	-25.848	-25.564	-25.279	-24.995	-24.711	-24.427	-24.143	-23.858	-23.574	-23.29	-23.006	-22.722	-22.437	-22.153	-21.869	-21.585	-21.301	-21.017	-20.732	-20.448	-20.164	-19.88
-38.413	-38.081	-37.749	-37.418	-37.086	-36.754	-36.422	-36.09	-35.759	-35.427	-35.095	-34.763	-34.431	-34.099	-33.768	-33.436	-33.104	-32.772	-32.44	-32.109	-31.777	-31.445	-31.113	-30.781	-30.449	-30.118	-29.786	-29.454	-29.122	-28.79	-28.459	-28.127	-27.795	-27.463	-27.131	-26.799	-26.468	-26.136	-25.804	-25.472	-25.14	-24.809	-24.477	-24.145	-23.813	-23.481	-23.149	-22.818	-22.486	-22.154
-36.794	-36.488	-36.181	-35.875	-35.569	-35.262	-34.956	-34.649	-34.343	-34.036	-33.73	-33.424	-33.117	-32.811	-32.504	-32.198	-31.892	-31.585	-31.279	-30.972	-30.666	-30.359	-30.053	-29.747	-29.44	-29.134	-28.827	-28.521	-28.214	-27.908	-27.602	-27.295	-26.989	-26.682	-26.376	-26.069	-25.763	-25.457	-25.15	-24.844	-24.537	-24.231	-23.924	-23.618	-23.312	-23.005	-22.699	-22.392	-22.086	-21.78
-33.269	-32.992	-32.716	-32.44	-32.163	-31.887	-31.611	-31.335	-31.058	-30.782	-30.506	-30.23	-29.953	-29.677	-29.401	-29.124	-28.848	-28.572	-28.296	-28.019	-27.743	-27.467	-27.191	-26.914	-26.638	-26.362	-26.085	-25.809	-25.533	-25.257	-24.98	-24.704	-24.428	-24.152	-23.875	-23.599	-23.323	-23.046	-22.77	-22.494	-22.218	-21.941	-21.665	-21.389	-21.113	-20.836	-20.56	-20.284	-20.008	-19.731
-32.967	-32.698	-32.429	-32.16	-31.891	-31.622	-31.353	-31.084	-30.814	-30.545	-30.276	-30.007	-29.738	-29.469	-29.2	-28.931	-28.662	-28.392	-28.123	-27.854	-27.585	-27.316	-27.047	-26.778	-26.509	-26.24	-25.971	-25.701	-25.432	-25.163	-24.894	-24.625	-24.356	-24.087	-23.818	-23.549	-23.279	-23.01	-22.741	-22.472	-22.203	-21.934	-21.665	-21.396	-21.127	-20.858	-20.588	-20.319	-20.05	-19.781
-35.829	-35.516	-35.203	-34.89	-34.577	-34.264	-33.951	-33.638	-33.324	-33.011	-32.698	-32.385	-32.072	-31.759	-31.446	-31.133	-30.82	-30.507	-30.194	-29.88	-29.567	-29.254	-28.941	-28.628	-28.315	-28.002	-27.689	-27.376	-27.063	-26.75	-26.436	-26.123	-25.81	-25.497	-25.184	-24.871	-24.558	-24.245	-23.932	-23.619	-23.306	-22.992	-22.679	-22.366	-22.053	-21.74	-21.427	-21.114	-20.801	-20.488
-40.199	-39.851	-39.503	-39.155	-38.806	-38.458	-38.11	-37.762	-37.414	-37.066	-36.718	-36.37	-36.022	-35.674	-35.326	-34.977	-34.629	-34.281	-33.933	-33.585	-33.237	-32.889	-32.541	-32.193	-31.845	-31.496	-31.148	-30.8	-30.452	-30.104	-29.756	-29.408	-29.06	-28.712	-28.364	-28.016	-27.667	-27.319	-26.971	-26.623	-26.275	-25.927	-25.579	-25.231	-24.883	-24.535	-24.187	-23.838	-23.49	-23.142
-35.918	-35.615	-35.313	-35.011	-34.708	-34.406	-34.103	-33.801	-33.499	-33.196	-32.894	-32.591	-32.289	-31.987	-31.684	-31.382	-31.079	-30.777	-30.475	-30.172	-29.87	-29.567	-29.265	-28.963	-28.66	-28.358	-28.055	-27.753	-27.451	-27.148	-26.846	-26.543	-26.241	-25.939	-25.636	-25.334	-25.031	-24.729	-24.427	-24.124	-23.822	-23.519	-23.217	-22.915	-22.612	-22.31	-22.007	-21.705	-21.403	-21.1
-31.21	-30.954	-30.697	-30.441	-30.184	-29.928	-29.672	-29.415	-29.159	-28.903	-28.646	-28.39	-28.133	-27.877	-27.621	-27.364	-27.108	-26.851	-26.595	-26.339	-26.082	-25.826	-25.57	-25.313	-25.057	-24.8	-24.544	-24.288	-24.031	-23.775	-23.518	-23.262	-23.006	-22.749	-22.493	-22.237	-21.98	-21.724	-21.467	-21.211	-20.955	-20.698	-20.442	-20.186	-19.929	-19.673	-19.416	-19.16	-18.904	-18.647
-43.664	-43.277	-42.891	-42.505	-42.119	-41.732	-41.346	-40.96	-40.574	-40.187	-39.801	-39.415	-39.029	-38.643	-38.256	-37.87	-37.484	-37.098	-36.711	-36.325	-35.939	-35.553	-35.166	-34.78	-34.394	-34.008	-33.622	-33.235	-32.849	-32.463	-32.077	-31.69	-31.304	-30.918	-30.532	-30.145	-29.759	-29.373	-28.987	-28.6	-28.214	-27.828	-27.442	-27.056	-26.669	-26.283	-25.897	-25.511	-25.124	-24.738
-58.407	-57.86	-57.313	-56.767	-56.22	-55.673	-55.126	-54.579	-54.032	-53.485	-52.938	-52.391	-51.845	-51.298	-50.751	-50.204	-49.657	-49.11	-48.563	-48.016	-47.469	-46.923	-46.376	-45.829	-45.282	-44.735	-44.188	-43.641	-43.094	-42.547	-42.001	-41.454	-40.907	-40.36	-39.813	-39.266	-38.719	-38.172	-37.625	-37.079	-36.532	-35.985	-35.438	-34.891	-34.344	-33.797	-33.25	-32.703	-32.157	-31.61
-33.278	-33.003	-32.727	-32.452	-32.176	-31.901	-31.625	-31.35	-31.074	-30.799	-30.523	-30.248	-29.972	-29.697	-29.422	-29.146	-28.871	-28.595	-28.32	-28.044	-27.769	-27.493	-27.218	-26.942	-26.667	-26.391	-26.116	-25.84	-25.565	-25.289	-25.014	-24.739	-24.463	-24.188	-23.912	-23.637	-23.361	-23.086	-22.81	-22.535	-22.259	-21.984	-21.708	-21.433	-21.157	-20.882	-20.606	-20.331	-20.056	-19.78
-35.176	-34.88	-34.583	-34.286	-33.99	-33.693	-33.396	-33.1	-32.803	-32.506	-32.21	-31.913	-31.616	-31.319	-31.023	-30.726	-30.429	-30.133	-29.836	-29.539	-29.243	-28.946	-28.649	-28.353	-28.056	-27.759	-27.463	-27.166	-26.869	-26.573	-26.276	-25.979	-25.682	-25.386	-25.089	-24.792	-24.496	-24.199	-23.902	-23.606	-23.309	-23.012	-22.716	-22.419	-22.122	-21.826	-21.529	-21.232	-20.936	-20.639
-38.574	-38.235	-37.897	-37.559	-37.22	-36.882	-36.544	-36.206	-35.867	-35.529	-35.191	-34.852	-34.514	-34.176	-33.838	-33.499	-33.161	-32.823	-32.484	-32.146	-31.808	-31.47	-31.131	-30.793	-30.455	-30.116	-29.778	-29.44	-29.102	-28.763	-28.425	-28.087	-27.748	-27.41	-27.072	-26.734	-26.395	-26.057	-25.719	-25.38	-25.042	-24.704	-24.366	-24.027	-23.689	-23.351	-23.012	-22.674	-22.336	-21.998
-39.271	-38.93	-38.589	-38.248	-37.907	-37.566	-37.224	-36.883	-36.542	-36.201	-35.86	-35.519	-35.177	-34.836	-34.495	-34.154	-33.813	-33.472	-33.131	-32.789	-32.448	-32.107	-31.766	-31.425	-31.084	-30.743	-30.401	-30.06	-29.719	-29.378	-29.037	-28.696	-28.355	-28.013	-27.672	-27.331	-26.99	-26.649	-26.308	-25.966	-25.625	-25.284	-24.943	-24.602	-24.261	-23.92	-23.578	-23.237	-22.896	-22.555
-39.4	-39.059	-38.719	-38.378	-38.037	-37.696	-37.356	-37.015	-36.674	-36.334	-35.993	-35.652	-35.311	-34.971	-34.63	-34.289	-33.948	-33.608	-33.267	-32.926	-32.585	-32.245	-31.904	-31.563	-31.222	-30.882	-30.541	-30.2	-29.86	-29.519	-29.178	-28.837	-28.497	-28.156	-27.815	-27.474	-27.134	-26.793	-26.452	-26.111	-25.771	-25.43	-25.089	-24.749	-24.408	-24.067	-23.726	-23.386	-23.045	-22.704
-39.112	-38.794	-38.476	-38.158	-37.84	-37.522	-37.204	-36.887	-36.569	-36.251	-35.933	-35.615	-35.297	-34.979	-34.661	-34.343	-34.025	-33.707	-33.389	-33.071	-32.753	-32.435	-32.117	-31.799	-31.481	-31.163	-30.845	-30.527	-30.209	-29.892	-29.574	-29.256	-28.938	-28.62	-28.302	-27.984	-27.666	-27.348	-27.03	-26.712	-26.394	-26.076	-25.758	-25.44	-25.122	-24.804	-24.486	-24.168	-23.85	-23.532
-34.156	-33.867	-33.578	-33.289	-33.001	-32.712	-32.423	-32.134	-31.845	-31.557	-31.268	-30.979	-30.69	-30.401	-30.113	-29.824	-29.535	-29.246	-28.957	-28.669	-28.38	-28.091	-27.802	-27.513	-27.225	-26.936	-26.647	-26.358	-26.069	-25.781	-25.492	-25.203	-24.914	-24.625	-24.337	-24.048	-23.759	-23.47	-23.181	-22.893	-22.604	-22.315	-22.026	-21.737	-21.449	-21.16	-20.871	-20.582	-20.293	-20.004
-33.442	-33.165	-32.889	-32.612	-32.336	-32.059	-31.783	-31.506	-31.23	-30.953	-30.676	-30.4	-30.123	-29.847	-29.57	-29.294	-29.017	-28.741	-28.464	-28.188	-27.911	-27.635	-27.358	-27.081	-26.805	-26.528	-26.252	-25.975	-25.699	-25.422	-25.146	-24.869	-24.593	-24.316	-24.04	-23.763	-23.486	-23.21	-22.933	-22.657	-22.38	-22.104	-21.827	-21.551	-21.274	-20.998	-20.721	-20.445	-20.168	-19.891
-35.265	-34.963	-34.661	-34.359	-34.057	-33.754	-33.452	-33.15	-32.848	-32.546	-32.244	-31.942	-31.64	-31.338	-31.036	-30.733	-30.431	-30.129	-29.827	-29.525	-29.223	-28.921	-28.619	-28.317	-28.015	-27.712	-27.41	-27.108	-26.806	-26.504	-26.202	-25.9	-25.598	-25.296	-24.994	-24.691	-24.389	-24.087	-23.785	-23.483	-23.181	-22.879	-22.577	-22.275	-21.973	-21.67	-21.368	-21.066	-20.764	-20.462
-31.479	-31.216	-30.952	-30.688	-30.424	-30.16	-29.896	-29.632	-29.368	-29.104	-28.84	-28.577	-28.313	-28.049	-27.785	-27.521	-27.257	-26.993	-26.729	-26.465	-26.202	-25.938	-25.674	-25.41	-25.146	-24.882	-24.618	-24.354	-24.09	-23.827	-23.563	-23.299	-23.035	-22.771	-22.507	-22.243	-21.979	-21.715	-21.451	-21.188	-20.924	-20.66	-20.396	-20.132	-19.868	-19.604	-19.34	-19.076	-18.813	-18.549
-38.058	-37.735	-37.411	-37.088	-36.764	-36.441	-36.117	-35.794	-35.471	-35.147	-34.824	-34.5	-34.177	-33.853	-33.53	-33.207	-32.883	-32.56	-32.236	-31.913	-31.589	-31.266	-30.943	-30.619	-30.296	-29.972	-29.649	-29.325	-29.002	-28.679	-28.355	-28.032	-27.708	-27.385	-27.061	-26.738	-26.415	-26.091	-25.768	-25.444	-25.121	-24.797	-24.474	-24.151	-23.827	-23.504	-23.18	-22.857	-22.533	-22.21
-36.801	-36.49	-36.18	-35.869	-35.558	-35.248	-34.937	-34.626	-34.316	-34.005	-33.695	-33.384	-33.073	-32.763	-32.452	-32.141	-31.831	-31.52	-31.21	-30.899	-30.588	-30.278	-29.967	-29.656	-29.346	-29.035	-28.724	-28.414	-28.103	-27.793	-27.482	-27.171	-26.861	-26.55	-26.239	-25.929	-25.618	-25.307	-24.997	-24.686	-24.376	-24.065	-23.754	-23.444	-23.133	-22.822	-22.512	-22.201	-21.891	-21.58
-34.839	-34.545	-34.252	-33.959	-33.665	-33.372	-33.079	-32.785	-32.492	-32.199	-31.905	-31.612	-31.319	-31.025	-30.732	-30.439	-30.145	-29.852	-29.559	-29.265	-28.972	-28.679	-28.385	-28.092	-27.799	-27.505	-27.212	-26.919	-26.625	-26.332	-26.039	-25.745	-25.452	-25.159	-24.865	-24.572	-24.279	-23.985	-23.692	-23.399	-23.105	-22.812	-22.519	-22.225	-21.932	-21.638	-21.345	-21.052	-20.758	-20.465
-37.49	-37.169	-36.848	-36.528	-36.207	-35.886	-35.566	-35.245	-34.925	-34.604	-34.283	-33.963	-33.642	-33.322	-33.001	-32.68	-32.36	-32.039	-31.718	-31.398	-31.077	-30.757	-30.436	-30.115	-29.795	-29.474	-29.154	-28.833	-28.512	-28.192	-27.871	-27.55	-27.23	-26.909	-26.589	-26.268	-25.947	-25.627	-25.306	-24.986	-24.665	-24.344	-24.024	-23.703	-23.382	-23.062	-22.741	-22.421	-22.1	-21.779
-34.985	-34.694	-34.403	-34.112	-33.821	-33.53	-33.239	-32.948	-32.657	-32.366	-32.075	-31.784	-31.493	-31.202	-30.911	-30.619	-30.328	-30.037	-29.746	-29.455	-29.164	-28.873	-28.582	-28.291	-28	-27.709	-27.418	-27.127	-26.836	-26.545	-26.254	-25.963	-25.671	-25.38	-25.089	-24.798	-24.507	-24.216	-23.925	-23.634	-23.343	-23.052	-22.761	-22.47	-22.179	-21.888	-21.597	-21.306	-21.015	-20.723
-46.414	-46.002	-45.589	-45.177	-44.764	-44.351	-43.939	-43.526	-43.114	-42.701	-42.288	-41.876	-41.463	-41.051	-40.638	-40.225	-39.813	-39.4	-38.988	-38.575	-38.162	-37.75	-37.337	-36.925	-36.512	-36.099	-35.687	-35.274	-34.862	-34.449	-34.036	-33.624	-33.211	-32.799	-32.386	-31.973	-31.561	-31.148	-30.736	-30.323	-29.91	-29.498	-29.085	-28.673	-28.26	-27.847	-27.435	-27.022	-26.61	-26.197
-40.386	-40.035	-39.684	-39.333	-38.983	-38.632	-38.281	-37.93	-37.579	-37.228	-36.878	-36.527	-36.176	-35.825	-35.474	-35.123	-34.772	-34.422	-34.071	-33.72	-33.369	-33.018	-32.667	-32.317	-31.966	-31.615	-31.264	-30.913	-30.562	-30.212	-29.861	-29.51	-29.159	-28.808	-28.457	-28.106	-27.756	-27.405	-27.054	-26.703	-26.352	-26.001	-25.651	-25.3	-24.949	-24.598	-24.247	-23.896	-23.546	-23.195
-43.236	-42.854	-42.473	-42.091	-41.709	-41.327	-40.945	-40.563	-40.181	-39.799	-39.417	-39.036	-38.654	-38.272	-37.89	-37.508	-37.126	-36.744	-36.362	-35.981	-35.599	-35.217	-34.835	-34.453	-34.071	-33.689	-33.307	-32.925	-32.544	-32.162	-31.78	-31.398	-31.016	-30.634	-30.252	-29.87	-29.489	-29.107	-28.725	-28.343	-27.961	-27.579	-27.197	-26.815	-26.433	-26.052	-25.67	-25.288	-24.906	-24.524
-40.401	-40.049	-39.698	-39.346	-38.995	-38.644	-38.292	-37.941	-37.589	-37.238	-36.887	-36.535	-36.184	-35.833	-35.481	-35.13	-34.778	-34.427	-34.076	-33.724	-33.373	-33.021	-32.67	-32.319	-31.967	-31.616	-31.265	-30.913	-30.562	-30.21	-29.859	-29.508	-29.156	-28.805	-28.453	-28.102	-27.751	-27.399	-27.048	-26.696	-26.345	-25.994	-25.642	-25.291	-24.94	-24.588	-24.237	-23.885	-23.534	-23.183
-33.526	-33.242	-32.959	-32.676	-32.392	-32.109	-31.826	-31.543	-31.259	-30.976	-30.693	-30.409	-30.126	-29.843	-29.559	-29.276	-28.993	-28.71	-28.426	-28.143	-27.86	-27.576	-27.293	-27.01	-26.726	-26.443	-26.16	-25.877	-25.593	-25.31	-25.027	-24.743	-24.46	-24.177	-23.893	-23.61	-23.327	-23.043	-22.76	-22.477	-22.194	-21.91	-21.627	-21.344	-21.06	-20.777	-20.494	-20.21	-19.927	-19.644
-32.049	-31.78	-31.511	-31.242	-30.973	-30.705	-30.436	-30.167	-29.898	-29.629	-29.36	-29.091	-28.823	-28.554	-28.285	-28.016	-27.747	-27.478	-27.209	-26.94	-26.672	-26.403	-26.134	-25.865	-25.596	-25.327	-25.058	-24.79	-24.521	-24.252	-23.983	-23.714	-23.445	-23.176	-22.908	-22.639	-22.37	-22.101	-21.832	-21.563	-21.294	-21.025	-20.757	-20.488	-20.219	-19.95	-19.681	-19.412	-19.143	-18.875
-37.254	-36.937	-36.62	-36.303	-35.986	-35.669	-35.352	-35.035	-34.718	-34.401	-34.084	-33.767	-33.45	-33.134	-32.817	-32.5	-32.183	-31.866	-31.549	-31.232	-30.915	-30.598	-30.281	-29.964	-29.647	-29.33	-29.013	-28.696	-28.379	-28.062	-27.746	-27.429	-27.112	-26.795	-26.478	-26.161	-25.844	-25.527	-25.21	-24.893	-24.576	-24.259	-23.942	-23.625	-23.308	-22.991	-22.674	-22.358	-22.041	-21.724
-34.96	-34.664	-34.367	-34.071	-33.775	-33.479	-33.182	-32.886	-32.59	-32.294	-31.997	-31.701	-31.405	-31.109	-30.812	-30.516	-30.22	-29.924	-29.627	-29.331	-29.035	-28.739	-28.442	-28.146	-27.85	-27.554	-27.257	-26.961	-26.665	-26.369	-26.072	-25.776	-25.48	-25.184	-24.887	-24.591	-24.295	-23.999	-23.702	-23.406	-23.11	-22.814	-22.517	-22.221	-21.925	-21.629	-21.332	-21.036	-20.74	-20.444
-39.695	-39.349	-39.003	-38.657	-38.311	-37.965	-37.619	-37.273	-36.927	-36.581	-36.235	-35.889	-35.543	-35.197	-34.851	-34.505	-34.159	-33.813	-33.467	-33.121	-32.775	-32.429	-32.083	-31.738	-31.392	-31.046	-30.7	-30.354	-30.008	-29.662	-29.316	-28.97	-28.624	-28.278	-27.932	-27.586	-27.24	-26.894	-26.548	-26.202	-25.856	-25.51	-25.164	-24.818	-24.472	-24.126	-23.781	-23.435	-23.089	-22.743
-32.901	-32.624	-32.347	-32.07	-31.793	-31.516	-31.239	-30.962	-30.685	-30.408	-30.131	-29.854	-29.577	-29.3	-29.024	-28.747	-28.47	-28.193	-27.916	-27.639	-27.362	-27.085	-26.808	-26.531	-26.254	-25.977	-25.7	-25.423	-25.146	-24.869	-24.592	-24.315	-24.038	-23.761	-23.484	-23.207	-22.93	-22.653	-22.376	-22.099	-21.822	-21.545	-21.268	-20.991	-20.714	-20.437	-20.16	-19.883	-19.606	-19.329
-34.675	-34.379	-34.083	-33.788	-33.492	-33.196	-32.901	-32.605	-32.309	-32.014	-31.718	-31.422	-31.127	-30.831	-30.535	-30.24	-29.944	-29.648	-29.353	-29.057	-28.761	-28.466	-28.17	-27.874	-27.579	-27.283	-26.987	-26.692	-26.396	-26.1	-25.805	-25.509	-25.214	-24.918	-24.622	-24.327	-24.031	-23.735	-23.44	-23.144	-22.848	-22.553	-22.257	-21.961	-21.666	-21.37	-21.074	-20.779	-20.483	-20.187
-37.386	-37.066	-36.745	-36.425	-36.105	-35.784	-35.464	-35.144	-34.823	-34.503	-34.183	-33.862	-33.542	-33.222	-32.901	-32.581	-32.261	-31.94	-31.62	-31.3	-30.979	-30.659	-30.339	-30.018	-29.698	-29.378	-29.057	-28.737	-28.417	-28.096	-27.776	-27.455	-27.135	-26.815	-26.494	-26.174	-25.854	-25.533	-25.213	-24.893	-24.572	-24.252	-23.932	-23.611	-23.291	-22.971	-22.65	-22.33	-22.01	-21.689
-34.691	-34.399	-34.106	-33.814	-33.522	-33.229	-32.937	-32.645	-32.352	-32.06	-31.768	-31.475	-31.183	-30.891	-30.598	-30.306	-30.014	-29.721	-29.429	-29.137	-28.844	-28.552	-28.26	-27.967	-27.675	-27.383	-27.09	-26.798	-26.506	-26.213	-25.921	-25.629	-25.336	-25.044	-24.752	-24.459	-24.167	-23.875	-23.582	-23.29	-22.998	-22.705	-22.413	-22.121	-21.828	-21.536	-21.244	-20.951	-20.659	-20.367
-35.853	-35.555	-35.257	-34.958	-34.66	-34.362	-34.064	-33.765	-33.467	-33.169	-32.871	-32.572	-32.274	-31.976	-31.678	-31.379	-31.081	-30.783	-30.485	-30.186	-29.888	-29.59	-29.292	-28.994	-28.695	-28.397	-28.099	-27.801	-27.502	-27.204	-26.906	-26.608	-26.309	-26.011	-25.713	-25.415	-25.116	-24.818	-24.52	-24.222	-23.923	-23.625	-23.327	-23.029	-22.73	-22.432	-22.134	-21.836	-21.537	-21.239
-35.567	-35.267	-34.967	-34.666	-34.366	-34.066	-33.765	-33.465	-33.165	-32.864	-32.564	-32.264	-31.963	-31.663	-31.363	-31.062	-30.762	-30.462	-30.161	-29.861	-29.56	-29.26	-28.96	-28.659	-28.359	-28.059	-27.758	-27.458	-27.158	-26.857	-26.557	-26.257	-25.956	-25.656	-25.356	-25.055	-24.755	-24.455	-24.154	-23.854	-23.553	-23.253	-22.953	-22.652	-22.352	-22.052	-21.751	-21.451	-21.151	-20.85
-35.583	-35.27	-34.957	-34.643	-34.33	-34.016	-33.703	-33.389	-33.076	-32.762	-32.449	-32.136	-31.822	-31.509	-31.195	-30.882	-30.568	-30.255	-29.942	-29.628	-29.315	-29.001	-28.688	-28.374	-28.061	-27.747	-27.434	-27.121	-26.807	-26.494	-26.18	-25.867	-25.553	-25.24	-24.927	-24.613	-24.3	-23.986	-23.673	-23.359	-23.046	-22.732	-22.419	-22.106	-21.792	-21.479	-21.165	-20.852	-20.538	-20.225
-39.577	-39.234	-38.891	-38.548	-38.206	-37.863	-37.52	-37.177	-36.835	-36.492	-36.149	-35.806	-35.464	-35.121	-34.778	-34.435	-34.093	-33.75	-33.407	-33.064	-32.722	-32.379	-32.036	-31.693	-31.351	-31.008	-30.665	-30.322	-29.98	-29.637	-29.294	-28.951	-28.609	-28.266	-27.923	-27.58	-27.238	-26.895	-26.552	-26.209	-25.867	-25.524	-25.181	-24.838	-24.496	-24.153	-23.81	-23.467	-23.125	-22.782
-40.095	-39.749	-39.403	-39.056	-38.71	-38.364	-38.017	-37.671	-37.325	-36.979	-36.632	-36.286	-35.94	-35.593	-35.247	-34.901	-34.555	-34.208	-33.862	-33.516	-33.169	-32.823	-32.477	-32.131	-31.784	-31.438	-31.092	-30.745	-30.399	-30.053	-29.706	-29.36	-29.014	-28.668	-28.321	-27.975	-27.629	-27.282	-26.936	-26.59	-26.244	-25.897	-25.551	-25.205	-24.858	-24.512	-24.166	-23.819	-23.473	-23.127
-33.601	-33.322	-33.043	-32.765	-32.486	-32.207	-31.929	-31.65	-31.371	-31.092	-30.814	-30.535	-30.256	-29.978	-29.699	-29.42	-29.142	-28.863	-28.584	-28.306	-28.027	-27.748	-27.47	-27.191	-26.912	-26.634	-26.355	-26.076	-25.797	-25.519	-25.24	-24.961	-24.683	-24.404	-24.125	-23.847	-23.568	-23.289	-23.011	-22.732	-22.453	-22.175	-21.896	-21.617	-21.338	-21.06	-20.781	-20.502	-20.224	-19.945
-31.955	-31.685	-31.414	-31.144	-30.874	-30.603	-30.333	-30.063	-29.793	-29.522	-29.252	-28.982	-28.712	-28.441	-28.171	-27.901	-27.63	-27.36	-27.09	-26.82	-26.549	-26.279	-26.009	-25.738	-25.468	-25.198	-24.928	-24.657	-24.387	-24.117	-23.846	-23.576	-23.306	-23.036	-22.765	-22.495	-22.225	-21.954	-21.684	-21.414	-21.144	-20.873	-20.603	-20.333	-20.062	-19.792	-19.522	-19.252	-18.981	-18.711
-54.051	-53.553	-53.054	-52.556	-52.057	-51.559	-51.06	-50.562	-50.063	-49.565	-49.067	-48.568	-48.07	-47.571	-47.073	-46.574	-46.076	-45.577	-45.079	-44.581	-44.082	-43.584	-43.085	-42.587	-42.088	-41.59	-41.091	-40.593	-40.095	-39.596	-39.098	-38.599	-38.101	-37.602	-37.104	-36.605	-36.107	-35.609	-35.11	-34.612	-34.113	-33.615	-33.116	-32.618	-32.119	-31.621	-31.123	-30.624	-30.126	-29.627
-36.632	-36.319	-36.005	-35.692	-35.379	-35.066	-34.753	-34.44	-34.127	-33.814	-33.501	-33.188	-32.875	-32.562	-32.249	-31.936	-31.623	-31.31	-30.997	-30.684	-30.371	-30.058	-29.745	-29.432	-29.119	-28.806	-28.493	-28.18	-27.867	-27.554	-27.241	-26.927	-26.614	-26.301	-25.988	-25.675	-25.362	-25.049	-24.736	-24.423	-24.11	-23.797	-23.484	-23.171	-22.858	-22.545	-22.232	-21.919	-21.606	-21.293
-36.027	-35.723	-35.418	-35.114	-34.81	-34.505	-34.201	-33.897	-33.593	-33.288	-32.984	-32.68	-32.375	-32.071	-31.767	-31.463	-31.158	-30.854	-30.55	-30.245	-29.941	-29.637	-29.333	-29.028	-28.724	-28.42	-28.115	-27.811	-27.507	-27.203	-26.898	-26.594	-26.29	-25.985	-25.681	-25.377	-25.073	-24.768	-24.464	-24.16	-23.855	-23.551	-23.247	-22.943	-22.638	-22.334	-22.03	-21.725	-21.421	-21.117
-39.298	-38.968	-38.639	-38.31	-37.981	-37.651	-37.322	-36.993	-36.663	-36.334	-36.005	-35.676	-35.346	-35.017	-34.688	-34.359	-34.029	-33.7	-33.371	-33.041	-32.712	-32.383	-32.054	-31.724	-31.395	-31.066	-30.736	-30.407	-30.078	-29.749	-29.419	-29.09	-28.761	-28.431	-28.102	-27.773	-27.444	-27.114	-26.785	-26.456	-26.126	-25.797	-25.468	-25.139	-24.809	-24.48	-24.151	-23.822	-23.492	-23.163
-33.824	-33.546	-33.268	-32.989	-32.711	-32.432	-32.154	-31.876	-31.597	-31.319	-31.04	-30.762	-30.484	-30.205	-29.927	-29.648	-29.37	-29.092	-28.813	-28.535	-28.256	-27.978	-27.7	-27.421	-27.143	-26.864	-26.586	-26.307	-26.029	-25.751	-25.472	-25.194	-24.915	-24.637	-24.359	-24.08	-23.802	-23.523	-23.245	-22.967	-22.688	-22.41	-22.131	-21.853	-21.575	-21.296	-21.018	-20.739	-20.461	-20.183
-31.788	-31.524	-31.26	-30.996	-30.733	-30.469	-30.205	-29.941	-29.677	-29.413	-29.149	-28.885	-28.621	-28.357	-28.093	-27.829	-27.565	-27.301	-27.037	-26.773	-26.509	-26.245	-25.981	-25.717	-25.453	-25.189	-24.925	-24.661	-24.397	-24.133	-23.869	-23.605	-23.341	-23.077	-22.814	-22.55	-22.286	-22.022	-21.758	-21.494	-21.23	-20.966	-20.702	-20.438	-20.174	-19.91	-19.646	-19.382	-19.118	-18.854
-32.93	-32.66	-32.389	-32.118	-31.848	-31.577	-31.306	-31.035	-30.765	-30.494	-30.223	-29.953	-29.682	-29.411	-29.141	-28.87	-28.599	-28.328	-28.058	-27.787	-27.516	-27.246	-26.975	-26.704	-26.433	-26.163	-25.892	-25.621	-25.351	-25.08	-24.809	-24.538	-24.268	-23.997	-23.726	-23.456	-23.185	-22.914	-22.643	-22.373	-22.102	-21.831	-21.561	-21.29	-21.019	-20.749	-20.478	-20.207	-19.936	-19.666
-35.455	-35.165	-34.875	-34.585	-34.296	-34.006	-33.716	-33.426	-33.136	-32.847	-32.557	-32.267	-31.977	-31.688	-31.398	-31.108	-30.818	-30.529	-30.239	-29.949	-29.659	-29.369	-29.08	-28.79	-28.5	-28.21	-27.921	-27.631	-27.341	-27.051	-26.762	-26.472	-26.182	-25.892	-25.602	-25.313	-25.023	-24.733	-24.443	-24.154	-23.864	-23.574	-23.284	-22.994	-22.705	-22.415	-22.125	-21.835	-21.546	-21.256
-30.949	-30.693	-30.438	-30.182	-29.927	-29.671	-29.416	-29.16	-28.905	-28.649	-28.394	-28.139	-27.883	-27.628	-27.372	-27.117	-26.861	-26.606	-26.35	-26.095	-25.839	-25.584	-25.328	-25.073	-24.817	-24.562	-24.307	-24.051	-23.796	-23.54	-23.285	-23.029	-22.774	-22.518	-22.263	-22.007	-21.752	-21.496	-21.241	-20.985	-20.73	-20.475	-20.219	-19.964	-19.708	-19.453	-19.197	-18.942	-18.686	-18.431
-35.322	-35.026	-34.731	-34.435	-34.14	-33.844	-33.549	-33.253	-32.958	-32.662	-32.367	-32.071	-31.776	-31.48	-31.185	-30.889	-30.594	-30.298	-30.003	-29.707	-29.412	-29.116	-28.821	-28.525	-28.23	-27.934	-27.639	-27.343	-27.048	-26.752	-26.457	-26.161	-25.866	-25.57	-25.275	-24.979	-24.684	-24.388	-24.093	-23.797	-23.502	-23.206	-22.911	-22.615	-22.32	-22.025	-21.729	-21.434	-21.138	-20.843
-35.515	-35.218	-34.921	-34.624	-34.327	-34.03	-33.732	-33.435	-33.138	-32.841	-32.544	-32.247	-31.95	-31.653	-31.356	-31.058	-30.761	-30.464	-30.167	-29.87	-29.573	-29.276	-28.979	-28.681	-28.384	-28.087	-27.79	-27.493	-27.196	-26.899	-26.602	-26.305	-26.007	-25.71	-25.413	-25.116	-24.819	-24.522	-24.225	-23.928	-23.631	-23.333	-23.036	-22.739	-22.442	-22.145	-21.848	-21.551	-21.254	-20.957
-29.231	-29.002	-28.773	-28.544	-28.315	-28.086	-27.856	-27.627	-27.398	-27.169	-26.94	-26.711	-26.482	-26.253	-26.023	-25.794	-25.565	-25.336	-25.107	-24.878	-24.649	-24.419	-24.19	-23.961	-23.732	-23.503	-23.274	-23.045	-22.816	-22.586	-22.357	-22.128	-21.899	-21.67	-21.441	-21.212	-20.983	-20.753	-20.524	-20.295	-20.066	-19.837	-19.608	-19.379	-19.15	-18.92	-18.691	-18.462	-18.233	-18.004
-40.889	-40.531	-40.173	-39.815	-39.457	-39.099	-38.741	-38.383	-38.025	-37.667	-37.309	-36.951	-36.593	-36.235	-35.877	-35.519	-35.161	-34.803	-34.445	-34.087	-33.729	-33.371	-33.013	-32.654	-32.296	-31.938	-31.58	-31.222	-30.864	-30.506	-30.148	-29.79	-29.432	-29.074	-28.716	-28.358	-28	-27.642	-27.284	-26.926	-26.568	-26.21	-25.852	-25.494	-25.136	-24.778	-24.42	-24.062	-23.704	-23.346
-35.301	-35.003	-34.706	-34.408	-34.111	-33.813	-33.516	-33.218	-32.921	-32.623	-32.326	-32.028	-31.731	-31.433	-31.136	-30.838	-30.541	-30.243	-29.946	-29.648	-29.351	-29.053	-28.756	-28.458	-28.161	-27.863	-27.566	-27.268	-26.971	-26.673	-26.376	-26.078	-25.781	-25.483	-25.186	-24.888	-24.591	-24.293	-23.996	-23.698	-23.401	-23.103	-22.806	-22.508	-22.211	-21.913	-21.616	-21.318	-21.021	-20.723
-32.419	-32.153	-31.886	-31.62	-31.353	-31.087	-30.82	-30.554	-30.287	-30.021	-29.754	-29.488	-29.221	-28.955	-28.688	-28.422	-28.155	-27.889	-27.622	-27.356	-27.089	-26.823	-26.556	-26.29	-26.023	-25.757	-25.49	-25.224	-24.957	-24.691	-24.424	-24.158	-23.891	-23.624	-23.358	-23.091	-22.825	-22.558	-22.292	-22.025	-21.759	-21.492	-21.226	-20.959	-20.693	-20.426	-20.16	-19.893	-19.627	-19.36
-36.454	-36.148	-35.842	-35.536	-35.231	-34.925	-34.619	-34.313	-34.008	-33.702	-33.396	-33.09	-32.784	-32.479	-32.173	-31.867	-31.561	-31.256	-30.95	-30.644	-30.338	-30.033	-29.727	-29.421	-29.115	-28.81	-28.504	-28.198	-27.892	-27.586	-27.281	-26.975	-26.669	-26.363	-26.058	-25.752	-25.446	-25.14	-24.835	-24.529	-24.223	-23.917	-23.612	-23.306	-23	-22.694	-22.388	-22.083	-21.777	-21.471
-36.023	-35.721	-35.419	-35.116	-34.814	-34.512	-34.21	-33.908	-33.606	-33.303	-33.001	-32.699	-32.397	-32.095	-31.793	-31.49	-31.188	-30.886	-30.584	-30.282	-29.979	-29.677	-29.375	-29.073	-28.771	-28.469	-28.166	-27.864	-27.562	-27.26	-26.958	-26.656	-26.353	-26.051	-25.749	-25.447	-25.145	-24.842	-24.54	-24.238	-23.936	-23.634	-23.332	-23.029	-22.727	-22.425	-22.123	-21.821	-21.519	-21.216
-36.92	-36.615	-36.31	-36.005	-35.699	-35.394	-35.089	-34.784	-34.479	-34.173	-33.868	-33.563	-33.258	-32.953	-32.647	-32.342	-32.037	-31.732	-31.426	-31.121	-30.816	-30.511	-30.206	-29.9	-29.595	-29.29	-28.985	-28.68	-28.374	-28.069	-27.764	-27.459	-27.153	-26.848	-26.543	-26.238	-25.933	-25.627	-25.322	-25.017	-24.712	-24.406	-24.101	-23.796	-23.491	-23.186	-22.88	-22.575	-22.27	-21.965
-39.171	-38.838	-38.505	-38.172	-37.84	-37.507	-37.174	-36.841	-36.508	-36.175	-35.843	-35.51	-35.177	-34.844	-34.511	-34.178	-33.846	-33.513	-33.18	-32.847	-32.514	-32.181	-31.849	-31.516	-31.183	-30.85	-30.517	-30.184	-29.852	-29.519	-29.186	-28.853	-28.52	-28.187	-27.855	-27.522	-27.189	-26.856	-26.523	-26.19	-25.858	-25.525	-25.192	-24.859	-24.526	-24.193	-23.861	-23.528	-23.195	-22.862
-33.569	-33.289	-33.01	-32.731	-32.452	-32.172	-31.893	-31.614	-31.334	-31.055	-30.776	-30.497	-30.217	-29.938	-29.659	-29.379	-29.1	-28.821	-28.541	-28.262	-27.983	-27.704	-27.424	-27.145	-26.866	-26.586	-26.307	-26.028	-25.748	-25.469	-25.19	-24.911	-24.631	-24.352	-24.073	-23.793	-23.514	-23.235	-22.955	-22.676	-22.397	-22.118	-21.838	-21.559	-21.28	-21	-20.721	-20.442	-20.162	-19.883
-31.733	-31.478	-31.222	-30.966	-30.711	-30.455	-30.199	-29.943	-29.688	-29.432	-29.176	-28.921	-28.665	-28.409	-28.153	-27.898	-27.642	-27.386	-27.131	-26.875	-26.619	-26.363	-26.108	-25.852	-25.596	-25.34	-25.085	-24.829	-24.573	-24.318	-24.062	-23.806	-23.55	-23.295	-23.039	-22.783	-22.528	-22.272	-22.016	-21.76	-21.505	-21.249	-20.993	-20.738	-20.482	-20.226	-19.97	-19.715	-19.459	-19.203
-33.993	-33.708	-33.423	-33.138	-32.853	-32.568	-32.283	-31.998	-31.713	-31.428	-31.143	-30.858	-30.573	-30.288	-30.003	-29.718	-29.433	-29.148	-28.863	-28.578	-28.293	-28.008	-27.723	-27.438	-27.153	-26.868	-26.583	-26.298	-26.013	-25.728	-25.443	-25.158	-24.873	-24.588	-24.303	-24.018	-23.733	-23.448	-23.163	-22.878	-22.593	-22.308	-22.023	-21.738	-21.453	-21.168	-20.883	-20.598	-20.313	-20.028
-43.744	-43.355	-42.967	-42.579	-42.191	-41.803	-41.414	-41.026	-40.638	-40.25	-39.861	-39.473	-39.085	-38.697	-38.309	-37.92	-37.532	-37.144	-36.756	-36.367	-35.979	-35.591	-35.203	-34.815	-34.426	-34.038	-33.65	-33.262	-32.873	-32.485	-32.097	-31.709	-31.321	-30.932	-30.544	-30.156	-29.768	-29.379	-28.991	-28.603	-28.215	-27.827	-27.438	-27.05	-26.662	-26.274	-25.885	-25.497	-25.109	-24.721
-33.32	-33.039	-32.758	-32.477	-32.196	-31.915	-31.634	-31.353	-31.072	-30.791	-30.509	-30.228	-29.947	-29.666	-29.385	-29.104	-28.823	-28.542	-28.261	-27.98	-27.699	-27.417	-27.136	-26.855	-26.574	-26.293	-26.012	-25.731	-25.45	-25.169	-24.888	-24.607	-24.325	-24.044	-23.763	-23.482	-23.201	-22.92	-22.639	-22.358	-22.077	-21.796	-21.514	-21.233	-20.952	-20.671	-20.39	-20.109	-19.828	-19.547
-31.985	-31.719	-31.453	-31.187	-30.92	-30.654	-30.388	-30.122	-29.855	-29.589	-29.323	-29.057	-28.79	-28.524	-28.258	-27.992	-27.725	-27.459	-27.193	-26.927	-26.661	-26.394	-26.128	-25.862	-25.596	-25.329	-25.063	-24.797	-24.531	-24.264	-23.998	-23.732	-23.466	-23.199	-22.933	-22.667	-22.401	-22.135	-21.868	-21.602	-21.336	-21.07	-20.803	-20.537	-20.271	-20.005	-19.738	-19.472	-19.206	-18.94
-30.267	-30.018	-29.77	-29.521	-29.272	-29.024	-28.775	-28.526	-28.278	-28.029	-27.78	-27.531	-27.283	-27.034	-26.785	-26.537	-26.288	-26.039	-25.791	-25.542	-25.293	-25.045	-24.796	-24.547	-24.299	-24.05	-23.801	-23.552	-23.304	-23.055	-22.806	-22.558	-22.309	-22.06	-21.812	-21.563	-21.314	-21.066	-20.817	-20.568	-20.319	-20.071	-19.822	-19.573	-19.325	-19.076	-18.827	-18.579	-18.33	-18.081
-36.048	-35.743	-35.438	-35.132	-34.827	-34.521	-34.216	-33.91	-33.605	-33.299	-32.994	-32.688	-32.383	-32.078	-31.772	-31.467	-31.161	-30.856	-30.55	-30.245	-29.939	-29.634	-29.328	-29.023	-28.717	-28.412	-28.107	-27.801	-27.496	-27.19	-26.885	-26.579	-26.274	-25.968	-25.663	-25.357	-25.052	-24.747	-24.441	-24.136	-23.83	-23.525	-23.219	-22.914	-22.608	-22.303	-21.997	-21.692	-21.386	-21.081
-37.833	-37.513	-37.192	-36.872	-36.552	-36.232	-35.911	-35.591	-35.271	-34.95	-34.63	-34.31	-33.99	-33.669	-33.349	-33.029	-32.708	-32.388	-32.068	-31.748	-31.427	-31.107	-30.787	-30.466	-30.146	-29.826	-29.505	-29.185	-28.865	-28.545	-28.224	-27.904	-27.584	-27.263	-26.943	-26.623	-26.303	-25.982	-25.662	-25.342	-25.021	-24.701	-24.381	-24.061	-23.74	-23.42	-23.1	-22.779	-22.459	-22.139
-36.922	-36.606	-36.29	-35.973	-35.657	-35.341	-35.025	-34.708	-34.392	-34.076	-33.76	-33.443	-33.127	-32.811	-32.495	-32.178	-31.862	-31.546	-31.23	-30.913	-30.597	-30.281	-29.965	-29.648	-29.332	-29.016	-28.7	-28.383	-28.067	-27.751	-27.435	-27.118	-26.802	-26.486	-26.17	-25.853	-25.537	-25.221	-24.905	-24.588	-24.272	-23.956	-23.64	-23.323	-23.007	-22.691	-22.375	-22.058	-21.742	-21.426
-30.803	-30.556	-30.308	-30.061	-29.814	-29.566	-29.319	-29.072	-28.824	-28.577	-28.33	-28.082	-27.835	-27.588	-27.34	-27.093	-26.846	-26.598	-26.351	-26.104	-25.856	-25.609	-25.362	-25.114	-24.867	-24.62	-24.372	-24.125	-23.878	-23.63	-23.383	-23.136	-22.888	-22.641	-22.394	-22.146	-21.899	-21.652	-21.404	-21.157	-20.91	-20.662	-20.415	-20.168	-19.92	-19.673	-19.426	-19.178	-18.931	-18.684
-43.957	-43.566	-43.175	-42.784	-42.393	-42.002	-41.611	-41.22	-40.829	-40.438	-40.047	-39.656	-39.265	-38.874	-38.483	-38.091	-37.7	-37.309	-36.918	-36.527	-36.136	-35.745	-35.354	-34.963	-34.572	-34.181	-33.79	-33.399	-33.008	-32.617	-32.225	-31.834	-31.443	-31.052	-30.661	-30.27	-29.879	-29.488	-29.097	-28.706	-28.315	-27.924	-27.533	-27.142	-26.75	-26.359	-25.968	-25.577	-25.186	-24.795
-33.496	-33.215	-32.934	-32.653	-32.372	-32.091	-31.81	-31.529	-31.248	-30.967	-30.686	-30.405	-30.123	-29.842	-29.561	-29.28	-28.999	-28.718	-28.437	-28.156	-27.875	-27.594	-27.313	-27.032	-26.751	-26.47	-26.189	-25.908	-25.627	-25.346	-25.064	-24.783	-24.502	-24.221	-23.94	-23.659	-23.378	-23.097	-22.816	-22.535	-22.254	-21.973	-21.692	-21.411	-21.13	-20.849	-20.568	-20.287	-20.006	-19.724
-39.433	-39.083	-38.734	-38.384	-38.034	-37.684	-37.334	-36.984	-36.634	-36.284	-35.934	-35.584	-35.234	-34.884	-34.534	-34.184	-33.834	-33.484	-33.135	-32.785	-32.435	-32.085	-31.735	-31.385	-31.035	-30.685	-30.335	-29.985	-29.635	-29.285	-28.935	-28.585	-28.235	-27.886	-27.536	-27.186	-26.836	-26.486	-26.136	-25.786	-25.436	-25.086	-24.736	-24.386	-24.036	-23.686	-23.336	-22.986	-22.636	-22.287
-33.35	-33.07	-32.789	-32.509	-32.228	-31.948	-31.667	-31.387	-31.107	-30.826	-30.546	-30.265	-29.985	-29.705	-29.424	-29.144	-28.863	-28.583	-28.302	-28.022	-27.742	-27.461	-27.181	-26.9	-26.62	-26.339	-26.059	-25.779	-25.498	-25.218	-24.937	-24.657	-24.377	-24.096	-23.816	-23.535	-23.255	-22.974	-22.694	-22.414	-22.133	-21.853	-21.572	-21.292	-21.011	-20.731	-20.451	-20.17	-19.89	-19.609
-35.057	-34.763	-34.47	-34.176	-33.882	-33.589	-33.295	-33.002	-32.708	-32.415	-32.121	-31.827	-31.534	-31.24	-30.947	-30.653	-30.36	-30.066	-29.772	-29.479	-29.185	-28.892	-28.598	-28.305	-28.011	-27.717	-27.424	-27.13	-26.837	-26.543	-26.25	-25.956	-25.662	-25.369	-25.075	-24.782	-24.488	-24.195	-23.901	-23.607	-23.314	-23.02	-22.727	-22.433	-22.14	-21.846	-21.552	-21.259	-20.965	-20.672
-43.081	-42.706	-42.33	-41.955	-41.58	-41.204	-40.829	-40.453	-40.078	-39.703	-39.327	-38.952	-38.577	-38.201	-37.826	-37.451	-37.075	-36.7	-36.325	-35.949	-35.574	-35.198	-34.823	-34.448	-34.072	-33.697	-33.322	-32.946	-32.571	-32.196	-31.82	-31.445	-31.07	-30.694	-30.319	-29.944	-29.568	-29.193	-28.817	-28.442	-28.067	-27.691	-27.316	-26.941	-26.565	-26.19	-25.815	-25.439	-25.064	-24.689
-41.543	-41.186	-40.829	-40.472	-40.115	-39.759	-39.402	-39.045	-38.688	-38.331	-37.974	-37.617	-37.26	-36.903	-36.546	-36.19	-35.833	-35.476	-35.119	-34.762	-34.405	-34.048	-33.691	-33.334	-32.977	-32.621	-32.264	-31.907	-31.55	-31.193	-30.836	-30.479	-30.122	-29.765	-29.408	-29.052	-28.695	-28.338	-27.981	-27.624	-27.267	-26.91	-26.553	-26.196	-25.839	-25.483	-25.126	-24.769	-24.412	-24.055
-31.261	-31.002	-30.744	-30.485	-30.227	-29.969	-29.71	-29.452	-29.194	-28.935	-28.677	-28.418	-28.16	-27.902	-27.643	-27.385	-27.127	-26.868	-26.61	-26.351	-26.093	-25.835	-25.576	-25.318	-25.059	-24.801	-24.543	-24.284	-24.026	-23.768	-23.509	-23.251	-22.992	-22.734	-22.476	-22.217	-21.959	-21.7	-21.442	-21.184	-20.925	-20.667	-20.409	-20.15	-19.892	-19.633	-19.375	-19.117	-18.858	-18.6
-32.754	-32.486	-32.218	-31.95	-31.683	-31.415	-31.147	-30.879	-30.611	-30.344	-30.076	-29.808	-29.54	-29.272	-29.004	-28.737	-28.469	-28.201	-27.933	-27.665	-27.397	-27.13	-26.862	-26.594	-26.326	-26.058	-25.79	-25.523	-25.255	-24.987	-24.719	-24.451	-24.184	-23.916	-23.648	-23.38	-23.112	-22.844	-22.577	-22.309	-22.041	-21.773	-21.505	-21.237	-20.97	-20.702	-20.434	-20.166	-19.898	-19.631
-34.281	-33.991	-33.701	-33.411	-33.121	-32.831	-32.541	-32.251	-31.961	-31.671	-31.381	-31.091	-30.801	-30.511	-30.221	-29.931	-29.641	-29.351	-29.061	-28.771	-28.481	-28.191	-27.901	-27.611	-27.321	-27.031	-26.741	-26.451	-26.161	-25.872	-25.582	-25.292	-25.002	-24.712	-24.422	-24.132	-23.842	-23.552	-23.262	-22.972	-22.682	-22.392	-22.102	-21.812	-21.522	-21.232	-20.942	-20.652	-20.362	-20.072
-33.234	-32.966	-32.697	-32.429	-32.161	-31.893	-31.625	-31.357	-31.088	-30.82	-30.552	-30.284	-30.016	-29.748	-29.479	-29.211	-28.943	-28.675	-28.407	-28.139	-27.87	-27.602	-27.334	-27.066	-26.798	-26.53	-26.261	-25.993	-25.725	-25.457	-25.189	-24.92	-24.652	-24.384	-24.116	-23.848	-23.58	-23.311	-23.043	-22.775	-22.507	-22.239	-21.971	-21.702	-21.434	-21.166	-20.898	-20.63	-20.362	-20.093
-42.409	-42.047	-41.685	-41.323	-40.961	-40.599	-40.237	-39.875	-39.513	-39.151	-38.789	-38.427	-38.065	-37.703	-37.341	-36.979	-36.617	-36.255	-35.893	-35.531	-35.169	-34.807	-34.445	-34.083	-33.721	-33.359	-32.997	-32.634	-32.272	-31.91	-31.548	-31.186	-30.824	-30.462	-30.1	-29.738	-29.376	-29.014	-28.652	-28.29	-27.928	-27.566	-27.204	-26.842	-26.48	-26.118	-25.756	-25.394	-25.032	-24.67
-29.505	-29.26	-29.016	-28.772	-28.528	-28.284	-28.039	-27.795	-27.551	-27.307	-27.063	-26.818	-26.574	-26.33	-26.086	-25.842	-25.598	-25.353	-25.109	-24.865	-24.621	-24.377	-24.132	-23.888	-23.644	-23.4	-23.156	-22.911	-22.667	-22.423	-22.179	-21.935	-21.69	-21.446	-21.202	-20.958	-20.714	-20.47	-20.225	-19.981	-19.737	-19.493	-19.249	-19.004	-18.76	-18.516	-18.272	-18.028	-17.783	-17.539
-38.563	-38.229	-37.896	-37.562	-37.228	-36.895	-36.561	-36.227	-35.894	-35.56	-35.226	-34.893	-34.559	-34.225	-33.892	-33.558	-33.224	-32.891	-32.557	-32.224	-31.89	-31.556	-31.223	-30.889	-30.555	-30.222	-29.888	-29.554	-29.221	-28.887	-28.553	-28.22	-27.886	-27.553	-27.219	-26.885	-26.552	-26.218	-25.884	-25.551	-25.217	-24.883	-24.55	-24.216	-23.882	-23.549	-23.215	-22.881	-22.548	-22.214
-42.399	-42.032	-41.666	-41.3	-40.933	-40.567	-40.201	-39.835	-39.468	-39.102	-38.736	-38.369	-38.003	-37.637	-37.27	-36.904	-36.538	-36.172	-35.805	-35.439	-35.073	-34.706	-34.34	-33.974	-33.608	-33.241	-32.875	-32.509	-32.142	-31.776	-31.41	-31.044	-30.677	-30.311	-29.945	-29.578	-29.212	-28.846	-28.48	-28.113	-27.747	-27.381	-27.014	-26.648	-26.282	-25.915	-25.549	-25.183	-24.817	-24.45
-39.561	-39.219	-38.877	-38.534	-38.192	-37.849	-37.507	-37.165	-36.822	-36.48	-36.137	-35.795	-35.453	-35.11	-34.768	-34.425	-34.083	-33.74	-33.398	-33.056	-32.713	-32.371	-32.028	-31.686	-31.344	-31.001	-30.659	-30.316	-29.974	-29.632	-29.289	-28.947	-28.604	-28.262	-27.919	-27.577	-27.235	-26.892	-26.55	-26.207	-25.865	-25.523	-25.18	-24.838	-24.495	-24.153	-23.81	-23.468	-23.126	-22.783
-49.107	-48.665	-48.223	-47.781	-47.34	-46.898	-46.456	-46.014	-45.572	-45.13	-44.688	-44.247	-43.805	-43.363	-42.921	-42.479	-42.037	-41.595	-41.154	-40.712	-40.27	-39.828	-39.386	-38.944	-38.503	-38.061	-37.619	-37.177	-36.735	-36.293	-35.851	-35.41	-34.968	-34.526	-34.084	-33.642	-33.2	-32.758	-32.317	-31.875	-31.433	-30.991	-30.549	-30.107	-29.665	-29.224	-28.782	-28.34	-27.898	-27.456
-36.742	-36.436	-36.13	-35.824	-35.518	-35.212	-34.906	-34.599	-34.293	-33.987	-33.681	-33.375	-33.069	-32.763	-32.456	-32.15	-31.844	-31.538	-31.232	-30.926	-30.619	-30.313	-30.007	-29.701	-29.395	-29.089	-28.783	-28.476	-28.17	-27.864	-27.558	-27.252	-26.946	-26.64	-26.333	-26.027	-25.721	-25.415	-25.109	-24.803	-24.497	-24.19	-23.884	-23.578	-23.272	-22.966	-22.66	-22.354	-22.047	-21.741
-33.075	-32.797	-32.519	-32.241	-31.963	-31.685	-31.407	-31.128	-30.85	-30.572	-30.294	-30.016	-29.738	-29.46	-29.182	-28.903	-28.625	-28.347	-28.069	-27.791	-27.513	-27.235	-26.956	-26.678	-26.4	-26.122	-25.844	-25.566	-25.288	-25.01	-24.731	-24.453	-24.175	-23.897	-23.619	-23.341	-23.063	-22.784	-22.506	-22.228	-21.95	-21.672	-21.394	-21.116	-20.838	-20.559	-20.281	-20.003	-19.725	-19.447
-35.158	-34.862	-34.565	-34.269	-33.972	-33.676	-33.379	-33.083	-32.786	-32.49	-32.193	-31.897	-31.6	-31.304	-31.007	-30.711	-30.415	-30.118	-29.822	-29.525	-29.229	-28.932	-28.636	-28.339	-28.043	-27.746	-27.45	-27.153	-26.857	-26.56	-26.264	-25.967	-25.671	-25.374	-25.078	-24.781	-24.485	-24.188	-23.892	-23.596	-23.299	-23.003	-22.706	-22.41	-22.113	-21.817	-21.52	-21.224	-20.927	-20.631
-43.574	-43.192	-42.81	-42.427	-42.045	-41.663	-41.28	-40.898	-40.516	-40.134	-39.751	-39.369	-38.987	-38.604	-38.222	-37.84	-37.458	-37.075	-36.693	-36.311	-35.928	-35.546	-35.164	-34.782	-34.399	-34.017	-33.635	-33.252	-32.87	-32.488	-32.105	-31.723	-31.341	-30.959	-30.576	-30.194	-29.812	-29.429	-29.047	-28.665	-28.283	-27.9	-27.518	-27.136	-26.753	-26.371	-25.989	-25.607	-25.224	-24.842
-34.276	-33.993	-33.71	-33.427	-33.144	-32.861	-32.578	-32.295	-32.012	-31.729	-31.446	-31.163	-30.88	-30.597	-30.314	-30.031	-29.748	-29.465	-29.182	-28.899	-28.616	-28.333	-28.05	-27.767	-27.484	-27.201	-26.918	-26.635	-26.352	-26.069	-25.786	-25.503	-25.22	-24.937	-24.654	-24.371	-24.088	-23.805	-23.522	-23.239	-22.956	-22.673	-22.39	-22.107	-21.824	-21.541	-21.258	-20.975	-20.692	-20.409
-34.402	-34.119	-33.835	-33.552	-33.269	-32.985	-32.702	-32.419	-32.135	-31.852	-31.568	-31.285	-31.002	-30.718	-30.435	-30.152	-29.868	-29.585	-29.302	-29.018	-28.735	-28.451	-28.168	-27.885	-27.601	-27.318	-27.035	-26.751	-26.468	-26.185	-25.901	-25.618	-25.334	-25.051	-24.768	-24.484	-24.201	-23.918	-23.634	-23.351	-23.068	-22.784	-22.501	-22.217	-21.934	-21.651	-21.367	-21.084	-20.801	-20.517
-38.306	-37.963	-37.62	-37.276	-36.933	-36.589	-36.246	-35.903	-35.559	-35.216	-34.873	-34.529	-34.186	-33.842	-33.499	-33.156	-32.812	-32.469	-32.125	-31.782	-31.439	-31.095	-30.752	-30.409	-30.065	-29.722	-29.378	-29.035	-28.692	-28.348	-28.005	-27.661	-27.318	-26.975	-26.631	-26.288	-25.945	-25.601	-25.258	-24.914	-24.571	-24.228	-23.884	-23.541	-23.197	-22.854	-22.511	-22.167	-21.824	-21.481
-32.86	-32.597	-32.334	-32.072	-31.809	-31.547	-31.284	-31.021	-30.759	-30.496	-30.233	-29.971	-29.708	-29.445	-29.183	-28.92	-28.658	-28.395	-28.132	-27.87	-27.607	-27.344	-27.082	-26.819	-26.556	-26.294	-26.031	-25.769	-25.506	-25.243	-24.981	-24.718	-24.455	-24.193	-23.93	-23.667	-23.405	-23.142	-22.88	-22.617	-22.354	-22.092	-21.829	-21.566	-21.304	-21.041	-20.778	-20.516	-20.253	-19.991
-36.829	-36.521	-36.214	-35.907	-35.599	-35.292	-34.985	-34.677	-34.37	-34.063	-33.755	-33.448	-33.14	-32.833	-32.526	-32.218	-31.911	-31.604	-31.296	-30.989	-30.682	-30.374	-30.067	-29.759	-29.452	-29.145	-28.837	-28.53	-28.223	-27.915	-27.608	-27.3	-26.993	-26.686	-26.378	-26.071	-25.764	-25.456	-25.149	-24.842	-24.534	-24.227	-23.919	-23.612	-23.305	-22.997	-22.69	-22.383	-22.075	-21.768
-35.601	-35.307	-35.014	-34.72	-34.427	-34.133	-33.84	-33.546	-33.253	-32.959	-32.666	-32.373	-32.079	-31.786	-31.492	-31.199	-30.905	-30.612	-30.318	-30.025	-29.731	-29.438	-29.145	-28.851	-28.558	-28.264	-27.971	-27.677	-27.384	-27.09	-26.797	-26.503	-26.21	-25.916	-25.623	-25.33	-25.036	-24.743	-24.449	-24.156	-23.862	-23.569	-23.275	-22.982	-22.688	-22.395	-22.102	-21.808	-21.515	-21.221
-35.11	-34.817	-34.524	-34.231	-33.938	-33.645	-33.352	-33.059	-32.766	-32.473	-32.18	-31.887	-31.594	-31.301	-31.008	-30.715	-30.422	-30.129	-29.836	-29.543	-29.25	-28.957	-28.664	-28.371	-28.078	-27.785	-27.492	-27.199	-26.906	-26.613	-26.32	-26.026	-25.733	-25.44	-25.147	-24.854	-24.561	-24.268	-23.975	-23.682	-23.389	-23.096	-22.803	-22.51	-22.217	-21.924	-21.631	-21.338	-21.045	-20.752
-32.428	-32.161	-31.894	-31.626	-31.359	-31.092	-30.824	-30.557	-30.29	-30.022	-29.755	-29.488	-29.221	-28.953	-28.686	-28.419	-28.151	-27.884	-27.617	-27.349	-27.082	-26.815	-26.547	-26.28	-26.013	-25.746	-25.478	-25.211	-24.944	-24.676	-24.409	-24.142	-23.874	-23.607	-23.34	-23.073	-22.805	-22.538	-22.271	-22.003	-21.736	-21.469	-21.201	-20.934	-20.667	-20.399	-20.132	-19.865	-19.598	-19.33
-44.311	-43.929	-43.547	-43.165	-42.784	-42.402	-42.02	-41.638	-41.256	-40.874	-40.493	-40.111	-39.729	-39.347	-38.965	-38.583	-38.202	-37.82	-37.438	-37.056	-36.674	-36.292	-35.91	-35.529	-35.147	-34.765	-34.383	-34.001	-33.619	-33.238	-32.856	-32.474	-32.092	-31.71	-31.328	-30.947	-30.565	-30.183	-29.801	-29.419	-29.037	-28.656	-28.274	-27.892	-27.51	-27.128	-26.746	-26.365	-25.983	-25.601
-31.984	-31.715	-31.447	-31.179	-30.911	-30.643	-30.375	-30.107	-29.838	-29.57	-29.302	-29.034	-28.766	-28.498	-28.23	-27.961	-27.693	-27.425	-27.157	-26.889	-26.621	-26.353	-26.084	-25.816	-25.548	-25.28	-25.012	-24.744	-24.476	-24.208	-23.939	-23.671	-23.403	-23.135	-22.867	-22.599	-22.331	-22.062	-21.794	-21.526	-21.258	-20.99	-20.722	-20.454	-20.185	-19.917	-19.649	-19.381	-19.113	-18.845
-41.998	-41.625	-41.252	-40.879	-40.505	-40.132	-39.759	-39.386	-39.013	-38.639	-38.266	-37.893	-37.52	-37.147	-36.774	-36.4	-36.027	-35.654	-35.281	-34.908	-34.534	-34.161	-33.788	-33.415	-33.042	-32.669	-32.295	-31.922	-31.549	-31.176	-30.803	-30.43	-30.056	-29.683	-29.31	-28.937	-28.564	-28.19	-27.817	-27.444	-27.071	-26.698	-26.325	-25.951	-25.578	-25.205	-24.832	-24.459	-24.085	-23.712
-39.79	-39.444	-39.098	-38.751	-38.405	-38.059	-37.712	-37.366	-37.02	-36.673	-36.327	-35.98	-35.634	-35.288	-34.941	-34.595	-34.249	-33.902	-33.556	-33.21	-32.863	-32.517	-32.17	-31.824	-31.478	-31.131	-30.785	-30.439	-30.092	-29.746	-29.4	-29.053	-28.707	-28.361	-28.014	-27.668	-27.321	-26.975	-26.629	-26.282	-25.936	-25.59	-25.243	-24.897	-24.551	-24.204	-23.858	-23.512	-23.165	-22.819
-35.872	-35.568	-35.264	-34.959	-34.655	-34.351	-34.046	-33.742	-33.438	-33.133	-32.829	-32.525	-32.22	-31.916	-31.612	-31.307	-31.003	-30.699	-30.394	-30.09	-29.786	-29.481	-29.177	-28.873	-28.568	-28.264	-27.96	-27.655	-27.351	-27.047	-26.742	-26.438	-26.134	-25.83	-25.525	-25.221	-24.917	-24.612	-24.308	-24.004	-23.699	-23.395	-23.091	-22.786	-22.482	-22.178	-21.873	-21.569	-21.265	-20.96
-34.774	-34.48	-34.186	-33.892	-33.598	-33.305	-33.011	-32.717	-32.423	-32.129	-31.835	-31.541	-31.247	-30.953	-30.66	-30.366	-30.072	-29.778	-29.484	-29.19	-28.896	-28.602	-28.308	-28.014	-27.721	-27.427	-27.133	-26.839	-26.545	-26.251	-25.957	-25.663	-25.369	-25.076	-24.782	-24.488	-24.194	-23.9	-23.606	-23.312	-23.018	-22.724	-22.431	-22.137	-21.843	-21.549	-21.255	-20.961	-20.667	-20.373
-38.312	-37.985	-37.658	-37.332	-37.005	-36.679	-36.352	-36.025	-35.699	-35.372	-35.045	-34.719	-34.392	-34.066	-33.739	-33.412	-33.086	-32.759	-32.433	-32.106	-31.779	-31.453	-31.126	-30.799	-30.473	-30.146	-29.82	-29.493	-29.166	-28.84	-28.513	-28.186	-27.86	-27.533	-27.207	-26.88	-26.553	-26.227	-25.9	-25.573	-25.247	-24.92	-24.594	-24.267	-23.94	-23.614	-23.287	-22.961	-22.634	-22.307
-32.168	-31.908	-31.648	-31.388	-31.128	-30.868	-30.608	-30.348	-30.088	-29.829	-29.569	-29.309	-29.049	-28.789	-28.529	-28.269	-28.009	-27.749	-27.489	-27.229	-26.969	-26.709	-26.449	-26.189	-25.929	-25.669	-25.409	-25.149	-24.889	-24.629	-24.369	-24.109	-23.849	-23.589	-23.329	-23.069	-22.809	-22.549	-22.289	-22.029	-21.769	-21.509	-21.249	-20.989	-20.729	-20.47	-20.21	-19.95	-19.69	-19.43
-37.294	-36.972	-36.649	-36.327	-36.005	-35.683	-35.361	-35.039	-34.717	-34.394	-34.072	-33.75	-33.428	-33.106	-32.784	-32.461	-32.139	-31.817	-31.495	-31.173	-30.851	-30.528	-30.206	-29.884	-29.562	-29.24	-28.918	-28.596	-28.273	-27.951	-27.629	-27.307	-26.985	-26.663	-26.34	-26.018	-25.696	-25.374	-25.052	-24.73	-24.407	-24.085	-23.763	-23.441	-23.119	-22.797	-22.475	-22.152	-21.83	-21.508
-33.948	-33.669	-33.39	-33.111	-32.832	-32.553	-32.274	-31.995	-31.716	-31.437	-31.158	-30.879	-30.6	-30.321	-30.042	-29.763	-29.484	-29.205	-28.926	-28.647	-28.368	-28.089	-27.81	-27.531	-27.252	-26.973	-26.694	-26.415	-26.136	-25.857	-25.578	-25.299	-25.02	-24.741	-24.462	-24.183	-23.904	-23.625	-23.346	-23.067	-22.788	-22.509	-22.23	-21.951	-21.672	-21.393	-21.114	-20.835	-20.556	-20.277
-33.36	-33.084	-32.807	-32.53	-32.253	-31.976	-31.7	-31.423	-31.146	-30.869	-30.592	-30.316	-30.039	-29.762	-29.485	-29.208	-28.932	-28.655	-28.378	-28.101	-27.824	-27.548	-27.271	-26.994	-26.717	-26.44	-26.164	-25.887	-25.61	-25.333	-25.056	-24.78	-24.503	-24.226	-23.949	-23.672	-23.396	-23.119	-22.842	-22.565	-22.288	-22.012	-21.735	-21.458	-21.181	-20.904	-20.628	-20.351	-20.074	-19.797
-37.846	-37.517	-37.189	-36.86	-36.531	-36.202	-35.873	-35.544	-35.215	-34.886	-34.557	-34.228	-33.899	-33.571	-33.242	-32.913	-32.584	-32.255	-31.926	-31.597	-31.268	-30.939	-30.61	-30.281	-29.953	-29.624	-29.295	-28.966	-28.637	-28.308	-27.979	-27.65	-27.321	-26.992	-26.663	-26.335	-26.006	-25.677	-25.348	-25.019	-24.69	-24.361	-24.032	-23.703	-23.374	-23.045	-22.717	-22.388	-22.059	-21.73
-40.073	-39.72	-39.367	-39.013	-38.66	-38.307	-37.954	-37.601	-37.247	-36.894	-36.541	-36.188	-35.834	-35.481	-35.128	-34.775	-34.421	-34.068	-33.715	-33.362	-33.008	-32.655	-32.302	-31.949	-31.595	-31.242	-30.889	-30.536	-30.182	-29.829	-29.476	-29.123	-28.769	-28.416	-28.063	-27.71	-27.356	-27.003	-26.65	-26.297	-25.944	-25.59	-25.237	-24.884	-24.531	-24.177	-23.824	-23.471	-23.118	-22.764
-33.829	-33.543	-33.257	-32.971	-32.685	-32.399	-32.113	-31.828	-31.542	-31.256	-30.97	-30.684	-30.398	-30.112	-29.827	-29.541	-29.255	-28.969	-28.683	-28.397	-28.111	-27.826	-27.54	-27.254	-26.968	-26.682	-26.396	-26.111	-25.825	-25.539	-25.253	-24.967	-24.681	-24.395	-24.11	-23.824	-23.538	-23.252	-22.966	-22.68	-22.394	-22.109	-21.823	-21.537	-21.251	-20.965	-20.679	-20.393	-20.108	-19.822
-29.628	-29.389	-29.15	-28.91	-28.671	-28.432	-28.193	-27.954	-27.714	-27.475	-27.236	-26.997	-26.758	-26.519	-26.279	-26.04	-25.801	-25.562	-25.323	-25.084	-24.844	-24.605	-24.366	-24.127	-23.888	-23.649	-23.409	-23.17	-22.931	-22.692	-22.453	-22.214	-21.974	-21.735	-21.496	-21.257	-21.018	-20.779	-20.539	-20.3	-20.061	-19.822	-19.583	-19.344	-19.104	-18.865	-18.626	-18.387	-18.148	-17.909
-43.653	-43.261	-42.868	-42.475	-42.083	-41.69	-41.298	-40.905	-40.513	-40.12	-39.728	-39.335	-38.943	-38.55	-38.158	-37.765	-37.373	-36.98	-36.588	-36.195	-35.803	-35.41	-35.018	-34.625	-34.233	-33.84	-33.448	-33.055	-32.663	-32.27	-31.878	-31.485	-31.093	-30.7	-30.307	-29.915	-29.522	-29.13	-28.737	-28.345	-27.952	-27.56	-27.167	-26.775	-26.382	-25.99	-25.597	-25.205	-24.812	-24.42
-35.447	-35.149	-34.852	-34.554	-34.256	-33.958	-33.661	-33.363	-33.065	-32.768	-32.47	-32.172	-31.874	-31.577	-31.279	-30.981	-30.684	-30.386	-30.088	-29.79	-29.493	-29.195	-28.897	-28.599	-28.302	-28.004	-27.706	-27.409	-27.111	-26.813	-26.515	-26.218	-25.92	-25.622	-25.325	-25.027	-24.729	-24.431	-24.134	-23.836	-23.538	-23.241	-22.943	-22.645	-22.347	-22.05	-21.752	-21.454	-21.157	-20.859
-35.901	-35.599	-35.297	-34.995	-34.693	-34.391	-34.089	-33.787	-33.485	-33.184	-32.882	-32.58	-32.278	-31.976	-31.674	-31.372	-31.07	-30.768	-30.467	-30.165	-29.863	-29.561	-29.259	-28.957	-28.655	-28.353	-28.051	-27.749	-27.448	-27.146	-26.844	-26.542	-26.24	-25.938	-25.636	-25.334	-25.032	-24.731	-24.429	-24.127	-23.825	-23.523	-23.221	-22.919	-22.617	-22.315	-22.013	-21.712	-21.41	-21.108
[truncated: 1,872 more rows]
[truncated: 151 more columns]
