# Supplementary material for: Quality parameters for a multimodal EEG/EMG/kinematic brain-computer interface (BCI) aiming to suppress neurological tremor in upper limbs
Source: F1000Res. 2014 Apr 30;2:282. Originally published 2013 Dec 20. [Version 2] doi: 10.12688/f1000research.2-282.v2 (PMC4193395; doi:10.12688/f1000research.2-282.v2)
Supplement: EEG, EMG, accelerometer and gyroscope data for a FES-mediated brain-computer interface (BCI) aiming to suppress neurological tremor — 001FN03.mat_EEG.csv EEG data of patient 001FN03. 15 EEG channels (Fs: 1000Hz) : FC3, FCz, FC4, C5, C3, C1, CZ, C2, C4, C6, CP3, CPZ, and CP4 (POz: ground; linked ear-lobes: reference). Each column represents the above channels in the cited order. 001FN03.mat_IMU.acce.csv Accelerometer data of patient 001FN03. 3 channels (Fs: 1000Hz) : x, y, z. Those data are presented here as complementary information. Scroll down sheet to view values. 001FN03.mat_IMU.gyro.csv Gyroscope data of patient 001FN03. 3 channels (Fs: 1000Hz) : x, y, z. This is used for the kinematic module. The first second (more or less 1000 records) is silent and corresponds to the difference in time made while turning on the different acquisition devices. Scroll down sheet to view values. 001FN03.mat_sEMG.biceps.csv Biceps EMG data of patient 001FN03. 15 channels (Fs: 1000Hz) : Resampled EMG data. This is used in the cortico-muscular module. Crossed with EEG data, cortico-muscular coherence has been computed for all possible couples of EEG-EMG data. 001FN03.mat_sEMG.extensors.csv Extensors EMG data of patient 001FN03. 15 channels (Fs: 1000Hz) : Resampled EMG data. This is used in the cortico-muscular module. Crossed with EEG data, cortico-muscular coherence has been computed for all possible couples of EEG-EMG data. 001FN03.mat_sEMG.flexors.csv Flexors EMG data of patient 001FN03. 15 channels (Fs: 1000Hz) : Resampled EMG data. This is used in the cortico-muscular module. Crossed with EEG data, cortico-muscular coherence has been computed for all possible couples of EEG-EMG data. 001FN03.mat_sEMG.triceps.csv Triceps EMG data of patient 001FN03. 15 channels (Fs: 1000Hz) : Resampled EMG data. This is used in the cortico-muscular module. Crossed with EEG data, cortico-muscular coherence has been computed for all possible couples of EEG-EMG data. QPs.csv Quality paramter vs threshold numerical values (simple ratio). This is to find exact values corresponding to what is observed on the (corresponding) figure [file f1000research-2-4274-s0000.tgz › Tsq.csv]

-26.706	-26.383	-26.061	-25.739	-25.416	-25.094	-24.772	-24.45	-24.127	-23.805	-23.483	-23.161	-22.838	-22.516	-22.194	-21.872	-21.549	-21.227	-20.905	-20.583	-20.26	-19.938	-19.616	-19.293	-18.971	-18.649	-18.327	-18.004	-17.682	-17.36	-17.038	-16.715	-16.393	-16.071	-15.749	-15.426	-15.104	-14.782	-14.46	-14.137	-13.815	-13.493	-13.171	-12.848	-12.526	-12.204	-11.881	-11.559	-11.237	-10.915
-37.135	-36.71	-36.285	-35.861	-35.436	-35.011	-34.587	-34.162	-33.738	-33.313	-32.888	-32.464	-32.039	-31.614	-31.19	-30.765	-30.34	-29.916	-29.491	-29.067	-28.642	-28.217	-27.793	-27.368	-26.943	-26.519	-26.094	-25.669	-25.245	-24.82	-24.396	-23.971	-23.546	-23.122	-22.697	-22.272	-21.848	-21.423	-20.998	-20.574	-20.149	-19.725	-19.3	-18.875	-18.451	-18.026	-17.601	-17.177	-16.752	-16.328
-61.659	-60.965	-60.27	-59.576	-58.881	-58.186	-57.492	-56.797	-56.103	-55.408	-54.713	-54.019	-53.324	-52.63	-51.935	-51.24	-50.546	-49.851	-49.157	-48.462	-47.767	-47.073	-46.378	-45.684	-44.989	-44.294	-43.6	-42.905	-42.211	-41.516	-40.821	-40.127	-39.432	-38.738	-38.043	-37.348	-36.654	-35.959	-35.265	-34.57	-33.875	-33.181	-32.486	-31.792	-31.097	-30.402	-29.708	-29.013	-28.319	-27.624
-31.956	-31.582	-31.207	-30.833	-30.458	-30.084	-29.709	-29.335	-28.96	-28.586	-28.211	-27.837	-27.463	-27.088	-26.714	-26.339	-25.965	-25.59	-25.216	-24.841	-24.467	-24.092	-23.718	-23.344	-22.969	-22.595	-22.22	-21.846	-21.471	-21.097	-20.722	-20.348	-19.973	-19.599	-19.224	-18.85	-18.476	-18.101	-17.727	-17.352	-16.978	-16.603	-16.229	-15.854	-15.48	-15.105	-14.731	-14.357	-13.982	-13.608
-34.871	-34.471	-34.072	-33.672	-33.273	-32.873	-32.474	-32.074	-31.675	-31.275	-30.876	-30.476	-30.077	-29.677	-29.278	-28.878	-28.479	-28.079	-27.68	-27.28	-26.881	-26.481	-26.082	-25.682	-25.283	-24.883	-24.484	-24.084	-23.685	-23.285	-22.886	-22.487	-22.087	-21.688	-21.288	-20.889	-20.489	-20.09	-19.69	-19.291	-18.891	-18.492	-18.092	-17.693	-17.293	-16.894	-16.494	-16.095	-15.695	-15.296
-34.2	-33.792	-33.384	-32.976	-32.567	-32.159	-31.751	-31.343	-30.935	-30.527	-30.119	-29.711	-29.302	-28.894	-28.486	-28.078	-27.67	-27.262	-26.854	-26.445	-26.037	-25.629	-25.221	-24.813	-24.405	-23.997	-23.589	-23.18	-22.772	-22.364	-21.956	-21.548	-21.14	-20.732	-20.324	-19.915	-19.507	-19.099	-18.691	-18.283	-17.875	-17.467	-17.059	-16.65	-16.242	-15.834	-15.426	-15.018	-14.61	-14.202
-29.378	-29.027	-28.676	-28.326	-27.975	-27.624	-27.273	-26.923	-26.572	-26.221	-25.871	-25.52	-25.169	-24.818	-24.468	-24.117	-23.766	-23.416	-23.065	-22.714	-22.364	-22.013	-21.662	-21.311	-20.961	-20.61	-20.259	-19.909	-19.558	-19.207	-18.856	-18.506	-18.155	-17.804	-17.454	-17.103	-16.752	-16.401	-16.051	-15.7	-15.349	-14.999	-14.648	-14.297	-13.947	-13.596	-13.245	-12.894	-12.544	-12.193
-31.596	-31.22	-30.845	-30.469	-30.094	-29.718	-29.343	-28.967	-28.592	-28.216	-27.841	-27.465	-27.09	-26.715	-26.339	-25.964	-25.588	-25.213	-24.837	-24.462	-24.086	-23.711	-23.335	-22.96	-22.584	-22.209	-21.833	-21.458	-21.082	-20.707	-20.332	-19.956	-19.581	-19.205	-18.83	-18.454	-18.079	-17.703	-17.328	-16.952	-16.577	-16.201	-15.826	-15.45	-15.075	-14.699	-14.324	-13.949	-13.573	-13.198
-58.609	-57.941	-57.273	-56.605	-55.937	-55.269	-54.602	-53.934	-53.266	-52.598	-51.93	-51.262	-50.595	-49.927	-49.259	-48.591	-47.923	-47.255	-46.588	-45.92	-45.252	-44.584	-43.916	-43.248	-42.581	-41.913	-41.245	-40.577	-39.909	-39.241	-38.574	-37.906	-37.238	-36.57	-35.902	-35.235	-34.567	-33.899	-33.231	-32.563	-31.895	-31.228	-30.56	-29.892	-29.224	-28.556	-27.888	-27.221	-26.553	-25.885
-29.84	-29.489	-29.138	-28.787	-28.436	-28.085	-27.734	-27.382	-27.031	-26.68	-26.329	-25.978	-25.627	-25.276	-24.925	-24.574	-24.223	-23.872	-23.52	-23.169	-22.818	-22.467	-22.116	-21.765	-21.414	-21.063	-20.712	-20.361	-20.009	-19.658	-19.307	-18.956	-18.605	-18.254	-17.903	-17.552	-17.201	-16.85	-16.499	-16.147	-15.796	-15.445	-15.094	-14.743	-14.392	-14.041	-13.69	-13.339	-12.988	-12.636
-59.185	-58.517	-57.849	-57.181	-56.513	-55.845	-55.177	-54.509	-53.841	-53.173	-52.505	-51.837	-51.169	-50.501	-49.833	-49.165	-48.497	-47.829	-47.161	-46.493	-45.825	-45.157	-44.489	-43.821	-43.153	-42.485	-41.817	-41.149	-40.481	-39.813	-39.145	-38.477	-37.809	-37.141	-36.473	-35.805	-35.137	-34.469	-33.801	-33.133	-32.465	-31.797	-31.129	-30.461	-29.793	-29.125	-28.457	-27.789	-27.121	-26.453
-33.796	-33.398	-33.001	-32.603	-32.205	-31.808	-31.41	-31.012	-30.615	-30.217	-29.819	-29.421	-29.024	-28.626	-28.228	-27.831	-27.433	-27.035	-26.638	-26.24	-25.842	-25.445	-25.047	-24.649	-24.251	-23.854	-23.456	-23.058	-22.661	-22.263	-21.865	-21.468	-21.07	-20.672	-20.275	-19.877	-19.479	-19.082	-18.684	-18.286	-17.888	-17.491	-17.093	-16.695	-16.298	-15.9	-15.502	-15.105	-14.707	-14.309
-33.712	-33.315	-32.919	-32.522	-32.126	-31.729	-31.332	-30.936	-30.539	-30.142	-29.746	-29.349	-28.952	-28.556	-28.159	-27.763	-27.366	-26.969	-26.573	-26.176	-25.779	-25.383	-24.986	-24.589	-24.193	-23.796	-23.4	-23.003	-22.606	-22.21	-21.813	-21.416	-21.02	-20.623	-20.226	-19.83	-19.433	-19.036	-18.64	-18.243	-17.847	-17.45	-17.053	-16.657	-16.26	-15.863	-15.467	-15.07	-14.673	-14.277
-34.792	-34.384	-33.976	-33.568	-33.161	-32.753	-32.345	-31.938	-31.53	-31.122	-30.714	-30.307	-29.899	-29.491	-29.083	-28.676	-28.268	-27.86	-27.453	-27.045	-26.637	-26.229	-25.822	-25.414	-25.006	-24.598	-24.191	-23.783	-23.375	-22.968	-22.56	-22.152	-21.744	-21.337	-20.929	-20.521	-20.114	-19.706	-19.298	-18.89	-18.483	-18.075	-17.667	-17.259	-16.852	-16.444	-16.036	-15.629	-15.221	-14.813
-32.714	-32.337	-31.96	-31.584	-31.207	-30.831	-30.454	-30.077	-29.701	-29.324	-28.947	-28.571	-28.194	-27.817	-27.441	-27.064	-26.687	-26.311	-25.934	-25.558	-25.181	-24.804	-24.428	-24.051	-23.674	-23.298	-22.921	-22.544	-22.168	-21.791	-21.414	-21.038	-20.661	-20.285	-19.908	-19.531	-19.155	-18.778	-18.401	-18.025	-17.648	-17.271	-16.895	-16.518	-16.141	-15.765	-15.388	-15.012	-14.635	-14.258
-37.041	-36.611	-36.181	-35.75	-35.32	-34.89	-34.46	-34.03	-33.599	-33.169	-32.739	-32.309	-31.879	-31.449	-31.018	-30.588	-30.158	-29.728	-29.298	-28.867	-28.437	-28.007	-27.577	-27.147	-26.716	-26.286	-25.856	-25.426	-24.996	-24.565	-24.135	-23.705	-23.275	-22.845	-22.414	-21.984	-21.554	-21.124	-20.694	-20.264	-19.833	-19.403	-18.973	-18.543	-18.113	-17.682	-17.252	-16.822	-16.392	-15.962
-35.551	-35.144	-34.737	-34.33	-33.923	-33.517	-33.11	-32.703	-32.296	-31.889	-31.483	-31.076	-30.669	-30.262	-29.855	-29.449	-29.042	-28.635	-28.228	-27.821	-27.415	-27.008	-26.601	-26.194	-25.787	-25.38	-24.974	-24.567	-24.16	-23.753	-23.346	-22.94	-22.533	-22.126	-21.719	-21.312	-20.906	-20.499	-20.092	-19.685	-19.278	-18.872	-18.465	-18.058	-17.651	-17.244	-16.838	-16.431	-16.024	-15.617
-38.115	-37.666	-37.217	-36.767	-36.318	-35.869	-35.42	-34.971	-34.522	-34.073	-33.624	-33.175	-32.726	-32.277	-31.828	-31.379	-30.93	-30.481	-30.032	-29.583	-29.133	-28.684	-28.235	-27.786	-27.337	-26.888	-26.439	-25.99	-25.541	-25.092	-24.643	-24.194	-23.745	-23.296	-22.847	-22.398	-21.948	-21.499	-21.05	-20.601	-20.152	-19.703	-19.254	-18.805	-18.356	-17.907	-17.458	-17.009	-16.56	-16.111
-39.087	-38.64	-38.193	-37.746	-37.299	-36.852	-36.405	-35.958	-35.511	-35.064	-34.617	-34.17	-33.724	-33.277	-32.83	-32.383	-31.936	-31.489	-31.042	-30.595	-30.148	-29.701	-29.254	-28.807	-28.36	-27.913	-27.466	-27.019	-26.572	-26.125	-25.678	-25.231	-24.784	-24.338	-23.891	-23.444	-22.997	-22.55	-22.103	-21.656	-21.209	-20.762	-20.315	-19.868	-19.421	-18.974	-18.527	-18.08	-17.633	-17.186
-31.17	-30.804	-30.437	-30.07	-29.704	-29.337	-28.97	-28.603	-28.237	-27.87	-27.503	-27.137	-26.77	-26.403	-26.036	-25.67	-25.303	-24.936	-24.569	-24.203	-23.836	-23.469	-23.103	-22.736	-22.369	-22.002	-21.636	-21.269	-20.902	-20.536	-20.169	-19.802	-19.435	-19.069	-18.702	-18.335	-17.969	-17.602	-17.235	-16.868	-16.502	-16.135	-15.768	-15.401	-15.035	-14.668	-14.301	-13.935	-13.568	-13.201
-34.534	-34.131	-33.728	-33.325	-32.921	-32.518	-32.115	-31.712	-31.309	-30.906	-30.502	-30.099	-29.696	-29.293	-28.89	-28.487	-28.083	-27.68	-27.277	-26.874	-26.471	-26.067	-25.664	-25.261	-24.858	-24.455	-24.052	-23.648	-23.245	-22.842	-22.439	-22.036	-21.633	-21.229	-20.826	-20.423	-20.02	-19.617	-19.214	-18.81	-18.407	-18.004	-17.601	-17.198	-16.795	-16.391	-15.988	-15.585	-15.182	-14.779
-62.018	-61.302	-60.586	-59.87	-59.154	-58.438	-57.722	-57.006	-56.29	-55.573	-54.857	-54.141	-53.425	-52.709	-51.993	-51.277	-50.561	-49.845	-49.129	-48.413	-47.697	-46.981	-46.265	-45.548	-44.832	-44.116	-43.4	-42.684	-41.968	-41.252	-40.536	-39.82	-39.104	-38.388	-37.672	-36.956	-36.24	-35.523	-34.807	-34.091	-33.375	-32.659	-31.943	-31.227	-30.511	-29.795	-29.079	-28.363	-27.647	-26.931
-36.218	-35.802	-35.387	-34.971	-34.555	-34.139	-33.724	-33.308	-32.892	-32.476	-32.061	-31.645	-31.229	-30.813	-30.398	-29.982	-29.566	-29.15	-28.735	-28.319	-27.903	-27.487	-27.072	-26.656	-26.24	-25.824	-25.409	-24.993	-24.577	-24.161	-23.746	-23.33	-22.914	-22.498	-22.083	-21.667	-21.251	-20.835	-20.42	-20.004	-19.588	-19.172	-18.757	-18.341	-17.925	-17.509	-17.094	-16.678	-16.262	-15.846
-38.079	-37.639	-37.199	-36.759	-36.32	-35.88	-35.44	-35	-34.56	-34.121	-33.681	-33.241	-32.801	-32.361	-31.922	-31.482	-31.042	-30.602	-30.162	-29.723	-29.283	-28.843	-28.403	-27.963	-27.524	-27.084	-26.644	-26.204	-25.764	-25.325	-24.885	-24.445	-24.005	-23.565	-23.126	-22.686	-22.246	-21.806	-21.366	-20.927	-20.487	-20.047	-19.607	-19.167	-18.728	-18.288	-17.848	-17.408	-16.968	-16.529
-26.521	-26.201	-25.882	-25.562	-25.243	-24.923	-24.604	-24.284	-23.965	-23.645	-23.326	-23.006	-22.687	-22.368	-22.048	-21.729	-21.409	-21.09	-20.77	-20.451	-20.131	-19.812	-19.492	-19.173	-18.853	-18.534	-18.215	-17.895	-17.576	-17.256	-16.937	-16.617	-16.298	-15.978	-15.659	-15.339	-15.02	-14.7	-14.381	-14.062	-13.742	-13.423	-13.103	-12.784	-12.464	-12.145	-11.825	-11.506	-11.186	-10.867
-31.486	-31.115	-30.743	-30.372	-30.001	-29.63	-29.259	-28.887	-28.516	-28.145	-27.774	-27.402	-27.031	-26.66	-26.289	-25.918	-25.546	-25.175	-24.804	-24.433	-24.061	-23.69	-23.319	-22.948	-22.577	-22.205	-21.834	-21.463	-21.092	-20.72	-20.349	-19.978	-19.607	-19.236	-18.864	-18.493	-18.122	-17.751	-17.379	-17.008	-16.637	-16.266	-15.894	-15.523	-15.152	-14.781	-14.41	-14.038	-13.667	-13.296
-34.37	-33.951	-33.531	-33.111	-32.692	-32.272	-31.852	-31.433	-31.013	-30.593	-30.174	-29.754	-29.334	-28.915	-28.495	-28.075	-27.655	-27.236	-26.816	-26.396	-25.977	-25.557	-25.137	-24.718	-24.298	-23.878	-23.459	-23.039	-22.619	-22.2	-21.78	-21.36	-20.94	-20.521	-20.101	-19.681	-19.262	-18.842	-18.422	-18.003	-17.583	-17.163	-16.744	-16.324	-15.904	-15.484	-15.065	-14.645	-14.225	-13.806
-40.319	-39.837	-39.354	-38.872	-38.39	-37.907	-37.425	-36.943	-36.46	-35.978	-35.496	-35.013	-34.531	-34.049	-33.566	-33.084	-32.602	-32.119	-31.637	-31.155	-30.672	-30.19	-29.708	-29.225	-28.743	-28.261	-27.778	-27.296	-26.814	-26.331	-25.849	-25.367	-24.884	-24.402	-23.92	-23.437	-22.955	-22.473	-21.99	-21.508	-21.026	-20.543	-20.061	-19.579	-19.096	-18.614	-18.132	-17.649	-17.167	-16.685
-31.831	-31.452	-31.072	-30.693	-30.314	-29.934	-29.555	-29.175	-28.796	-28.417	-28.037	-27.658	-27.278	-26.899	-26.519	-26.14	-25.761	-25.381	-25.002	-24.622	-24.243	-23.864	-23.484	-23.105	-22.725	-22.346	-21.967	-21.587	-21.208	-20.828	-20.449	-20.069	-19.69	-19.311	-18.931	-18.552	-18.172	-17.793	-17.414	-17.034	-16.655	-16.275	-15.896	-15.517	-15.137	-14.758	-14.378	-13.999	-13.619	-13.24
-27.865	-27.528	-27.19	-26.853	-26.516	-26.178	-25.841	-25.504	-25.166	-24.829	-24.492	-24.154	-23.817	-23.48	-23.142	-22.805	-22.468	-22.13	-21.793	-21.456	-21.118	-20.781	-20.444	-20.106	-19.769	-19.432	-19.094	-18.757	-18.42	-18.082	-17.745	-17.408	-17.07	-16.733	-16.396	-16.058	-15.721	-15.384	-15.046	-14.709	-14.372	-14.034	-13.697	-13.359	-13.022	-12.685	-12.347	-12.01	-11.673	-11.335
-43.07	-42.584	-42.097	-41.611	-41.125	-40.638	-40.152	-39.666	-39.179	-38.693	-38.207	-37.72	-37.234	-36.748	-36.261	-35.775	-35.289	-34.802	-34.316	-33.83	-33.343	-32.857	-32.371	-31.884	-31.398	-30.912	-30.425	-29.939	-29.453	-28.966	-28.48	-27.994	-27.507	-27.021	-26.535	-26.048	-25.562	-25.076	-24.589	-24.103	-23.617	-23.13	-22.644	-22.158	-21.671	-21.185	-20.699	-20.212	-19.726	-19.24
-29.154	-28.811	-28.468	-28.125	-27.781	-27.438	-27.095	-26.752	-26.408	-26.065	-25.722	-25.379	-25.036	-24.692	-24.349	-24.006	-23.663	-23.32	-22.976	-22.633	-22.29	-21.947	-21.604	-21.26	-20.917	-20.574	-20.231	-19.887	-19.544	-19.201	-18.858	-18.515	-18.171	-17.828	-17.485	-17.142	-16.799	-16.455	-16.112	-15.769	-15.426	-15.082	-14.739	-14.396	-14.053	-13.71	-13.366	-13.023	-12.68	-12.337
-32.876	-32.481	-32.085	-31.69	-31.294	-30.899	-30.504	-30.108	-29.713	-29.317	-28.922	-28.527	-28.131	-27.736	-27.34	-26.945	-26.55	-26.154	-25.759	-25.363	-24.968	-24.573	-24.177	-23.782	-23.386	-22.991	-22.596	-22.2	-21.805	-21.409	-21.014	-20.619	-20.223	-19.828	-19.432	-19.037	-18.642	-18.246	-17.851	-17.455	-17.06	-16.665	-16.269	-15.874	-15.478	-15.083	-14.688	-14.292	-13.897	-13.501
-35.326	-34.918	-34.509	-34.101	-33.692	-33.284	-32.875	-32.467	-32.059	-31.65	-31.242	-30.833	-30.425	-30.016	-29.608	-29.2	-28.791	-28.383	-27.974	-27.566	-27.157	-26.749	-26.34	-25.932	-25.524	-25.115	-24.707	-24.298	-23.89	-23.481	-23.073	-22.665	-22.256	-21.848	-21.439	-21.031	-20.622	-20.214	-19.806	-19.397	-18.989	-18.58	-18.172	-17.763	-17.355	-16.946	-16.538	-16.13	-15.721	-15.313
-27.068	-26.736	-26.403	-26.07	-25.737	-25.404	-25.071	-24.738	-24.405	-24.072	-23.739	-23.406	-23.073	-22.741	-22.408	-22.075	-21.742	-21.409	-21.076	-20.743	-20.41	-20.077	-19.744	-19.411	-19.078	-18.745	-18.413	-18.08	-17.747	-17.414	-17.081	-16.748	-16.415	-16.082	-15.749	-15.416	-15.083	-14.75	-14.417	-14.085	-13.752	-13.419	-13.086	-12.753	-12.42	-12.087	-11.754	-11.421	-11.088	-10.755
-40.808	-40.336	-39.863	-39.39	-38.917	-38.445	-37.972	-37.499	-37.026	-36.553	-36.081	-35.608	-35.135	-34.662	-34.189	-33.717	-33.244	-32.771	-32.298	-31.826	-31.353	-30.88	-30.407	-29.934	-29.462	-28.989	-28.516	-28.043	-27.57	-27.098	-26.625	-26.152	-25.679	-25.207	-24.734	-24.261	-23.788	-23.315	-22.843	-22.37	-21.897	-21.424	-20.951	-20.479	-20.006	-19.533	-19.06	-18.588	-18.115	-17.642
-29.561	-29.21	-28.86	-28.51	-28.16	-27.809	-27.459	-27.109	-26.759	-26.408	-26.058	-25.708	-25.358	-25.007	-24.657	-24.307	-23.957	-23.606	-23.256	-22.906	-22.556	-22.205	-21.855	-21.505	-21.155	-20.805	-20.454	-20.104	-19.754	-19.404	-19.053	-18.703	-18.353	-18.003	-17.652	-17.302	-16.952	-16.602	-16.251	-15.901	-15.551	-15.201	-14.85	-14.5	-14.15	-13.8	-13.449	-13.099	-12.749	-12.399
-40.103	-39.643	-39.183	-38.723	-38.263	-37.803	-37.343	-36.883	-36.423	-35.964	-35.504	-35.044	-34.584	-34.124	-33.664	-33.204	-32.744	-32.284	-31.824	-31.364	-30.905	-30.445	-29.985	-29.525	-29.065	-28.605	-28.145	-27.685	-27.225	-26.765	-26.305	-25.846	-25.386	-24.926	-24.466	-24.006	-23.546	-23.086	-22.626	-22.166	-21.706	-21.246	-20.786	-20.327	-19.867	-19.407	-18.947	-18.487	-18.027	-17.567
-37.827	-37.393	-36.959	-36.525	-36.091	-35.657	-35.223	-34.789	-34.355	-33.921	-33.487	-33.053	-32.619	-32.185	-31.751	-31.317	-30.883	-30.449	-30.015	-29.581	-29.147	-28.713	-28.279	-27.845	-27.411	-26.977	-26.543	-26.109	-25.675	-25.241	-24.807	-24.373	-23.939	-23.505	-23.071	-22.637	-22.203	-21.769	-21.335	-20.901	-20.467	-20.033	-19.599	-19.165	-18.731	-18.297	-17.863	-17.429	-16.995	-16.561
-42.503	-42.003	-41.504	-41.005	-40.505	-40.006	-39.507	-39.008	-38.508	-38.009	-37.51	-37.011	-36.511	-36.012	-35.513	-35.013	-34.514	-34.015	-33.516	-33.016	-32.517	-32.018	-31.518	-31.019	-30.52	-30.021	-29.521	-29.022	-28.523	-28.024	-27.524	-27.025	-26.526	-26.026	-25.527	-25.028	-24.529	-24.029	-23.53	-23.031	-22.531	-22.032	-21.533	-21.034	-20.534	-20.035	-19.536	-19.036	-18.537	-18.038
-31.824	-31.466	-31.108	-30.75	-30.392	-30.034	-29.676	-29.318	-28.959	-28.601	-28.243	-27.885	-27.527	-27.169	-26.811	-26.453	-26.094	-25.736	-25.378	-25.02	-24.662	-24.304	-23.946	-23.588	-23.229	-22.871	-22.513	-22.155	-21.797	-21.439	-21.081	-20.723	-20.364	-20.006	-19.648	-19.29	-18.932	-18.574	-18.216	-17.858	-17.499	-17.141	-16.783	-16.425	-16.067	-15.709	-15.351	-14.993	-14.634	-14.276
-35.837	-35.431	-35.026	-34.62	-34.214	-33.809	-33.403	-32.997	-32.591	-32.186	-31.78	-31.374	-30.968	-30.563	-30.157	-29.751	-29.346	-28.94	-28.534	-28.128	-27.723	-27.317	-26.911	-26.505	-26.1	-25.694	-25.288	-24.883	-24.477	-24.071	-23.665	-23.26	-22.854	-22.448	-22.043	-21.637	-21.231	-20.825	-20.42	-20.014	-19.608	-19.202	-18.797	-18.391	-17.985	-17.58	-17.174	-16.768	-16.362	-15.957
-27.807	-27.473	-27.139	-26.805	-26.471	-26.138	-25.804	-25.47	-25.136	-24.802	-24.468	-24.134	-23.8	-23.466	-23.132	-22.799	-22.465	-22.131	-21.797	-21.463	-21.129	-20.795	-20.461	-20.127	-19.793	-19.459	-19.126	-18.792	-18.458	-18.124	-17.79	-17.456	-17.122	-16.788	-16.454	-16.12	-15.787	-15.453	-15.119	-14.785	-14.451	-14.117	-13.783	-13.449	-13.115	-12.781	-12.448	-12.114	-11.78	-11.446
-32.715	-32.335	-31.954	-31.574	-31.193	-30.813	-30.432	-30.052	-29.671	-29.291	-28.91	-28.53	-28.149	-27.769	-27.388	-27.008	-26.627	-26.247	-25.866	-25.486	-25.105	-24.725	-24.344	-23.964	-23.583	-23.203	-22.822	-22.442	-22.061	-21.681	-21.3	-20.92	-20.539	-20.159	-19.778	-19.398	-19.017	-18.637	-18.256	-17.876	-17.495	-17.115	-16.735	-16.354	-15.974	-15.593	-15.213	-14.832	-14.452	-14.071
-34.182	-33.776	-33.371	-32.965	-32.56	-32.154	-31.748	-31.343	-30.937	-30.532	-30.126	-29.721	-29.315	-28.91	-28.504	-28.099	-27.693	-27.288	-26.882	-26.476	-26.071	-25.665	-25.26	-24.854	-24.449	-24.043	-23.638	-23.232	-22.827	-22.421	-22.016	-21.61	-21.204	-20.799	-20.393	-19.988	-19.582	-19.177	-18.771	-18.366	-17.96	-17.555	-17.149	-16.743	-16.338	-15.932	-15.527	-15.121	-14.716	-14.31
-31.124	-30.757	-30.389	-30.022	-29.655	-29.288	-28.92	-28.553	-28.186	-27.818	-27.451	-27.084	-26.717	-26.349	-25.982	-25.615	-25.248	-24.88	-24.513	-24.146	-23.778	-23.411	-23.044	-22.677	-22.309	-21.942	-21.575	-21.208	-20.84	-20.473	-20.106	-19.738	-19.371	-19.004	-18.637	-18.269	-17.902	-17.535	-17.168	-16.8	-16.433	-16.066	-15.698	-15.331	-14.964	-14.597	-14.229	-13.862	-13.495	-13.128
-28.881	-28.539	-28.198	-27.856	-27.514	-27.173	-26.831	-26.49	-26.148	-25.806	-25.465	-25.123	-24.781	-24.44	-24.098	-23.756	-23.415	-23.073	-22.731	-22.39	-22.048	-21.706	-21.365	-21.023	-20.681	-20.34	-19.998	-19.657	-19.315	-18.973	-18.632	-18.29	-17.948	-17.607	-17.265	-16.923	-16.582	-16.24	-15.898	-15.557	-15.215	-14.873	-14.532	-14.19	-13.848	-13.507	-13.165	-12.824	-12.482	-12.14
-29.312	-28.965	-28.619	-28.272	-27.925	-27.578	-27.232	-26.885	-26.538	-26.192	-25.845	-25.498	-25.151	-24.805	-24.458	-24.111	-23.764	-23.418	-23.071	-22.724	-22.378	-22.031	-21.684	-21.337	-20.991	-20.644	-20.297	-19.95	-19.604	-19.257	-18.91	-18.564	-18.217	-17.87	-17.523	-17.177	-16.83	-16.483	-16.137	-15.79	-15.443	-15.096	-14.75	-14.403	-14.056	-13.709	-13.363	-13.016	-12.669	-12.323
-35.909	-35.495	-35.081	-34.668	-34.254	-33.84	-33.427	-33.013	-32.599	-32.185	-31.772	-31.358	-30.944	-30.53	-30.117	-29.703	-29.289	-28.876	-28.462	-28.048	-27.634	-27.221	-26.807	-26.393	-25.979	-25.566	-25.152	-24.738	-24.325	-23.911	-23.497	-23.083	-22.67	-22.256	-21.842	-21.428	-21.015	-20.601	-20.187	-19.774	-19.36	-18.946	-18.532	-18.119	-17.705	-17.291	-16.877	-16.464	-16.05	-15.636
-29.469	-29.113	-28.757	-28.401	-28.045	-27.69	-27.334	-26.978	-26.622	-26.266	-25.91	-25.554	-25.199	-24.843	-24.487	-24.131	-23.775	-23.419	-23.064	-22.708	-22.352	-21.996	-21.64	-21.284	-20.928	-20.573	-20.217	-19.861	-19.505	-19.149	-18.793	-18.438	-18.082	-17.726	-17.37	-17.014	-16.658	-16.302	-15.947	-15.591	-15.235	-14.879	-14.523	-14.167	-13.812	-13.456	-13.1	-12.744	-12.388	-12.032
-34.887	-34.481	-34.075	-33.669	-33.263	-32.857	-32.452	-32.046	-31.64	-31.234	-30.828	-30.422	-30.016	-29.61	-29.205	-28.799	-28.393	-27.987	-27.581	-27.175	-26.769	-26.363	-25.958	-25.552	-25.146	-24.74	-24.334	-23.928	-23.522	-23.116	-22.711	-22.305	-21.899	-21.493	-21.087	-20.681	-20.275	-19.869	-19.464	-19.058	-18.652	-18.246	-17.84	-17.434	-17.028	-16.622	-16.217	-15.811	-15.405	-14.999
-30.568	-30.202	-29.837	-29.472	-29.106	-28.741	-28.375	-28.01	-27.645	-27.279	-26.914	-26.548	-26.183	-25.817	-25.452	-25.087	-24.721	-24.356	-23.99	-23.625	-23.26	-22.894	-22.529	-22.163	-21.798	-21.432	-21.067	-20.702	-20.336	-19.971	-19.605	-19.24	-18.875	-18.509	-18.144	-17.778	-17.413	-17.047	-16.682	-16.317	-15.951	-15.586	-15.22	-14.855	-14.49	-14.124	-13.759	-13.393	-13.028	-12.662
-35.023	-34.615	-34.208	-33.8	-33.393	-32.985	-32.578	-32.171	-31.763	-31.356	-30.948	-30.541	-30.133	-29.726	-29.318	-28.911	-28.503	-28.096	-27.688	-27.281	-26.873	-26.466	-26.058	-25.651	-25.243	-24.836	-24.429	-24.021	-23.614	-23.206	-22.799	-22.391	-21.984	-21.576	-21.169	-20.761	-20.354	-19.946	-19.539	-19.131	-18.724	-18.316	-17.909	-17.501	-17.094	-16.687	-16.279	-15.872	-15.464	-15.057
-39.151	-38.698	-38.245	-37.792	-37.339	-36.887	-36.434	-35.981	-35.528	-35.076	-34.623	-34.17	-33.717	-33.264	-32.812	-32.359	-31.906	-31.453	-31.001	-30.548	-30.095	-29.642	-29.189	-28.737	-28.284	-27.831	-27.378	-26.926	-26.473	-26.02	-25.567	-25.114	-24.662	-24.209	-23.756	-23.303	-22.85	-22.398	-21.945	-21.492	-21.039	-20.587	-20.134	-19.681	-19.228	-18.775	-18.323	-17.87	-17.417	-16.964
-36.795	-36.365	-35.934	-35.504	-35.074	-34.644	-34.213	-33.783	-33.353	-32.922	-32.492	-32.062	-31.631	-31.201	-30.771	-30.341	-29.91	-29.48	-29.05	-28.619	-28.189	-27.759	-27.328	-26.898	-26.468	-26.038	-25.607	-25.177	-24.747	-24.316	-23.886	-23.456	-23.025	-22.595	-22.165	-21.735	-21.304	-20.874	-20.444	-20.013	-19.583	-19.153	-18.722	-18.292	-17.862	-17.432	-17.001	-16.571	-16.141	-15.71
-31.344	-30.966	-30.587	-30.209	-29.83	-29.451	-29.073	-28.694	-28.316	-27.937	-27.558	-27.18	-26.801	-26.423	-26.044	-25.666	-25.287	-24.908	-24.53	-24.151	-23.773	-23.394	-23.015	-22.637	-22.258	-21.88	-21.501	-21.123	-20.744	-20.365	-19.987	-19.608	-19.23	-18.851	-18.473	-18.094	-17.715	-17.337	-16.958	-16.58	-16.201	-15.822	-15.444	-15.065	-14.687	-14.308	-13.93	-13.551	-13.172	-12.794
-35.512	-35.106	-34.7	-34.294	-33.888	-33.483	-33.077	-32.671	-32.265	-31.859	-31.453	-31.048	-30.642	-30.236	-29.83	-29.424	-29.018	-28.613	-28.207	-27.801	-27.395	-26.989	-26.583	-26.177	-25.772	-25.366	-24.96	-24.554	-24.148	-23.742	-23.337	-22.931	-22.525	-22.119	-21.713	-21.307	-20.901	-20.496	-20.09	-19.684	-19.278	-18.872	-18.466	-18.061	-17.655	-17.249	-16.843	-16.437	-16.031	-15.626
-63.111	-62.394	-61.678	-60.961	-60.244	-59.527	-58.811	-58.094	-57.377	-56.66	-55.943	-55.227	-54.51	-53.793	-53.076	-52.36	-51.643	-50.926	-50.209	-49.493	-48.776	-48.059	-47.342	-46.626	-45.909	-45.192	-44.475	-43.759	-43.042	-42.325	-41.608	-40.892	-40.175	-39.458	-38.741	-38.025	-37.308	-36.591	-35.874	-35.158	-34.441	-33.724	-33.007	-32.291	-31.574	-30.857	-30.14	-29.424	-28.707	-27.99
-35.667	-35.256	-34.846	-34.435	-34.025	-33.614	-33.203	-32.793	-32.382	-31.971	-31.561	-31.15	-30.739	-30.329	-29.918	-29.507	-29.097	-28.686	-28.275	-27.865	-27.454	-27.043	-26.633	-26.222	-25.811	-25.401	-24.99	-24.58	-24.169	-23.758	-23.348	-22.937	-22.526	-22.116	-21.705	-21.294	-20.884	-20.473	-20.062	-19.652	-19.241	-18.83	-18.42	-18.009	-17.598	-17.188	-16.777	-16.366	-15.956	-15.545
-31.122	-30.751	-30.379	-30.008	-29.637	-29.265	-28.894	-28.522	-28.151	-27.779	-27.408	-27.036	-26.665	-26.293	-25.922	-25.55	-25.179	-24.807	-24.436	-24.064	-23.693	-23.322	-22.95	-22.579	-22.207	-21.836	-21.464	-21.093	-20.721	-20.35	-19.978	-19.607	-19.235	-18.864	-18.492	-18.121	-17.749	-17.378	-17.007	-16.635	-16.264	-15.892	-15.521	-15.149	-14.778	-14.406	-14.035	-13.663	-13.292	-12.92
-54.034	-53.413	-52.791	-52.17	-51.549	-50.928	-50.306	-49.685	-49.064	-48.443	-47.821	-47.2	-46.579	-45.958	-45.336	-44.715	-44.094	-43.473	-42.851	-42.23	-41.609	-40.988	-40.366	-39.745	-39.124	-38.503	-37.881	-37.26	-36.639	-36.018	-35.396	-34.775	-34.154	-33.533	-32.911	-32.29	-31.669	-31.048	-30.426	-29.805	-29.184	-28.563	-27.941	-27.32	-26.699	-26.078	-25.456	-24.835	-24.214	-23.593
-35.644	-35.227	-34.811	-34.395	-33.979	-33.562	-33.146	-32.73	-32.314	-31.897	-31.481	-31.065	-30.649	-30.232	-29.816	-29.4	-28.984	-28.567	-28.151	-27.735	-27.319	-26.902	-26.486	-26.07	-25.654	-25.237	-24.821	-24.405	-23.989	-23.572	-23.156	-22.74	-22.324	-21.907	-21.491	-21.075	-20.659	-20.242	-19.826	-19.41	-18.994	-18.577	-18.161	-17.745	-17.329	-16.912	-16.496	-16.08	-15.664	-15.247
-33.767	-33.366	-32.965	-32.565	-32.164	-31.763	-31.363	-30.962	-30.561	-30.161	-29.76	-29.359	-28.959	-28.558	-28.157	-27.757	-27.356	-26.955	-26.555	-26.154	-25.753	-25.353	-24.952	-24.551	-24.151	-23.75	-23.349	-22.949	-22.548	-22.147	-21.747	-21.346	-20.946	-20.545	-20.144	-19.744	-19.343	-18.942	-18.542	-18.141	-17.74	-17.34	-16.939	-16.538	-16.138	-15.737	-15.336	-14.936	-14.535	-14.134
-26.768	-26.447	-26.126	-25.805	-25.484	-25.164	-24.843	-24.522	-24.201	-23.881	-23.56	-23.239	-22.918	-22.597	-22.277	-21.956	-21.635	-21.314	-20.994	-20.673	-20.352	-20.031	-19.71	-19.39	-19.069	-18.748	-18.427	-18.106	-17.786	-17.465	-17.144	-16.823	-16.503	-16.182	-15.861	-15.54	-15.219	-14.899	-14.578	-14.257	-13.936	-13.616	-13.295	-12.974	-12.653	-12.332	-12.012	-11.691	-11.37	-11.049
-36.987	-36.547	-36.108	-35.668	-35.229	-34.789	-34.35	-33.91	-33.471	-33.031	-32.592	-32.152	-31.713	-31.273	-30.834	-30.394	-29.955	-29.515	-29.076	-28.636	-28.197	-27.757	-27.318	-26.878	-26.439	-25.999	-25.56	-25.12	-24.681	-24.241	-23.802	-23.362	-22.923	-22.483	-22.044	-21.604	-21.165	-20.725	-20.286	-19.846	-19.406	-18.967	-18.527	-18.088	-17.648	-17.209	-16.769	-16.33	-15.89	-15.451
-37.534	-37.096	-36.658	-36.22	-35.783	-35.345	-34.907	-34.469	-34.032	-33.594	-33.156	-32.718	-32.281	-31.843	-31.405	-30.967	-30.53	-30.092	-29.654	-29.216	-28.779	-28.341	-27.903	-27.465	-27.028	-26.59	-26.152	-25.714	-25.277	-24.839	-24.401	-23.963	-23.526	-23.088	-22.65	-22.212	-21.775	-21.337	-20.899	-20.461	-20.024	-19.586	-19.148	-18.71	-18.273	-17.835	-17.397	-16.959	-16.522	-16.084
-26.354	-26.04	-25.725	-25.411	-25.096	-24.782	-24.467	-24.153	-23.838	-23.523	-23.209	-22.894	-22.58	-22.265	-21.951	-21.636	-21.322	-21.007	-20.693	-20.378	-20.063	-19.749	-19.434	-19.12	-18.805	-18.491	-18.176	-17.862	-17.547	-17.232	-16.918	-16.603	-16.289	-15.974	-15.66	-15.345	-15.031	-14.716	-14.401	-14.087	-13.772	-13.458	-13.143	-12.829	-12.514	-12.2	-11.885	-11.57	-11.256	-10.941
-34.597	-34.179	-33.762	-33.344	-32.926	-32.509	-32.091	-31.673	-31.256	-30.838	-30.421	-30.003	-29.585	-29.168	-28.75	-28.332	-27.915	-27.497	-27.079	-26.662	-26.244	-25.826	-25.409	-24.991	-24.573	-24.156	-23.738	-23.32	-22.903	-22.485	-22.067	-21.65	-21.232	-20.814	-20.397	-19.979	-19.561	-19.144	-18.726	-18.308	-17.891	-17.473	-17.055	-16.638	-16.22	-15.803	-15.385	-14.967	-14.55	-14.132
-30.895	-30.539	-30.184	-29.829	-29.473	-29.118	-28.763	-28.407	-28.052	-27.696	-27.341	-26.986	-26.63	-26.275	-25.92	-25.564	-25.209	-24.854	-24.498	-24.143	-23.787	-23.432	-23.077	-22.721	-22.366	-22.011	-21.655	-21.3	-20.945	-20.589	-20.234	-19.879	-19.523	-19.168	-18.812	-18.457	-18.102	-17.746	-17.391	-17.036	-16.68	-16.325	-15.97	-15.614	-15.259	-14.903	-14.548	-14.193	-13.837	-13.482
-32.932	-32.548	-32.163	-31.778	-31.394	-31.009	-30.624	-30.24	-29.855	-29.47	-29.086	-28.701	-28.316	-27.932	-27.547	-27.162	-26.778	-26.393	-26.008	-25.624	-25.239	-24.854	-24.469	-24.085	-23.7	-23.315	-22.931	-22.546	-22.161	-21.777	-21.392	-21.007	-20.623	-20.238	-19.853	-19.469	-19.084	-18.699	-18.315	-17.93	-17.545	-17.161	-16.776	-16.391	-16.007	-15.622	-15.237	-14.853	-14.468	-14.083
-36.258	-35.851	-35.445	-35.039	-34.633	-34.226	-33.82	-33.414	-33.008	-32.601	-32.195	-31.789	-31.383	-30.976	-30.57	-30.164	-29.758	-29.351	-28.945	-28.539	-28.133	-27.726	-27.32	-26.914	-26.508	-26.101	-25.695	-25.289	-24.883	-24.477	-24.07	-23.664	-23.258	-22.852	-22.445	-22.039	-21.633	-21.227	-20.82	-20.414	-20.008	-19.602	-19.195	-18.789	-18.383	-17.977	-17.57	-17.164	-16.758	-16.352
-28.624	-28.275	-27.926	-27.577	-27.227	-26.878	-26.529	-26.18	-25.831	-25.482	-25.133	-24.783	-24.434	-24.085	-23.736	-23.387	-23.038	-22.688	-22.339	-21.99	-21.641	-21.292	-20.943	-20.594	-20.244	-19.895	-19.546	-19.197	-18.848	-18.499	-18.15	-17.8	-17.451	-17.102	-16.753	-16.404	-16.055	-15.705	-15.356	-15.007	-14.658	-14.309	-13.96	-13.611	-13.261	-12.912	-12.563	-12.214	-11.865	-11.516
-31.137	-30.769	-30.401	-30.032	-29.664	-29.296	-28.928	-28.56	-28.191	-27.823	-27.455	-27.087	-26.718	-26.35	-25.982	-25.614	-25.246	-24.877	-24.509	-24.141	-23.773	-23.405	-23.036	-22.668	-22.3	-21.932	-21.564	-21.195	-20.827	-20.459	-20.091	-19.722	-19.354	-18.986	-18.618	-18.25	-17.881	-17.513	-17.145	-16.777	-16.409	-16.04	-15.672	-15.304	-14.936	-14.568	-14.199	-13.831	-13.463	-13.095
-28.546	-28.203	-27.859	-27.515	-27.171	-26.828	-26.484	-26.14	-25.797	-25.453	-25.109	-24.766	-24.422	-24.078	-23.735	-23.391	-23.047	-22.703	-22.36	-22.016	-21.672	-21.329	-20.985	-20.641	-20.298	-19.954	-19.61	-19.267	-18.923	-18.579	-18.235	-17.892	-17.548	-17.204	-16.861	-16.517	-16.173	-15.83	-15.486	-15.142	-14.799	-14.455	-14.111	-13.767	-13.424	-13.08	-12.736	-12.393	-12.049	-11.705
-34.682	-34.269	-33.856	-33.443	-33.03	-32.617	-32.204	-31.791	-31.378	-30.965	-30.552	-30.139	-29.726	-29.313	-28.9	-28.487	-28.074	-27.661	-27.248	-26.835	-26.422	-26.009	-25.596	-25.182	-24.769	-24.356	-23.943	-23.53	-23.117	-22.704	-22.291	-21.878	-21.465	-21.052	-20.639	-20.226	-19.813	-19.4	-18.987	-18.574	-18.161	-17.748	-17.335	-16.922	-16.509	-16.096	-15.683	-15.27	-14.857	-14.444
-26.253	-25.923	-25.593	-25.263	-24.934	-24.604	-24.274	-23.945	-23.615	-23.285	-22.955	-22.626	-22.296	-21.966	-21.636	-21.307	-20.977	-20.647	-20.318	-19.988	-19.658	-19.328	-18.999	-18.669	-18.339	-18.009	-17.68	-17.35	-17.02	-16.691	-16.361	-16.031	-15.701	-15.372	-15.042	-14.712	-14.382	-14.053	-13.723	-13.393	-13.063	-12.734	-12.404	-12.074	-11.745	-11.415	-11.085	-10.755	-10.426	-10.096
-27.021	-26.696	-26.371	-26.046	-25.721	-25.396	-25.071	-24.745	-24.42	-24.095	-23.77	-23.445	-23.12	-22.794	-22.469	-22.144	-21.819	-21.494	-21.169	-20.844	-20.518	-20.193	-19.868	-19.543	-19.218	-18.893	-18.567	-18.242	-17.917	-17.592	-17.267	-16.942	-16.616	-16.291	-15.966	-15.641	-15.316	-14.991	-14.666	-14.34	-14.015	-13.69	-13.365	-13.04	-12.715	-12.389	-12.064	-11.739	-11.414	-11.089
-39.61	-39.156	-38.702	-38.248	-37.793	-37.339	-36.885	-36.431	-35.976	-35.522	-35.068	-34.614	-34.159	-33.705	-33.251	-32.797	-32.342	-31.888	-31.434	-30.98	-30.526	-30.071	-29.617	-29.163	-28.709	-28.254	-27.8	-27.346	-26.892	-26.437	-25.983	-25.529	-25.075	-24.62	-24.166	-23.712	-23.258	-22.803	-22.349	-21.895	-21.441	-20.986	-20.532	-20.078	-19.624	-19.169	-18.715	-18.261	-17.807	-17.352
-61.289	-60.584	-59.88	-59.176	-58.471	-57.767	-57.062	-56.358	-55.654	-54.949	-54.245	-53.541	-52.836	-52.132	-51.427	-50.723	-50.019	-49.314	-48.61	-47.905	-47.201	-46.497	-45.792	-45.088	-44.383	-43.679	-42.975	-42.27	-41.566	-40.862	-40.157	-39.453	-38.748	-38.044	-37.34	-36.635	-35.931	-35.226	-34.522	-33.818	-33.113	-32.409	-31.704	-31	-30.296	-29.591	-28.887	-28.183	-27.478	-26.774
-33.144	-32.751	-32.358	-31.965	-31.572	-31.179	-30.786	-30.393	-30	-29.607	-29.214	-28.82	-28.427	-28.034	-27.641	-27.248	-26.855	-26.462	-26.069	-25.676	-25.283	-24.89	-24.497	-24.104	-23.711	-23.318	-22.925	-22.532	-22.139	-21.746	-21.353	-20.96	-20.567	-20.174	-19.781	-19.388	-18.995	-18.602	-18.209	-17.816	-17.423	-17.03	-16.636	-16.243	-15.85	-15.457	-15.064	-14.671	-14.278	-13.885
-26.418	-26.098	-25.779	-25.46	-25.141	-24.822	-24.503	-24.183	-23.864	-23.545	-23.226	-22.907	-22.588	-22.268	-21.949	-21.63	-21.311	-20.992	-20.673	-20.353	-20.034	-19.715	-19.396	-19.077	-18.758	-18.438	-18.119	-17.8	-17.481	-17.162	-16.843	-16.523	-16.204	-15.885	-15.566	-15.247	-14.928	-14.608	-14.289	-13.97	-13.651	-13.332	-13.013	-12.693	-12.374	-12.055	-11.736	-11.417	-11.098	-10.779
-27.943	-27.6	-27.257	-26.913	-26.57	-26.227	-25.884	-25.541	-25.198	-24.855	-24.511	-24.168	-23.825	-23.482	-23.139	-22.796	-22.452	-22.109	-21.766	-21.423	-21.08	-20.737	-20.393	-20.05	-19.707	-19.364	-19.021	-18.678	-18.334	-17.991	-17.648	-17.305	-16.962	-16.619	-16.275	-15.932	-15.589	-15.246	-14.903	-14.56	-14.217	-13.873	-13.53	-13.187	-12.844	-12.501	-12.158	-11.814	-11.471	-11.128
-36.684	-36.268	-35.852	-35.436	-35.02	-34.604	-34.187	-33.771	-33.355	-32.939	-32.523	-32.107	-31.691	-31.275	-30.859	-30.443	-30.027	-29.61	-29.194	-28.778	-28.362	-27.946	-27.53	-27.114	-26.698	-26.282	-25.866	-25.45	-25.033	-24.617	-24.201	-23.785	-23.369	-22.953	-22.537	-22.121	-21.705	-21.289	-20.873	-20.456	-20.04	-19.624	-19.208	-18.792	-18.376	-17.96	-17.544	-17.128	-16.712	-16.295
-33.674	-33.285	-32.896	-32.507	-32.118	-31.729	-31.34	-30.951	-30.562	-30.173	-29.784	-29.395	-29.005	-28.616	-28.227	-27.838	-27.449	-27.06	-26.671	-26.282	-25.893	-25.504	-25.115	-24.726	-24.337	-23.947	-23.558	-23.169	-22.78	-22.391	-22.002	-21.613	-21.224	-20.835	-20.446	-20.057	-19.668	-19.279	-18.889	-18.5	-18.111	-17.722	-17.333	-16.944	-16.555	-16.166	-15.777	-15.388	-14.999	-14.61
-40.937	-40.472	-40.007	-39.542	-39.077	-38.611	-38.146	-37.681	-37.216	-36.751	-36.286	-35.82	-35.355	-34.89	-34.425	-33.96	-33.494	-33.029	-32.564	-32.099	-31.634	-31.169	-30.703	-30.238	-29.773	-29.308	-28.843	-28.378	-27.912	-27.447	-26.982	-26.517	-26.052	-25.587	-25.121	-24.656	-24.191	-23.726	-23.261	-22.795	-22.33	-21.865	-21.4	-20.935	-20.47	-20.004	-19.539	-19.074	-18.609	-18.144
-27.881	-27.545	-27.209	-26.873	-26.537	-26.2	-25.864	-25.528	-25.192	-24.856	-24.519	-24.183	-23.847	-23.511	-23.175	-22.839	-22.502	-22.166	-21.83	-21.494	-21.158	-20.821	-20.485	-20.149	-19.813	-19.477	-19.141	-18.804	-18.468	-18.132	-17.796	-17.46	-17.123	-16.787	-16.451	-16.115	-15.779	-15.443	-15.106	-14.77	-14.434	-14.098	-13.762	-13.425	-13.089	-12.753	-12.417	-12.081	-11.745	-11.408
-33.721	-33.329	-32.938	-32.546	-32.155	-31.764	-31.372	-30.981	-30.589	-30.198	-29.807	-29.415	-29.024	-28.632	-28.241	-27.85	-27.458	-27.067	-26.675	-26.284	-25.893	-25.501	-25.11	-24.718	-24.327	-23.935	-23.544	-23.153	-22.761	-22.37	-21.978	-21.587	-21.196	-20.804	-20.413	-20.021	-19.63	-19.239	-18.847	-18.456	-18.064	-17.673	-17.282	-16.89	-16.499	-16.107	-15.716	-15.325	-14.933	-14.542
-26.021	-25.71	-25.399	-25.088	-24.777	-24.466	-24.155	-23.844	-23.534	-23.223	-22.912	-22.601	-22.29	-21.979	-21.668	-21.357	-21.046	-20.735	-20.424	-20.114	-19.803	-19.492	-19.181	-18.87	-18.559	-18.248	-17.937	-17.626	-17.315	-17.004	-16.694	-16.383	-16.072	-15.761	-15.45	-15.139	-14.828	-14.517	-14.206	-13.895	-13.584	-13.273	-12.963	-12.652	-12.341	-12.03	-11.719	-11.408	-11.097	-10.786
-34.149	-33.752	-33.354	-32.957	-32.559	-32.161	-31.764	-31.366	-30.969	-30.571	-30.174	-29.776	-29.378	-28.981	-28.583	-28.186	-27.788	-27.391	-26.993	-26.596	-26.198	-25.8	-25.403	-25.005	-24.608	-24.21	-23.813	-23.415	-23.017	-22.62	-22.222	-21.825	-21.427	-21.03	-20.632	-20.235	-19.837	-19.439	-19.042	-18.644	-18.247	-17.849	-17.452	-17.054	-16.656	-16.259	-15.861	-15.464	-15.066	-14.669
-35.864	-35.446	-35.028	-34.609	-34.191	-33.773	-33.355	-32.937	-32.518	-32.1	-31.682	-31.264	-30.846	-30.427	-30.009	-29.591	-29.173	-28.755	-28.337	-27.918	-27.5	-27.082	-26.664	-26.246	-25.827	-25.409	-24.991	-24.573	-24.155	-23.737	-23.318	-22.9	-22.482	-22.064	-21.646	-21.227	-20.809	-20.391	-19.973	-19.555	-19.136	-18.718	-18.3	-17.882	-17.464	-17.046	-16.627	-16.209	-15.791	-15.373
-30.82	-30.457	-30.095	-29.732	-29.369	-29.006	-28.643	-28.28	-27.917	-27.554	-27.191	-26.828	-26.465	-26.102	-25.739	-25.376	-25.013	-24.65	-24.287	-23.924	-23.561	-23.198	-22.835	-22.472	-22.109	-21.746	-21.383	-21.02	-20.657	-20.294	-19.931	-19.568	-19.205	-18.842	-18.479	-18.116	-17.753	-17.39	-17.027	-16.664	-16.301	-15.938	-15.575	-15.212	-14.849	-14.486	-14.123	-13.76	-13.397	-13.034
-31.759	-31.385	-31.011	-30.636	-30.262	-29.887	-29.513	-29.139	-28.764	-28.39	-28.015	-27.641	-27.267	-26.892	-26.518	-26.143	-25.769	-25.395	-25.02	-24.646	-24.271	-23.897	-23.523	-23.148	-22.774	-22.399	-22.025	-21.651	-21.276	-20.902	-20.527	-20.153	-19.779	-19.404	-19.03	-18.655	-18.281	-17.907	-17.532	-17.158	-16.784	-16.409	-16.035	-15.66	-15.286	-14.912	-14.537	-14.163	-13.788	-13.414
-43.149	-42.656	-42.164	-41.671	-41.179	-40.687	-40.194	-39.702	-39.21	-38.717	-38.225	-37.733	-37.24	-36.748	-36.255	-35.763	-35.271	-34.778	-34.286	-33.794	-33.301	-32.809	-32.317	-31.824	-31.332	-30.84	-30.347	-29.855	-29.362	-28.87	-28.378	-27.885	-27.393	-26.901	-26.408	-25.916	-25.424	-24.931	-24.439	-23.947	-23.454	-22.962	-22.469	-21.977	-21.485	-20.992	-20.5	-20.008	-19.515	-19.023
-43.258	-42.76	-42.261	-41.763	-41.264	-40.766	-40.267	-39.769	-39.27	-38.772	-38.274	-37.775	-37.277	-36.778	-36.28	-35.781	-35.283	-34.784	-34.286	-33.787	-33.289	-32.79	-32.292	-31.793	-31.295	-30.797	-30.298	-29.8	-29.301	-28.803	-28.304	-27.806	-27.307	-26.809	-26.31	-25.812	-25.313	-24.815	-24.316	-23.818	-23.32	-22.821	-22.323	-21.824	-21.326	-20.827	-20.329	-19.83	-19.332	-18.833
-35.218	-34.806	-34.394	-33.983	-33.571	-33.159	-32.747	-32.336	-31.924	-31.512	-31.1	-30.688	-30.277	-29.865	-29.453	-29.041	-28.63	-28.218	-27.806	-27.394	-26.982	-26.571	-26.159	-25.747	-25.335	-24.924	-24.512	-24.1	-23.688	-23.276	-22.865	-22.453	-22.041	-21.629	-21.218	-20.806	-20.394	-19.982	-19.57	-19.159	-18.747	-18.335	-17.923	-17.512	-17.1	-16.688	-16.276	-15.865	-15.453	-15.041
-38.708	-38.269	-37.829	-37.389	-36.95	-36.51	-36.07	-35.631	-35.191	-34.752	-34.312	-33.872	-33.433	-32.993	-32.553	-32.114	-31.674	-31.234	-30.795	-30.355	-29.915	-29.476	-29.036	-28.596	-28.157	-27.717	-27.277	-26.838	-26.398	-25.958	-25.519	-25.079	-24.639	-24.2	-23.76	-23.321	-22.881	-22.441	-22.002	-21.562	-21.122	-20.683	-20.243	-19.803	-19.364	-18.924	-18.484	-18.045	-17.605	-17.165
-39.811	-39.358	-38.905	-38.452	-38	-37.547	-37.094	-36.641	-36.189	-35.736	-35.283	-34.83	-34.377	-33.925	-33.472	-33.019	-32.566	-32.114	-31.661	-31.208	-30.755	-30.302	-29.85	-29.397	-28.944	-28.491	-28.039	-27.586	-27.133	-26.68	-26.227	-25.775	-25.322	-24.869	-24.416	-23.964	-23.511	-23.058	-22.605	-22.152	-21.7	-21.247	-20.794	-20.341	-19.889	-19.436	-18.983	-18.53	-18.077	-17.625
-35.971	-35.557	-35.143	-34.729	-34.315	-33.902	-33.488	-33.074	-32.66	-32.246	-31.832	-31.418	-31.004	-30.59	-30.176	-29.763	-29.349	-28.935	-28.521	-28.107	-27.693	-27.279	-26.865	-26.451	-26.037	-25.624	-25.21	-24.796	-24.382	-23.968	-23.554	-23.14	-22.726	-22.312	-21.898	-21.485	-21.071	-20.657	-20.243	-19.829	-19.415	-19.001	-18.587	-18.173	-17.759	-17.345	-16.932	-16.518	-16.104	-15.69
-32.549	-32.168	-31.787	-31.405	-31.024	-30.643	-30.262	-29.88	-29.499	-29.118	-28.736	-28.355	-27.974	-27.592	-27.211	-26.83	-26.448	-26.067	-25.686	-25.304	-24.923	-24.542	-24.16	-23.779	-23.398	-23.017	-22.635	-22.254	-21.873	-21.491	-21.11	-20.729	-20.347	-19.966	-19.585	-19.203	-18.822	-18.441	-18.059	-17.678	-17.297	-16.915	-16.534	-16.153	-15.772	-15.39	-15.009	-14.628	-14.246	-13.865
-31.227	-30.85	-30.473	-30.096	-29.719	-29.342	-28.965	-28.588	-28.211	-27.833	-27.456	-27.079	-26.702	-26.325	-25.948	-25.571	-25.194	-24.817	-24.44	-24.063	-23.686	-23.309	-22.932	-22.555	-22.178	-21.801	-21.424	-21.047	-20.67	-20.293	-19.916	-19.539	-19.162	-18.785	-18.408	-18.031	-17.654	-17.277	-16.9	-16.523	-16.146	-15.769	-15.392	-15.015	-14.638	-14.261	-13.884	-13.507	-13.13	-12.753
-32.302	-31.919	-31.536	-31.153	-30.771	-30.388	-30.005	-29.622	-29.239	-28.857	-28.474	-28.091	-27.708	-27.326	-26.943	-26.56	-26.177	-25.795	-25.412	-25.029	-24.646	-24.263	-23.881	-23.498	-23.115	-22.732	-22.35	-21.967	-21.584	-21.201	-20.819	-20.436	-20.053	-19.67	-19.287	-18.905	-18.522	-18.139	-17.756	-17.374	-16.991	-16.608	-16.225	-15.843	-15.46	-15.077	-14.694	-14.312	-13.929	-13.546
-31.299	-30.919	-30.539	-30.159	-29.779	-29.399	-29.019	-28.639	-28.259	-27.878	-27.498	-27.118	-26.738	-26.358	-25.978	-25.598	-25.218	-24.838	-24.458	-24.078	-23.697	-23.317	-22.937	-22.557	-22.177	-21.797	-21.417	-21.037	-20.657	-20.277	-19.897	-19.516	-19.136	-18.756	-18.376	-17.996	-17.616	-17.236	-16.856	-16.476	-16.096	-15.716	-15.335	-14.955	-14.575	-14.195	-13.815	-13.435	-13.055	-12.675
-40.577	-40.108	-39.638	-39.169	-38.7	-38.231	-37.761	-37.292	-36.823	-36.353	-35.884	-35.415	-34.945	-34.476	-34.007	-33.538	-33.068	-32.599	-32.13	-31.66	-31.191	-30.722	-30.252	-29.783	-29.314	-28.845	-28.375	-27.906	-27.437	-26.967	-26.498	-26.029	-25.56	-25.09	-24.621	-24.152	-23.682	-23.213	-22.744	-22.274	-21.805	-21.336	-20.867	-20.397	-19.928	-19.459	-18.989	-18.52	-18.051	-17.581
-26.571	-26.251	-25.932	-25.612	-25.292	-24.972	-24.653	-24.333	-24.013	-23.693	-23.373	-23.054	-22.734	-22.414	-22.094	-21.775	-21.455	-21.135	-20.815	-20.496	-20.176	-19.856	-19.536	-19.216	-18.897	-18.577	-18.257	-17.937	-17.618	-17.298	-16.978	-16.658	-16.339	-16.019	-15.699	-15.379	-15.06	-14.74	-14.42	-14.1	-13.78	-13.461	-13.141	-12.821	-12.501	-12.182	-11.862	-11.542	-11.222	-10.903
-53.714	-53.114	-52.515	-51.915	-51.316	-50.716	-50.116	-49.517	-48.917	-48.317	-47.718	-47.118	-46.518	-45.919	-45.319	-44.719	-44.12	-43.52	-42.921	-42.321	-41.721	-41.122	-40.522	-39.922	-39.323	-38.723	-38.123	-37.524	-36.924	-36.324	-35.725	-35.125	-34.526	-33.926	-33.326	-32.727	-32.127	-31.527	-30.928	-30.328	-29.728	-29.129	-28.529	-27.929	-27.33	-26.73	-26.131	-25.531	-24.931	-24.332
-34.123	-33.728	-33.332	-32.937	-32.541	-32.146	-31.75	-31.355	-30.959	-30.564	-30.168	-29.773	-29.377	-28.982	-28.586	-28.191	-27.795	-27.4	-27.004	-26.609	-26.213	-25.817	-25.422	-25.026	-24.631	-24.235	-23.84	-23.444	-23.049	-22.653	-22.258	-21.862	-21.467	-21.071	-20.676	-20.28	-19.885	-19.489	-19.094	-18.698	-18.303	-17.907	-17.512	-17.116	-16.721	-16.325	-15.93	-15.534	-15.138	-14.743
-60.138	-59.459	-58.78	-58.1	-57.421	-56.742	-56.062	-55.383	-54.704	-54.025	-53.345	-52.666	-51.987	-51.307	-50.628	-49.949	-49.269	-48.59	-47.911	-47.231	-46.552	-45.873	-45.193	-44.514	-43.835	-43.156	-42.476	-41.797	-41.118	-40.438	-39.759	-39.08	-38.4	-37.721	-37.042	-36.362	-35.683	-35.004	-34.324	-33.645	-32.966	-32.287	-31.607	-30.928	-30.249	-29.569	-28.89	-28.211	-27.531	-26.852
-32.464	-32.076	-31.688	-31.301	-30.913	-30.525	-30.137	-29.749	-29.361	-28.973	-28.585	-28.197	-27.81	-27.422	-27.034	-26.646	-26.258	-25.87	-25.482	-25.094	-24.707	-24.319	-23.931	-23.543	-23.155	-22.767	-22.379	-21.991	-21.603	-21.216	-20.828	-20.44	-20.052	-19.664	-19.276	-18.888	-18.5	-18.112	-17.725	-17.337	-16.949	-16.561	-16.173	-15.785	-15.397	-15.009	-14.621	-14.234	-13.846	-13.458
-62.893	-62.178	-61.463	-60.748	-60.033	-59.318	-58.603	-57.888	-57.174	-56.459	-55.744	-55.029	-54.314	-53.599	-52.884	-52.169	-51.454	-50.74	-50.025	-49.31	-48.595	-47.88	-47.165	-46.45	-45.735	-45.021	-44.306	-43.591	-42.876	-42.161	-41.446	-40.731	-40.016	-39.301	-38.587	-37.872	-37.157	-36.442	-35.727	-35.012	-34.297	-33.582	-32.868	-32.153	-31.438	-30.723	-30.008	-29.293	-28.578	-27.863
-26.655	-26.317	-25.98	-25.643	-25.305	-24.968	-24.631	-24.293	-23.956	-23.618	-23.281	-22.944	-22.606	-22.269	-21.932	-21.594	-21.257	-20.92	-20.582	-20.245	-19.907	-19.57	-19.233	-18.895	-18.558	-18.221	-17.883	-17.546	-17.209	-16.871	-16.534	-16.196	-15.859	-15.522	-15.184	-14.847	-14.51	-14.172	-13.835	-13.498	-13.16	-12.823	-12.485	-12.148	-11.811	-11.473	-11.136	-10.799	-10.461	-10.124
-32.263	-31.886	-31.51	-31.133	-30.757	-30.38	-30.004	-29.627	-29.251	-28.874	-28.498	-28.121	-27.744	-27.368	-26.991	-26.615	-26.238	-25.862	-25.485	-25.109	-24.732	-24.356	-23.979	-23.603	-23.226	-22.85	-22.473	-22.097	-21.72	-21.344	-20.967	-20.59	-20.214	-19.837	-19.461	-19.084	-18.708	-18.331	-17.955	-17.578	-17.202	-16.825	-16.449	-16.072	-15.696	-15.319	-14.943	-14.566	-14.19	-13.813
-30.309	-29.95	-29.591	-29.232	-28.873	-28.514	-28.155	-27.795	-27.436	-27.077	-26.718	-26.359	-26	-25.641	-25.282	-24.923	-24.564	-24.205	-23.846	-23.487	-23.128	-22.769	-22.41	-22.051	-21.692	-21.333	-20.974	-20.615	-20.256	-19.897	-19.538	-19.179	-18.82	-18.461	-18.102	-17.743	-17.384	-17.025	-16.666	-16.307	-15.948	-15.589	-15.23	-14.871	-14.512	-14.153	-13.794	-13.435	-13.076	-12.717
-29.806	-29.46	-29.115	-28.769	-28.423	-28.077	-27.731	-27.385	-27.039	-26.693	-26.347	-26.001	-25.655	-25.309	-24.964	-24.618	-24.272	-23.926	-23.58	-23.234	-22.888	-22.542	-22.196	-21.85	-21.504	-21.159	-20.813	-20.467	-20.121	-19.775	-19.429	-19.083	-18.737	-18.391	-18.045	-17.699	-17.353	-17.008	-16.662	-16.316	-15.97	-15.624	-15.278	-14.932	-14.586	-14.24	-13.894	-13.548	-13.202	-12.857
-29.64	-29.288	-28.936	-28.584	-28.232	-27.88	-27.528	-27.176	-26.824	-26.472	-26.12	-25.768	-25.416	-25.064	-24.712	-24.36	-24.008	-23.656	-23.304	-22.952	-22.6	-22.248	-21.896	-21.544	-21.192	-20.84	-20.488	-20.136	-19.784	-19.432	-19.08	-18.728	-18.376	-18.024	-17.672	-17.32	-16.968	-16.616	-16.264	-15.912	-15.56	-15.208	-14.856	-14.504	-14.152	-13.8	-13.448	-13.096	-12.744	-12.392
-36.411	-35.977	-35.543	-35.109	-34.675	-34.241	-33.807	-33.372	-32.938	-32.504	-32.07	-31.636	-31.202	-30.767	-30.333	-29.899	-29.465	-29.031	-28.597	-28.163	-27.728	-27.294	-26.86	-26.426	-25.992	-25.558	-25.123	-24.689	-24.255	-23.821	-23.387	-22.953	-22.519	-22.084	-21.65	-21.216	-20.782	-20.348	-19.914	-19.479	-19.045	-18.611	-18.177	-17.743	-17.309	-16.875	-16.44	-16.006	-15.572	-15.138
-35.766	-35.354	-34.942	-34.529	-34.117	-33.704	-33.292	-32.88	-32.467	-32.055	-31.642	-31.23	-30.818	-30.405	-29.993	-29.581	-29.168	-28.756	-28.343	-27.931	-27.519	-27.106	-26.694	-26.281	-25.869	-25.457	-25.044	-24.632	-24.219	-23.807	-23.395	-22.982	-22.57	-22.158	-21.745	-21.333	-20.92	-20.508	-20.096	-19.683	-19.271	-18.858	-18.446	-18.034	-17.621	-17.209	-16.797	-16.384	-15.972	-15.559
-26.773	-26.453	-26.133	-25.813	-25.494	-25.174	-24.854	-24.534	-24.214	-23.894	-23.574	-23.254	-22.935	-22.615	-22.295	-21.975	-21.655	-21.335	-21.015	-20.695	-20.375	-20.056	-19.736	-19.416	-19.096	-18.776	-18.456	-18.136	-17.816	-17.497	-17.177	-16.857	-16.537	-16.217	-15.897	-15.577	-15.257	-14.938	-14.618	-14.298	-13.978	-13.658	-13.338	-13.018	-12.698	-12.378	-12.059	-11.739	-11.419	-11.099
-28.135	-27.79	-27.445	-27.1	-26.755	-26.411	-26.066	-25.721	-25.376	-25.031	-24.686	-24.342	-23.997	-23.652	-23.307	-22.962	-22.617	-22.273	-21.928	-21.583	-21.238	-20.893	-20.548	-20.204	-19.859	-19.514	-19.169	-18.824	-18.479	-18.135	-17.79	-17.445	-17.1	-16.755	-16.41	-16.066	-15.721	-15.376	-15.031	-14.686	-14.341	-13.997	-13.652	-13.307	-12.962	-12.617	-12.272	-11.928	-11.583	-11.238
-29.587	-29.24	-28.893	-28.546	-28.198	-27.851	-27.504	-27.157	-26.81	-26.462	-26.115	-25.768	-25.421	-25.074	-24.726	-24.379	-24.032	-23.685	-23.338	-22.99	-22.643	-22.296	-21.949	-21.601	-21.254	-20.907	-20.56	-20.213	-19.865	-19.518	-19.171	-18.824	-18.477	-18.129	-17.782	-17.435	-17.088	-16.741	-16.393	-16.046	-15.699	-15.352	-15.005	-14.657	-14.31	-13.963	-13.616	-13.269	-12.921	-12.574
-30.21	-29.861	-29.511	-29.161	-28.811	-28.461	-28.112	-27.762	-27.412	-27.062	-26.712	-26.363	-26.013	-25.663	-25.313	-24.963	-24.614	-24.264	-23.914	-23.564	-23.214	-22.865	-22.515	-22.165	-21.815	-21.465	-21.115	-20.766	-20.416	-20.066	-19.716	-19.366	-19.017	-18.667	-18.317	-17.967	-17.617	-17.268	-16.918	-16.568	-16.218	-15.868	-15.519	-15.169	-14.819	-14.469	-14.119	-13.77	-13.42	-13.07
-34.799	-34.394	-33.989	-33.584	-33.179	-32.774	-32.369	-31.964	-31.559	-31.154	-30.749	-30.344	-29.939	-29.534	-29.129	-28.724	-28.319	-27.914	-27.509	-27.104	-26.699	-26.294	-25.889	-25.484	-25.079	-24.674	-24.269	-23.863	-23.458	-23.053	-22.648	-22.243	-21.838	-21.433	-21.028	-20.623	-20.218	-19.813	-19.408	-19.003	-18.598	-18.193	-17.788	-17.383	-16.978	-16.573	-16.168	-15.763	-15.358	-14.953
-32.366	-31.978	-31.591	-31.203	-30.816	-30.428	-30.041	-29.653	-29.266	-28.878	-28.491	-28.103	-27.716	-27.328	-26.941	-26.554	-26.166	-25.779	-25.391	-25.004	-24.616	-24.229	-23.841	-23.454	-23.066	-22.679	-22.291	-21.904	-21.516	-21.129	-20.741	-20.354	-19.967	-19.579	-19.192	-18.804	-18.417	-18.029	-17.642	-17.254	-16.867	-16.479	-16.092	-15.704	-15.317	-14.929	-14.542	-14.154	-13.767	-13.379
-31.636	-31.268	-30.899	-30.531	-30.163	-29.795	-29.427	-29.059	-28.691	-28.322	-27.954	-27.586	-27.218	-26.85	-26.482	-26.113	-25.745	-25.377	-25.009	-24.641	-24.273	-23.904	-23.536	-23.168	-22.8	-22.432	-22.064	-21.695	-21.327	-20.959	-20.591	-20.223	-19.855	-19.487	-19.118	-18.75	-18.382	-18.014	-17.646	-17.278	-16.909	-16.541	-16.173	-15.805	-15.437	-15.069	-14.7	-14.332	-13.964	-13.596
-35.235	-34.82	-34.405	-33.99	-33.575	-33.16	-32.745	-32.33	-31.915	-31.5	-31.085	-30.67	-30.255	-29.84	-29.425	-29.01	-28.595	-28.18	-27.765	-27.35	-26.935	-26.52	-26.105	-25.69	-25.275	-24.859	-24.444	-24.029	-23.614	-23.199	-22.784	-22.369	-21.954	-21.539	-21.124	-20.709	-20.294	-19.879	-19.464	-19.049	-18.634	-18.219	-17.804	-17.389	-16.974	-16.559	-16.144	-15.729	-15.314	-14.899
-33.358	-32.959	-32.559	-32.16	-31.761	-31.362	-30.963	-30.564	-30.165	-29.765	-29.366	-28.967	-28.568	-28.169	-27.77	-27.37	-26.971	-26.572	-26.173	-25.774	-25.375	-24.976	-24.576	-24.177	-23.778	-23.379	-22.98	-22.581	-22.181	-21.782	-21.383	-20.984	-20.585	-20.186	-19.787	-19.387	-18.988	-18.589	-18.19	-17.791	-17.392	-16.992	-16.593	-16.194	-15.795	-15.396	-14.997	-14.598	-14.198	-13.799
-30.581	-30.22	-29.858	-29.497	-29.136	-28.775	-28.413	-28.052	-27.691	-27.329	-26.968	-26.607	-26.246	-25.884	-25.523	-25.162	-24.801	-24.439	-24.078	-23.717	-23.355	-22.994	-22.633	-22.272	-21.91	-21.549	-21.188	-20.826	-20.465	-20.104	-19.743	-19.381	-19.02	-18.659	-18.297	-17.936	-17.575	-17.214	-16.852	-16.491	-16.13	-15.768	-15.407	-15.046	-14.685	-14.323	-13.962	-13.601	-13.239	-12.878
-33.144	-32.762	-32.38	-31.997	-31.615	-31.233	-30.851	-30.468	-30.086	-29.704	-29.321	-28.939	-28.557	-28.175	-27.792	-27.41	-27.028	-26.646	-26.263	-25.881	-25.499	-25.116	-24.734	-24.352	-23.97	-23.587	-23.205	-22.823	-22.441	-22.058	-21.676	-21.294	-20.911	-20.529	-20.147	-19.765	-19.382	-19	-18.618	-18.236	-17.853	-17.471	-17.089	-16.706	-16.324	-15.942	-15.56	-15.177	-14.795	-14.413
-32.645	-32.263	-31.882	-31.5	-31.119	-30.737	-30.356	-29.974	-29.593	-29.211	-28.83	-28.448	-28.067	-27.685	-27.304	-26.922	-26.541	-26.159	-25.778	-25.396	-25.015	-24.633	-24.252	-23.87	-23.489	-23.107	-22.726	-22.344	-21.963	-21.581	-21.2	-20.818	-20.437	-20.055	-19.674	-19.292	-18.911	-18.529	-18.148	-17.766	-17.385	-17.003	-16.622	-16.24	-15.859	-15.477	-15.096	-14.714	-14.333	-13.951
-28.951	-28.602	-28.254	-27.905	-27.556	-27.208	-26.859	-26.511	-26.162	-25.813	-25.465	-25.116	-24.768	-24.419	-24.07	-23.722	-23.373	-23.025	-22.676	-22.327	-21.979	-21.63	-21.282	-20.933	-20.584	-20.236	-19.887	-19.538	-19.19	-18.841	-18.493	-18.144	-17.795	-17.447	-17.098	-16.75	-16.401	-16.052	-15.704	-15.355	-15.007	-14.658	-14.309	-13.961	-13.612	-13.264	-12.915	-12.566	-12.218	-11.869
-37.069	-36.637	-36.205	-35.774	-35.342	-34.91	-34.478	-34.047	-33.615	-33.183	-32.752	-32.32	-31.888	-31.457	-31.025	-30.593	-30.161	-29.73	-29.298	-28.866	-28.435	-28.003	-27.571	-27.139	-26.708	-26.276	-25.844	-25.413	-24.981	-24.549	-24.117	-23.686	-23.254	-22.822	-22.391	-21.959	-21.527	-21.095	-20.664	-20.232	-19.8	-19.369	-18.937	-18.505	-18.074	-17.642	-17.21	-16.778	-16.347	-15.915
-54.009	-53.393	-52.777	-52.161	-51.545	-50.928	-50.312	-49.696	-49.08	-48.464	-47.847	-47.231	-46.615	-45.999	-45.383	-44.767	-44.15	-43.534	-42.918	-42.302	-41.686	-41.07	-40.453	-39.837	-39.221	-38.605	-37.989	-37.373	-36.756	-36.14	-35.524	-34.908	-34.292	-33.676	-33.059	-32.443	-31.827	-31.211	-30.595	-29.979	-29.362	-28.746	-28.13	-27.514	-26.898	-26.282	-25.665	-25.049	-24.433	-23.817
-30.933	-30.562	-30.191	-29.82	-29.449	-29.078	-28.707	-28.336	-27.965	-27.594	-27.223	-26.852	-26.482	-26.111	-25.74	-25.369	-24.998	-24.627	-24.256	-23.885	-23.514	-23.143	-22.772	-22.401	-22.03	-21.659	-21.289	-20.918	-20.547	-20.176	-19.805	-19.434	-19.063	-18.692	-18.321	-17.95	-17.579	-17.208	-16.837	-16.466	-16.096	-15.725	-15.354	-14.983	-14.612	-14.241	-13.87	-13.499	-13.128	-12.757
-65.167	-64.434	-63.701	-62.968	-62.235	-61.501	-60.768	-60.035	-59.302	-58.569	-57.835	-57.102	-56.369	-55.636	-54.903	-54.169	-53.436	-52.703	-51.97	-51.237	-50.503	-49.77	-49.037	-48.304	-47.571	-46.837	-46.104	-45.371	-44.638	-43.905	-43.171	-42.438	-41.705	-40.972	-40.239	-39.505	-38.772	-38.039	-37.306	-36.573	-35.839	-35.106	-34.373	-33.64	-32.907	-32.174	-31.44	-30.707	-29.974	-29.241
-31.636	-31.266	-30.896	-30.525	-30.155	-29.785	-29.415	-29.044	-28.674	-28.304	-27.934	-27.564	-27.193	-26.823	-26.453	-26.083	-25.713	-25.342	-24.972	-24.602	-24.232	-23.862	-23.491	-23.121	-22.751	-22.381	-22.01	-21.64	-21.27	-20.9	-20.53	-20.159	-19.789	-19.419	-19.049	-18.679	-18.308	-17.938	-17.568	-17.198	-16.828	-16.457	-16.087	-15.717	-15.347	-14.976	-14.606	-14.236	-13.866	-13.496
-32.593	-32.207	-31.822	-31.436	-31.051	-30.665	-30.28	-29.894	-29.509	-29.123	-28.738	-28.352	-27.967	-27.581	-27.196	-26.81	-26.425	-26.039	-25.654	-25.268	-24.882	-24.497	-24.111	-23.726	-23.34	-22.955	-22.569	-22.184	-21.798	-21.413	-21.027	-20.642	-20.256	-19.871	-19.485	-19.1	-18.714	-18.329	-17.943	-17.558	-17.172	-16.786	-16.401	-16.015	-15.63	-15.244	-14.859	-14.473	-14.088	-13.702
-30.585	-30.228	-29.872	-29.515	-29.158	-28.802	-28.445	-28.088	-27.731	-27.375	-27.018	-26.661	-26.305	-25.948	-25.591	-25.234	-24.878	-24.521	-24.164	-23.808	-23.451	-23.094	-22.738	-22.381	-22.024	-21.667	-21.311	-20.954	-20.597	-20.241	-19.884	-19.527	-19.17	-18.814	-18.457	-18.1	-17.744	-17.387	-17.03	-16.673	-16.317	-15.96	-15.603	-15.247	-14.89	-14.533	-14.176	-13.82	-13.463	-13.106
-38.053	-37.615	-37.178	-36.74	-36.302	-35.865	-35.427	-34.989	-34.552	-34.114	-33.676	-33.239	-32.801	-32.364	-31.926	-31.488	-31.051	-30.613	-30.175	-29.738	-29.3	-28.862	-28.425	-27.987	-27.549	-27.112	-26.674	-26.237	-25.799	-25.361	-24.924	-24.486	-24.048	-23.611	-23.173	-22.735	-22.298	-21.86	-21.422	-20.985	-20.547	-20.11	-19.672	-19.234	-18.797	-18.359	-17.921	-17.484	-17.046	-16.608
-35.673	-35.246	-34.819	-34.391	-33.964	-33.537	-33.109	-32.682	-32.255	-31.828	-31.4	-30.973	-30.546	-30.118	-29.691	-29.264	-28.837	-28.409	-27.982	-27.555	-27.127	-26.7	-26.273	-25.846	-25.418	-24.991	-24.564	-24.136	-23.709	-23.282	-22.855	-22.427	-22	-21.573	-21.145	-20.718	-20.291	-19.864	-19.436	-19.009	-18.582	-18.154	-17.727	-17.3	-16.873	-16.445	-16.018	-15.591	-15.163	-14.736
-57.812	-57.156	-56.5	-55.844	-55.189	-54.533	-53.877	-53.221	-52.565	-51.909	-51.253	-50.597	-49.941	-49.285	-48.629	-47.973	-47.317	-46.661	-46.005	-45.349	-44.693	-44.037	-43.381	-42.725	-42.069	-41.413	-40.757	-40.101	-39.445	-38.789	-38.133	-37.477	-36.821	-36.165	-35.509	-34.853	-34.197	-33.541	-32.885	-32.229	-31.573	-30.917	-30.261	-29.605	-28.949	-28.293	-27.637	-26.981	-26.325	-25.669
-30.931	-30.563	-30.195	-29.828	-29.46	-29.092	-28.724	-28.357	-27.989	-27.621	-27.253	-26.886	-26.518	-26.15	-25.783	-25.415	-25.047	-24.679	-24.312	-23.944	-23.576	-23.208	-22.841	-22.473	-22.105	-21.738	-21.37	-21.002	-20.634	-20.267	-19.899	-19.531	-19.163	-18.796	-18.428	-18.06	-17.693	-17.325	-16.957	-16.589	-16.222	-15.854	-15.486	-15.119	-14.751	-14.383	-14.015	-13.648	-13.28	-12.912
-36.798	-36.369	-35.94	-35.511	-35.082	-34.654	-34.225	-33.796	-33.367	-32.938	-32.51	-32.081	-31.652	-31.223	-30.794	-30.365	-29.937	-29.508	-29.079	-28.65	-28.221	-27.793	-27.364	-26.935	-26.506	-26.077	-25.649	-25.22	-24.791	-24.362	-23.933	-23.504	-23.076	-22.647	-22.218	-21.789	-21.36	-20.932	-20.503	-20.074	-19.645	-19.216	-18.787	-18.359	-17.93	-17.501	-17.072	-16.643	-16.215	-15.786
-32.236	-31.855	-31.474	-31.093	-30.713	-30.332	-29.951	-29.57	-29.189	-28.809	-28.428	-28.047	-27.666	-27.286	-26.905	-26.524	-26.143	-25.763	-25.382	-25.001	-24.62	-24.24	-23.859	-23.478	-23.097	-22.716	-22.336	-21.955	-21.574	-21.193	-20.813	-20.432	-20.051	-19.67	-19.29	-18.909	-18.528	-18.147	-17.767	-17.386	-17.005	-16.624	-16.243	-15.863	-15.482	-15.101	-14.72	-14.34	-13.959	-13.578
-50.913	-50.322	-49.732	-49.142	-48.551	-47.961	-47.371	-46.78	-46.19	-45.6	-45.01	-44.419	-43.829	-43.239	-42.648	-42.058	-41.468	-40.877	-40.287	-39.697	-39.106	-38.516	-37.926	-37.335	-36.745	-36.155	-35.564	-34.974	-34.384	-33.793	-33.203	-32.613	-32.023	-31.432	-30.842	-30.252	-29.661	-29.071	-28.481	-27.89	-27.3	-26.71	-26.119	-25.529	-24.939	-24.348	-23.758	-23.168	-22.577	-21.987
-28.824	-28.475	-28.125	-27.776	-27.427	-27.078	-26.729	-26.38	-26.031	-25.682	-25.332	-24.983	-24.634	-24.285	-23.936	-23.587	-23.238	-22.889	-22.54	-22.19	-21.841	-21.492	-21.143	-20.794	-20.445	-20.096	-19.747	-19.398	-19.048	-18.699	-18.35	-18.001	-17.652	-17.303	-16.954	-16.605	-16.256	-15.906	-15.557	-15.208	-14.859	-14.51	-14.161	-13.812	-13.463	-13.114	-12.764	-12.415	-12.066	-11.717
-28.693	-28.358	-28.023	-27.688	-27.353	-27.018	-26.683	-26.348	-26.013	-25.678	-25.343	-25.008	-24.673	-24.338	-24.003	-23.668	-23.333	-22.998	-22.663	-22.328	-21.993	-21.658	-21.323	-20.988	-20.653	-20.318	-19.983	-19.648	-19.313	-18.978	-18.643	-18.308	-17.973	-17.638	-17.303	-16.967	-16.632	-16.297	-15.962	-15.627	-15.292	-14.957	-14.622	-14.287	-13.952	-13.617	-13.282	-12.947	-12.612	-12.277
-28.921	-28.57	-28.219	-27.868	-27.517	-27.166	-26.815	-26.464	-26.113	-25.762	-25.411	-25.06	-24.709	-24.358	-24.007	-23.656	-23.305	-22.954	-22.603	-22.252	-21.901	-21.55	-21.199	-20.848	-20.497	-20.146	-19.795	-19.444	-19.093	-18.742	-18.391	-18.04	-17.689	-17.338	-16.987	-16.636	-16.285	-15.934	-15.583	-15.232	-14.881	-14.53	-14.179	-13.828	-13.477	-13.125	-12.774	-12.423	-12.072	-11.721
-39.65	-39.176	-38.702	-38.228	-37.754	-37.279	-36.805	-36.331	-35.857	-35.383	-34.909	-34.435	-33.961	-33.487	-33.013	-32.539	-32.065	-31.591	-31.117	-30.643	-30.169	-29.695	-29.221	-28.746	-28.272	-27.798	-27.324	-26.85	-26.376	-25.902	-25.428	-24.954	-24.48	-24.006	-23.532	-23.058	-22.584	-22.11	-21.636	-21.162	-20.688	-20.213	-19.739	-19.265	-18.791	-18.317	-17.843	-17.369	-16.895	-16.421
-41.686	-41.211	-40.737	-40.262	-39.788	-39.314	-38.839	-38.365	-37.891	-37.416	-36.942	-36.467	-35.993	-35.519	-35.044	-34.57	-34.095	-33.621	-33.147	-32.672	-32.198	-31.723	-31.249	-30.775	-30.3	-29.826	-29.351	-28.877	-28.403	-27.928	-27.454	-26.979	-26.505	-26.031	-25.556	-25.082	-24.607	-24.133	-23.659	-23.184	-22.71	-22.235	-21.761	-21.287	-20.812	-20.338	-19.863	-19.389	-18.915	-18.44
-30.747	-30.386	-30.026	-29.666	-29.305	-28.945	-28.584	-28.224	-27.863	-27.503	-27.142	-26.782	-26.421	-26.061	-25.7	-25.34	-24.979	-24.619	-24.258	-23.898	-23.537	-23.177	-22.816	-22.456	-22.095	-21.735	-21.374	-21.014	-20.653	-20.293	-19.933	-19.572	-19.212	-18.851	-18.491	-18.13	-17.77	-17.409	-17.049	-16.688	-16.328	-15.967	-15.607	-15.246	-14.886	-14.525	-14.165	-13.804	-13.444	-13.083
-31.444	-31.07	-30.696	-30.322	-29.948	-29.575	-29.201	-28.827	-28.453	-28.079	-27.705	-27.331	-26.957	-26.583	-26.209	-25.835	-25.461	-25.087	-24.713	-24.339	-23.965	-23.591	-23.217	-22.843	-22.469	-22.096	-21.722	-21.348	-20.974	-20.6	-20.226	-19.852	-19.478	-19.104	-18.73	-18.356	-17.982	-17.608	-17.234	-16.86	-16.486	-16.112	-15.738	-15.364	-14.991	-14.617	-14.243	-13.869	-13.495	-13.121
-32.855	-32.477	-32.099	-31.721	-31.342	-30.964	-30.586	-30.208	-29.83	-29.452	-29.074	-28.696	-28.318	-27.94	-27.562	-27.184	-26.806	-26.428	-26.049	-25.671	-25.293	-24.915	-24.537	-24.159	-23.781	-23.403	-23.025	-22.647	-22.269	-21.891	-21.513	-21.135	-20.756	-20.378	-20	-19.622	-19.244	-18.866	-18.488	-18.11	-17.732	-17.354	-16.976	-16.598	-16.22	-15.842	-15.463	-15.085	-14.707	-14.329
-39.429	-38.985	-38.54	-38.096	-37.652	-37.208	-36.764	-36.319	-35.875	-35.431	-34.987	-34.542	-34.098	-33.654	-33.21	-32.766	-32.321	-31.877	-31.433	-30.989	-30.544	-30.1	-29.656	-29.212	-28.767	-28.323	-27.879	-27.435	-26.991	-26.546	-26.102	-25.658	-25.214	-24.769	-24.325	-23.881	-23.437	-22.993	-22.548	-22.104	-21.66	-21.216	-20.771	-20.327	-19.883	-19.439	-18.995	-18.55	-18.106	-17.662
-30.448	-30.089	-29.729	-29.369	-29.01	-28.65	-28.29	-27.931	-27.571	-27.211	-26.852	-26.492	-26.132	-25.773	-25.413	-25.053	-24.694	-24.334	-23.974	-23.615	-23.255	-22.895	-22.535	-22.176	-21.816	-21.456	-21.097	-20.737	-20.377	-20.018	-19.658	-19.298	-18.939	-18.579	-18.219	-17.86	-17.5	-17.14	-16.781	-16.421	-16.061	-15.702	-15.342	-14.982	-14.623	-14.263	-13.903	-13.544	-13.184	-12.824
-30.42	-30.06	-29.7	-29.34	-28.98	-28.62	-28.26	-27.9	-27.54	-27.18	-26.82	-26.46	-26.1	-25.74	-25.38	-25.02	-24.66	-24.3	-23.94	-23.58	-23.22	-22.86	-22.5	-22.14	-21.78	-21.42	-21.06	-20.7	-20.34	-19.98	-19.62	-19.26	-18.9	-18.54	-18.18	-17.82	-17.46	-17.1	-16.74	-16.38	-16.02	-15.66	-15.3	-14.94	-14.58	-14.22	-13.86	-13.5	-13.14	-12.78
-29.686	-29.337	-28.989	-28.64	-28.292	-27.943	-27.595	-27.246	-26.898	-26.549	-26.201	-25.853	-25.504	-25.156	-24.807	-24.459	-24.11	-23.762	-23.413	-23.065	-22.716	-22.368	-22.019	-21.671	-21.323	-20.974	-20.626	-20.277	-19.929	-19.58	-19.232	-18.883	-18.535	-18.186	-17.838	-17.489	-17.141	-16.792	-16.444	-16.096	-15.747	-15.399	-15.05	-14.702	-14.353	-14.005	-13.656	-13.308	-12.959	-12.611
-35.205	-34.805	-34.405	-34.006	-33.606	-33.207	-32.807	-32.407	-32.008	-31.608	-31.209	-30.809	-30.409	-30.01	-29.61	-29.21	-28.811	-28.411	-28.012	-27.612	-27.212	-26.813	-26.413	-26.013	-25.614	-25.214	-24.815	-24.415	-24.015	-23.616	-23.216	-22.816	-22.417	-22.017	-21.618	-21.218	-20.818	-20.419	-20.019	-19.619	-19.22	-18.82	-18.421	-18.021	-17.621	-17.222	-16.822	-16.423	-16.023	-15.623
-27.81	-27.48	-27.15	-26.82	-26.49	-26.16	-25.83	-25.499	-25.169	-24.839	-24.509	-24.179	-23.849	-23.519	-23.189	-22.859	-22.529	-22.199	-21.869	-21.539	-21.209	-20.879	-20.549	-20.219	-19.888	-19.558	-19.228	-18.898	-18.568	-18.238	-17.908	-17.578	-17.248	-16.918	-16.588	-16.258	-15.928	-15.598	-15.268	-14.938	-14.608	-14.277	-13.947	-13.617	-13.287	-12.957	-12.627	-12.297	-11.967	-11.637
-34.772	-34.358	-33.943	-33.529	-33.115	-32.701	-32.286	-31.872	-31.458	-31.044	-30.629	-30.215	-29.801	-29.387	-28.972	-28.558	-28.144	-27.73	-27.315	-26.901	-26.487	-26.073	-25.658	-25.244	-24.83	-24.416	-24.001	-23.587	-23.173	-22.759	-22.344	-21.93	-21.516	-21.102	-20.687	-20.273	-19.859	-19.445	-19.03	-18.616	-18.202	-17.788	-17.373	-16.959	-16.545	-16.131	-15.716	-15.302	-14.888	-14.474
-33.989	-33.593	-33.197	-32.801	-32.404	-32.008	-31.612	-31.216	-30.82	-30.424	-30.028	-29.631	-29.235	-28.839	-28.443	-28.047	-27.651	-27.255	-26.858	-26.462	-26.066	-25.67	-25.274	-24.878	-24.481	-24.085	-23.689	-23.293	-22.897	-22.501	-22.105	-21.708	-21.312	-20.916	-20.52	-20.124	-19.728	-19.332	-18.935	-18.539	-18.143	-17.747	-17.351	-16.955	-16.559	-16.162	-15.766	-15.37	-14.974	-14.578
-36.455	-36.033	-35.61	-35.188	-34.766	-34.343	-33.921	-33.499	-33.076	-32.654	-32.232	-31.809	-31.387	-30.965	-30.542	-30.12	-29.698	-29.275	-28.853	-28.431	-28.008	-27.586	-27.164	-26.742	-26.319	-25.897	-25.475	-25.052	-24.63	-24.208	-23.785	-23.363	-22.941	-22.518	-22.096	-21.674	-21.251	-20.829	-20.407	-19.984	-19.562	-19.14	-18.717	-18.295	-17.873	-17.45	-17.028	-16.606	-16.183	-15.761
-29.067	-28.708	-28.348	-27.988	-27.629	-27.269	-26.909	-26.55	-26.19	-25.83	-25.471	-25.111	-24.751	-24.391	-24.032	-23.672	-23.312	-22.953	-22.593	-22.233	-21.874	-21.514	-21.154	-20.795	-20.435	-20.075	-19.716	-19.356	-18.996	-18.637	-18.277	-17.917	-17.558	-17.198	-16.838	-16.479	-16.119	-15.759	-15.4	-15.04	-14.68	-14.321	-13.961	-13.601	-13.242	-12.882	-12.522	-12.163	-11.803	-11.443
-28.768	-28.413	-28.058	-27.703	-27.348	-26.993	-26.638	-26.284	-25.929	-25.574	-25.219	-24.864	-24.509	-24.154	-23.799	-23.445	-23.09	-22.735	-22.38	-22.025	-21.67	-21.315	-20.96	-20.606	-20.251	-19.896	-19.541	-19.186	-18.831	-18.476	-18.122	-17.767	-17.412	-17.057	-16.702	-16.347	-15.992	-15.637	-15.283	-14.928	-14.573	-14.218	-13.863	-13.508	-13.153	-12.798	-12.444	-12.089	-11.734	-11.379
-34.494	-34.093	-33.693	-33.292	-32.892	-32.491	-32.091	-31.69	-31.29	-30.889	-30.489	-30.088	-29.688	-29.287	-28.887	-28.486	-28.086	-27.685	-27.284	-26.884	-26.483	-26.083	-25.682	-25.282	-24.881	-24.481	-24.08	-23.68	-23.279	-22.879	-22.478	-22.078	-21.677	-21.277	-20.876	-20.475	-20.075	-19.674	-19.274	-18.873	-18.473	-18.072	-17.672	-17.271	-16.871	-16.47	-16.07	-15.669	-15.269	-14.868
-36.766	-36.345	-35.925	-35.504	-35.083	-34.662	-34.241	-33.821	-33.4	-32.979	-32.558	-32.138	-31.717	-31.296	-30.875	-30.454	-30.034	-29.613	-29.192	-28.771	-28.35	-27.93	-27.509	-27.088	-26.667	-26.247	-25.826	-25.405	-24.984	-24.563	-24.143	-23.722	-23.301	-22.88	-22.46	-22.039	-21.618	-21.197	-20.776	-20.356	-19.935	-19.514	-19.093	-18.672	-18.252	-17.831	-17.41	-16.989	-16.569	-16.148
-30.089	-29.736	-29.382	-29.029	-28.676	-28.322	-27.969	-27.615	-27.262	-26.909	-26.555	-26.202	-25.849	-25.495	-25.142	-24.788	-24.435	-24.082	-23.728	-23.375	-23.021	-22.668	-22.315	-21.961	-21.608	-21.254	-20.901	-20.548	-20.194	-19.841	-19.487	-19.134	-18.781	-18.427	-18.074	-17.72	-17.367	-17.014	-16.66	-16.307	-15.953	-15.6	-15.247	-14.893	-14.54	-14.187	-13.833	-13.48	-13.126	-12.773
-31.522	-31.154	-30.787	-30.42	-30.053	-29.686	-29.319	-28.952	-28.585	-28.218	-27.851	-27.484	-27.117	-26.75	-26.383	-26.015	-25.648	-25.281	-24.914	-24.547	-24.18	-23.813	-23.446	-23.079	-22.712	-22.345	-21.978	-21.611	-21.244	-20.877	-20.509	-20.142	-19.775	-19.408	-19.041	-18.674	-18.307	-17.94	-17.573	-17.206	-16.839	-16.472	-16.105	-15.738	-15.37	-15.003	-14.636	-14.269	-13.902	-13.535
-28.687	-28.348	-28.009	-27.671	-27.332	-26.993	-26.654	-26.315	-25.976	-25.638	-25.299	-24.96	-24.621	-24.282	-23.943	-23.604	-23.266	-22.927	-22.588	-22.249	-21.91	-21.571	-21.232	-20.894	-20.555	-20.216	-19.877	-19.538	-19.199	-18.86	-18.522	-18.183	-17.844	-17.505	-17.166	-16.827	-16.489	-16.15	-15.811	-15.472	-15.133	-14.794	-14.455	-14.117	-13.778	-13.439	-13.1	-12.761	-12.422	-12.083
-33.088	-32.698	-32.307	-31.917	-31.526	-31.136	-30.746	-30.355	-29.965	-29.574	-29.184	-28.793	-28.403	-28.013	-27.622	-27.232	-26.841	-26.451	-26.06	-25.67	-25.28	-24.889	-24.499	-24.108	-23.718	-23.327	-22.937	-22.547	-22.156	-21.766	-21.375	-20.985	-20.594	-20.204	-19.814	-19.423	-19.033	-18.642	-18.252	-17.861	-17.471	-17.081	-16.69	-16.3	-15.909	-15.519	-15.128	-14.738	-14.347	-13.957
-35.249	-34.84	-34.431	-34.022	-33.613	-33.204	-32.795	-32.386	-31.978	-31.569	-31.16	-30.751	-30.342	-29.933	-29.524	-29.115	-28.706	-28.297	-27.889	-27.48	-27.071	-26.662	-26.253	-25.844	-25.435	-25.026	-24.617	-24.208	-23.799	-23.391	-22.982	-22.573	-22.164	-21.755	-21.346	-20.937	-20.528	-20.119	-19.71	-19.302	-18.893	-18.484	-18.075	-17.666	-17.257	-16.848	-16.439	-16.03	-15.621	-15.212
-55.708	-55.067	-54.426	-53.786	-53.145	-52.504	-51.863	-51.222	-50.581	-49.94	-49.299	-48.659	-48.018	-47.377	-46.736	-46.095	-45.454	-44.813	-44.172	-43.531	-42.891	-42.25	-41.609	-40.968	-40.327	-39.686	-39.045	-38.404	-37.764	-37.123	-36.482	-35.841	-35.2	-34.559	-33.918	-33.277	-32.637	-31.996	-31.355	-30.714	-30.073	-29.432	-28.791	-28.15	-27.51	-26.869	-26.228	-25.587	-24.946	-24.305
-36.89	-36.458	-36.025	-35.593	-35.16	-34.727	-34.295	-33.862	-33.43	-32.997	-32.565	-32.132	-31.7	-31.267	-30.834	-30.402	-29.969	-29.537	-29.104	-28.672	-28.239	-27.807	-27.374	-26.942	-26.509	-26.076	-25.644	-25.211	-24.779	-24.346	-23.914	-23.481	-23.049	-22.616	-22.183	-21.751	-21.318	-20.886	-20.453	-20.021	-19.588	-19.156	-18.723	-18.291	-17.858	-17.425	-16.993	-16.56	-16.128	-15.695
-31.97	-31.598	-31.226	-30.854	-30.482	-30.11	-29.738	-29.366	-28.995	-28.623	-28.251	-27.879	-27.507	-27.135	-26.763	-26.391	-26.02	-25.648	-25.276	-24.904	-24.532	-24.16	-23.788	-23.416	-23.045	-22.673	-22.301	-21.929	-21.557	-21.185	-20.813	-20.442	-20.07	-19.698	-19.326	-18.954	-18.582	-18.21	-17.838	-17.467	-17.095	-16.723	-16.351	-15.979	-15.607	-15.235	-14.863	-14.492	-14.12	-13.748
-40.654	-40.194	-39.734	-39.273	-38.813	-38.353	-37.892	-37.432	-36.972	-36.511	-36.051	-35.591	-35.13	-34.67	-34.21	-33.749	-33.289	-32.829	-32.368	-31.908	-31.448	-30.987	-30.527	-30.067	-29.606	-29.146	-28.686	-28.225	-27.765	-27.305	-26.844	-26.384	-25.924	-25.463	-25.003	-24.543	-24.082	-23.622	-23.162	-22.701	-22.241	-21.781	-21.32	-20.86	-20.4	-19.939	-19.479	-19.019	-18.558	-18.098
-34.263	-33.858	-33.453	-33.048	-32.643	-32.238	-31.833	-31.428	-31.022	-30.617	-30.212	-29.807	-29.402	-28.997	-28.592	-28.186	-27.781	-27.376	-26.971	-26.566	-26.161	-25.756	-25.351	-24.945	-24.54	-24.135	-23.73	-23.325	-22.92	-22.515	-22.109	-21.704	-21.299	-20.894	-20.489	-20.084	-19.679	-19.274	-18.868	-18.463	-18.058	-17.653	-17.248	-16.843	-16.438	-16.032	-15.627	-15.222	-14.817	-14.412
-31.815	-31.437	-31.06	-30.682	-30.305	-29.927	-29.55	-29.172	-28.795	-28.417	-28.04	-27.662	-27.285	-26.907	-26.53	-26.152	-25.775	-25.397	-25.019	-24.642	-24.264	-23.887	-23.509	-23.132	-22.754	-22.377	-21.999	-21.622	-21.244	-20.867	-20.489	-20.112	-19.734	-19.357	-18.979	-18.601	-18.224	-17.846	-17.469	-17.091	-16.714	-16.336	-15.959	-15.581	-15.204	-14.826	-14.449	-14.071	-13.694	-13.316
-30.287	-29.93	-29.574	-29.217	-28.861	-28.504	-28.148	-27.791	-27.435	-27.078	-26.722	-26.366	-26.009	-25.653	-25.296	-24.94	-24.583	-24.227	-23.87	-23.514	-23.157	-22.801	-22.444	-22.088	-21.731	-21.375	-21.019	-20.662	-20.306	-19.949	-19.593	-19.236	-18.88	-18.523	-18.167	-17.81	-17.454	-17.097	-16.741	-16.385	-16.028	-15.672	-15.315	-14.959	-14.602	-14.246	-13.889	-13.533	-13.176	-12.82
-26.468	-26.148	-25.828	-25.508	-25.187	-24.867	-24.547	-24.227	-23.907	-23.586	-23.266	-22.946	-22.626	-22.305	-21.985	-21.665	-21.345	-21.024	-20.704	-20.384	-20.064	-19.744	-19.423	-19.103	-18.783	-18.463	-18.142	-17.822	-17.502	-17.182	-16.862	-16.541	-16.221	-15.901	-15.581	-15.26	-14.94	-14.62	-14.3	-13.979	-13.659	-13.339	-13.019	-12.699	-12.378	-12.058	-11.738	-11.418	-11.097	-10.777
-34.92	-34.512	-34.104	-33.697	-33.289	-32.881	-32.474	-32.066	-31.658	-31.251	-30.843	-30.435	-30.027	-29.62	-29.212	-28.804	-28.397	-27.989	-27.581	-27.174	-26.766	-26.358	-25.951	-25.543	-25.135	-24.727	-24.32	-23.912	-23.504	-23.097	-22.689	-22.281	-21.874	-21.466	-21.058	-20.65	-20.243	-19.835	-19.427	-19.02	-18.612	-18.204	-17.797	-17.389	-16.981	-16.573	-16.166	-15.758	-15.35	-14.943
-32.943	-32.557	-32.171	-31.785	-31.399	-31.014	-30.628	-30.242	-29.856	-29.47	-29.084	-28.698	-28.312	-27.927	-27.541	-27.155	-26.769	-26.383	-25.997	-25.611	-25.226	-24.84	-24.454	-24.068	-23.682	-23.296	-22.91	-22.525	-22.139	-21.753	-21.367	-20.981	-20.595	-20.209	-19.823	-19.438	-19.052	-18.666	-18.28	-17.894	-17.508	-17.122	-16.737	-16.351	-15.965	-15.579	-15.193	-14.807	-14.421	-14.036
-43.9	-43.402	-42.905	-42.407	-41.909	-41.411	-40.913	-40.415	-39.917	-39.419	-38.922	-38.424	-37.926	-37.428	-36.93	-36.432	-35.934	-35.436	-34.939	-34.441	-33.943	-33.445	-32.947	-32.449	-31.951	-31.453	-30.956	-30.458	-29.96	-29.462	-28.964	-28.466	-27.968	-27.47	-26.972	-26.475	-25.977	-25.479	-24.981	-24.483	-23.985	-23.487	-22.989	-22.492	-21.994	-21.496	-20.998	-20.5	-20.002	-19.504
-36.318	-35.903	-35.487	-35.071	-34.656	-34.24	-33.824	-33.409	-32.993	-32.577	-32.162	-31.746	-31.33	-30.915	-30.499	-30.084	-29.668	-29.252	-28.837	-28.421	-28.005	-27.59	-27.174	-26.758	-26.343	-25.927	-25.511	-25.096	-24.68	-24.264	-23.849	-23.433	-23.017	-22.602	-22.186	-21.77	-21.355	-20.939	-20.524	-20.108	-19.692	-19.277	-18.861	-18.445	-18.03	-17.614	-17.198	-16.783	-16.367	-15.951
-32.25	-31.869	-31.488	-31.107	-30.726	-30.345	-29.964	-29.583	-29.203	-28.822	-28.441	-28.06	-27.679	-27.298	-26.917	-26.536	-26.155	-25.774	-25.393	-25.012	-24.631	-24.25	-23.869	-23.488	-23.107	-22.726	-22.345	-21.964	-21.583	-21.202	-20.821	-20.44	-20.059	-19.678	-19.297	-18.916	-18.535	-18.155	-17.774	-17.393	-17.012	-16.631	-16.25	-15.869	-15.488	-15.107	-14.726	-14.345	-13.964	-13.583
-36.77	-36.345	-35.92	-35.495	-35.069	-34.644	-34.219	-33.794	-33.369	-32.944	-32.519	-32.094	-31.669	-31.244	-30.819	-30.394	-29.968	-29.543	-29.118	-28.693	-28.268	-27.843	-27.418	-26.993	-26.568	-26.143	-25.718	-25.293	-24.867	-24.442	-24.017	-23.592	-23.167	-22.742	-22.317	-21.892	-21.467	-21.042	-20.617	-20.191	-19.766	-19.341	-18.916	-18.491	-18.066	-17.641	-17.216	-16.791	-16.366	-15.941
-39.353	-38.909	-38.466	-38.023	-37.58	-37.136	-36.693	-36.25	-35.806	-35.363	-34.92	-34.477	-34.033	-33.59	-33.147	-32.704	-32.26	-31.817	-31.374	-30.93	-30.487	-30.044	-29.601	-29.157	-28.714	-28.271	-27.827	-27.384	-26.941	-26.498	-26.054	-25.611	-25.168	-24.725	-24.281	-23.838	-23.395	-22.951	-22.508	-22.065	-21.622	-21.178	-20.735	-20.292	-19.848	-19.405	-18.962	-18.519	-18.075	-17.632
-30.724	-30.364	-30.003	-29.643	-29.282	-28.922	-28.561	-28.201	-27.84	-27.48	-27.119	-26.759	-26.398	-26.038	-25.677	-25.316	-24.956	-24.595	-24.235	-23.874	-23.514	-23.153	-22.793	-22.432	-22.072	-21.711	-21.351	-20.99	-20.63	-20.269	-19.909	-19.548	-19.188	-18.827	-18.467	-18.106	-17.746	-17.385	-17.025	-16.664	-16.304	-15.943	-15.583	-15.222	-14.862	-14.501	-14.141	-13.78	-13.42	-13.059
-35.178	-34.76	-34.343	-33.925	-33.508	-33.09	-32.672	-32.255	-31.837	-31.419	-31.002	-30.584	-30.166	-29.749	-29.331	-28.914	-28.496	-28.078	-27.661	-27.243	-26.825	-26.408	-25.99	-25.572	-25.155	-24.737	-24.319	-23.902	-23.484	-23.067	-22.649	-22.231	-21.814	-21.396	-20.978	-20.561	-20.143	-19.725	-19.308	-18.89	-18.473	-18.055	-17.637	-17.22	-16.802	-16.384	-15.967	-15.549	-15.131	-14.714
-30.1	-29.74	-29.379	-29.019	-28.658	-28.297	-27.937	-27.576	-27.215	-26.855	-26.494	-26.133	-25.773	-25.412	-25.052	-24.691	-24.33	-23.97	-23.609	-23.248	-22.888	-22.527	-22.167	-21.806	-21.445	-21.085	-20.724	-20.363	-20.003	-19.642	-19.281	-18.921	-18.56	-18.2	-17.839	-17.478	-17.118	-16.757	-16.396	-16.036	-15.675	-15.314	-14.954	-14.593	-14.233	-13.872	-13.511	-13.151	-12.79	-12.429
-36.83	-36.393	-35.956	-35.52	-35.083	-34.646	-34.209	-33.772	-33.336	-32.899	-32.462	-32.025	-31.588	-31.152	-30.715	-30.278	-29.841	-29.405	-28.968	-28.531	-28.094	-27.657	-27.221	-26.784	-26.347	-25.91	-25.473	-25.037	-24.6	-24.163	-23.726	-23.289	-22.853	-22.416	-21.979	-21.542	-21.105	-20.669	-20.232	-19.795	-19.358	-18.921	-18.485	-18.048	-17.611	-17.174	-16.737	-16.301	-15.864	-15.427
-35.345	-34.934	-34.524	-34.114	-33.704	-33.293	-32.883	-32.473	-32.063	-31.653	-31.242	-30.832	-30.422	-30.012	-29.601	-29.191	-28.781	-28.371	-27.961	-27.55	-27.14	-26.73	-26.32	-25.909	-25.499	-25.089	-24.679	-24.269	-23.858	-23.448	-23.038	-22.628	-22.217	-21.807	-21.397	-20.987	-20.577	-20.166	-19.756	-19.346	-18.936	-18.525	-18.115	-17.705	-17.295	-16.885	-16.474	-16.064	-15.654	-15.244
-31.295	-30.927	-30.558	-30.19	-29.822	-29.453	-29.085	-28.716	-28.348	-27.979	-27.611	-27.243	-26.874	-26.506	-26.137	-25.769	-25.401	-25.032	-24.664	-24.295	-23.927	-23.559	-23.19	-22.822	-22.453	-22.085	-21.716	-21.348	-20.98	-20.611	-20.243	-19.874	-19.506	-19.138	-18.769	-18.401	-18.032	-17.664	-17.296	-16.927	-16.559	-16.19	-15.822	-15.454	-15.085	-14.717	-14.348	-13.98	-13.611	-13.243
-32.011	-31.635	-31.26	-30.884	-30.509	-30.133	-29.758	-29.382	-29.007	-28.631	-28.256	-27.88	-27.504	-27.129	-26.753	-26.378	-26.002	-25.627	-25.251	-24.876	-24.5	-24.125	-23.749	-23.374	-22.998	-22.623	-22.247	-21.872	-21.496	-21.121	-20.745	-20.37	-19.994	-19.619	-19.243	-18.867	-18.492	-18.116	-17.741	-17.365	-16.99	-16.614	-16.239	-15.863	-15.488	-15.112	-14.737	-14.361	-13.986	-13.61
-32.348	-31.961	-31.574	-31.187	-30.799	-30.412	-30.025	-29.638	-29.251	-28.864	-28.477	-28.089	-27.702	-27.315	-26.928	-26.541	-26.154	-25.766	-25.379	-24.992	-24.605	-24.218	-23.831	-23.443	-23.056	-22.669	-22.282	-21.895	-21.508	-21.12	-20.733	-20.346	-19.959	-19.572	-19.185	-18.797	-18.41	-18.023	-17.636	-17.249	-16.862	-16.475	-16.087	-15.7	-15.313	-14.926	-14.539	-14.152	-13.764	-13.377
-53.156	-52.542	-51.927	-51.312	-50.697	-50.083	-49.468	-48.853	-48.239	-47.624	-47.009	-46.394	-45.78	-45.165	-44.55	-43.935	-43.321	-42.706	-42.091	-41.476	-40.862	-40.247	-39.632	-39.017	-38.403	-37.788	-37.173	-36.558	-35.944	-35.329	-34.714	-34.099	-33.485	-32.87	-32.255	-31.64	-31.026	-30.411	-29.796	-29.181	-28.567	-27.952	-27.337	-26.722	-26.108	-25.493	-24.878	-24.263	-23.649	-23.034
-33.695	-33.307	-32.918	-32.53	-32.141	-31.753	-31.365	-30.976	-30.588	-30.199	-29.811	-29.423	-29.034	-28.646	-28.257	-27.869	-27.481	-27.092	-26.704	-26.315	-25.927	-25.539	-25.15	-24.762	-24.373	-23.985	-23.597	-23.208	-22.82	-22.431	-22.043	-21.655	-21.266	-20.878	-20.489	-20.101	-19.713	-19.324	-18.936	-18.547	-18.159	-17.771	-17.382	-16.994	-16.605	-16.217	-15.829	-15.44	-15.052	-14.663
-31.46	-31.099	-30.738	-30.377	-30.016	-29.655	-29.294	-28.933	-28.572	-28.211	-27.85	-27.489	-27.128	-26.767	-26.406	-26.045	-25.684	-25.323	-24.962	-24.601	-24.24	-23.879	-23.518	-23.157	-22.796	-22.435	-22.074	-21.713	-21.352	-20.99	-20.629	-20.268	-19.907	-19.546	-19.185	-18.824	-18.463	-18.102	-17.741	-17.38	-17.019	-16.658	-16.297	-15.936	-15.575	-15.214	-14.853	-14.492	-14.131	-13.77
-35.027	-34.62	-34.213	-33.806	-33.399	-32.992	-32.585	-32.178	-31.772	-31.365	-30.958	-30.551	-30.144	-29.737	-29.33	-28.923	-28.517	-28.11	-27.703	-27.296	-26.889	-26.482	-26.075	-25.668	-25.262	-24.855	-24.448	-24.041	-23.634	-23.227	-22.82	-22.413	-22.007	-21.6	-21.193	-20.786	-20.379	-19.972	-19.565	-19.158	-18.752	-18.345	-17.938	-17.531	-17.124	-16.717	-16.31	-15.903	-15.497	-15.09
-28.938	-28.588	-28.238	-27.888	-27.538	-27.188	-26.838	-26.488	-26.138	-25.788	-25.438	-25.088	-24.738	-24.388	-24.038	-23.689	-23.339	-22.989	-22.639	-22.289	-21.939	-21.589	-21.239	-20.889	-20.539	-20.189	-19.839	-19.489	-19.139	-18.789	-18.439	-18.089	-17.739	-17.389	-17.039	-16.689	-16.339	-15.989	-15.64	-15.29	-14.94	-14.59	-14.24	-13.89	-13.54	-13.19	-12.84	-12.49	-12.14	-11.79
-28.108	-27.765	-27.423	-27.08	-26.738	-26.395	-26.053	-25.711	-25.368	-25.026	-24.683	-24.341	-23.998	-23.656	-23.314	-22.971	-22.629	-22.286	-21.944	-21.601	-21.259	-20.916	-20.574	-20.232	-19.889	-19.547	-19.204	-18.862	-18.519	-18.177	-17.835	-17.492	-17.15	-16.807	-16.465	-16.122	-15.78	-15.437	-15.095	-14.753	-14.41	-14.068	-13.725	-13.383	-13.04	-12.698	-12.355	-12.013	-11.671	-11.328
-33.328	-32.934	-32.541	-32.147	-31.754	-31.36	-30.967	-30.573	-30.179	-29.786	-29.392	-28.999	-28.605	-28.212	-27.818	-27.424	-27.031	-26.637	-26.244	-25.85	-25.457	-25.063	-24.669	-24.276	-23.882	-23.489	-23.095	-22.702	-22.308	-21.914	-21.521	-21.127	-20.734	-20.34	-19.947	-19.553	-19.16	-18.766	-18.372	-17.979	-17.585	-17.192	-16.798	-16.405	-16.011	-15.617	-15.224	-14.83	-14.437	-14.043
-34.808	-34.408	-34.008	-33.608	-33.208	-32.808	-32.407	-32.007	-31.607	-31.207	-30.807	-30.407	-30.007	-29.607	-29.206	-28.806	-28.406	-28.006	-27.606	-27.206	-26.806	-26.406	-26.006	-25.605	-25.205	-24.805	-24.405	-24.005	-23.605	-23.205	-22.805	-22.404	-22.004	-21.604	-21.204	-20.804	-20.404	-20.004	-19.604	-19.203	-18.803	-18.403	-18.003	-17.603	-17.203	-16.803	-16.403	-16.003	-15.602	-15.202
-37.407	-36.987	-36.567	-36.147	-35.727	-35.307	-34.887	-34.467	-34.047	-33.627	-33.207	-32.786	-32.366	-31.946	-31.526	-31.106	-30.686	-30.266	-29.846	-29.426	-29.006	-28.586	-28.165	-27.745	-27.325	-26.905	-26.485	-26.065	-25.645	-25.225	-24.805	-24.385	-23.965	-23.545	-23.124	-22.704	-22.284	-21.864	-21.444	-21.024	-20.604	-20.184	-19.764	-19.344	-18.924	-18.503	-18.083	-17.663	-17.243	-16.823
-30.002	-29.639	-29.277	-28.914	-28.552	-28.189	-27.827	-27.464	-27.101	-26.739	-26.376	-26.014	-25.651	-25.289	-24.926	-24.563	-24.201	-23.838	-23.476	-23.113	-22.751	-22.388	-22.026	-21.663	-21.3	-20.938	-20.575	-20.213	-19.85	-19.488	-19.125	-18.762	-18.4	-18.037	-17.675	-17.312	-16.95	-16.587	-16.224	-15.862	-15.499	-15.137	-14.774	-14.412	-14.049	-13.686	-13.324	-12.961	-12.599	-12.236
-32.499	-32.116	-31.733	-31.35	-30.967	-30.583	-30.2	-29.817	-29.434	-29.051	-28.668	-28.285	-27.901	-27.518	-27.135	-26.752	-26.369	-25.986	-25.602	-25.219	-24.836	-24.453	-24.07	-23.687	-23.304	-22.92	-22.537	-22.154	-21.771	-21.388	-21.005	-20.621	-20.238	-19.855	-19.472	-19.089	-18.706	-18.323	-17.939	-17.556	-17.173	-16.79	-16.407	-16.024	-15.64	-15.257	-14.874	-14.491	-14.108	-13.725
-52.918	-52.316	-51.714	-51.111	-50.509	-49.907	-49.304	-48.702	-48.1	-47.497	-46.895	-46.293	-45.69	-45.088	-44.486	-43.883	-43.281	-42.679	-42.076	-41.474	-40.871	-40.269	-39.667	-39.064	-38.462	-37.86	-37.257	-36.655	-36.053	-35.45	-34.848	-34.246	-33.643	-33.041	-32.439	-31.836	-31.234	-30.632	-30.029	-29.427	-28.825	-28.222	-27.62	-27.017	-26.415	-25.813	-25.21	-24.608	-24.006	-23.403
-33.211	-32.829	-32.446	-32.064	-31.682	-31.299	-30.917	-30.535	-30.153	-29.77	-29.388	-29.006	-28.623	-28.241	-27.859	-27.476	-27.094	-26.712	-26.329	-25.947	-25.565	-25.182	-24.8	-24.418	-24.035	-23.653	-23.271	-22.888	-22.506	-22.124	-21.741	-21.359	-20.977	-20.594	-20.212	-19.83	-19.447	-19.065	-18.683	-18.3	-17.918	-17.536	-17.153	-16.771	-16.389	-16.007	-15.624	-15.242	-14.86	-14.477
-28.84	-28.491	-28.143	-27.794	-27.445	-27.097	-26.748	-26.399	-26.05	-25.702	-25.353	-25.004	-24.656	-24.307	-23.958	-23.61	-23.261	-22.912	-22.563	-22.215	-21.866	-21.517	-21.169	-20.82	-20.471	-20.122	-19.774	-19.425	-19.076	-18.728	-18.379	-18.03	-17.681	-17.333	-16.984	-16.635	-16.287	-15.938	-15.589	-15.241	-14.892	-14.543	-14.194	-13.846	-13.497	-13.148	-12.8	-12.451	-12.102	-11.753
-30.243	-29.887	-29.53	-29.174	-28.818	-28.461	-28.105	-27.749	-27.392	-27.036	-26.68	-26.323	-25.967	-25.611	-25.254	-24.898	-24.541	-24.185	-23.829	-23.472	-23.116	-22.76	-22.403	-22.047	-21.691	-21.334	-20.978	-20.622	-20.265	-19.909	-19.553	-19.196	-18.84	-18.484	-18.127	-17.771	-17.414	-17.058	-16.702	-16.345	-15.989	-15.633	-15.276	-14.92	-14.564	-14.207	-13.851	-13.495	-13.138	-12.782
-59.705	-59.024	-58.344	-57.664	-56.984	-56.303	-55.623	-54.943	-54.263	-53.582	-52.902	-52.222	-51.542	-50.861	-50.181	-49.501	-48.821	-48.14	-47.46	-46.78	-46.1	-45.419	-44.739	-44.059	-43.378	-42.698	-42.018	-41.338	-40.657	-39.977	-39.297	-38.617	-37.936	-37.256	-36.576	-35.896	-35.215	-34.535	-33.855	-33.175	-32.494	-31.814	-31.134	-30.454	-29.773	-29.093	-28.413	-27.733	-27.052	-26.372
-53.406	-52.79	-52.174	-51.558	-50.942	-50.327	-49.711	-49.095	-48.479	-47.864	-47.248	-46.632	-46.016	-45.4	-44.785	-44.169	-43.553	-42.937	-42.322	-41.706	-41.09	-40.474	-39.858	-39.243	-38.627	-38.011	-37.395	-36.779	-36.164	-35.548	-34.932	-34.316	-33.701	-33.085	-32.469	-31.853	-31.237	-30.622	-30.006	-29.39	-28.774	-28.159	-27.543	-26.927	-26.311	-25.695	-25.08	-24.464	-23.848	-23.232
-33.421	-33.028	-32.635	-32.243	-31.85	-31.457	-31.064	-30.671	-30.279	-29.886	-29.493	-29.1	-28.707	-28.315	-27.922	-27.529	-27.136	-26.743	-26.35	-25.958	-25.565	-25.172	-24.779	-24.386	-23.994	-23.601	-23.208	-22.815	-22.422	-22.03	-21.637	-21.244	-20.851	-20.458	-20.066	-19.673	-19.28	-18.887	-18.494	-18.101	-17.709	-17.316	-16.923	-16.53	-16.137	-15.745	-15.352	-14.959	-14.566	-14.173
-31.067	-30.698	-30.329	-29.96	-29.592	-29.223	-28.854	-28.486	-28.117	-27.748	-27.379	-27.011	-26.642	-26.273	-25.904	-25.536	-25.167	-24.798	-24.43	-24.061	-23.692	-23.323	-22.955	-22.586	-22.217	-21.849	-21.48	-21.111	-20.742	-20.374	-20.005	-19.636	-19.267	-18.899	-18.53	-18.161	-17.793	-17.424	-17.055	-16.686	-16.318	-15.949	-15.58	-15.212	-14.843	-14.474	-14.105	-13.737	-13.368	-12.999
-34.459	-34.07	-33.682	-33.293	-32.905	-32.517	-32.128	-31.74	-31.351	-30.963	-30.575	-30.186	-29.798	-29.409	-29.021	-28.632	-28.244	-27.856	-27.467	-27.079	-26.69	-26.302	-25.914	-25.525	-25.137	-24.748	-24.36	-23.971	-23.583	-23.195	-22.806	-22.418	-22.029	-21.641	-21.253	-20.864	-20.476	-20.087	-19.699	-19.31	-18.922	-18.534	-18.145	-17.757	-17.368	-16.98	-16.592	-16.203	-15.815	-15.426
-38.105	-37.672	-37.238	-36.805	-36.372	-35.938	-35.505	-35.072	-34.639	-34.205	-33.772	-33.339	-32.906	-32.472	-32.039	-31.606	-31.172	-30.739	-30.306	-29.873	-29.439	-29.006	-28.573	-28.139	-27.706	-27.273	-26.84	-26.406	-25.973	-25.54	-25.107	-24.673	-24.24	-23.807	-23.373	-22.94	-22.507	-22.074	-21.64	-21.207	-20.774	-20.34	-19.907	-19.474	-19.041	-18.607	-18.174	-17.741	-17.308	-16.874
-32.232	-31.855	-31.478	-31.101	-30.724	-30.347	-29.97	-29.593	-29.216	-28.839	-28.462	-28.085	-27.708	-27.331	-26.954	-26.577	-26.2	-25.823	-25.446	-25.069	-24.692	-24.315	-23.938	-23.561	-23.184	-22.807	-22.431	-22.054	-21.677	-21.3	-20.923	-20.546	-20.169	-19.792	-19.415	-19.038	-18.661	-18.284	-17.907	-17.53	-17.153	-16.776	-16.399	-16.022	-15.645	-15.268	-14.891	-14.514	-14.137	-13.76
-25.722	-25.409	-25.096	-24.783	-24.469	-24.156	-23.843	-23.53	-23.217	-22.904	-22.591	-22.278	-21.964	-21.651	-21.338	-21.025	-20.712	-20.399	-20.086	-19.773	-19.459	-19.146	-18.833	-18.52	-18.207	-17.894	-17.581	-17.268	-16.954	-16.641	-16.328	-16.015	-15.702	-15.389	-15.076	-14.763	-14.449	-14.136	-13.823	-13.51	-13.197	-12.884	-12.571	-12.258	-11.944	-11.631	-11.318	-11.005	-10.692	-10.379
-29.92	-29.569	-29.217	-28.866	-28.515	-28.164	-27.813	-27.461	-27.11	-26.759	-26.408	-26.057	-25.706	-25.354	-25.003	-24.652	-24.301	-23.95	-23.598	-23.247	-22.896	-22.545	-22.194	-21.842	-21.491	-21.14	-20.789	-20.438	-20.086	-19.735	-19.384	-19.033	-18.682	-18.331	-17.979	-17.628	-17.277	-16.926	-16.575	-16.223	-15.872	-15.521	-15.17	-14.819	-14.467	-14.116	-13.765	-13.414	-13.063	-12.711
-32.163	-31.787	-31.411	-31.035	-30.659	-30.283	-29.907	-29.531	-29.155	-28.779	-28.403	-28.027	-27.651	-27.275	-26.899	-26.523	-26.146	-25.77	-25.394	-25.018	-24.642	-24.266	-23.89	-23.514	-23.138	-22.762	-22.386	-22.01	-21.634	-21.258	-20.882	-20.506	-20.13	-19.754	-19.378	-19.002	-18.626	-18.25	-17.873	-17.497	-17.121	-16.745	-16.369	-15.993	-15.617	-15.241	-14.865	-14.489	-14.113	-13.737
-30.255	-29.893	-29.531	-29.169	-28.808	-28.446	-28.084	-27.722	-27.36	-26.999	-26.637	-26.275	-25.913	-25.551	-25.19	-24.828	-24.466	-24.104	-23.742	-23.381	-23.019	-22.657	-22.295	-21.933	-21.572	-21.21	-20.848	-20.486	-20.124	-19.763	-19.401	-19.039	-18.677	-18.316	-17.954	-17.592	-17.23	-16.868	-16.507	-16.145	-15.783	-15.421	-15.059	-14.698	-14.336	-13.974	-13.612	-13.25	-12.889	-12.527
-30.779	-30.412	-30.046	-29.68	-29.313	-28.947	-28.58	-28.214	-27.848	-27.481	-27.115	-26.748	-26.382	-26.016	-25.649	-25.283	-24.916	-24.55	-24.184	-23.817	-23.451	-23.084	-22.718	-22.352	-21.985	-21.619	-21.252	-20.886	-20.52	-20.153	-19.787	-19.42	-19.054	-18.688	-18.321	-17.955	-17.588	-17.222	-16.856	-16.489	-16.123	-15.756	-15.39	-15.024	-14.657	-14.291	-13.924	-13.558	-13.192	-12.825
-46.463	-45.933	-45.402	-44.871	-44.34	-43.809	-43.278	-42.747	-42.216	-41.686	-41.155	-40.624	-40.093	-39.562	-39.031	-38.5	-37.969	-37.439	-36.908	-36.377	-35.846	-35.315	-34.784	-34.253	-33.722	-33.192	-32.661	-32.13	-31.599	-31.068	-30.537	-30.006	-29.475	-28.945	-28.414	-27.883	-27.352	-26.821	-26.29	-25.759	-25.228	-24.697	-24.167	-23.636	-23.105	-22.574	-22.043	-21.512	-20.981	-20.45
-26.968	-26.632	-26.297	-25.961	-25.625	-25.289	-24.953	-24.618	-24.282	-23.946	-23.61	-23.274	-22.939	-22.603	-22.267	-21.931	-21.595	-21.259	-20.924	-20.588	-20.252	-19.916	-19.58	-19.245	-18.909	-18.573	-18.237	-17.901	-17.565	-17.23	-16.894	-16.558	-16.222	-15.886	-15.551	-15.215	-14.879	-14.543	-14.207	-13.872	-13.536	-13.2	-12.864	-12.528	-12.192	-11.857	-11.521	-11.185	-10.849	-10.513
-28.069	-27.731	-27.394	-27.056	-26.719	-26.382	-26.044	-25.707	-25.37	-25.032	-24.695	-24.358	-24.02	-23.683	-23.346	-23.008	-22.671	-22.334	-21.996	-21.659	-21.321	-20.984	-20.647	-20.309	-19.972	-19.635	-19.297	-18.96	-18.623	-18.285	-17.948	-17.611	-17.273	-16.936	-16.598	-16.261	-15.924	-15.586	-15.249	-14.912	-14.574	-14.237	-13.9	-13.562	-13.225	-12.888	-12.55	-12.213	-11.875	-11.538
-35.171	-34.757	-34.344	-33.931	-33.518	-33.104	-32.691	-32.278	-31.865	-31.452	-31.038	-30.625	-30.212	-29.799	-29.386	-28.972	-28.559	-28.146	-27.733	-27.32	-26.906	-26.493	-26.08	-25.667	-25.254	-24.84	-24.427	-24.014	-23.601	-23.187	-22.774	-22.361	-21.948	-21.535	-21.121	-20.708	-20.295	-19.882	-19.469	-19.055	-18.642	-18.229	-17.816	-17.403	-16.989	-16.576	-16.163	-15.75	-15.337	-14.923
-36.294	-35.873	-35.452	-35.031	-34.609	-34.188	-33.767	-33.346	-32.925	-32.504	-32.082	-31.661	-31.24	-30.819	-30.398	-29.977	-29.555	-29.134	-28.713	-28.292	-27.871	-27.45	-27.028	-26.607	-26.186	-25.765	-25.344	-24.923	-24.501	-24.08	-23.659	-23.238	-22.817	-22.396	-21.974	-21.553	-21.132	-20.711	-20.29	-19.868	-19.447	-19.026	-18.605	-18.184	-17.763	-17.341	-16.92	-16.499	-16.078	-15.657
-30.514	-30.155	-29.796	-29.437	-29.078	-28.719	-28.36	-28.001	-27.642	-27.282	-26.923	-26.564	-26.205	-25.846	-25.487	-25.128	-24.769	-24.41	-24.051	-23.692	-23.333	-22.973	-22.614	-22.255	-21.896	-21.537	-21.178	-20.819	-20.46	-20.101	-19.742	-19.383	-19.024	-18.664	-18.305	-17.946	-17.587	-17.228	-16.869	-16.51	-16.151	-15.792	-15.433	-15.074	-14.715	-14.355	-13.996	-13.637	-13.278	-12.919
-27.934	-27.599	-27.263	-26.928	-26.592	-26.257	-25.921	-25.586	-25.25	-24.915	-24.579	-24.244	-23.908	-23.573	-23.237	-22.902	-22.566	-22.231	-21.895	-21.56	-21.224	-20.889	-20.553	-20.218	-19.882	-19.547	-19.212	-18.876	-18.541	-18.205	-17.87	-17.534	-17.199	-16.863	-16.528	-16.192	-15.857	-15.521	-15.186	-14.85	-14.515	-14.179	-13.844	-13.508	-13.173	-12.837	-12.502	-12.166	-11.831	-11.495
-33.884	-33.487	-33.091	-32.694	-32.297	-31.901	-31.504	-31.108	-30.711	-30.315	-29.918	-29.522	-29.125	-28.729	-28.332	-27.936	-27.539	-27.143	-26.746	-26.35	-25.953	-25.557	-25.16	-24.764	-24.367	-23.971	-23.574	-23.178	-22.781	-22.384	-21.988	-21.591	-21.195	-20.798	-20.402	-20.005	-19.609	-19.212	-18.816	-18.419	-18.023	-17.626	-17.23	-16.833	-16.437	-16.04	-15.644	-15.247	-14.851	-14.454
-58.964	-58.286	-57.607	-56.928	-56.25	-55.571	-54.893	-54.214	-53.536	-52.857	-52.179	-51.5	-50.821	-50.143	-49.464	-48.786	-48.107	-47.429	-46.75	-46.071	-45.393	-44.714	-44.036	-43.357	-42.679	-42	-41.321	-40.643	-39.964	-39.286	-38.607	-37.929	-37.25	-36.571	-35.893	-35.214	-34.536	-33.857	-33.179	-32.5	-31.822	-31.143	-30.464	-29.786	-29.107	-28.429	-27.75	-27.072	-26.393	-25.714
-30.464	-30.09	-29.716	-29.342	-28.968	-28.594	-28.22	-27.846	-27.472	-27.098	-26.724	-26.35	-25.976	-25.603	-25.229	-24.855	-24.481	-24.107	-23.733	-23.359	-22.985	-22.611	-22.237	-21.863	-21.489	-21.115	-20.741	-20.367	-19.993	-19.619	-19.245	-18.871	-18.498	-18.124	-17.75	-17.376	-17.002	-16.628	-16.254	-15.88	-15.506	-15.132	-14.758	-14.384	-14.01	-13.636	-13.262	-12.888	-12.514	-12.14
-29.661	-29.305	-28.949	-28.593	-28.237	-27.881	-27.525	-27.168	-26.812	-26.456	-26.1	-25.744	-25.388	-25.032	-24.676	-24.319	-23.963	-23.607	-23.251	-22.895	-22.539	-22.183	-21.827	-21.47	-21.114	-20.758	-20.402	-20.046	-19.69	-19.334	-18.978	-18.621	-18.265	-17.909	-17.553	-17.197	-16.841	-16.485	-16.128	-15.772	-15.416	-15.06	-14.704	-14.348	-13.992	-13.636	-13.279	-12.923	-12.567	-12.211
-35.481	-35.069	-34.657	-34.245	-33.833	-33.421	-33.009	-32.597	-32.185	-31.772	-31.36	-30.948	-30.536	-30.124	-29.712	-29.3	-28.888	-28.476	-28.064	-27.652	-27.24	-26.828	-26.416	-26.004	-25.591	-25.179	-24.767	-24.355	-23.943	-23.531	-23.119	-22.707	-22.295	-21.883	-21.471	-21.059	-20.647	-20.235	-19.822	-19.41	-18.998	-18.586	-18.174	-17.762	-17.35	-16.938	-16.526	-16.114	-15.702	-15.29
-36.527	-36.095	-35.664	-35.233	-34.802	-34.37	-33.939	-33.508	-33.077	-32.645	-32.214	-31.783	-31.352	-30.92	-30.489	-30.058	-29.627	-29.195	-28.764	-28.333	-27.902	-27.471	-27.039	-26.608	-26.177	-25.746	-25.314	-24.883	-24.452	-24.021	-23.589	-23.158	-22.727	-22.296	-21.864	-21.433	-21.002	-20.571	-20.139	-19.708	-19.277	-18.846	-18.414	-17.983	-17.552	-17.121	-16.689	-16.258	-15.827	-15.396
-33.301	-32.911	-32.52	-32.129	-31.738	-31.348	-30.957	-30.566	-30.176	-29.785	-29.394	-29.003	-28.613	-28.222	-27.831	-27.441	-27.05	-26.659	-26.268	-25.878	-25.487	-25.096	-24.706	-24.315	-23.924	-23.533	-23.143	-22.752	-22.361	-21.971	-21.58	-21.189	-20.798	-20.408	-20.017	-19.626	-19.236	-18.845	-18.454	-18.063	-17.673	-17.282	-16.891	-16.501	-16.11	-15.719	-15.328	-14.938	-14.547	-14.156
-62.633	-61.912	-61.191	-60.471	-59.75	-59.029	-58.308	-57.588	-56.867	-56.146	-55.425	-54.705	-53.984	-53.263	-52.542	-51.822	-51.101	-50.38	-49.659	-48.939	-48.218	-47.497	-46.776	-46.056	-45.335	-44.614	-43.893	-43.173	-42.452	-41.731	-41.011	-40.29	-39.569	-38.848	-38.128	-37.407	-36.686	-35.965	-35.245	-34.524	-33.803	-33.082	-32.362	-31.641	-30.92	-30.199	-29.479	-28.758	-28.037	-27.316
-30.703	-30.349	-29.995	-29.64	-29.286	-28.931	-28.577	-28.222	-27.868	-27.513	-27.159	-26.805	-26.45	-26.096	-25.741	-25.387	-25.032	-24.678	-24.323	-23.969	-23.615	-23.26	-22.906	-22.551	-22.197	-21.842	-21.488	-21.133	-20.779	-20.425	-20.07	-19.716	-19.361	-19.007	-18.652	-18.298	-17.943	-17.589	-17.235	-16.88	-16.526	-16.171	-15.817	-15.462	-15.108	-14.753	-14.399	-14.045	-13.69	-13.336
-29.248	-28.897	-28.547	-28.196	-27.845	-27.495	-27.144	-26.794	-26.443	-26.093	-25.742	-25.391	-25.041	-24.69	-24.34	-23.989	-23.639	-23.288	-22.937	-22.587	-22.236	-21.886	-21.535	-21.185	-20.834	-20.484	-20.133	-19.782	-19.432	-19.081	-18.731	-18.38	-18.03	-17.679	-17.328	-16.978	-16.627	-16.277	-15.926	-15.576	-15.225	-14.874	-14.524	-14.173	-13.823	-13.472	-13.122	-12.771	-12.42	-12.07
-33.261	-32.868	-32.475	-32.082	-31.69	-31.297	-30.904	-30.511	-30.119	-29.726	-29.333	-28.941	-28.548	-28.155	-27.762	-27.37	-26.977	-26.584	-26.191	-25.799	-25.406	-25.013	-24.621	-24.228	-23.835	-23.442	-23.05	-22.657	-22.264	-21.871	-21.479	-21.086	-20.693	-20.301	-19.908	-19.515	-19.122	-18.73	-18.337	-17.944	-17.551	-17.159	-16.766	-16.373	-15.98	-15.588	-15.195	-14.802	-14.41	-14.017
-44.278	-43.771	-43.263	-42.755	-42.248	-41.74	-41.232	-40.725	-40.217	-39.709	-39.202	-38.694	-38.186	-37.679	-37.171	-36.663	-36.155	-35.648	-35.14	-34.632	-34.125	-33.617	-33.109	-32.602	-32.094	-31.586	-31.079	-30.571	-30.063	-29.556	-29.048	-28.54	-28.033	-27.525	-27.017	-26.509	-26.002	-25.494	-24.986	-24.479	-23.971	-23.463	-22.956	-22.448	-21.94	-21.433	-20.925	-20.417	-19.91	-19.402
-25.991	-25.679	-25.366	-25.054	-24.742	-24.429	-24.117	-23.804	-23.492	-23.18	-22.867	-22.555	-22.242	-21.93	-21.618	-21.305	-20.993	-20.68	-20.368	-20.056	-19.743	-19.431	-19.118	-18.806	-18.494	-18.181	-17.869	-17.556	-17.244	-16.932	-16.619	-16.307	-15.994	-15.682	-15.37	-15.057	-14.745	-14.432	-14.12	-13.808	-13.495	-13.183	-12.87	-12.558	-12.246	-11.933	-11.621	-11.308	-10.996	-10.684
-33.662	-33.274	-32.887	-32.499	-32.112	-31.725	-31.337	-30.95	-30.562	-30.175	-29.787	-29.4	-29.013	-28.625	-28.238	-27.85	-27.463	-27.075	-26.688	-26.301	-25.913	-25.526	-25.138	-24.751	-24.364	-23.976	-23.589	-23.201	-22.814	-22.426	-22.039	-21.652	-21.264	-20.877	-20.489	-20.102	-19.714	-19.327	-18.94	-18.552	-18.165	-17.777	-17.39	-17.003	-16.615	-16.228	-15.84	-15.453	-15.065	-14.678
-38.438	-37.992	-37.547	-37.101	-36.656	-36.21	-35.765	-35.32	-34.874	-34.429	-33.983	-33.538	-33.092	-32.647	-32.201	-31.756	-31.31	-30.865	-30.419	-29.974	-29.529	-29.083	-28.638	-28.192	-27.747	-27.301	-26.856	-26.41	-25.965	-25.519	-25.074	-24.628	-24.183	-23.737	-23.292	-22.847	-22.401	-21.956	-21.51	-21.065	-20.619	-20.174	-19.728	-19.283	-18.837	-18.392	-17.946	-17.501	-17.056	-16.61
-39.511	-39.054	-38.597	-38.14	-37.683	-37.226	-36.769	-36.312	-35.855	-35.398	-34.941	-34.485	-34.028	-33.571	-33.114	-32.657	-32.2	-31.743	-31.286	-30.829	-30.372	-29.915	-29.458	-29.001	-28.544	-28.087	-27.63	-27.173	-26.716	-26.259	-25.802	-25.345	-24.888	-24.431	-23.974	-23.518	-23.061	-22.604	-22.147	-21.69	-21.233	-20.776	-20.319	-19.862	-19.405	-18.948	-18.491	-18.034	-17.577	-17.12
-29.516	-29.156	-28.796	-28.436	-28.076	-27.716	-27.356	-26.996	-26.636	-26.276	-25.916	-25.556	-25.196	-24.836	-24.477	-24.117	-23.757	-23.397	-23.037	-22.677	-22.317	-21.957	-21.597	-21.237	-20.877	-20.517	-20.157	-19.797	-19.437	-19.077	-18.717	-18.357	-17.997	-17.637	-17.277	-16.917	-16.557	-16.197	-15.837	-15.477	-15.117	-14.758	-14.398	-14.038	-13.678	-13.318	-12.958	-12.598	-12.238	-11.878
-31.895	-31.527	-31.159	-30.792	-30.424	-30.056	-29.688	-29.321	-28.953	-28.585	-28.217	-27.85	-27.482	-27.114	-26.746	-26.378	-26.011	-25.643	-25.275	-24.907	-24.54	-24.172	-23.804	-23.436	-23.068	-22.701	-22.333	-21.965	-21.597	-21.23	-20.862	-20.494	-20.126	-19.758	-19.391	-19.023	-18.655	-18.287	-17.92	-17.552	-17.184	-16.816	-16.448	-16.081	-15.713	-15.345	-14.977	-14.61	-14.242	-13.874
-26.462	-26.134	-25.807	-25.479	-25.151	-24.824	-24.496	-24.169	-23.841	-23.514	-23.186	-22.859	-22.531	-22.204	-21.876	-21.549	-21.221	-20.894	-20.566	-20.239	-19.911	-19.584	-19.256	-18.929	-18.601	-18.274	-17.946	-17.619	-17.291	-16.964	-16.636	-16.309	-15.981	-15.654	-15.326	-14.999	-14.671	-14.344	-14.016	-13.689	-13.361	-13.034	-12.706	-12.379	-12.051	-11.724	-11.396	-11.068	-10.741	-10.413
-28.583	-28.246	-27.909	-27.572	-27.235	-26.898	-26.561	-26.224	-25.888	-25.551	-25.214	-24.877	-24.54	-24.203	-23.866	-23.529	-23.192	-22.855	-22.518	-22.181	-21.844	-21.508	-21.171	-20.834	-20.497	-20.16	-19.823	-19.486	-19.149	-18.812	-18.475	-18.138	-17.801	-17.465	-17.128	-16.791	-16.454	-16.117	-15.78	-15.443	-15.106	-14.769	-14.432	-14.095	-13.758	-13.421	-13.085	-12.748	-12.411	-12.074
-33.733	-33.336	-32.939	-32.542	-32.145	-31.747	-31.35	-30.953	-30.556	-30.159	-29.762	-29.365	-28.968	-28.571	-28.174	-27.777	-27.38	-26.983	-26.585	-26.188	-25.791	-25.394	-24.997	-24.6	-24.203	-23.806	-23.409	-23.012	-22.615	-22.218	-21.821	-21.424	-21.026	-20.629	-20.232	-19.835	-19.438	-19.041	-18.644	-18.247	-17.85	-17.453	-17.056	-16.659	-16.262	-15.864	-15.467	-15.07	-14.673	-14.276
-29.761	-29.407	-29.054	-28.7	-28.346	-27.992	-27.639	-27.285	-26.931	-26.577	-26.224	-25.87	-25.516	-25.162	-24.809	-24.455	-24.101	-23.747	-23.393	-23.04	-22.686	-22.332	-21.978	-21.625	-21.271	-20.917	-20.563	-20.21	-19.856	-19.502	-19.148	-18.795	-18.441	-18.087	-17.733	-17.38	-17.026	-16.672	-16.318	-15.965	-15.611	-15.257	-14.903	-14.55	-14.196	-13.842	-13.488	-13.135	-12.781	-12.427
-28.367	-28.029	-27.69	-27.352	-27.014	-26.676	-26.337	-25.999	-25.661	-25.323	-24.984	-24.646	-24.308	-23.97	-23.631	-23.293	-22.955	-22.617	-22.278	-21.94	-21.602	-21.264	-20.925	-20.587	-20.249	-19.911	-19.572	-19.234	-18.896	-18.558	-18.219	-17.881	-17.543	-17.205	-16.866	-16.528	-16.19	-15.852	-15.513	-15.175	-14.837	-14.499	-14.16	-13.822	-13.484	-13.146	-12.807	-12.469	-12.131	-11.793
-34.053	-33.668	-33.283	-32.897	-32.512	-32.127	-31.742	-31.356	-30.971	-30.586	-30.2	-29.815	-29.43	-29.044	-28.659	-28.274	-27.888	-27.503	-27.118	-26.732	-26.347	-25.962	-25.576	-25.191	-24.806	-24.421	-24.035	-23.65	-23.265	-22.879	-22.494	-22.109	-21.723	-21.338	-20.953	-20.567	-20.182	-19.797	-19.411	-19.026	-18.641	-18.255	-17.87	-17.485	-17.1	-16.714	-16.329	-15.944	-15.558	-15.173
-33.775	-33.381	-32.987	-32.592	-32.198	-31.804	-31.41	-31.016	-30.622	-30.228	-29.834	-29.44	-29.046	-28.652	-28.258	-27.864	-27.47	-27.076	-26.682	-26.288	-25.894	-25.5	-25.105	-24.711	-24.317	-23.923	-23.529	-23.135	-22.741	-22.347	-21.953	-21.559	-21.165	-20.771	-20.377	-19.983	-19.589	-19.195	-18.801	-18.407	-18.013	-17.618	-17.224	-16.83	-16.436	-16.042	-15.648	-15.254	-14.86	-14.466
-37.757	-37.312	-36.867	-36.422	-35.977	-35.532	-35.087	-34.641	-34.196	-33.751	-33.306	-32.861	-32.416	-31.971	-31.525	-31.08	-30.635	-30.19	-29.745	-29.3	-28.855	-28.409	-27.964	-27.519	-27.074	-26.629	-26.184	-25.739	-25.293	-24.848	-24.403	-23.958	-23.513	-23.068	-22.622	-22.177	-21.732	-21.287	-20.842	-20.397	-19.952	-19.506	-19.061	-18.616	-18.171	-17.726	-17.281	-16.836	-16.39	-15.945
-26.808	-26.465	-26.122	-25.779	-25.436	-25.093	-24.75	-24.407	-24.064	-23.721	-23.378	-23.035	-22.692	-22.349	-22.006	-21.663	-21.32	-20.976	-20.633	-20.29	-19.947	-19.604	-19.261	-18.918	-18.575	-18.232	-17.889	-17.546	-17.203	-16.86	-16.517	-16.174	-15.831	-15.488	-15.145	-14.802	-14.459	-14.116	-13.773	-13.43	-13.087	-12.743	-12.4	-12.057	-11.714	-11.371	-11.028	-10.685	-10.342	-9.9991
-27.197	-26.872	-26.548	-26.223	-25.899	-25.574	-25.249	-24.925	-24.6	-24.275	-23.951	-23.626	-23.301	-22.977	-22.652	-22.328	-22.003	-21.678	-21.354	-21.029	-20.704	-20.38	-20.055	-19.73	-19.406	-19.081	-18.757	-18.432	-18.107	-17.783	-17.458	-17.133	-16.809	-16.484	-16.16	-15.835	-15.51	-15.186	-14.861	-14.536	-14.212	-13.887	-13.562	-13.238	-12.913	-12.589	-12.264	-11.939	-11.615	-11.29
-34.434	-34.034	-33.633	-33.233	-32.833	-32.432	-32.032	-31.632	-31.231	-30.831	-30.43	-30.03	-29.63	-29.229	-28.829	-28.428	-28.028	-27.628	-27.227	-26.827	-26.427	-26.026	-25.626	-25.225	-24.825	-24.425	-24.024	-23.624	-23.223	-22.823	-22.423	-22.022	-21.622	-21.221	-20.821	-20.421	-20.02	-19.62	-19.22	-18.819	-18.419	-18.018	-17.618	-17.218	-16.817	-16.417	-16.016	-15.616	-15.216	-14.815
-31.6	-31.225	-30.85	-30.475	-30.1	-29.725	-29.35	-28.975	-28.6	-28.225	-27.85	-27.475	-27.1	-26.725	-26.349	-25.974	-25.599	-25.224	-24.849	-24.474	-24.099	-23.724	-23.349	-22.974	-22.599	-22.224	-21.849	-21.474	-21.099	-20.724	-20.348	-19.973	-19.598	-19.223	-18.848	-18.473	-18.098	-17.723	-17.348	-16.973	-16.598	-16.223	-15.848	-15.473	-15.098	-14.723	-14.347	-13.972	-13.597	-13.222
-31.334	-30.958	-30.582	-30.206	-29.83	-29.454	-29.078	-28.702	-28.327	-27.951	-27.575	-27.199	-26.823	-26.447	-26.071	-25.695	-25.319	-24.944	-24.568	-24.192	-23.816	-23.44	-23.064	-22.688	-22.312	-21.936	-21.561	-21.185	-20.809	-20.433	-20.057	-19.681	-19.305	-18.929	-18.553	-18.177	-17.802	-17.426	-17.05	-16.674	-16.298	-15.922	-15.546	-15.17	-14.794	-14.419	-14.043	-13.667	-13.291	-12.915
-28.603	-28.259	-27.915	-27.571	-27.227	-26.883	-26.539	-26.195	-25.851	-25.507	-25.163	-24.819	-24.475	-24.131	-23.787	-23.443	-23.099	-22.755	-22.411	-22.067	-21.723	-21.379	-21.035	-20.691	-20.347	-20.003	-19.659	-19.315	-18.971	-18.627	-18.283	-17.939	-17.595	-17.251	-16.907	-16.563	-16.219	-15.875	-15.531	-15.187	-14.843	-14.499	-14.155	-13.811	-13.467	-13.123	-12.779	-12.435	-12.091	-11.747
-26.311	-25.988	-25.665	-25.341	-25.018	-24.694	-24.371	-24.047	-23.724	-23.4	-23.077	-22.753	-22.43	-22.106	-21.783	-21.46	-21.136	-20.813	-20.489	-20.166	-19.842	-19.519	-19.195	-18.872	-18.548	-18.225	-17.901	-17.578	-17.255	-16.931	-16.608	-16.284	-15.961	-15.637	-15.314	-14.99	-14.667	-14.343	-14.02	-13.697	-13.373	-13.05	-12.726	-12.403	-12.079	-11.756	-11.432	-11.109	-10.785	-10.462
-53.215	-52.598	-51.98	-51.363	-50.745	-50.128	-49.51	-48.893	-48.275	-47.658	-47.04	-46.423	-45.805	-45.188	-44.57	-43.953	-43.335	-42.718	-42.1	-41.483	-40.865	-40.248	-39.63	-39.013	-38.395	-37.778	-37.16	-36.543	-35.925	-35.308	-34.69	-34.073	-33.455	-32.838	-32.22	-31.603	-30.985	-30.367	-29.75	-29.132	-28.515	-27.897	-27.28	-26.662	-26.045	-25.427	-24.81	-24.192	-23.575	-22.957
-29.636	-29.277	-28.918	-28.559	-28.2	-27.841	-27.482	-27.124	-26.765	-26.406	-26.047	-25.688	-25.329	-24.97	-24.612	-24.253	-23.894	-23.535	-23.176	-22.817	-22.458	-22.1	-21.741	-21.382	-21.023	-20.664	-20.305	-19.946	-19.588	-19.229	-18.87	-18.511	-18.152	-17.793	-17.434	-17.076	-16.717	-16.358	-15.999	-15.64	-15.281	-14.922	-14.564	-14.205	-13.846	-13.487	-13.128	-12.769	-12.41	-12.052
-42.357	-41.876	-41.395	-40.914	-40.433	-39.952	-39.471	-38.99	-38.51	-38.029	-37.548	-37.067	-36.586	-36.105	-35.624	-35.143	-34.662	-34.181	-33.7	-33.219	-32.738	-32.257	-31.776	-31.296	-30.815	-30.334	-29.853	-29.372	-28.891	-28.41	-27.929	-27.448	-26.967	-26.486	-26.005	-25.524	-25.043	-24.562	-24.081	-23.601	-23.12	-22.639	-22.158	-21.677	-21.196	-20.715	-20.234	-19.753	-19.272	-18.791
-32.396	-32.022	-31.647	-31.273	-30.898	-30.523	-30.149	-29.774	-29.399	-29.025	-28.65	-28.276	-27.901	-27.526	-27.152	-26.777	-26.402	-26.028	-25.653	-25.279	-24.904	-24.529	-24.155	-23.78	-23.406	-23.031	-22.656	-22.282	-21.907	-21.532	-21.158	-20.783	-20.409	-20.034	-19.659	-19.285	-18.91	-18.536	-18.161	-17.786	-17.412	-17.037	-16.662	-16.288	-15.913	-15.539	-15.164	-14.789	-14.415	-14.04
-29.25	-28.894	-28.538	-28.183	-27.827	-27.471	-27.116	-26.76	-26.404	-26.049	-25.693	-25.337	-24.981	-24.626	-24.27	-23.914	-23.559	-23.203	-22.847	-22.492	-22.136	-21.78	-21.425	-21.069	-20.713	-20.358	-20.002	-19.646	-19.291	-18.935	-18.579	-18.224	-17.868	-17.512	-17.157	-16.801	-16.445	-16.09	-15.734	-15.378	-15.023	-14.667	-14.311	-13.956	-13.6	-13.244	-12.888	-12.533	-12.177	-11.821
-31.948	-31.57	-31.193	-30.816	-30.439	-30.061	-29.684	-29.307	-28.929	-28.552	-28.175	-27.798	-27.42	-27.043	-26.666	-26.289	-25.911	-25.534	-25.157	-24.779	-24.402	-24.025	-23.648	-23.27	-22.893	-22.516	-22.139	-21.761	-21.384	-21.007	-20.629	-20.252	-19.875	-19.498	-19.12	-18.743	-18.366	-17.989	-17.611	-17.234	-16.857	-16.479	-16.102	-15.725	-15.348	-14.97	-14.593	-14.216	-13.839	-13.461
-30.335	-29.984	-29.634	-29.283	-28.933	-28.582	-28.232	-27.881	-27.531	-27.18	-26.83	-26.479	-26.129	-25.778	-25.428	-25.078	-24.727	-24.377	-24.026	-23.676	-23.325	-22.975	-22.624	-22.274	-21.923	-21.573	-21.222	-20.872	-20.521	-20.171	-19.821	-19.47	-19.12	-18.769	-18.419	-18.068	-17.718	-17.367	-17.017	-16.666	-16.316	-15.965	-15.615	-15.264	-14.914	-14.564	-14.213	-13.863	-13.512	-13.162
-30.827	-30.461	-30.096	-29.73	-29.364	-28.998	-28.632	-28.266	-27.901	-27.535	-27.169	-26.803	-26.437	-26.072	-25.706	-25.34	-24.974	-24.608	-24.243	-23.877	-23.511	-23.145	-22.779	-22.414	-22.048	-21.682	-21.316	-20.95	-20.584	-20.219	-19.853	-19.487	-19.121	-18.755	-18.39	-18.024	-17.658	-17.292	-16.926	-16.561	-16.195	-15.829	-15.463	-15.097	-14.732	-14.366	-14	-13.634	-13.268	-12.902
-34.138	-33.735	-33.333	-32.931	-32.529	-32.127	-31.724	-31.322	-30.92	-30.518	-30.116	-29.713	-29.311	-28.909	-28.507	-28.105	-27.702	-27.3	-26.898	-26.496	-26.093	-25.691	-25.289	-24.887	-24.485	-24.082	-23.68	-23.278	-22.876	-22.474	-22.071	-21.669	-21.267	-20.865	-20.463	-20.06	-19.658	-19.256	-18.854	-18.452	-18.049	-17.647	-17.245	-16.843	-16.44	-16.038	-15.636	-15.234	-14.832	-14.429
-27.901	-27.569	-27.238	-26.907	-26.575	-26.244	-25.913	-25.581	-25.25	-24.919	-24.587	-24.256	-23.925	-23.594	-23.262	-22.931	-22.6	-22.268	-21.937	-21.606	-21.274	-20.943	-20.612	-20.28	-19.949	-19.618	-19.286	-18.955	-18.624	-18.292	-17.961	-17.63	-17.298	-16.967	-16.636	-16.304	-15.973	-15.642	-15.31	-14.979	-14.648	-14.316	-13.985	-13.654	-13.322	-12.991	-12.66	-12.328	-11.997	-11.666
-36.384	-35.973	-35.562	-35.151	-34.74	-34.329	-33.918	-33.508	-33.097	-32.686	-32.275	-31.864	-31.453	-31.042	-30.631	-30.22	-29.809	-29.399	-28.988	-28.577	-28.166	-27.755	-27.344	-26.933	-26.522	-26.111	-25.7	-25.29	-24.879	-24.468	-24.057	-23.646	-23.235	-22.824	-22.413	-22.002	-21.592	-21.181	-20.77	-20.359	-19.948	-19.537	-19.126	-18.715	-18.304	-17.893	-17.483	-17.072	-16.661	-16.25
-33.125	-32.738	-32.352	-31.965	-31.578	-31.191	-30.804	-30.418	-30.031	-29.644	-29.257	-28.87	-28.484	-28.097	-27.71	-27.323	-26.937	-26.55	-26.163	-25.776	-25.389	-25.003	-24.616	-24.229	-23.842	-23.455	-23.069	-22.682	-22.295	-21.908	-21.522	-21.135	-20.748	-20.361	-19.974	-19.588	-19.201	-18.814	-18.427	-18.04	-17.654	-17.267	-16.88	-16.493	-16.106	-15.72	-15.333	-14.946	-14.559	-14.173
-29.256	-28.894	-28.532	-28.17	-27.808	-27.446	-27.084	-26.721	-26.359	-25.997	-25.635	-25.273	-24.911	-24.549	-24.187	-23.825	-23.463	-23.101	-22.739	-22.377	-22.015	-21.652	-21.29	-20.928	-20.566	-20.204	-19.842	-19.48	-19.118	-18.756	-18.394	-18.032	-17.67	-17.308	-16.946	-16.583	-16.221	-15.859	-15.497	-15.135	-14.773	-14.411	-14.049	-13.687	-13.325	-12.963	-12.601	-12.239	-11.877	-11.514
-33.589	-33.195	-32.802	-32.408	-32.014	-31.621	-31.227	-30.833	-30.44	-30.046	-29.652	-29.259	-28.865	-28.471	-28.078	-27.684	-27.29	-26.897	-26.503	-26.109	-25.716	-25.322	-24.928	-24.535	-24.141	-23.747	-23.354	-22.96	-22.566	-22.173	-21.779	-21.385	-20.992	-20.598	-20.204	-19.811	-19.417	-19.023	-18.63	-18.236	-17.842	-17.449	-17.055	-16.661	-16.268	-15.874	-15.48	-15.087	-14.693	-14.3
-36.685	-36.254	-35.823	-35.391	-34.96	-34.529	-34.097	-33.666	-33.235	-32.803	-32.372	-31.941	-31.509	-31.078	-30.647	-30.215	-29.784	-29.353	-28.921	-28.49	-28.059	-27.627	-27.196	-26.765	-26.333	-25.902	-25.471	-25.039	-24.608	-24.177	-23.745	-23.314	-22.883	-22.451	-22.02	-21.589	-21.157	-20.726	-20.295	-19.863	-19.432	-19.001	-18.569	-18.138	-17.707	-17.275	-16.844	-16.413	-15.981	-15.55
-35.605	-35.198	-34.791	-34.384	-33.977	-33.57	-33.163	-32.756	-32.35	-31.943	-31.536	-31.129	-30.722	-30.315	-29.908	-29.502	-29.095	-28.688	-28.281	-27.874	-27.467	-27.06	-26.654	-26.247	-25.84	-25.433	-25.026	-24.619	-24.212	-23.805	-23.399	-22.992	-22.585	-22.178	-21.771	-21.364	-20.957	-20.551	-20.144	-19.737	-19.33	-18.923	-18.516	-18.109	-17.703	-17.296	-16.889	-16.482	-16.075	-15.668
-37.355	-36.928	-36.501	-36.074	-35.647	-35.22	-34.793	-34.366	-33.939	-33.512	-33.085	-32.658	-32.231	-31.804	-31.377	-30.949	-30.522	-30.095	-29.668	-29.241	-28.814	-28.387	-27.96	-27.533	-27.106	-26.679	-26.252	-25.825	-25.398	-24.971	-24.544	-24.117	-23.69	-23.263	-22.836	-22.409	-21.982	-21.555	-21.128	-20.701	-20.274	-19.847	-19.42	-18.993	-18.566	-18.139	-17.712	-17.285	-16.858	-16.431
-35.856	-35.451	-35.045	-34.64	-34.235	-33.83	-33.424	-33.019	-32.614	-32.209	-31.803	-31.398	-30.993	-30.588	-30.182	-29.777	-29.372	-28.967	-28.561	-28.156	-27.751	-27.346	-26.941	-26.535	-26.13	-25.725	-25.32	-24.914	-24.509	-24.104	-23.699	-23.293	-22.888	-22.483	-22.078	-21.672	-21.267	-20.862	-20.457	-20.051	-19.646	-19.241	-18.836	-18.43	-18.025	-17.62	-17.215	-16.809	-16.404	-15.999
-42.664	-42.173	-41.682	-41.192	-40.701	-40.21	-39.719	-39.228	-38.737	-38.246	-37.755	-37.265	-36.774	-36.283	-35.792	-35.301	-34.81	-34.319	-33.828	-33.337	-32.847	-32.356	-31.865	-31.374	-30.883	-30.392	-29.901	-29.41	-28.919	-28.429	-27.938	-27.447	-26.956	-26.465	-25.974	-25.483	-24.992	-24.501	-24.011	-23.52	-23.029	-22.538	-22.047	-21.556	-21.065	-20.574	-20.083	-19.593	-19.102	-18.611
-35.498	-35.091	-34.683	-34.276	-33.868	-33.461	-33.053	-32.646	-32.238	-31.83	-31.423	-31.015	-30.608	-30.2	-29.793	-29.385	-28.978	-28.57	-28.163	-27.755	-27.348	-26.94	-26.533	-26.125	-25.718	-25.31	-24.903	-24.495	-24.087	-23.68	-23.272	-22.865	-22.457	-22.05	-21.642	-21.235	-20.827	-20.42	-20.012	-19.605	-19.197	-18.79	-18.382	-17.975	-17.567	-17.16	-16.752	-16.344	-15.937	-15.529
-31.954	-31.583	-31.212	-30.841	-30.47	-30.099	-29.728	-29.358	-28.987	-28.616	-28.245	-27.874	-27.503	-27.132	-26.761	-26.39	-26.02	-25.649	-25.278	-24.907	-24.536	-24.165	-23.794	-23.423	-23.052	-22.682	-22.311	-21.94	-21.569	-21.198	-20.827	-20.456	-20.085	-19.714	-19.344	-18.973	-18.602	-18.231	-17.86	-17.489	-17.118	-16.747	-16.376	-16.006	-15.635	-15.264	-14.893	-14.522	-14.151	-13.78
-49.088	-48.526	-47.965	-47.403	-46.841	-46.279	-45.717	-45.155	-44.594	-44.032	-43.47	-42.908	-42.346	-41.784	-41.223	-40.661	-40.099	-39.537	-38.975	-38.413	-37.852	-37.29	-36.728	-36.166	-35.604	-35.042	-34.481	-33.919	-33.357	-32.795	-32.233	-31.671	-31.11	-30.548	-29.986	-29.424	-28.862	-28.3	-27.739	-27.177	-26.615	-26.053	-25.491	-24.93	-24.368	-23.806	-23.244	-22.682	-22.12	-21.559
-35.031	-34.623	-34.214	-33.806	-33.398	-32.99	-32.581	-32.173	-31.765	-31.356	-30.948	-30.54	-30.132	-29.723	-29.315	-28.907	-28.499	-28.09	-27.682	-27.274	-26.865	-26.457	-26.049	-25.641	-25.232	-24.824	-24.416	-24.008	-23.599	-23.191	-22.783	-22.374	-21.966	-21.558	-21.15	-20.741	-20.333	-19.925	-19.516	-19.108	-18.7	-18.292	-17.883	-17.475	-17.067	-16.659	-16.25	-15.842	-15.434	-15.025
-32.862	-32.475	-32.089	-31.702	-31.316	-30.929	-30.543	-30.156	-29.77	-29.383	-28.997	-28.61	-28.224	-27.837	-27.451	-27.064	-26.678	-26.291	-25.904	-25.518	-25.131	-24.745	-24.358	-23.972	-23.585	-23.199	-22.812	-22.426	-22.039	-21.653	-21.266	-20.88	-20.493	-20.107	-19.72	-19.334	-18.947	-18.561	-18.174	-17.788	-17.401	-17.015	-16.628	-16.242	-15.855	-15.469	-15.082	-14.696	-14.309	-13.923
-42.306	-41.82	-41.335	-40.849	-40.363	-39.877	-39.392	-38.906	-38.42	-37.934	-37.449	-36.963	-36.477	-35.991	-35.506	-35.02	-34.534	-34.048	-33.563	-33.077	-32.591	-32.105	-31.62	-31.134	-30.648	-30.162	-29.677	-29.191	-28.705	-28.219	-27.734	-27.248	-26.762	-26.276	-25.791	-25.305	-24.819	-24.334	-23.848	-23.362	-22.876	-22.391	-21.905	-21.419	-20.933	-20.448	-19.962	-19.476	-18.99	-18.505
-26.096	-25.775	-25.454	-25.134	-24.813	-24.492	-24.171	-23.85	-23.529	-23.208	-22.887	-22.566	-22.245	-21.924	-21.603	-21.283	-20.962	-20.641	-20.32	-19.999	-19.678	-19.357	-19.036	-18.715	-18.394	-18.073	-17.752	-17.432	-17.111	-16.79	-16.469	-16.148	-15.827	-15.506	-15.185	-14.864	-14.543	-14.222	-13.902	-13.581	-13.26	-12.939	-12.618	-12.297	-11.976	-11.655	-11.334	-11.013	-10.692	-10.371
-30.269	-29.924	-29.579	-29.233	-28.888	-28.543	-28.198	-27.852	-27.507	-27.162	-26.817	-26.471	-26.126	-25.781	-25.436	-25.09	-24.745	-24.4	-24.055	-23.709	-23.364	-23.019	-22.674	-22.328	-21.983	-21.638	-21.292	-20.947	-20.602	-20.257	-19.911	-19.566	-19.221	-18.876	-18.53	-18.185	-17.84	-17.495	-17.149	-16.804	-16.459	-16.114	-15.768	-15.423	-15.078	-14.733	-14.387	-14.042	-13.697	-13.351
-35.763	-35.346	-34.928	-34.511	-34.093	-33.675	-33.258	-32.84	-32.423	-32.005	-31.587	-31.17	-30.752	-30.335	-29.917	-29.499	-29.082	-28.664	-28.247	-27.829	-27.411	-26.994	-26.576	-26.159	-25.741	-25.323	-24.906	-24.488	-24.071	-23.653	-23.235	-22.818	-22.4	-21.983	-21.565	-21.147	-20.73	-20.312	-19.895	-19.477	-19.059	-18.642	-18.224	-17.807	-17.389	-16.971	-16.554	-16.136	-15.719	-15.301
-22.908	-22.62	-22.331	-22.043	-21.755	-21.467	-21.178	-20.89	-20.602	-20.314	-20.025	-19.737	-19.449	-19.161	-18.873	-18.584	-18.296	-18.008	-17.72	-17.431	-17.143	-16.855	-16.567	-16.278	-15.99	-15.702	-15.414	-15.125	-14.837	-14.549	-14.261	-13.972	-13.684	-13.396	-13.108	-12.819	-12.531	-12.243	-11.955	-11.666	-11.378	-11.09	-10.802	-10.513	-10.225	-9.9369	-9.6486	-9.3604	-9.0721	-8.7839
-64.032	-63.309	-62.585	-61.862	-61.138	-60.415	-59.691	-58.968	-58.244	-57.521	-56.797	-56.074	-55.35	-54.627	-53.903	-53.18	-52.456	-51.733	-51.009	-50.286	-49.562	-48.839	-48.115	-47.392	-46.668	-45.945	-45.221	-44.498	-43.774	-43.051	-42.327	-41.604	-40.88	-40.157	-39.433	-38.71	-37.986	-37.263	-36.539	-35.816	-35.092	-34.369	-33.645	-32.922	-32.198	-31.475	-30.751	-30.028	-29.304	-28.581
-60.603	-59.898	-59.194	-58.49	-57.785	-57.081	-56.376	-55.672	-54.968	-54.263	-53.559	-52.855	-52.15	-51.446	-50.741	-50.037	-49.333	-48.628	-47.924	-47.219	-46.515	-45.811	-45.106	-44.402	-43.697	-42.993	-42.289	-41.584	-40.88	-40.175	-39.471	-38.767	-38.062	-37.358	-36.653	-35.949	-35.245	-34.54	-33.836	-33.131	-32.427	-31.723	-31.018	-30.314	-29.609	-28.905	-28.201	-27.496	-26.792	-26.087
-27.459	-27.135	-26.81	-26.486	-26.162	-25.838	-25.513	-25.189	-24.865	-24.541	-24.217	-23.892	-23.568	-23.244	-22.92	-22.595	-22.271	-21.947	-21.623	-21.299	-20.974	-20.65	-20.326	-20.002	-19.677	-19.353	-19.029	-18.705	-18.381	-18.056	-17.732	-17.408	-17.084	-16.759	-16.435	-16.111	-15.787	-15.463	-15.138	-14.814	-14.49	-14.166	-13.841	-13.517	-13.193	-12.869	-12.545	-12.22	-11.896	-11.572
-33.286	-32.897	-32.509	-32.121	-31.732	-31.344	-30.955	-30.567	-30.179	-29.79	-29.402	-29.013	-28.625	-28.236	-27.848	-27.46	-27.071	-26.683	-26.294	-25.906	-25.518	-25.129	-24.741	-24.352	-23.964	-23.575	-23.187	-22.799	-22.41	-22.022	-21.633	-21.245	-20.856	-20.468	-20.08	-19.691	-19.303	-18.914	-18.526	-18.138	-17.749	-17.361	-16.972	-16.584	-16.195	-15.807	-15.419	-15.03	-14.642	-14.253
-30.967	-30.598	-30.229	-29.86	-29.491	-29.122	-28.752	-28.383	-28.014	-27.645	-27.276	-26.907	-26.538	-26.169	-25.8	-25.431	-25.062	-24.693	-24.324	-23.954	-23.585	-23.216	-22.847	-22.478	-22.109	-21.74	-21.371	-21.002	-20.633	-20.264	-19.895	-19.526	-19.157	-18.787	-18.418	-18.049	-17.68	-17.311	-16.942	-16.573	-16.204	-15.835	-15.466	-15.097	-14.728	-14.359	-13.989	-13.62	-13.251	-12.882
-33.137	-32.743	-32.35	-31.957	-31.563	-31.17	-30.777	-30.383	-29.99	-29.597	-29.203	-28.81	-28.417	-28.023	-27.63	-27.237	-26.843	-26.45	-26.056	-25.663	-25.27	-24.876	-24.483	-24.09	-23.696	-23.303	-22.91	-22.516	-22.123	-21.73	-21.336	-20.943	-20.55	-20.156	-19.763	-19.37	-18.976	-18.583	-18.19	-17.796	-17.403	-17.01	-16.616	-16.223	-15.829	-15.436	-15.043	-14.649	-14.256	-13.863
-26.086	-25.764	-25.443	-25.121	-24.799	-24.478	-24.156	-23.834	-23.513	-23.191	-22.869	-22.548	-22.226	-21.904	-21.583	-21.261	-20.94	-20.618	-20.296	-19.975	-19.653	-19.331	-19.01	-18.688	-18.366	-18.045	-17.723	-17.401	-17.08	-16.758	-16.436	-16.115	-15.793	-15.471	-15.15	-14.828	-14.507	-14.185	-13.863	-13.542	-13.22	-12.898	-12.577	-12.255	-11.933	-11.612	-11.29	-10.968	-10.647	-10.325
-28.42	-28.08	-27.74	-27.399	-27.059	-26.718	-26.378	-26.038	-25.697	-25.357	-25.016	-24.676	-24.336	-23.995	-23.655	-23.314	-22.974	-22.634	-22.293	-21.953	-21.612	-21.272	-20.932	-20.591	-20.251	-19.91	-19.57	-19.229	-18.889	-18.549	-18.208	-17.868	-17.527	-17.187	-16.847	-16.506	-16.166	-15.825	-15.485	-15.145	-14.804	-14.464	-14.123	-13.783	-13.443	-13.102	-12.762	-12.421	-12.081	-11.741
-32.648	-32.262	-31.875	-31.489	-31.103	-30.717	-30.33	-29.944	-29.558	-29.172	-28.785	-28.399	-28.013	-27.626	-27.24	-26.854	-26.468	-26.081	-25.695	-25.309	-24.923	-24.536	-24.15	-23.764	-23.377	-22.991	-22.605	-22.219	-21.832	-21.446	-21.06	-20.674	-20.287	-19.901	-19.515	-19.128	-18.742	-18.356	-17.97	-17.583	-17.197	-16.811	-16.424	-16.038	-15.652	-15.266	-14.879	-14.493	-14.107	-13.721
-62.527	-61.786	-61.044	-60.303	-59.562	-58.821	-58.08	-57.338	-56.597	-55.856	-55.115	-54.374	-53.632	-52.891	-52.15	-51.409	-50.667	-49.926	-49.185	-48.444	-47.703	-46.961	-46.22	-45.479	-44.738	-43.997	-43.255	-42.514	-41.773	-41.032	-40.291	-39.549	-38.808	-38.067	-37.326	-36.585	-35.843	-35.102	-34.361	-33.62	-32.878	-32.137	-31.396	-30.655	-29.914	-29.172	-28.431	-27.69	-26.949	-26.208
-35.775	-35.346	-34.917	-34.489	-34.06	-33.632	-33.203	-32.775	-32.346	-31.917	-31.489	-31.06	-30.632	-30.203	-29.775	-29.346	-28.917	-28.489	-28.06	-27.632	-27.203	-26.775	-26.346	-25.917	-25.489	-25.06	-24.632	-24.203	-23.775	-23.346	-22.918	-22.489	-22.06	-21.632	-21.203	-20.775	-20.346	-19.918	-19.489	-19.06	-18.632	-18.203	-17.775	-17.346	-16.918	-16.489	-16.06	-15.632	-15.203	-14.775
-36.487	-36.073	-35.658	-35.244	-34.83	-34.415	-34.001	-33.586	-33.172	-32.758	-32.343	-31.929	-31.514	-31.1	-30.686	-30.271	-29.857	-29.442	-29.028	-28.614	-28.199	-27.785	-27.37	-26.956	-26.542	-26.127	-25.713	-25.298	-24.884	-24.47	-24.055	-23.641	-23.226	-22.812	-22.398	-21.983	-21.569	-21.155	-20.74	-20.326	-19.911	-19.497	-19.083	-18.668	-18.254	-17.839	-17.425	-17.011	-16.596	-16.182
-35.707	-35.289	-34.871	-34.453	-34.035	-33.616	-33.198	-32.78	-32.362	-31.944	-31.526	-31.107	-30.689	-30.271	-29.853	-29.435	-29.016	-28.598	-28.18	-27.762	-27.344	-26.926	-26.507	-26.089	-25.671	-25.253	-24.835	-24.416	-23.998	-23.58	-23.162	-22.744	-22.326	-21.907	-21.489	-21.071	-20.653	-20.235	-19.816	-19.398	-18.98	-18.562	-18.144	-17.726	-17.307	-16.889	-16.471	-16.053	-15.635	-15.216
-30.634	-30.269	-29.904	-29.539	-29.175	-28.81	-28.445	-28.08	-27.716	-27.351	-26.986	-26.621	-26.257	-25.892	-25.527	-25.162	-24.797	-24.433	-24.068	-23.703	-23.338	-22.974	-22.609	-22.244	-21.879	-21.515	-21.15	-20.785	-20.42	-20.056	-19.691	-19.326	-18.961	-18.597	-18.232	-17.867	-17.502	-17.137	-16.773	-16.408	-16.043	-15.678	-15.314	-14.949	-14.584	-14.219	-13.855	-13.49	-13.125	-12.76
-38.213	-37.77	-37.326	-36.883	-36.44	-35.997	-35.554	-35.111	-34.668	-34.225	-33.782	-33.339	-32.896	-32.453	-32.01	-31.566	-31.123	-30.68	-30.237	-29.794	-29.351	-28.908	-28.465	-28.022	-27.579	-27.136	-26.693	-26.249	-25.806	-25.363	-24.92	-24.477	-24.034	-23.591	-23.148	-22.705	-22.262	-21.819	-21.376	-20.933	-20.489	-20.046	-19.603	-19.16	-18.717	-18.274	-17.831	-17.388	-16.945	-16.502
-30.744	-30.372	-30.001	-29.63	-29.259	-28.888	-28.516	-28.145	-27.774	-27.403	-27.032	-26.66	-26.289	-25.918	-25.547	-25.176	-24.804	-24.433	-24.062	-23.691	-23.32	-22.948	-22.577	-22.206	-21.835	-21.464	-21.092	-20.721	-20.35	-19.979	-19.607	-19.236	-18.865	-18.494	-18.123	-17.751	-17.38	-17.009	-16.638	-16.267	-15.895	-15.524	-15.153	-14.782	-14.411	-14.039	-13.668	-13.297	-12.926	-12.555
-32.476	-32.088	-31.7	-31.312	-30.924	-30.537	-30.149	-29.761	-29.373	-28.985	-28.597	-28.209	-27.821	-27.434	-27.046	-26.658	-26.27	-25.882	-25.494	-25.106	-24.718	-24.331	-23.943	-23.555	-23.167	-22.779	-22.391	-22.003	-21.615	-21.228	-20.84	-20.452	-20.064	-19.676	-19.288	-18.9	-18.512	-18.125	-17.737	-17.349	-16.961	-16.573	-16.185	-15.797	-15.409	-15.022	-14.634	-14.246	-13.858	-13.47
-33.871	-33.475	-33.079	-32.684	-32.288	-31.892	-31.497	-31.101	-30.705	-30.31	-29.914	-29.518	-29.123	-28.727	-28.332	-27.936	-27.54	-27.145	-26.749	-26.353	-25.958	-25.562	-25.166	-24.771	-24.375	-23.98	-23.584	-23.188	-22.793	-22.397	-22.001	-21.606	-21.21	-20.814	-20.419	-20.023	-19.627	-19.232	-18.836	-18.441	-18.045	-17.649	-17.254	-16.858	-16.462	-16.067	-15.671	-15.275	-14.88	-14.484
-33.604	-33.221	-32.838	-32.455	-32.072	-31.689	-31.306	-30.923	-30.54	-30.157	-29.774	-29.391	-29.008	-28.625	-28.242	-27.859	-27.476	-27.093	-26.71	-26.327	-25.944	-25.561	-25.178	-24.795	-24.412	-24.029	-23.646	-23.263	-22.88	-22.497	-22.114	-21.731	-21.348	-20.965	-20.582	-20.199	-19.816	-19.433	-19.05	-18.667	-18.284	-17.901	-17.518	-17.135	-16.752	-16.369	-15.986	-15.603	-15.22	-14.837
-38.951	-38.489	-38.027	-37.566	-37.104	-36.642	-36.18	-35.718	-35.257	-34.795	-34.333	-33.871	-33.409	-32.948	-32.486	-32.024	-31.562	-31.1	-30.639	-30.177	-29.715	-29.253	-28.791	-28.329	-27.868	-27.406	-26.944	-26.482	-26.02	-25.559	-25.097	-24.635	-24.173	-23.711	-23.25	-22.788	-22.326	-21.864	-21.402	-20.941	-20.479	-20.017	-19.555	-19.093	-18.632	-18.17	-17.708	-17.246	-16.784	-16.322
-39.873	-39.427	-38.981	-38.535	-38.089	-37.643	-37.197	-36.751	-36.305	-35.859	-35.413	-34.967	-34.521	-34.075	-33.629	-33.183	-32.737	-32.291	-31.845	-31.399	-30.953	-30.507	-30.06	-29.614	-29.168	-28.722	-28.276	-27.83	-27.384	-26.938	-26.492	-26.046	-25.6	-25.154	-24.708	-24.262	-23.816	-23.37	-22.924	-22.478	-22.032	-21.586	-21.14	-20.694	-20.248	-19.802	-19.356	-18.91	-18.463	-18.017
-38.934	-38.485	-38.035	-37.586	-37.136	-36.687	-36.237	-35.788	-35.338	-34.889	-34.439	-33.99	-33.54	-33.091	-32.641	-32.192	-31.742	-31.293	-30.843	-30.394	-29.944	-29.495	-29.045	-28.596	-28.146	-27.697	-27.247	-26.798	-26.348	-25.899	-25.449	-25	-24.55	-24.101	-23.651	-23.202	-22.752	-22.303	-21.853	-21.404	-20.954	-20.505	-20.055	-19.606	-19.156	-18.707	-18.257	-17.808	-17.358	-16.909
-29.569	-29.216	-28.863	-28.509	-28.156	-27.803	-27.45	-27.097	-26.743	-26.39	-26.037	-25.684	-25.331	-24.977	-24.624	-24.271	-23.918	-23.564	-23.211	-22.858	-22.505	-22.152	-21.798	-21.445	-21.092	-20.739	-20.385	-20.032	-19.679	-19.326	-18.973	-18.619	-18.266	-17.913	-17.56	-17.206	-16.853	-16.5	-16.147	-15.794	-15.44	-15.087	-14.734	-14.381	-14.027	-13.674	-13.321	-12.968	-12.615	-12.261
-31.361	-30.997	-30.632	-30.268	-29.903	-29.539	-29.174	-28.81	-28.445	-28.081	-27.716	-27.352	-26.987	-26.623	-26.258	-25.894	-25.529	-25.165	-24.8	-24.436	-24.071	-23.707	-23.342	-22.978	-22.613	-22.249	-21.884	-21.52	-21.155	-20.791	-20.426	-20.062	-19.697	-19.333	-18.968	-18.604	-18.239	-17.875	-17.51	-17.146	-16.781	-16.417	-16.052	-15.688	-15.323	-14.959	-14.595	-14.23	-13.866	-13.501
-31.164	-30.798	-30.432	-30.067	-29.701	-29.335	-28.969	-28.603	-28.237	-27.871	-27.506	-27.14	-26.774	-26.408	-26.042	-25.676	-25.31	-24.945	-24.579	-24.213	-23.847	-23.481	-23.115	-22.749	-22.384	-22.018	-21.652	-21.286	-20.92	-20.554	-20.188	-19.823	-19.457	-19.091	-18.725	-18.359	-17.993	-17.627	-17.262	-16.896	-16.53	-16.164	-15.798	-15.432	-15.066	-14.701	-14.335	-13.969	-13.603	-13.237
-26.737	-26.417	-26.098	-25.778	-25.458	-25.138	-24.818	-24.498	-24.178	-23.858	-23.539	-23.219	-22.899	-22.579	-22.259	-21.939	-21.619	-21.299	-20.98	-20.66	-20.34	-20.02	-19.7	-19.38	-19.06	-18.741	-18.421	-18.101	-17.781	-17.461	-17.141	-16.821	-16.501	-16.182	-15.862	-15.542	-15.222	-14.902	-14.582	-14.262	-13.942	-13.623	-13.303	-12.983	-12.663	-12.343	-12.023	-11.703	-11.383	-11.064
-32.812	-32.434	-32.056	-31.677	-31.299	-30.921	-30.542	-30.164	-29.786	-29.408	-29.029	-28.651	-28.273	-27.894	-27.516	-27.138	-26.759	-26.381	-26.003	-25.624	-25.246	-24.868	-24.49	-24.111	-23.733	-23.355	-22.976	-22.598	-22.22	-21.841	-21.463	-21.085	-20.707	-20.328	-19.95	-19.572	-19.193	-18.815	-18.437	-18.058	-17.68	-17.302	-16.924	-16.545	-16.167	-15.789	-15.41	-15.032	-14.654	-14.275
-35.411	-34.996	-34.581	-34.166	-33.751	-33.337	-32.922	-32.507	-32.092	-31.677	-31.262	-30.847	-30.432	-30.017	-29.602	-29.187	-28.772	-28.357	-27.942	-27.528	-27.113	-26.698	-26.283	-25.868	-25.453	-25.038	-24.623	-24.208	-23.793	-23.378	-22.963	-22.548	-22.133	-21.719	-21.304	-20.889	-20.474	-20.059	-19.644	-19.229	-18.814	-18.399	-17.984	-17.569	-17.154	-16.739	-16.324	-15.909	-15.495	-15.08
-27.32	-26.996	-26.672	-26.348	-26.024	-25.7	-25.376	-25.052	-24.728	-24.404	-24.08	-23.756	-23.432	-23.108	-22.784	-22.46	-22.136	-21.812	-21.488	-21.164	-20.84	-20.516	-20.192	-19.868	-19.544	-19.221	-18.897	-18.573	-18.249	-17.925	-17.601	-17.277	-16.953	-16.629	-16.305	-15.981	-15.657	-15.333	-15.009	-14.685	-14.361	-14.037	-13.713	-13.389	-13.065	-12.741	-12.417	-12.093	-11.769	-11.445
-26.719	-26.401	-26.084	-25.766	-25.449	-25.131	-24.814	-24.496	-24.179	-23.861	-23.544	-23.226	-22.909	-22.591	-22.273	-21.956	-21.638	-21.321	-21.003	-20.686	-20.368	-20.051	-19.733	-19.416	-19.098	-18.781	-18.463	-18.146	-17.828	-17.511	-17.193	-16.876	-16.558	-16.241	-15.923	-15.606	-15.288	-14.971	-14.653	-14.336	-14.018	-13.7	-13.383	-13.065	-12.748	-12.43	-12.113	-11.795	-11.478	-11.16
-34.973	-34.573	-34.173	-33.773	-33.373	-32.973	-32.573	-32.174	-31.774	-31.374	-30.974	-30.574	-30.174	-29.774	-29.374	-28.974	-28.574	-28.174	-27.774	-27.374	-26.974	-26.574	-26.174	-25.774	-25.374	-24.975	-24.575	-24.175	-23.775	-23.375	-22.975	-22.575	-22.175	-21.775	-21.375	-20.975	-20.575	-20.175	-19.775	-19.375	-18.975	-18.575	-18.175	-17.776	-17.376	-16.976	-16.576	-16.176	-15.776	-15.376
-37.669	-37.23	-36.792	-36.354	-35.915	-35.477	-35.039	-34.601	-34.162	-33.724	-33.286	-32.848	-32.409	-31.971	-31.533	-31.095	-30.656	-30.218	-29.78	-29.342	-28.903	-28.465	-28.027	-27.588	-27.15	-26.712	-26.274	-25.835	-25.397	-24.959	-24.521	-24.082	-23.644	-23.206	-22.768	-22.329	-21.891	-21.453	-21.015	-20.576	-20.138	-19.7	-19.261	-18.823	-18.385	-17.947	-17.508	-17.07	-16.632	-16.194
-29.71	-29.357	-29.005	-28.652	-28.3	-27.947	-27.595	-27.242	-26.89	-26.537	-26.185	-25.832	-25.479	-25.127	-24.774	-24.422	-24.069	-23.717	-23.364	-23.012	-22.659	-22.307	-21.954	-21.601	-21.249	-20.896	-20.544	-20.191	-19.839	-19.486	-19.134	-18.781	-18.429	-18.076	-17.723	-17.371	-17.018	-16.666	-16.313	-15.961	-15.608	-15.256	-14.903	-14.551	-14.198	-13.845	-13.493	-13.14	-12.788	-12.435
-44.852	-44.336	-43.821	-43.305	-42.789	-42.274	-41.758	-41.243	-40.727	-40.211	-39.696	-39.18	-38.665	-38.149	-37.633	-37.118	-36.602	-36.087	-35.571	-35.055	-34.54	-34.024	-33.508	-32.993	-32.477	-31.962	-31.446	-30.93	-30.415	-29.899	-29.384	-28.868	-28.352	-27.837	-27.321	-26.806	-26.29	-25.774	-25.259	-24.743	-24.228	-23.712	-23.196	-22.681	-22.165	-21.65	-21.134	-20.618	-20.103	-19.587
-29.71	-29.351	-28.992	-28.633	-28.274	-27.915	-27.556	-27.198	-26.839	-26.48	-26.121	-25.762	-25.403	-25.044	-24.686	-24.327	-23.968	-23.609	-23.25	-22.891	-22.532	-22.173	-21.815	-21.456	-21.097	-20.738	-20.379	-20.02	-19.661	-19.303	-18.944	-18.585	-18.226	-17.867	-17.508	-17.149	-16.79	-16.432	-16.073	-15.714	-15.355	-14.996	-14.637	-14.278	-13.92	-13.561	-13.202	-12.843	-12.484	-12.125
-34.744	-34.334	-33.924	-33.513	-33.103	-32.692	-32.282	-31.871	-31.461	-31.051	-30.64	-30.23	-29.819	-29.409	-28.998	-28.588	-28.178	-27.767	-27.357	-26.946	-26.536	-26.125	-25.715	-25.304	-24.894	-24.484	-24.073	-23.663	-23.252	-22.842	-22.431	-22.021	-21.611	-21.2	-20.79	-20.379	-19.969	-19.558	-19.148	-18.738	-18.327	-17.917	-17.506	-17.096	-16.685	-16.275	-15.865	-15.454	-15.044	-14.633
-44.046	-43.544	-43.042	-42.54	-42.038	-41.536	-41.034	-40.532	-40.03	-39.528	-39.026	-38.524	-38.022	-37.52	-37.018	-36.516	-36.014	-35.512	-35.01	-34.508	-34.006	-33.504	-33.002	-32.5	-31.998	-31.496	-30.994	-30.492	-29.99	-29.488	-28.986	-28.484	-27.983	-27.481	-26.979	-26.477	-25.975	-25.473	-24.971	-24.469	-23.967	-23.465	-22.963	-22.461	-21.959	-21.457	-20.955	-20.453	-19.951	-19.449
-33.739	-33.345	-32.951	-32.556	-32.162	-31.767	-31.373	-30.978	-30.584	-30.19	-29.795	-29.401	-29.006	-28.612	-28.217	-27.823	-27.429	-27.034	-26.64	-26.245	-25.851	-25.456	-25.062	-24.668	-24.273	-23.879	-23.484	-23.09	-22.695	-22.301	-21.907	-21.512	-21.118	-20.723	-20.329	-19.934	-19.54	-19.146	-18.751	-18.357	-17.962	-17.568	-17.173	-16.779	-16.385	-15.99	-15.596	-15.201	-14.807	-14.412
-30.136	-29.785	-29.435	-29.084	-28.734	-28.383	-28.033	-27.682	-27.332	-26.981	-26.631	-26.28	-25.93	-25.579	-25.229	-24.878	-24.528	-24.177	-23.827	-23.476	-23.126	-22.775	-22.425	-22.074	-21.724	-21.373	-21.023	-20.672	-20.322	-19.971	-19.621	-19.27	-18.92	-18.569	-18.219	-17.868	-17.518	-17.167	-16.817	-16.466	-16.116	-15.765	-15.415	-15.065	-14.714	-14.364	-14.013	-13.663	-13.312	-12.962
-41.931	-41.452	-40.972	-40.493	-40.014	-39.535	-39.056	-38.577	-38.098	-37.618	-37.139	-36.66	-36.181	-35.702	-35.223	-34.744	-34.264	-33.785	-33.306	-32.827	-32.348	-31.869	-31.39	-30.91	-30.431	-29.952	-29.473	-28.994	-28.515	-28.036	-27.556	-27.077	-26.598	-26.119	-25.64	-25.161	-24.682	-24.202	-23.723	-23.244	-22.765	-22.286	-21.807	-21.328	-20.848	-20.369	-19.89	-19.411	-18.932	-18.453
-27.849	-27.505	-27.16	-26.815	-26.47	-26.125	-25.78	-25.435	-25.09	-24.746	-24.401	-24.056	-23.711	-23.366	-23.021	-22.676	-22.331	-21.987	-21.642	-21.297	-20.952	-20.607	-20.262	-19.917	-19.572	-19.228	-18.883	-18.538	-18.193	-17.848	-17.503	-17.158	-16.813	-16.469	-16.124	-15.779	-15.434	-15.089	-14.744	-14.399	-14.054	-13.71	-13.365	-13.02	-12.675	-12.33	-11.985	-11.64	-11.295	-10.951
-44.421	-43.925	-43.428	-42.932	-42.436	-41.939	-41.443	-40.947	-40.45	-39.954	-39.457	-38.961	-38.465	-37.968	-37.472	-36.976	-36.479	-35.983	-35.487	-34.99	-34.494	-33.998	-33.501	-33.005	-32.508	-32.012	-31.516	-31.019	-30.523	-30.027	-29.53	-29.034	-28.538	-28.041	-27.545	-27.048	-26.552	-26.056	-25.559	-25.063	-24.567	-24.07	-23.574	-23.078	-22.581	-22.085	-21.588	-21.092	-20.596	-20.099
-32.113	-31.736	-31.359	-30.982	-30.604	-30.227	-29.85	-29.473	-29.096	-28.719	-28.342	-27.965	-27.588	-27.211	-26.834	-26.457	-26.08	-25.703	-25.326	-24.949	-24.572	-24.195	-23.818	-23.441	-23.064	-22.687	-22.31	-21.933	-21.556	-21.178	-20.801	-20.424	-20.047	-19.67	-19.293	-18.916	-18.539	-18.162	-17.785	-17.408	-17.031	-16.654	-16.277	-15.9	-15.523	-15.146	-14.769	-14.392	-14.015	-13.638
-26.679	-26.36	-26.042	-25.723	-25.405	-25.087	-24.768	-24.45	-24.131	-23.813	-23.495	-23.176	-22.858	-22.539	-22.221	-21.903	-21.584	-21.266	-20.947	-20.629	-20.311	-19.992	-19.674	-19.355	-19.037	-18.719	-18.4	-18.082	-17.763	-17.445	-17.127	-16.808	-16.49	-16.171	-15.853	-15.535	-15.216	-14.898	-14.579	-14.261	-13.943	-13.624	-13.306	-12.987	-12.669	-12.351	-12.032	-11.714	-11.395	-11.077
-28.979	-28.629	-28.278	-27.928	-27.578	-27.228	-26.878	-26.528	-26.177	-25.827	-25.477	-25.127	-24.777	-24.427	-24.076	-23.726	-23.376	-23.026	-22.676	-22.326	-21.975	-21.625	-21.275	-20.925	-20.575	-20.225	-19.874	-19.524	-19.174	-18.824	-18.474	-18.124	-17.773	-17.423	-17.073	-16.723	-16.373	-16.023	-15.672	-15.322	-14.972	-14.622	-14.272	-13.922	-13.571	-13.221	-12.871	-12.521	-12.171	-11.821
-29.924	-29.569	-29.214	-28.86	-28.505	-28.15	-27.795	-27.44	-27.085	-26.73	-26.375	-26.02	-25.666	-25.311	-24.956	-24.601	-24.246	-23.891	-23.536	-23.181	-22.826	-22.472	-22.117	-21.762	-21.407	-21.052	-20.697	-20.342	-19.987	-19.633	-19.278	-18.923	-18.568	-18.213	-17.858	-17.503	-17.148	-16.793	-16.439	-16.084	-15.729	-15.374	-15.019	-14.664	-14.309	-13.954	-13.599	-13.245	-12.89	-12.535
-33.06	-32.671	-32.281	-31.891	-31.501	-31.111	-30.721	-30.331	-29.941	-29.551	-29.161	-28.771	-28.381	-27.991	-27.601	-27.211	-26.821	-26.431	-26.041	-25.651	-25.261	-24.871	-24.481	-24.091	-23.701	-23.311	-22.921	-22.531	-22.142	-21.752	-21.362	-20.972	-20.582	-20.192	-19.802	-19.412	-19.022	-18.632	-18.242	-17.852	-17.462	-17.072	-16.682	-16.292	-15.902	-15.512	-15.122	-14.732	-14.342	-13.952
-30.171	-29.808	-29.445	-29.082	-28.719	-28.356	-27.994	-27.631	-27.268	-26.905	-26.542	-26.179	-25.816	-25.453	-25.09	-24.728	-24.365	-24.002	-23.639	-23.276	-22.913	-22.55	-22.187	-21.824	-21.462	-21.099	-20.736	-20.373	-20.01	-19.647	-19.284	-18.921	-18.558	-18.196	-17.833	-17.47	-17.107	-16.744	-16.381	-16.018	-15.655	-15.292	-14.93	-14.567	-14.204	-13.841	-13.478	-13.115	-12.752	-12.389
-47.655	-47.097	-46.539	-45.981	-45.424	-44.866	-44.308	-43.75	-43.193	-42.635	-42.077	-41.52	-40.962	-40.404	-39.846	-39.289	-38.731	-38.173	-37.615	-37.058	-36.5	-35.942	-35.384	-34.827	-34.269	-33.711	-33.154	-32.596	-32.038	-31.48	-30.923	-30.365	-29.807	-29.249	-28.692	-28.134	-27.576	-27.018	-26.461	-25.903	-25.345	-24.788	-24.23	-23.672	-23.114	-22.557	-21.999	-21.441	-20.883	-20.326
-36.585	-36.171	-35.757	-35.343	-34.928	-34.514	-34.1	-33.686	-33.272	-32.857	-32.443	-32.029	-31.615	-31.2	-30.786	-30.372	-29.958	-29.543	-29.129	-28.715	-28.301	-27.886	-27.472	-27.058	-26.644	-26.229	-25.815	-25.401	-24.987	-24.572	-24.158	-23.744	-23.33	-22.915	-22.501	-22.087	-21.673	-21.259	-20.844	-20.43	-20.016	-19.602	-19.187	-18.773	-18.359	-17.945	-17.53	-17.116	-16.702	-16.288
-34.603	-34.193	-33.784	-33.375	-32.965	-32.556	-32.146	-31.737	-31.328	-30.918	-30.509	-30.1	-29.69	-29.281	-28.871	-28.462	-28.053	-27.643	-27.234	-26.824	-26.415	-26.006	-25.596	-25.187	-24.778	-24.368	-23.959	-23.549	-23.14	-22.731	-22.321	-21.912	-21.503	-21.093	-20.684	-20.274	-19.865	-19.456	-19.046	-18.637	-18.228	-17.818	-17.409	-16.999	-16.59	-16.181	-15.771	-15.362	-14.952	-14.543
-28.133	-27.795	-27.457	-27.119	-26.781	-26.443	-26.105	-25.767	-25.428	-25.09	-24.752	-24.414	-24.076	-23.738	-23.4	-23.062	-22.724	-22.386	-22.048	-21.71	-21.372	-21.034	-20.696	-20.358	-20.019	-19.681	-19.343	-19.005	-18.667	-18.329	-17.991	-17.653	-17.315	-16.977	-16.639	-16.301	-15.963	-15.625	-15.287	-14.949	-14.61	-14.272	-13.934	-13.596	-13.258	-12.92	-12.582	-12.244	-11.906	-11.568
-32.644	-32.264	-31.884	-31.504	-31.124	-30.745	-30.365	-29.985	-29.605	-29.225	-28.846	-28.466	-28.086	-27.706	-27.326	-26.946	-26.567	-26.187	-25.807	-25.427	-25.047	-24.668	-24.288	-23.908	-23.528	-23.148	-22.768	-22.389	-22.009	-21.629	-21.249	-20.869	-20.49	-20.11	-19.73	-19.35	-18.97	-18.59	-18.211	-17.831	-17.451	-17.071	-16.691	-16.312	-15.932	-15.552	-15.172	-14.792	-14.412	-14.033
-37.324	-36.898	-36.472	-36.046	-35.62	-35.195	-34.769	-34.343	-33.917	-33.491	-33.066	-32.64	-32.214	-31.788	-31.362	-30.937	-30.511	-30.085	-29.659	-29.234	-28.808	-28.382	-27.956	-27.53	-27.105	-26.679	-26.253	-25.827	-25.401	-24.976	-24.55	-24.124	-23.698	-23.272	-22.847	-22.421	-21.995	-21.569	-21.144	-20.718	-20.292	-19.866	-19.44	-19.015	-18.589	-18.163	-17.737	-17.311	-16.886	-16.46
-39.861	-39.403	-38.944	-38.485	-38.026	-37.567	-37.108	-36.649	-36.19	-35.731	-35.273	-34.814	-34.355	-33.896	-33.437	-32.978	-32.519	-32.06	-31.602	-31.143	-30.684	-30.225	-29.766	-29.307	-28.848	-28.389	-27.93	-27.472	-27.013	-26.554	-26.095	-25.636	-25.177	-24.718	-24.259	-23.801	-23.342	-22.883	-22.424	-21.965	-21.506	-21.047	-20.588	-20.129	-19.671	-19.212	-18.753	-18.294	-17.835	-17.376
-28.908	-28.572	-28.236	-27.9	-27.564	-27.228	-26.892	-26.556	-26.22	-25.883	-25.547	-25.211	-24.875	-24.539	-24.203	-23.867	-23.531	-23.195	-22.859	-22.523	-22.187	-21.851	-21.515	-21.179	-20.843	-20.507	-20.171	-19.835	-19.499	-19.163	-18.827	-18.491	-18.155	-17.819	-17.483	-17.147	-16.811	-16.475	-16.139	-15.803	-15.467	-15.131	-14.795	-14.459	-14.123	-13.787	-13.451	-13.115	-12.779	-12.443
-29.324	-28.966	-28.608	-28.25	-27.892	-27.535	-27.177	-26.819	-26.461	-26.103	-25.745	-25.387	-25.029	-24.671	-24.314	-23.956	-23.598	-23.24	-22.882	-22.524	-22.166	-21.808	-21.451	-21.093	-20.735	-20.377	-20.019	-19.661	-19.303	-18.945	-18.588	-18.23	-17.872	-17.514	-17.156	-16.798	-16.44	-16.082	-15.724	-15.367	-15.009	-14.651	-14.293	-13.935	-13.577	-13.219	-12.861	-12.504	-12.146	-11.788
-34.538	-34.133	-33.729	-33.324	-32.92	-32.515	-32.111	-31.706	-31.302	-30.897	-30.492	-30.088	-29.683	-29.279	-28.874	-28.47	-28.065	-27.661	-27.256	-26.851	-26.447	-26.042	-25.638	-25.233	-24.829	-24.424	-24.02	-23.615	-23.21	-22.806	-22.401	-21.997	-21.592	-21.188	-20.783	-20.379	-19.974	-19.569	-19.165	-18.76	-18.356	-17.951	-17.547	-17.142	-16.738	-16.333	-15.928	-15.524	-15.119	-14.715
-43.833	-43.329	-42.825	-42.321	-41.817	-41.313	-40.81	-40.306	-39.802	-39.298	-38.794	-38.29	-37.786	-37.282	-36.778	-36.274	-35.771	-35.267	-34.763	-34.259	-33.755	-33.251	-32.747	-32.243	-31.739	-31.235	-30.732	-30.228	-29.724	-29.22	-28.716	-28.212	-27.708	-27.204	-26.7	-26.197	-25.693	-25.189	-24.685	-24.181	-23.677	-23.173	-22.669	-22.165	-21.661	-21.158	-20.654	-20.15	-19.646	-19.142
-28.008	-27.677	-27.346	-27.015	-26.684	-26.353	-26.022	-25.691	-25.36	-25.029	-24.698	-24.368	-24.037	-23.706	-23.375	-23.044	-22.713	-22.382	-22.051	-21.72	-21.389	-21.058	-20.727	-20.396	-20.065	-19.734	-19.403	-19.072	-18.741	-18.41	-18.079	-17.748	-17.417	-17.086	-16.755	-16.424	-16.093	-15.762	-15.431	-15.1	-14.77	-14.439	-14.108	-13.777	-13.446	-13.115	-12.784	-12.453	-12.122	-11.791
-35.121	-34.719	-34.317	-33.916	-33.514	-33.112	-32.71	-32.308	-31.907	-31.505	-31.103	-30.701	-30.299	-29.898	-29.496	-29.094	-28.692	-28.29	-27.889	-27.487	-27.085	-26.683	-26.281	-25.88	-25.478	-25.076	-24.674	-24.272	-23.871	-23.469	-23.067	-22.665	-22.264	-21.862	-21.46	-21.058	-20.656	-20.255	-19.853	-19.451	-19.049	-18.647	-18.246	-17.844	-17.442	-17.04	-16.638	-16.237	-15.835	-15.433
-22.792	-22.508	-22.224	-21.94	-21.656	-21.372	-21.088	-20.804	-20.52	-20.237	-19.953	-19.669	-19.385	-19.101	-18.817	-18.533	-18.249	-17.965	-17.681	-17.398	-17.114	-16.83	-16.546	-16.262	-15.978	-15.694	-15.41	-15.126	-14.843	-14.559	-14.275	-13.991	-13.707	-13.423	-13.139	-12.855	-12.571	-12.287	-12.004	-11.72	-11.436	-11.152	-10.868	-10.584	-10.3	-10.016	-9.7324	-9.4485	-9.1646	-8.8807
-40.602	-40.129	-39.657	-39.184	-38.711	-38.238	-37.766	-37.293	-36.82	-36.348	-35.875	-35.402	-34.929	-34.457	-33.984	-33.511	-33.039	-32.566	-32.093	-31.621	-31.148	-30.675	-30.202	-29.73	-29.257	-28.784	-28.312	-27.839	-27.366	-26.894	-26.421	-25.948	-25.475	-25.003	-24.53	-24.057	-23.585	-23.112	-22.639	-22.167	-21.694	-21.221	-20.748	-20.276	-19.803	-19.33	-18.858	-18.385	-17.912	-17.44
-32.494	-32.113	-31.732	-31.351	-30.97	-30.589	-30.208	-29.826	-29.445	-29.064	-28.683	-28.302	-27.921	-27.54	-27.159	-26.778	-26.397	-26.015	-25.634	-25.253	-24.872	-24.491	-24.11	-23.729	-23.348	-22.967	-22.586	-22.205	-21.823	-21.442	-21.061	-20.68	-20.299	-19.918	-19.537	-19.156	-18.775	-18.394	-18.012	-17.631	-17.25	-16.869	-16.488	-16.107	-15.726	-15.345	-14.964	-14.583	-14.202	-13.82
-53.943	-53.338	-52.733	-52.128	-51.523	-50.918	-50.313	-49.708	-49.102	-48.497	-47.892	-47.287	-46.682	-46.077	-45.472	-44.866	-44.261	-43.656	-43.051	-42.446	-41.841	-41.236	-40.631	-40.025	-39.42	-38.815	-38.21	-37.605	-37	-36.395	-35.79	-35.184	-34.579	-33.974	-33.369	-32.764	-32.159	-31.554	-30.949	-30.343	-29.738	-29.133	-28.528	-27.923	-27.318	-26.713	-26.107	-25.502	-24.897	-24.292
-62.532	-61.806	-61.081	-60.355	-59.63	-58.904	-58.179	-57.453	-56.728	-56.002	-55.276	-54.551	-53.825	-53.1	-52.374	-51.649	-50.923	-50.198	-49.472	-48.747	-48.021	-47.296	-46.57	-45.845	-45.119	-44.394	-43.668	-42.943	-42.217	-41.492	-40.766	-40.041	-39.315	-38.59	-37.864	-37.139	-36.413	-35.688	-34.962	-34.237	-33.511	-32.786	-32.06	-31.335	-30.609	-29.884	-29.158	-28.433	-27.707	-26.982
-60.027	-59.34	-58.654	-57.967	-57.28	-56.594	-55.907	-55.221	-54.534	-53.847	-53.161	-52.474	-51.788	-51.101	-50.415	-49.728	-49.041	-48.355	-47.668	-46.982	-46.295	-45.608	-44.922	-44.235	-43.549	-42.862	-42.176	-41.489	-40.802	-40.116	-39.429	-38.743	-38.056	-37.369	-36.683	-35.996	-35.31	-34.623	-33.936	-33.25	-32.563	-31.877	-31.19	-30.504	-29.817	-29.13	-28.444	-27.757	-27.071	-26.384
-39.055	-38.617	-38.179	-37.742	-37.304	-36.867	-36.429	-35.992	-35.554	-35.117	-34.679	-34.242	-33.804	-33.367	-32.929	-32.492	-32.054	-31.617	-31.179	-30.742	-30.304	-29.867	-29.429	-28.992	-28.554	-28.117	-27.679	-27.242	-26.804	-26.367	-25.929	-25.492	-25.054	-24.617	-24.179	-23.742	-23.304	-22.867	-22.429	-21.992	-21.554	-21.116	-20.679	-20.241	-19.804	-19.366	-18.929	-18.491	-18.054	-17.616
-32.84	-32.453	-32.065	-31.678	-31.291	-30.904	-30.516	-30.129	-29.742	-29.355	-28.968	-28.58	-28.193	-27.806	-27.419	-27.031	-26.644	-26.257	-25.87	-25.483	-25.095	-24.708	-24.321	-23.934	-23.547	-23.159	-22.772	-22.385	-21.998	-21.61	-21.223	-20.836	-20.449	-20.062	-19.674	-19.287	-18.9	-18.513	-18.126	-17.738	-17.351	-16.964	-16.577	-16.189	-15.802	-15.415	-15.028	-14.641	-14.253	-13.866
-28.349	-28.015	-27.681	-27.346	-27.012	-26.678	-26.343	-26.009	-25.675	-25.34	-25.006	-24.672	-24.337	-24.003	-23.669	-23.334	-23	-22.666	-22.331	-21.997	-21.663	-21.328	-20.994	-20.66	-20.325	-19.991	-19.656	-19.322	-18.988	-18.653	-18.319	-17.985	-17.65	-17.316	-16.982	-16.647	-16.313	-15.979	-15.644	-15.31	-14.976	-14.641	-14.307	-13.973	-13.638	-13.304	-12.97	-12.635	-12.301	-11.967
-33.632	-33.24	-32.849	-32.457	-32.065	-31.674	-31.282	-30.89	-30.499	-30.107	-29.715	-29.324	-28.932	-28.54	-28.149	-27.757	-27.365	-26.974	-26.582	-26.19	-25.799	-25.407	-25.015	-24.623	-24.232	-23.84	-23.448	-23.057	-22.665	-22.273	-21.882	-21.49	-21.098	-20.707	-20.315	-19.923	-19.532	-19.14	-18.748	-18.357	-17.965	-17.573	-17.182	-16.79	-16.398	-16.007	-15.615	-15.223	-14.831	-14.44
-48.649	-48.098	-47.548	-46.997	-46.446	-45.896	-45.345	-44.794	-44.244	-43.693	-43.142	-42.592	-42.041	-41.491	-40.94	-40.389	-39.839	-39.288	-38.737	-38.187	-37.636	-37.086	-36.535	-35.984	-35.434	-34.883	-34.332	-33.782	-33.231	-32.681	-32.13	-31.579	-31.029	-30.478	-29.927	-29.377	-28.826	-28.275	-27.725	-27.174	-26.624	-26.073	-25.522	-24.972	-24.421	-23.87	-23.32	-22.769	-22.219	-21.668
-31.642	-31.281	-30.921	-30.56	-30.2	-29.839	-29.478	-29.118	-28.757	-28.397	-28.036	-27.675	-27.315	-26.954	-26.594	-26.233	-25.872	-25.512	-25.151	-24.791	-24.43	-24.069	-23.709	-23.348	-22.988	-22.627	-22.266	-21.906	-21.545	-21.185	-20.824	-20.463	-20.103	-19.742	-19.382	-19.021	-18.66	-18.3	-17.939	-17.579	-17.218	-16.857	-16.497	-16.136	-15.776	-15.415	-15.054	-14.694	-14.333	-13.973
-49.781	-49.205	-48.628	-48.051	-47.475	-46.898	-46.322	-45.745	-45.168	-44.592	-44.015	-43.439	-42.862	-42.285	-41.709	-41.132	-40.556	-39.979	-39.402	-38.826	-38.249	-37.673	-37.096	-36.519	-35.943	-35.366	-34.79	-34.213	-33.636	-33.06	-32.483	-31.906	-31.33	-30.753	-30.177	-29.6	-29.023	-28.447	-27.87	-27.294	-26.717	-26.14	-25.564	-24.987	-24.411	-23.834	-23.257	-22.681	-22.104	-21.528
-27.306	-26.982	-26.658	-26.335	-26.011	-25.687	-25.363	-25.039	-24.715	-24.392	-24.068	-23.744	-23.42	-23.096	-22.772	-22.449	-22.125	-21.801	-21.477	-21.153	-20.83	-20.506	-20.182	-19.858	-19.534	-19.21	-18.887	-18.563	-18.239	-17.915	-17.591	-17.267	-16.944	-16.62	-16.296	-15.972	-15.648	-15.324	-15.001	-14.677	-14.353	-14.029	-13.705	-13.382	-13.058	-12.734	-12.41	-12.086	-11.762	-11.439
-30.733	-30.36	-29.987	-29.615	-29.242	-28.869	-28.497	-28.124	-27.751	-27.379	-27.006	-26.633	-26.261	-25.888	-25.515	-25.143	-24.77	-24.397	-24.025	-23.652	-23.279	-22.907	-22.534	-22.161	-21.789	-21.416	-21.043	-20.671	-20.298	-19.925	-19.553	-19.18	-18.807	-18.435	-18.062	-17.689	-17.317	-16.944	-16.571	-16.199	-15.826	-15.453	-15.081	-14.708	-14.335	-13.963	-13.59	-13.217	-12.845	-12.472
-61.804	-61.109	-60.413	-59.718	-59.022	-58.327	-57.631	-56.936	-56.24	-55.545	-54.85	-54.154	-53.459	-52.763	-52.068	-51.372	-50.677	-49.981	-49.286	-48.59	-47.895	-47.199	-46.504	-45.808	-45.113	-44.417	-43.722	-43.026	-42.331	-41.636	-40.94	-40.245	-39.549	-38.854	-38.158	-37.463	-36.767	-36.072	-35.376	-34.681	-33.985	-33.29	-32.594	-31.899	-31.203	-30.508	-29.813	-29.117	-28.422	-27.726
-33.214	-32.809	-32.403	-31.998	-31.592	-31.187	-30.782	-30.376	-29.971	-29.565	-29.16	-28.755	-28.349	-27.944	-27.538	-27.133	-26.728	-26.322	-25.917	-25.511	-25.106	-24.701	-24.295	-23.89	-23.484	-23.079	-22.674	-22.268	-21.863	-21.457	-21.052	-20.647	-20.241	-19.836	-19.43	-19.025	-18.62	-18.214	-17.809	-17.403	-16.998	-16.593	-16.187	-15.782	-15.376	-14.971	-14.566	-14.16	-13.755	-13.349
-35.547	-35.138	-34.728	-34.319	-33.91	-33.5	-33.091	-32.682	-32.272	-31.863	-31.454	-31.044	-30.635	-30.226	-29.816	-29.407	-28.998	-28.588	-28.179	-27.77	-27.36	-26.951	-26.542	-26.132	-25.723	-25.314	-24.904	-24.495	-24.086	-23.676	-23.267	-22.858	-22.449	-22.039	-21.63	-21.221	-20.811	-20.402	-19.993	-19.583	-19.174	-18.765	-18.355	-17.946	-17.537	-17.127	-16.718	-16.309	-15.899	-15.49
-38.354	-37.903	-37.453	-37.002	-36.551	-36.1	-35.65	-35.199	-34.748	-34.298	-33.847	-33.396	-32.945	-32.495	-32.044	-31.593	-31.142	-30.692	-30.241	-29.79	-29.339	-28.889	-28.438	-27.987	-27.536	-27.086	-26.635	-26.184	-25.734	-25.283	-24.832	-24.381	-23.931	-23.48	-23.029	-22.578	-22.128	-21.677	-21.226	-20.775	-20.325	-19.874	-19.423	-18.972	-18.522	-18.071	-17.62	-17.17	-16.719	-16.268
-28.974	-28.621	-28.268	-27.915	-27.562	-27.209	-26.856	-26.503	-26.15	-25.796	-25.443	-25.09	-24.737	-24.384	-24.031	-23.678	-23.325	-22.972	-22.619	-22.265	-21.912	-21.559	-21.206	-20.853	-20.5	-20.147	-19.794	-19.441	-19.087	-18.734	-18.381	-18.028	-17.675	-17.322	-16.969	-16.616	-16.263	-15.91	-15.556	-15.203	-14.85	-14.497	-14.144	-13.791	-13.438	-13.085	-12.732	-12.378	-12.025	-11.672
-62.941	-62.232	-61.522	-60.812	-60.102	-59.393	-58.683	-57.973	-57.263	-56.554	-55.844	-55.134	-54.424	-53.715	-53.005	-52.295	-51.585	-50.876	-50.166	-49.456	-48.746	-48.037	-47.327	-46.617	-45.907	-45.198	-44.488	-43.778	-43.069	-42.359	-41.649	-40.939	-40.23	-39.52	-38.81	-38.1	-37.391	-36.681	-35.971	-35.261	-34.552	-33.842	-33.132	-32.422	-31.713	-31.003	-30.293	-29.583	-28.874	-28.164
-30.296	-29.933	-29.569	-29.205	-28.842	-28.478	-28.114	-27.751	-27.387	-27.023	-26.66	-26.296	-25.932	-25.569	-25.205	-24.841	-24.478	-24.114	-23.75	-23.387	-23.023	-22.659	-22.296	-21.932	-21.568	-21.205	-20.841	-20.477	-20.114	-19.75	-19.386	-19.023	-18.659	-18.296	-17.932	-17.568	-17.205	-16.841	-16.477	-16.114	-15.75	-15.386	-15.023	-14.659	-14.295	-13.932	-13.568	-13.204	-12.841	-12.477
-33.175	-32.784	-32.393	-32.002	-31.611	-31.22	-30.829	-30.438	-30.047	-29.656	-29.265	-28.874	-28.483	-28.092	-27.701	-27.31	-26.919	-26.528	-26.137	-25.746	-25.355	-24.964	-24.573	-24.181	-23.79	-23.399	-23.008	-22.617	-22.226	-21.835	-21.444	-21.053	-20.662	-20.271	-19.88	-19.489	-19.098	-18.707	-18.316	-17.925	-17.534	-17.143	-16.752	-16.361	-15.97	-15.579	-15.188	-14.797	-14.406	-14.015
-31.105	-30.73	-30.354	-29.978	-29.603	-29.227	-28.851	-28.476	-28.1	-27.724	-27.349	-26.973	-26.597	-26.222	-25.846	-25.47	-25.095	-24.719	-24.343	-23.968	-23.592	-23.216	-22.841	-22.465	-22.089	-21.714	-21.338	-20.962	-20.587	-20.211	-19.835	-19.46	-19.084	-18.708	-18.333	-17.957	-17.581	-17.206	-16.83	-16.454	-16.079	-15.703	-15.327	-14.952	-14.576	-14.2	-13.825	-13.449	-13.073	-12.698
-42.007	-41.527	-41.047	-40.567	-40.087	-39.607	-39.127	-38.647	-38.167	-37.687	-37.207	-36.727	-36.247	-35.767	-35.287	-34.807	-34.327	-33.847	-33.367	-32.887	-32.407	-31.927	-31.447	-30.967	-30.487	-30.007	-29.527	-29.047	-28.567	-28.087	-27.607	-27.127	-26.647	-26.167	-25.687	-25.207	-24.727	-24.247	-23.767	-23.287	-22.807	-22.327	-21.847	-21.367	-20.887	-20.407	-19.927	-19.447	-18.967	-18.487
-32.228	-31.853	-31.477	-31.102	-30.726	-30.351	-29.976	-29.6	-29.225	-28.849	-28.474	-28.098	-27.723	-27.347	-26.972	-26.596	-26.221	-25.846	-25.47	-25.095	-24.719	-24.344	-23.968	-23.593	-23.217	-22.842	-22.466	-22.091	-21.715	-21.34	-20.965	-20.589	-20.214	-19.838	-19.463	-19.087	-18.712	-18.336	-17.961	-17.585	-17.21	-16.835	-16.459	-16.084	-15.708	-15.333	-14.957	-14.582	-14.206	-13.831
-29.76	-29.407	-29.054	-28.701	-28.348	-27.995	-27.642	-27.289	-26.937	-26.584	-26.231	-25.878	-25.525	-25.172	-24.819	-24.466	-24.113	-23.761	-23.408	-23.055	-22.702	-22.349	-21.996	-21.643	-21.29	-20.938	-20.585	-20.232	-19.879	-19.526	-19.173	-18.82	-18.467	-18.114	-17.762	-17.409	-17.056	-16.703	-16.35	-15.997	-15.644	-15.291	-14.938	-14.586	-14.233	-13.88	-13.527	-13.174	-12.821	-12.468
-36.029	-35.611	-35.193	-34.775	-34.357	-33.938	-33.52	-33.102	-32.684	-32.266	-31.848	-31.43	-31.012	-30.594	-30.176	-29.758	-29.34	-28.922	-28.504	-28.086	-27.668	-27.25	-26.832	-26.414	-25.996	-25.578	-25.16	-24.742	-24.324	-23.906	-23.488	-23.07	-22.652	-22.234	-21.816	-21.398	-20.98	-20.562	-20.144	-19.726	-19.308	-18.89	-18.472	-18.054	-17.636	-17.218	-16.8	-16.382	-15.964	-15.546
-56.831	-56.179	-55.527	-54.876	-54.224	-53.572	-52.92	-52.268	-51.617	-50.965	-50.313	-49.661	-49.009	-48.358	-47.706	-47.054	-46.402	-45.75	-45.099	-44.447	-43.795	-43.143	-42.491	-41.84	-41.188	-40.536	-39.884	-39.232	-38.581	-37.929	-37.277	-36.625	-35.973	-35.322	-34.67	-34.018	-33.366	-32.714	-32.063	-31.411	-30.759	-30.107	-29.455	-28.804	-28.152	-27.5	-26.848	-26.196	-25.545	-24.893
-30.722	-30.358	-29.995	-29.632	-29.268	-28.905	-28.541	-28.178	-27.814	-27.451	-27.088	-26.724	-26.361	-25.997	-25.634	-25.27	-24.907	-24.544	-24.18	-23.817	-23.453	-23.09	-22.727	-22.363	-22	-21.636	-21.273	-20.909	-20.546	-20.183	-19.819	-19.456	-19.092	-18.729	-18.365	-18.002	-17.639	-17.275	-16.912	-16.548	-16.185	-15.822	-15.458	-15.095	-14.731	-14.368	-14.004	-13.641	-13.278	-12.914
-41.687	-41.207	-40.728	-40.248	-39.768	-39.289	-38.809	-38.33	-37.85	-37.37	-36.891	-36.411	-35.932	-35.452	-34.973	-34.493	-34.013	-33.534	-33.054	-32.575	-32.095	-31.615	-31.136	-30.656	-30.177	-29.697	-29.217	-28.738	-28.258	-27.779	-27.299	-26.819	-26.34	-25.86	-25.381	-24.901	-24.422	-23.942	-23.462	-22.983	-22.503	-22.024	-21.544	-21.064	-20.585	-20.105	-19.626	-19.146	-18.666	-18.187
-29.735	-29.371	-29.007	-28.644	-28.28	-27.916	-27.552	-27.188	-26.824	-26.461	-26.097	-25.733	-25.369	-25.005	-24.641	-24.278	-23.914	-23.55	-23.186	-22.822	-22.458	-22.095	-21.731	-21.367	-21.003	-20.639	-20.275	-19.912	-19.548	-19.184	-18.82	-18.456	-18.092	-17.728	-17.365	-17.001	-16.637	-16.273	-15.909	-15.545	-15.182	-14.818	-14.454	-14.09	-13.726	-13.362	-12.999	-12.635	-12.271	-11.907
-28.751	-28.406	-28.06	-27.715	-27.37	-27.024	-26.679	-26.334	-25.988	-25.643	-25.297	-24.952	-24.607	-24.261	-23.916	-23.571	-23.225	-22.88	-22.534	-22.189	-21.844	-21.498	-21.153	-20.808	-20.462	-20.117	-19.771	-19.426	-19.081	-18.735	-18.39	-18.045	-17.699	-17.354	-17.008	-16.663	-16.318	-15.972	-15.627	-15.282	-14.936	-14.591	-14.245	-13.9	-13.555	-13.209	-12.864	-12.519	-12.173	-11.828
-28.564	-28.228	-27.892	-27.556	-27.22	-26.883	-26.547	-26.211	-25.875	-25.539	-25.203	-24.867	-24.531	-24.195	-23.859	-23.523	-23.187	-22.851	-22.515	-22.179	-21.842	-21.506	-21.17	-20.834	-20.498	-20.162	-19.826	-19.49	-19.154	-18.818	-18.482	-18.146	-17.81	-17.474	-17.138	-16.801	-16.465	-16.129	-15.793	-15.457	-15.121	-14.785	-14.449	-14.113	-13.777	-13.441	-13.105	-12.769	-12.433	-12.097
-36.294	-35.88	-35.466	-35.053	-34.639	-34.225	-33.811	-33.397	-32.984	-32.57	-32.156	-31.742	-31.329	-30.915	-30.501	-30.087	-29.674	-29.26	-28.846	-28.432	-28.019	-27.605	-27.191	-26.777	-26.364	-25.95	-25.536	-25.122	-24.709	-24.295	-23.881	-23.467	-23.054	-22.64	-22.226	-21.812	-21.398	-20.985	-20.571	-20.157	-19.743	-19.33	-18.916	-18.502	-18.088	-17.675	-17.261	-16.847	-16.433	-16.02
-27.646	-27.307	-26.969	-26.63	-26.292	-25.953	-25.615	-25.276	-24.938	-24.599	-24.261	-23.922	-23.584	-23.245	-22.907	-22.568	-22.23	-21.891	-21.553	-21.214	-20.876	-20.537	-20.199	-19.86	-19.522	-19.183	-18.844	-18.506	-18.167	-17.829	-17.49	-17.152	-16.813	-16.475	-16.136	-15.798	-15.459	-15.121	-14.782	-14.444	-14.105	-13.767	-13.428	-13.09	-12.751	-12.413	-12.074	-11.736	-11.397	-11.059
-38.391	-37.929	-37.468	-37.007	-36.545	-36.084	-35.623	-35.162	-34.7	-34.239	-33.778	-33.316	-32.855	-32.394	-31.933	-31.471	-31.01	-30.549	-30.087	-29.626	-29.165	-28.704	-28.242	-27.781	-27.32	-26.859	-26.397	-25.936	-25.475	-25.013	-24.552	-24.091	-23.63	-23.168	-22.707	-22.246	-21.784	-21.323	-20.862	-20.401	-19.939	-19.478	-19.017	-18.555	-18.094	-17.633	-17.172	-16.71	-16.249	-15.788
-36.156	-35.742	-35.328	-34.915	-34.501	-34.088	-33.674	-33.261	-32.847	-32.433	-32.02	-31.606	-31.193	-30.779	-30.366	-29.952	-29.538	-29.125	-28.711	-28.298	-27.884	-27.471	-27.057	-26.643	-26.23	-25.816	-25.403	-24.989	-24.576	-24.162	-23.748	-23.335	-22.921	-22.508	-22.094	-21.681	-21.267	-20.854	-20.44	-20.026	-19.613	-19.199	-18.786	-18.372	-17.959	-17.545	-17.131	-16.718	-16.304	-15.891
-55.679	-55.049	-54.42	-53.791	-53.161	-52.532	-51.903	-51.273	-50.644	-50.015	-49.386	-48.756	-48.127	-47.498	-46.868	-46.239	-45.61	-44.981	-44.351	-43.722	-43.093	-42.463	-41.834	-41.205	-40.575	-39.946	-39.317	-38.688	-38.058	-37.429	-36.8	-36.17	-35.541	-34.912	-34.283	-33.653	-33.024	-32.395	-31.765	-31.136	-30.507	-29.877	-29.248	-28.619	-27.99	-27.36	-26.731	-26.102	-25.472	-24.843
-36.181	-35.759	-35.336	-34.914	-34.492	-34.07	-33.648	-33.226	-32.804	-32.382	-31.96	-31.537	-31.115	-30.693	-30.271	-29.849	-29.427	-29.005	-28.583	-28.16	-27.738	-27.316	-26.894	-26.472	-26.05	-25.628	-25.206	-24.783	-24.361	-23.939	-23.517	-23.095	-22.673	-22.251	-21.829	-21.406	-20.984	-20.562	-20.14	-19.718	-19.296	-18.874	-18.452	-18.029	-17.607	-17.185	-16.763	-16.341	-15.919	-15.497
-34.365	-33.966	-33.567	-33.168	-32.769	-32.371	-31.972	-31.573	-31.174	-30.775	-30.377	-29.978	-29.579	-29.18	-28.781	-28.383	-27.984	-27.585	-27.186	-26.787	-26.389	-25.99	-25.591	-25.192	-24.793	-24.395	-23.996	-23.597	-23.198	-22.799	-22.401	-22.002	-21.603	-21.204	-20.805	-20.407	-20.008	-19.609	-19.21	-18.811	-18.413	-18.014	-17.615	-17.216	-16.817	-16.419	-16.02	-15.621	-15.222	-14.823
-52.544	-51.933	-51.322	-50.711	-50.1	-49.489	-48.878	-48.267	-47.656	-47.045	-46.434	-45.823	-45.212	-44.601	-43.99	-43.379	-42.768	-42.157	-41.546	-40.935	-40.324	-39.713	-39.102	-38.491	-37.88	-37.269	-36.658	-36.047	-35.436	-34.825	-34.214	-33.603	-32.992	-32.381	-31.77	-31.159	-30.548	-29.937	-29.326	-28.715	-28.104	-27.493	-26.882	-26.271	-25.66	-25.049	-24.438	-23.827	-23.216	-22.605
-32.655	-32.286	-31.916	-31.547	-31.177	-30.808	-30.438	-30.069	-29.699	-29.33	-28.96	-28.591	-28.221	-27.852	-27.482	-27.113	-26.743	-26.374	-26.004	-25.635	-25.265	-24.895	-24.526	-24.156	-23.787	-23.417	-23.048	-22.678	-22.309	-21.939	-21.57	-21.2	-20.831	-20.461	-20.092	-19.722	-19.353	-18.983	-18.614	-18.244	-17.875	-17.505	-17.136	-16.766	-16.397	-16.027	-15.658	-15.288	-14.919	-14.549
-36.225	-35.792	-35.36	-34.927	-34.494	-34.062	-33.629	-33.196	-32.763	-32.331	-31.898	-31.465	-31.032	-30.6	-30.167	-29.734	-29.302	-28.869	-28.436	-28.003	-27.571	-27.138	-26.705	-26.273	-25.84	-25.407	-24.974	-24.542	-24.109	-23.676	-23.244	-22.811	-22.378	-21.945	-21.513	-21.08	-20.647	-20.215	-19.782	-19.349	-18.916	-18.484	-18.051	-17.618	-17.185	-16.753	-16.32	-15.887	-15.455	-15.022
-35.022	-34.619	-34.215	-33.812	-33.408	-33.005	-32.601	-32.198	-31.795	-31.391	-30.988	-30.584	-30.181	-29.777	-29.374	-28.97	-28.567	-28.163	-27.76	-27.357	-26.953	-26.55	-26.146	-25.743	-25.339	-24.936	-24.532	-24.129	-23.726	-23.322	-22.919	-22.515	-22.112	-21.708	-21.305	-20.901	-20.498	-20.094	-19.691	-19.288	-18.884	-18.481	-18.077	-17.674	-17.27	-16.867	-16.463	-16.06	-15.657	-15.253
-29.809	-29.456	-29.103	-28.75	-28.397	-28.044	-27.691	-27.337	-26.984	-26.631	-26.278	-25.925	-25.572	-25.219	-24.866	-24.513	-24.159	-23.806	-23.453	-23.1	-22.747	-22.394	-22.041	-21.688	-21.335	-20.981	-20.628	-20.275	-19.922	-19.569	-19.216	-18.863	-18.51	-18.157	-17.804	-17.45	-17.097	-16.744	-16.391	-16.038	-15.685	-15.332	-14.979	-14.626	-14.272	-13.919	-13.566	-13.213	-12.86	-12.507
-29.205	-28.853	-28.501	-28.149	-27.797	-27.445	-27.093	-26.741	-26.389	-26.037	-25.685	-25.333	-24.981	-24.629	-24.277	-23.925	-23.573	-23.221	-22.869	-22.517	-22.165	-21.813	-21.461	-21.109	-20.757	-20.405	-20.053	-19.701	-19.349	-18.997	-18.645	-18.293	-17.941	-17.589	-17.237	-16.885	-16.533	-16.181	-15.829	-15.477	-15.125	-14.773	-14.421	-14.069	-13.717	-13.365	-13.013	-12.661	-12.309	-11.957
-26.339	-26.016	-25.693	-25.37	-25.047	-24.724	-24.401	-24.078	-23.755	-23.432	-23.109	-22.786	-22.463	-22.14	-21.817	-21.494	-21.171	-20.848	-20.525	-20.202	-19.879	-19.556	-19.233	-18.91	-18.587	-18.263	-17.94	-17.617	-17.294	-16.971	-16.648	-16.325	-16.002	-15.679	-15.356	-15.033	-14.71	-14.387	-14.064	-13.741	-13.418	-13.095	-12.772	-12.449	-12.126	-11.803	-11.48	-11.157	-10.834	-10.511
-29.122	-28.773	-28.425	-28.076	-27.727	-27.378	-27.03	-26.681	-26.332	-25.983	-25.635	-25.286	-24.937	-24.588	-24.239	-23.891	-23.542	-23.193	-22.844	-22.496	-22.147	-21.798	-21.449	-21.101	-20.752	-20.403	-20.054	-19.705	-19.357	-19.008	-18.659	-18.31	-17.962	-17.613	-17.264	-16.915	-16.567	-16.218	-15.869	-15.52	-15.171	-14.823	-14.474	-14.125	-13.776	-13.428	-13.079	-12.73	-12.381	-12.033
-39.601	-39.158	-38.715	-38.272	-37.829	-37.386	-36.942	-36.499	-36.056	-35.613	-35.17	-34.727	-34.284	-33.84	-33.397	-32.954	-32.511	-32.068	-31.625	-31.181	-30.738	-30.295	-29.852	-29.409	-28.966	-28.522	-28.079	-27.636	-27.193	-26.75	-26.307	-25.864	-25.42	-24.977	-24.534	-24.091	-23.648	-23.205	-22.761	-22.318	-21.875	-21.432	-20.989	-20.546	-20.102	-19.659	-19.216	-18.773	-18.33	-17.887
-55.883	-55.234	-54.586	-53.937	-53.288	-52.64	-51.991	-51.343	-50.694	-50.045	-49.397	-48.748	-48.099	-47.451	-46.802	-46.154	-45.505	-44.856	-44.208	-43.559	-42.91	-42.262	-41.613	-40.965	-40.316	-39.667	-39.019	-38.37	-37.721	-37.073	-36.424	-35.775	-35.127	-34.478	-33.83	-33.181	-32.532	-31.884	-31.235	-30.586	-29.938	-29.289	-28.641	-27.992	-27.343	-26.695	-26.046	-25.397	-24.749	-24.1
-29.866	-29.507	-29.148	-28.79	-28.431	-28.072	-27.714	-27.355	-26.996	-26.638	-26.279	-25.92	-25.562	-25.203	-24.844	-24.486	-24.127	-23.768	-23.41	-23.051	-22.692	-22.334	-21.975	-21.616	-21.258	-20.899	-20.54	-20.182	-19.823	-19.464	-19.106	-18.747	-18.388	-18.03	-17.671	-17.312	-16.954	-16.595	-16.236	-15.878	-15.519	-15.16	-14.802	-14.443	-14.084	-13.726	-13.367	-13.008	-12.65	-12.291
-26.03	-25.705	-25.381	-25.057	-24.732	-24.408	-24.083	-23.759	-23.435	-23.11	-22.786	-22.461	-22.137	-21.813	-21.488	-21.164	-20.839	-20.515	-20.191	-19.866	-19.542	-19.217	-18.893	-18.569	-18.244	-17.92	-17.595	-17.271	-16.947	-16.622	-16.298	-15.973	-15.649	-15.325	-15	-14.676	-14.351	-14.027	-13.703	-13.378	-13.054	-12.729	-12.405	-12.081	-11.756	-11.432	-11.107	-10.783	-10.459	-10.134
-26.405	-26.09	-25.774	-25.458	-25.143	-24.827	-24.511	-24.195	-23.88	-23.564	-23.248	-22.932	-22.617	-22.301	-21.985	-21.67	-21.354	-21.038	-20.722	-20.407	-20.091	-19.775	-19.46	-19.144	-18.828	-18.512	-18.197	-17.881	-17.565	-17.249	-16.934	-16.618	-16.302	-15.987	-15.671	-15.355	-15.039	-14.724	-14.408	-14.092	-13.776	-13.461	-13.145	-12.829	-12.514	-12.198	-11.882	-11.566	-11.251	-10.935
-41.008	-40.525	-40.041	-39.558	-39.075	-38.591	-38.108	-37.624	-37.141	-36.657	-36.174	-35.691	-35.207	-34.724	-34.24	-33.757	-33.273	-32.79	-32.306	-31.823	-31.34	-30.856	-30.373	-29.889	-29.406	-28.922	-28.439	-27.956	-27.472	-26.989	-26.505	-26.022	-25.538	-25.055	-24.571	-24.088	-23.605	-23.121	-22.638	-22.154	-21.671	-21.187	-20.704	-20.221	-19.737	-19.254	-18.77	-18.287	-17.803	-17.32
-31.631	-31.247	-30.863	-30.479	-30.095	-29.711	-29.327	-28.944	-28.56	-28.176	-27.792	-27.408	-27.024	-26.64	-26.256	-25.873	-25.489	-25.105	-24.721	-24.337	-23.953	-23.569	-23.186	-22.802	-22.418	-22.034	-21.65	-21.266	-20.882	-20.498	-20.115	-19.731	-19.347	-18.963	-18.579	-18.195	-17.811	-17.427	-17.044	-16.66	-16.276	-15.892	-15.508	-15.124	-14.74	-14.357	-13.973	-13.589	-13.205	-12.821
-30.578	-30.222	-29.866	-29.509	-29.153	-28.797	-28.44	-28.084	-27.728	-27.371	-27.015	-26.659	-26.302	-25.946	-25.59	-25.233	-24.877	-24.521	-24.164	-23.808	-23.452	-23.096	-22.739	-22.383	-22.027	-21.67	-21.314	-20.958	-20.601	-20.245	-19.889	-19.532	-19.176	-18.82	-18.463	-18.107	-17.751	-17.394	-17.038	-16.682	-16.326	-15.969	-15.613	-15.257	-14.9	-14.544	-14.188	-13.831	-13.475	-13.119
-34.873	-34.469	-34.065	-33.661	-33.256	-32.852	-32.448	-32.044	-31.64	-31.235	-30.831	-30.427	-30.023	-29.618	-29.214	-28.81	-28.406	-28.002	-27.597	-27.193	-26.789	-26.385	-25.981	-25.576	-25.172	-24.768	-24.364	-23.96	-23.555	-23.151	-22.747	-22.343	-21.939	-21.534	-21.13	-20.726	-20.322	-19.918	-19.513	-19.109	-18.705	-18.301	-17.896	-17.492	-17.088	-16.684	-16.28	-15.875	-15.471	-15.067
-30.957	-30.591	-30.225	-29.859	-29.492	-29.126	-28.76	-28.394	-28.027	-27.661	-27.295	-26.929	-26.563	-26.196	-25.83	-25.464	-25.098	-24.731	-24.365	-23.999	-23.633	-23.266	-22.9	-22.534	-22.168	-21.801	-21.435	-21.069	-20.703	-20.336	-19.97	-19.604	-19.238	-18.871	-18.505	-18.139	-17.773	-17.407	-17.04	-16.674	-16.308	-15.942	-15.575	-15.209	-14.843	-14.477	-14.11	-13.744	-13.378	-13.012
-29.196	-28.84	-28.484	-28.128	-27.772	-27.416	-27.06	-26.704	-26.348	-25.992	-25.635	-25.279	-24.923	-24.567	-24.211	-23.855	-23.499	-23.143	-22.787	-22.431	-22.074	-21.718	-21.362	-21.006	-20.65	-20.294	-19.938	-19.582	-19.226	-18.87	-18.513	-18.157	-17.801	-17.445	-17.089	-16.733	-16.377	-16.021	-15.665	-15.309	-14.952	-14.596	-14.24	-13.884	-13.528	-13.172	-12.816	-12.46	-12.104	-11.748
-28.686	-28.345	-28.004	-27.663	-27.322	-26.981	-26.64	-26.299	-25.958	-25.617	-25.276	-24.935	-24.594	-24.253	-23.912	-23.571	-23.23	-22.889	-22.548	-22.207	-21.866	-21.525	-21.184	-20.843	-20.502	-20.161	-19.82	-19.479	-19.138	-18.797	-18.456	-18.115	-17.774	-17.433	-17.092	-16.751	-16.41	-16.069	-15.728	-15.387	-15.046	-14.705	-14.364	-14.023	-13.681	-13.34	-12.999	-12.658	-12.317	-11.976
-31.506	-31.128	-30.75	-30.371	-29.993	-29.614	-29.236	-28.858	-28.479	-28.101	-27.722	-27.344	-26.965	-26.587	-26.209	-25.83	-25.452	-25.073	-24.695	-24.316	-23.938	-23.56	-23.181	-22.803	-22.424	-22.046	-21.667	-21.289	-20.911	-20.532	-20.154	-19.775	-19.397	-19.018	-18.64	-18.262	-17.883	-17.505	-17.126	-16.748	-16.37	-15.991	-15.613	-15.234	-14.856	-14.477	-14.099	-13.721	-13.342	-12.964
-32.697	-32.322	-31.947	-31.573	-31.198	-30.823	-30.448	-30.073	-29.698	-29.323	-28.948	-28.573	-28.198	-27.824	-27.449	-27.074	-26.699	-26.324	-25.949	-25.574	-25.199	-24.824	-24.449	-24.074	-23.7	-23.325	-22.95	-22.575	-22.2	-21.825	-21.45	-21.075	-20.7	-20.325	-19.951	-19.576	-19.201	-18.826	-18.451	-18.076	-17.701	-17.326	-16.951	-16.576	-16.201	-15.827	-15.452	-15.077	-14.702	-14.327
-28.081	-27.744	-27.407	-27.069	-26.732	-26.395	-26.057	-25.72	-25.382	-25.045	-24.708	-24.37	-24.033	-23.696	-23.358	-23.021	-22.684	-22.346	-22.009	-21.672	-21.334	-20.997	-20.66	-20.322	-19.985	-19.648	-19.31	-18.973	-18.635	-18.298	-17.961	-17.623	-17.286	-16.949	-16.611	-16.274	-15.937	-15.599	-15.262	-14.925	-14.587	-14.25	-13.913	-13.575	-13.238	-12.901	-12.563	-12.226	-11.888	-11.551
-27.575	-27.248	-26.922	-26.595	-26.269	-25.942	-25.615	-25.289	-24.962	-24.635	-24.309	-23.982	-23.655	-23.329	-23.002	-22.676	-22.349	-22.022	-21.696	-21.369	-21.042	-20.716	-20.389	-20.062	-19.736	-19.409	-19.082	-18.756	-18.429	-18.103	-17.776	-17.449	-17.123	-16.796	-16.469	-16.143	-15.816	-15.489	-15.163	-14.836	-14.509	-14.183	-13.856	-13.53	-13.203	-12.876	-12.55	-12.223	-11.896	-11.57
-31.056	-30.68	-30.304	-29.928	-29.552	-29.176	-28.8	-28.423	-28.047	-27.671	-27.295	-26.919	-26.543	-26.167	-25.791	-25.415	-25.039	-24.662	-24.286	-23.91	-23.534	-23.158	-22.782	-22.406	-22.03	-21.654	-21.278	-20.902	-20.525	-20.149	-19.773	-19.397	-19.021	-18.645	-18.269	-17.893	-17.517	-17.141	-16.765	-16.388	-16.012	-15.636	-15.26	-14.884	-14.508	-14.132	-13.756	-13.38	-13.004	-12.628
-35.438	-35.032	-34.625	-34.218	-33.812	-33.405	-32.998	-32.592	-32.185	-31.779	-31.372	-30.965	-30.559	-30.152	-29.745	-29.339	-28.932	-28.526	-28.119	-27.712	-27.306	-26.899	-26.492	-26.086	-25.679	-25.273	-24.866	-24.459	-24.053	-23.646	-23.24	-22.833	-22.426	-22.02	-21.613	-21.206	-20.8	-20.393	-19.987	-19.58	-19.173	-18.767	-18.36	-17.953	-17.547	-17.14	-16.734	-16.327	-15.92	-15.514
-30.612	-30.246	-29.881	-29.516	-29.15	-28.785	-28.42	-28.054	-27.689	-27.324	-26.958	-26.593	-26.228	-25.862	-25.497	-25.132	-24.766	-24.401	-24.036	-23.67	-23.305	-22.94	-22.574	-22.209	-21.844	-21.479	-21.113	-20.748	-20.383	-20.017	-19.652	-19.287	-18.921	-18.556	-18.191	-17.825	-17.46	-17.095	-16.729	-16.364	-15.999	-15.633	-15.268	-14.903	-14.537	-14.172	-13.807	-13.441	-13.076	-12.711
-28.617	-28.283	-27.949	-27.614	-27.28	-26.946	-26.612	-26.278	-25.944	-25.61	-25.275	-24.941	-24.607	-24.273	-23.939	-23.605	-23.271	-22.936	-22.602	-22.268	-21.934	-21.6	-21.266	-20.932	-20.597	-20.263	-19.929	-19.595	-19.261	-18.927	-18.593	-18.258	-17.924	-17.59	-17.256	-16.922	-16.588	-16.254	-15.919	-15.585	-15.251	-14.917	-14.583	-14.249	-13.915	-13.58	-13.246	-12.912	-12.578	-12.244
-35.833	-35.424	-35.014	-34.604	-34.195	-33.785	-33.375	-32.966	-32.556	-32.146	-31.737	-31.327	-30.917	-30.508	-30.098	-29.689	-29.279	-28.869	-28.46	-28.05	-27.64	-27.231	-26.821	-26.411	-26.002	-25.592	-25.183	-24.773	-24.363	-23.954	-23.544	-23.134	-22.725	-22.315	-21.905	-21.496	-21.086	-20.677	-20.267	-19.857	-19.448	-19.038	-18.628	-18.219	-17.809	-17.399	-16.99	-16.58	-16.17	-15.761
-33.492	-33.101	-32.71	-32.319	-31.928	-31.537	-31.146	-30.755	-30.364	-29.973	-29.582	-29.191	-28.8	-28.409	-28.018	-27.627	-27.236	-26.845	-26.454	-26.063	-25.672	-25.28	-24.889	-24.498	-24.107	-23.716	-23.325	-22.934	-22.543	-22.152	-21.761	-21.37	-20.979	-20.588	-20.197	-19.806	-19.415	-19.024	-18.633	-18.242	-17.851	-17.46	-17.069	-16.678	-16.287	-15.895	-15.504	-15.113	-14.722	-14.331
-28.608	-28.256	-27.903	-27.551	-27.198	-26.846	-26.493	-26.141	-25.788	-25.435	-25.083	-24.73	-24.378	-24.025	-23.673	-23.32	-22.968	-22.615	-22.263	-21.91	-21.558	-21.205	-20.853	-20.5	-20.148	-19.795	-19.442	-19.09	-18.737	-18.385	-18.032	-17.68	-17.327	-16.975	-16.622	-16.27	-15.917	-15.565	-15.212	-14.86	-14.507	-14.155	-13.802	-13.449	-13.097	-12.744	-12.392	-12.039	-11.687	-11.334
-33.899	-33.504	-33.108	-32.713	-32.317	-31.922	-31.526	-31.131	-30.735	-30.34	-29.944	-29.549	-29.153	-28.758	-28.362	-27.967	-27.571	-27.176	-26.78	-26.385	-25.989	-25.594	-25.198	-24.803	-24.407	-24.012	-23.616	-23.221	-22.825	-22.43	-22.034	-21.639	-21.243	-20.848	-20.452	-20.057	-19.661	-19.266	-18.87	-18.475	-18.079	-17.684	-17.288	-16.893	-16.497	-16.102	-15.706	-15.311	-14.915	-14.52
-32.245	-31.863	-31.48	-31.098	-30.715	-30.333	-29.951	-29.568	-29.186	-28.804	-28.421	-28.039	-27.656	-27.274	-26.892	-26.509	-26.127	-25.745	-25.362	-24.98	-24.598	-24.215	-23.833	-23.45	-23.068	-22.686	-22.303	-21.921	-21.539	-21.156	-20.774	-20.391	-20.009	-19.627	-19.244	-18.862	-18.48	-18.097	-17.715	-17.333	-16.95	-16.568	-16.185	-15.803	-15.421	-15.038	-14.656	-14.274	-13.891	-13.509
-66.282	-65.539	-64.796	-64.053	-63.309	-62.566	-61.823	-61.08	-60.336	-59.593	-58.85	-58.107	-57.363	-56.62	-55.877	-55.134	-54.391	-53.647	-52.904	-52.161	-51.418	-50.674	-49.931	-49.188	-48.445	-47.701	-46.958	-46.215	-45.472	-44.728	-43.985	-43.242	-42.499	-41.756	-41.012	-40.269	-39.526	-38.783	-38.039	-37.296	-36.553	-35.81	-35.066	-34.323	-33.58	-32.837	-32.094	-31.35	-30.607	-29.864
-32.694	-32.31	-31.926	-31.542	-31.158	-30.774	-30.391	-30.007	-29.623	-29.239	-28.855	-28.471	-28.087	-27.704	-27.32	-26.936	-26.552	-26.168	-25.784	-25.4	-25.017	-24.633	-24.249	-23.865	-23.481	-23.097	-22.714	-22.33	-21.946	-21.562	-21.178	-20.794	-20.41	-20.027	-19.643	-19.259	-18.875	-18.491	-18.107	-17.723	-17.34	-16.956	-16.572	-16.188	-15.804	-15.42	-15.037	-14.653	-14.269	-13.885
-38.055	-37.612	-37.17	-36.728	-36.285	-35.843	-35.401	-34.958	-34.516	-34.074	-33.631	-33.189	-32.747	-32.305	-31.862	-31.42	-30.978	-30.535	-30.093	-29.651	-29.208	-28.766	-28.324	-27.881	-27.439	-26.997	-26.555	-26.112	-25.67	-25.228	-24.785	-24.343	-23.901	-23.458	-23.016	-22.574	-22.131	-21.689	-21.247	-20.804	-20.362	-19.92	-19.478	-19.035	-18.593	-18.151	-17.708	-17.266	-16.824	-16.381
-37.049	-36.615	-36.182	-35.749	-35.316	-34.883	-34.45	-34.017	-33.584	-33.151	-32.718	-32.285	-31.851	-31.418	-30.985	-30.552	-30.119	-29.686	-29.253	-28.82	-28.387	-27.954	-27.521	-27.087	-26.654	-26.221	-25.788	-25.355	-24.922	-24.489	-24.056	-23.623	-23.19	-22.757	-22.323	-21.89	-21.457	-21.024	-20.591	-20.158	-19.725	-19.292	-18.859	-18.426	-17.992	-17.559	-17.126	-16.693	-16.26	-15.827
-28.545	-28.199	-27.854	-27.508	-27.162	-26.817	-26.471	-26.125	-25.78	-25.434	-25.088	-24.743	-24.397	-24.051	-23.706	-23.36	-23.014	-22.668	-22.323	-21.977	-21.631	-21.286	-20.94	-20.594	-20.249	-19.903	-19.557	-19.212	-18.866	-18.52	-18.175	-17.829	-17.483	-17.137	-16.792	-16.446	-16.1	-15.755	-15.409	-15.063	-14.718	-14.372	-14.026	-13.681	-13.335	-12.989	-12.644	-12.298	-11.952	-11.606
-34.907	-34.499	-34.092	-33.685	-33.278	-32.871	-32.464	-32.056	-31.649	-31.242	-30.835	-30.428	-30.021	-29.613	-29.206	-28.799	-28.392	-27.985	-27.578	-27.17	-26.763	-26.356	-25.949	-25.542	-25.135	-24.727	-24.32	-23.913	-23.506	-23.099	-22.692	-22.284	-21.877	-21.47	-21.063	-20.656	-20.248	-19.841	-19.434	-19.027	-18.62	-18.213	-17.805	-17.398	-16.991	-16.584	-16.177	-15.77	-15.362	-14.955
-34.432	-34.039	-33.645	-33.252	-32.859	-32.466	-32.072	-31.679	-31.286	-30.892	-30.499	-30.106	-29.712	-29.319	-28.926	-28.532	-28.139	-27.746	-27.352	-26.959	-26.566	-26.172	-25.779	-25.386	-24.992	-24.599	-24.206	-23.812	-23.419	-23.026	-22.633	-22.239	-21.846	-21.453	-21.059	-20.666	-20.273	-19.879	-19.486	-19.093	-18.699	-18.306	-17.913	-17.519	-17.126	-16.733	-16.339	-15.946	-15.553	-15.159
-28.64	-28.289	-27.938	-27.586	-27.235	-26.884	-26.532	-26.181	-25.83	-25.478	-25.127	-24.776	-24.424	-24.073	-23.722	-23.37	-23.019	-22.668	-22.316	-21.965	-21.614	-21.262	-20.911	-20.56	-20.208	-19.857	-19.506	-19.154	-18.803	-18.452	-18.1	-17.749	-17.398	-17.046	-16.695	-16.344	-15.992	-15.641	-15.29	-14.938	-14.587	-14.236	-13.884	-13.533	-13.181	-12.83	-12.479	-12.127	-11.776	-11.425
-33.623	-33.225	-32.827	-32.428	-32.03	-31.632	-31.234	-30.836	-30.438	-30.04	-29.641	-29.243	-28.845	-28.447	-28.049	-27.651	-27.253	-26.854	-26.456	-26.058	-25.66	-25.262	-24.864	-24.466	-24.067	-23.669	-23.271	-22.873	-22.475	-22.077	-21.679	-21.281	-20.882	-20.484	-20.086	-19.688	-19.29	-18.892	-18.494	-18.095	-17.697	-17.299	-16.901	-16.503	-16.105	-15.707	-15.308	-14.91	-14.512	-14.114
-33.622	-33.225	-32.827	-32.43	-32.033	-31.636	-31.238	-30.841	-30.444	-30.046	-29.649	-29.252	-28.854	-28.457	-28.06	-27.663	-27.265	-26.868	-26.471	-26.073	-25.676	-25.279	-24.882	-24.484	-24.087	-23.69	-23.292	-22.895	-22.498	-22.1	-21.703	-21.306	-20.909	-20.511	-20.114	-19.717	-19.319	-18.922	-18.525	-18.128	-17.73	-17.333	-16.936	-16.538	-16.141	-15.744	-15.346	-14.949	-14.552	-14.155
-33.326	-32.932	-32.538	-32.143	-31.749	-31.355	-30.961	-30.567	-30.172	-29.778	-29.384	-28.99	-28.596	-28.201	-27.807	-27.413	-27.019	-26.625	-26.23	-25.836	-25.442	-25.048	-24.654	-24.259	-23.865	-23.471	-23.077	-22.683	-22.288	-21.894	-21.5	-21.106	-20.712	-20.317	-19.923	-19.529	-19.135	-18.741	-18.346	-17.952	-17.558	-17.164	-16.77	-16.375	-15.981	-15.587	-15.193	-14.799	-14.404	-14.01
-28.769	-28.425	-28.08	-27.736	-27.391	-27.047	-26.702	-26.358	-26.014	-25.669	-25.325	-24.98	-24.636	-24.291	-23.947	-23.602	-23.258	-22.914	-22.569	-22.225	-21.88	-21.536	-21.191	-20.847	-20.502	-20.158	-19.814	-19.469	-19.125	-18.78	-18.436	-18.091	-17.747	-17.402	-17.058	-16.714	-16.369	-16.025	-15.68	-15.336	-14.991	-14.647	-14.302	-13.958	-13.614	-13.269	-12.925	-12.58	-12.236	-11.891
-41.271	-40.804	-40.337	-39.87	-39.402	-38.935	-38.468	-38.001	-37.533	-37.066	-36.599	-36.132	-35.665	-35.197	-34.73	-34.263	-33.796	-33.328	-32.861	-32.394	-31.927	-31.46	-30.992	-30.525	-30.058	-29.591	-29.123	-28.656	-28.189	-27.722	-27.255	-26.787	-26.32	-25.853	-25.386	-24.918	-24.451	-23.984	-23.517	-23.05	-22.582	-22.115	-21.648	-21.181	-20.713	-20.246	-19.779	-19.312	-18.845	-18.377
-32.386	-32.019	-31.651	-31.284	-30.917	-30.55	-30.183	-29.816	-29.448	-29.081	-28.714	-28.347	-27.98	-27.612	-27.245	-26.878	-26.511	-26.144	-25.777	-25.409	-25.042	-24.675	-24.308	-23.941	-23.573	-23.206	-22.839	-22.472	-22.105	-21.738	-21.37	-21.003	-20.636	-20.269	-19.902	-19.534	-19.167	-18.8	-18.433	-18.066	-17.699	-17.331	-16.964	-16.597	-16.23	-15.863	-15.496	-15.128	-14.761	-14.394
-60.82	-60.128	-59.437	-58.745	-58.054	-57.362	-56.671	-55.979	-55.287	-54.596	-53.904	-53.213	-52.521	-51.83	-51.138	-50.447	-49.755	-49.064	-48.372	-47.681	-46.989	-46.298	-45.606	-44.915	-44.223	-43.532	-42.84	-42.149	-41.457	-40.765	-40.074	-39.382	-38.691	-37.999	-37.308	-36.616	-35.925	-35.233	-34.542	-33.85	-33.159	-32.467	-31.776	-31.084	-30.393	-29.701	-29.01	-28.318	-27.627	-26.935
-35.426	-35.014	-34.602	-34.19	-33.778	-33.366	-32.955	-32.543	-32.131	-31.719	-31.307	-30.896	-30.484	-30.072	-29.66	-29.248	-28.837	-28.425	-28.013	-27.601	-27.189	-26.778	-26.366	-25.954	-25.542	-25.13	-24.718	-24.307	-23.895	-23.483	-23.071	-22.659	-22.248	-21.836	-21.424	-21.012	-20.6	-20.189	-19.777	-19.365	-18.953	-18.541	-18.13	-17.718	-17.306	-16.894	-16.482	-16.07	-15.659	-15.247
-35.699	-35.285	-34.872	-34.458	-34.045	-33.631	-33.218	-32.804	-32.391	-31.977	-31.564	-31.15	-30.737	-30.323	-29.91	-29.497	-29.083	-28.67	-28.256	-27.843	-27.429	-27.016	-26.602	-26.189	-25.775	-25.362	-24.948	-24.535	-24.121	-23.708	-23.295	-22.881	-22.468	-22.054	-21.641	-21.227	-20.814	-20.4	-19.987	-19.573	-19.16	-18.746	-18.333	-17.919	-17.506	-17.092	-16.679	-16.266	-15.852	-15.439
-37.139	-36.709	-36.28	-35.85	-35.421	-34.991	-34.562	-34.132	-33.703	-33.273	-32.844	-32.415	-31.985	-31.556	-31.126	-30.697	-30.267	-29.838	-29.408	-28.979	-28.549	-28.12	-27.69	-27.261	-26.832	-26.402	-25.973	-25.543	-25.114	-24.684	-24.255	-23.825	-23.396	-22.966	-22.537	-22.107	-21.678	-21.248	-20.819	-20.39	-19.96	-19.531	-19.101	-18.672	-18.242	-17.813	-17.383	-16.954	-16.524	-16.095
-26.813	-26.479	-26.145	-25.811	-25.477	-25.144	-24.81	-24.476	-24.142	-23.808	-23.474	-23.14	-22.807	-22.473	-22.139	-21.805	-21.471	-21.137	-20.803	-20.47	-20.136	-19.802	-19.468	-19.134	-18.8	-18.466	-18.133	-17.799	-17.465	-17.131	-16.797	-16.463	-16.129	-15.796	-15.462	-15.128	-14.794	-14.46	-14.126	-13.792	-13.458	-13.125	-12.791	-12.457	-12.123	-11.789	-11.455	-11.121	-10.788	-10.454
-32.508	-32.133	-31.758	-31.382	-31.007	-30.632	-30.257	-29.882	-29.507	-29.131	-28.756	-28.381	-28.006	-27.631	-27.256	-26.88	-26.505	-26.13	-25.755	-25.38	-25.005	-24.629	-24.254	-23.879	-23.504	-23.129	-22.754	-22.378	-22.003	-21.628	-21.253	-20.878	-20.503	-20.127	-19.752	-19.377	-19.002	-18.627	-18.252	-17.876	-17.501	-17.126	-16.751	-16.376	-16	-15.625	-15.25	-14.875	-14.5	-14.125
-54.446	-53.831	-53.215	-52.6	-51.985	-51.369	-50.754	-50.138	-49.523	-48.908	-48.292	-47.677	-47.061	-46.446	-45.831	-45.215	-44.6	-43.985	-43.369	-42.754	-42.138	-41.523	-40.908	-40.292	-39.677	-39.061	-38.446	-37.831	-37.215	-36.6	-35.985	-35.369	-34.754	-34.138	-33.523	-32.908	-32.292	-31.677	-31.061	-30.446	-29.831	-29.215	-28.6	-27.984	-27.369	-26.754	-26.138	-25.523	-24.908	-24.292
-30.179	-29.822	-29.465	-29.108	-28.751	-28.394	-28.036	-27.679	-27.322	-26.965	-26.608	-26.251	-25.893	-25.536	-25.179	-24.822	-24.465	-24.108	-23.75	-23.393	-23.036	-22.679	-22.322	-21.965	-21.608	-21.25	-20.893	-20.536	-20.179	-19.822	-19.465	-19.107	-18.75	-18.393	-18.036	-17.679	-17.322	-16.964	-16.607	-16.25	-15.893	-15.536	-15.179	-14.822	-14.464	-14.107	-13.75	-13.393	-13.036	-12.679
-29.522	-29.167	-28.812	-28.457	-28.102	-27.746	-27.391	-27.036	-26.681	-26.326	-25.971	-25.616	-25.26	-24.905	-24.55	-24.195	-23.84	-23.485	-23.129	-22.774	-22.419	-22.064	-21.709	-21.354	-20.998	-20.643	-20.288	-19.933	-19.578	-19.223	-18.867	-18.512	-18.157	-17.802	-17.447	-17.092	-16.737	-16.381	-16.026	-15.671	-15.316	-14.961	-14.606	-14.25	-13.895	-13.54	-13.185	-12.83	-12.475	-12.119
-33.08	-32.693	-32.307	-31.92	-31.534	-31.147	-30.761	-30.374	-29.987	-29.601	-29.214	-28.828	-28.441	-28.055	-27.668	-27.281	-26.895	-26.508	-26.122	-25.735	-25.348	-24.962	-24.575	-24.189	-23.802	-23.416	-23.029	-22.642	-22.256	-21.869	-21.483	-21.096	-20.71	-20.323	-19.936	-19.55	-19.163	-18.777	-18.39	-18.004	-17.617	-17.23	-16.844	-16.457	-16.071	-15.684	-15.298	-14.911	-14.524	-14.138
-33.705	-33.304	-32.903	-32.501	-32.1	-31.699	-31.297	-30.896	-30.495	-30.093	-29.692	-29.291	-28.889	-28.488	-28.087	-27.685	-27.284	-26.883	-26.481	-26.08	-25.679	-25.278	-24.876	-24.475	-24.074	-23.672	-23.271	-22.87	-22.468	-22.067	-21.666	-21.264	-20.863	-20.462	-20.06	-19.659	-19.258	-18.856	-18.455	-18.054	-17.652	-17.251	-16.85	-16.449	-16.047	-15.646	-15.245	-14.843	-14.442	-14.041
-32.09	-31.702	-31.314	-30.926	-30.538	-30.15	-29.762	-29.374	-28.986	-28.598	-28.211	-27.823	-27.435	-27.047	-26.659	-26.271	-25.883	-25.495	-25.107	-24.719	-24.331	-23.943	-23.555	-23.167	-22.779	-22.391	-22.003	-21.615	-21.227	-20.839	-20.451	-20.063	-19.675	-19.287	-18.899	-18.511	-18.123	-17.735	-17.347	-16.96	-16.572	-16.184	-15.796	-15.408	-15.02	-14.632	-14.244	-13.856	-13.468	-13.08
-52.309	-51.708	-51.108	-50.507	-49.907	-49.306	-48.706	-48.105	-47.504	-46.904	-46.303	-45.703	-45.102	-44.502	-43.901	-43.3	-42.7	-42.099	-41.499	-40.898	-40.298	-39.697	-39.096	-38.496	-37.895	-37.295	-36.694	-36.094	-35.493	-34.892	-34.292	-33.691	-33.091	-32.49	-31.89	-31.289	-30.688	-30.088	-29.487	-28.887	-28.286	-27.686	-27.085	-26.484	-25.884	-25.283	-24.683	-24.082	-23.482	-22.881
-46.546	-46.028	-45.511	-44.993	-44.476	-43.958	-43.441	-42.923	-42.406	-41.888	-41.37	-40.853	-40.335	-39.818	-39.3	-38.783	-38.265	-37.748	-37.23	-36.713	-36.195	-35.677	-35.16	-34.642	-34.125	-33.607	-33.09	-32.572	-32.055	-31.537	-31.02	-30.502	-29.984	-29.467	-28.949	-28.432	-27.914	-27.397	-26.879	-26.362	-25.844	-25.327	-24.809	-24.291	-23.774	-23.256	-22.739	-22.221	-21.704	-21.186
-40.54	-40.061	-39.582	-39.103	-38.624	-38.145	-37.666	-37.187	-36.708	-36.229	-35.75	-35.271	-34.792	-34.313	-33.834	-33.355	-32.876	-32.397	-31.918	-31.439	-30.96	-30.481	-30.002	-29.523	-29.044	-28.565	-28.086	-27.607	-27.128	-26.649	-26.17	-25.691	-25.212	-24.733	-24.254	-23.775	-23.296	-22.817	-22.338	-21.859	-21.38	-20.901	-20.422	-19.943	-19.464	-18.985	-18.506	-18.027	-17.548	-17.07
-29.249	-28.895	-28.54	-28.185	-27.83	-27.476	-27.121	-26.766	-26.412	-26.057	-25.702	-25.347	-24.993	-24.638	-24.283	-23.928	-23.574	-23.219	-22.864	-22.51	-22.155	-21.8	-21.445	-21.091	-20.736	-20.381	-20.027	-19.672	-19.317	-18.962	-18.608	-18.253	-17.898	-17.543	-17.189	-16.834	-16.479	-16.125	-15.77	-15.415	-15.06	-14.706	-14.351	-13.996	-13.642	-13.287	-12.932	-12.577	-12.223	-11.868
-47.524	-46.986	-46.449	-45.911	-45.374	-44.836	-44.298	-43.761	-43.223	-42.686	-42.148	-41.61	-41.073	-40.535	-39.998	-39.46	-38.922	-38.385	-37.847	-37.31	-36.772	-36.234	-35.697	-35.159	-34.622	-34.084	-33.546	-33.009	-32.471	-31.934	-31.396	-30.858	-30.321	-29.783	-29.246	-28.708	-28.17	-27.633	-27.095	-26.558	-26.02	-25.482	-24.945	-24.407	-23.87	-23.332	-22.795	-22.257	-21.719	-21.182
-30.34	-29.969	-29.598	-29.228	-28.857	-28.487	-28.116	-27.746	-27.375	-27.005	-26.634	-26.263	-25.893	-25.522	-25.152	-24.781	-24.411	-24.04	-23.669	-23.299	-22.928	-22.558	-22.187	-21.817	-21.446	-21.076	-20.705	-20.334	-19.964	-19.593	-19.223	-18.852	-18.482	-18.111	-17.741	-17.37	-16.999	-16.629	-16.258	-15.888	-15.517	-15.147	-14.776	-14.406	-14.035	-13.664	-13.294	-12.923	-12.553	-12.182
-59.094	-58.418	-57.741	-57.065	-56.388	-55.712	-55.036	-54.359	-53.683	-53.006	-52.33	-51.654	-50.977	-50.301	-49.624	-48.948	-48.272	-47.595	-46.919	-46.243	-45.566	-44.89	-44.213	-43.537	-42.861	-42.184	-41.508	-40.831	-40.155	-39.479	-38.802	-38.126	-37.449	-36.773	-36.097	-35.42	-34.744	-34.067	-33.391	-32.715	-32.038	-31.362	-30.685	-30.009	-29.333	-28.656	-27.98	-27.303	-26.627	-25.951
-56.788	-56.128	-55.469	-54.81	-54.151	-53.492	-52.832	-52.173	-51.514	-50.855	-50.196	-49.536	-48.877	-48.218	-47.559	-46.9	-46.24	-45.581	-44.922	-44.263	-43.604	-42.944	-42.285	-41.626	-40.967	-40.308	-39.649	-38.989	-38.33	-37.671	-37.012	-36.353	-35.693	-35.034	-34.375	-33.716	-33.057	-32.397	-31.738	-31.079	-30.42	-29.761	-29.101	-28.442	-27.783	-27.124	-26.465	-25.805	-25.146	-24.487
-35.938	-35.529	-35.12	-34.711	-34.302	-33.893	-33.484	-33.075	-32.666	-32.257	-31.848	-31.439	-31.03	-30.621	-30.212	-29.803	-29.394	-28.985	-28.576	-28.167	-27.758	-27.349	-26.94	-26.531	-26.122	-25.713	-25.304	-24.895	-24.486	-24.077	-23.668	-23.259	-22.85	-22.441	-22.032	-21.623	-21.214	-20.805	-20.396	-19.987	-19.578	-19.169	-18.76	-18.351	-17.942	-17.533	-17.124	-16.715	-16.306	-15.897
-39.157	-38.7	-38.244	-37.788	-37.332	-36.876	-36.42	-35.964	-35.508	-35.052	-34.596	-34.139	-33.683	-33.227	-32.771	-32.315	-31.859	-31.403	-30.947	-30.491	-30.035	-29.578	-29.122	-28.666	-28.21	-27.754	-27.298	-26.842	-26.386	-25.93	-25.474	-25.017	-24.561	-24.105	-23.649	-23.193	-22.737	-22.281	-21.825	-21.369	-20.912	-20.456	-20	-19.544	-19.088	-18.632	-18.176	-17.72	-17.264	-16.808
-31.711	-31.343	-30.976	-30.608	-30.241	-29.873	-29.506	-29.138	-28.771	-28.403	-28.036	-27.668	-27.301	-26.933	-26.565	-26.198	-25.83	-25.463	-25.095	-24.728	-24.36	-23.993	-23.625	-23.258	-22.89	-22.523	-22.155	-21.788	-21.42	-21.053	-20.685	-20.318	-19.95	-19.582	-19.215	-18.847	-18.48	-18.112	-17.745	-17.377	-17.01	-16.642	-16.275	-15.907	-15.54	-15.172	-14.805	-14.437	-14.07	-13.702
-33.188	-32.79	-32.392	-31.994	-31.597	-31.199	-30.801	-30.403	-30.005	-29.607	-29.209	-28.811	-28.414	-28.016	-27.618	-27.22	-26.822	-26.424	-26.026	-25.629	-25.231	-24.833	-24.435	-24.037	-23.639	-23.241	-22.844	-22.446	-22.048	-21.65	-21.252	-20.854	-20.456	-20.059	-19.661	-19.263	-18.865	-18.467	-18.069	-17.671	-17.274	-16.876	-16.478	-16.08	-15.682	-15.284	-14.886	-14.488	-14.091	-13.693
-33.594	-33.206	-32.818	-32.429	-32.041	-31.653	-31.265	-30.876	-30.488	-30.1	-29.712	-29.323	-28.935	-28.547	-28.159	-27.77	-27.382	-26.994	-26.606	-26.218	-25.829	-25.441	-25.053	-24.665	-24.276	-23.888	-23.5	-23.112	-22.723	-22.335	-21.947	-21.559	-21.171	-20.782	-20.394	-20.006	-19.618	-19.229	-18.841	-18.453	-18.065	-17.676	-17.288	-16.9	-16.512	-16.124	-15.735	-15.347	-14.959	-14.571
-41.596	-41.109	-40.623	-40.136	-39.649	-39.163	-38.676	-38.189	-37.703	-37.216	-36.73	-36.243	-35.756	-35.27	-34.783	-34.296	-33.81	-33.323	-32.836	-32.35	-31.863	-31.376	-30.89	-30.403	-29.917	-29.43	-28.943	-28.457	-27.97	-27.483	-26.997	-26.51	-26.023	-25.537	-25.05	-24.564	-24.077	-23.59	-23.104	-22.617	-22.13	-21.644	-21.157	-20.67	-20.184	-19.697	-19.21	-18.724	-18.237	-17.751
-31.412	-31.046	-30.68	-30.315	-29.949	-29.583	-29.217	-28.851	-28.485	-28.119	-27.753	-27.387	-27.021	-26.656	-26.29	-25.924	-25.558	-25.192	-24.826	-24.46	-24.094	-23.728	-23.362	-22.997	-22.631	-22.265	-21.899	-21.533	-21.167	-20.801	-20.435	-20.069	-19.703	-19.338	-18.972	-18.606	-18.24	-17.874	-17.508	-17.142	-16.776	-16.41	-16.044	-15.679	-15.313	-14.947	-14.581	-14.215	-13.849	-13.483
-30.969	-30.595	-30.222	-29.849	-29.475	-29.102	-28.729	-28.355	-27.982	-27.609	-27.235	-26.862	-26.489	-26.115	-25.742	-25.369	-24.995	-24.622	-24.249	-23.875	-23.502	-23.129	-22.755	-22.382	-22.009	-21.635	-21.262	-20.889	-20.515	-20.142	-19.769	-19.395	-19.022	-18.649	-18.275	-17.902	-17.529	-17.155	-16.782	-16.409	-16.035	-15.662	-15.289	-14.915	-14.542	-14.169	-13.795	-13.422	-13.049	-12.676
-32.398	-32.023	-31.649	-31.274	-30.899	-30.525	-30.15	-29.776	-29.401	-29.026	-28.652	-28.277	-27.903	-27.528	-27.153	-26.779	-26.404	-26.03	-25.655	-25.28	-24.906	-24.531	-24.157	-23.782	-23.407	-23.033	-22.658	-22.284	-21.909	-21.534	-21.16	-20.785	-20.411	-20.036	-19.661	-19.287	-18.912	-18.537	-18.163	-17.788	-17.414	-17.039	-16.664	-16.29	-15.915	-15.541	-15.166	-14.791	-14.417	-14.042
-27.289	-26.953	-26.616	-26.279	-25.942	-25.605	-25.268	-24.931	-24.594	-24.257	-23.92	-23.583	-23.246	-22.909	-22.572	-22.235	-21.898	-21.561	-21.224	-20.888	-20.551	-20.214	-19.877	-19.54	-19.203	-18.866	-18.529	-18.192	-17.855	-17.518	-17.181	-16.844	-16.507	-16.17	-15.833	-15.496	-15.16	-14.823	-14.486	-14.149	-13.812	-13.475	-13.138	-12.801	-12.464	-12.127	-11.79	-11.453	-11.116	-10.779
-35.349	-34.926	-34.504	-34.081	-33.658	-33.235	-32.813	-32.39	-31.967	-31.544	-31.122	-30.699	-30.276	-29.853	-29.431	-29.008	-28.585	-28.162	-27.739	-27.317	-26.894	-26.471	-26.048	-25.626	-25.203	-24.78	-24.357	-23.935	-23.512	-23.089	-22.666	-22.244	-21.821	-21.398	-20.975	-20.553	-20.13	-19.707	-19.284	-18.862	-18.439	-18.016	-17.593	-17.17	-16.748	-16.325	-15.902	-15.479	-15.057	-14.634
-31.382	-31.001	-30.62	-30.239	-29.858	-29.477	-29.097	-28.716	-28.335	-27.954	-27.573	-27.192	-26.812	-26.431	-26.05	-25.669	-25.288	-24.907	-24.527	-24.146	-23.765	-23.384	-23.003	-22.622	-22.242	-21.861	-21.48	-21.099	-20.718	-20.337	-19.957	-19.576	-19.195	-18.814	-18.433	-18.052	-17.672	-17.291	-16.91	-16.529	-16.148	-15.767	-15.387	-15.006	-14.625	-14.244	-13.863	-13.482	-13.102	-12.721
-44.868	-44.357	-43.846	-43.335	-42.824	-42.313	-41.802	-41.29	-40.779	-40.268	-39.757	-39.246	-38.735	-38.224	-37.713	-37.202	-36.691	-36.179	-35.668	-35.157	-34.646	-34.135	-33.624	-33.113	-32.602	-32.091	-31.58	-31.069	-30.557	-30.046	-29.535	-29.024	-28.513	-28.002	-27.491	-26.98	-26.469	-25.958	-25.446	-24.935	-24.424	-23.913	-23.402	-22.891	-22.38	-21.869	-21.358	-20.847	-20.336	-19.824
-32.581	-32.207	-31.834	-31.461	-31.087	-30.714	-30.34	-29.967	-29.593	-29.22	-28.846	-28.473	-28.1	-27.726	-27.353	-26.979	-26.606	-26.232	-25.859	-25.485	-25.112	-24.739	-24.365	-23.992	-23.618	-23.245	-22.871	-22.498	-22.124	-21.751	-21.378	-21.004	-20.631	-20.257	-19.884	-19.51	-19.137	-18.763	-18.39	-18.017	-17.643	-17.27	-16.896	-16.523	-16.149	-15.776	-15.402	-15.029	-14.656	-14.282
-64.335	-63.607	-62.879	-62.151	-61.423	-60.694	-59.966	-59.238	-58.51	-57.782	-57.054	-56.326	-55.598	-54.87	-54.142	-53.414	-52.686	-51.958	-51.229	-50.501	-49.773	-49.045	-48.317	-47.589	-46.861	-46.133	-45.405	-44.677	-43.949	-43.221	-42.493	-41.764	-41.036	-40.308	-39.58	-38.852	-38.124	-37.396	-36.668	-35.94	-35.212	-34.484	-33.756	-33.028	-32.299	-31.571	-30.843	-30.115	-29.387	-28.659
-32.385	-32.004	-31.624	-31.243	-30.862	-30.481	-30.1	-29.719	-29.338	-28.957	-28.576	-28.196	-27.815	-27.434	-27.053	-26.672	-26.291	-25.91	-25.529	-25.149	-24.768	-24.387	-24.006	-23.625	-23.244	-22.863	-22.482	-22.102	-21.721	-21.34	-20.959	-20.578	-20.197	-19.816	-19.435	-19.054	-18.674	-18.293	-17.912	-17.531	-17.15	-16.769	-16.388	-16.007	-15.627	-15.246	-14.865	-14.484	-14.103	-13.722
-22.355	-22.072	-21.79	-21.508	-21.226	-20.943	-20.661	-20.379	-20.097	-19.814	-19.532	-19.25	-18.968	-18.685	-18.403	-18.121	-17.839	-17.556	-17.274	-16.992	-16.71	-16.427	-16.145	-15.863	-15.581	-15.298	-15.016	-14.734	-14.452	-14.169	-13.887	-13.605	-13.323	-13.04	-12.758	-12.476	-12.193	-11.911	-11.629	-11.347	-11.064	-10.782	-10.5	-10.218	-9.9354	-9.6532	-9.3709	-9.0887	-8.8064	-8.5241
-65.392	-64.646	-63.9	-63.155	-62.409	-61.663	-60.917	-60.172	-59.426	-58.68	-57.934	-57.188	-56.443	-55.697	-54.951	-54.205	-53.46	-52.714	-51.968	-51.222	-50.477	-49.731	-48.985	-48.239	-47.493	-46.748	-46.002	-45.256	-44.51	-43.765	-43.019	-42.273	-41.527	-40.782	-40.036	-39.29	-38.544	-37.798	-37.053	-36.307	-35.561	-34.815	-34.07	-33.324	-32.578	-31.832	-31.087	-30.341	-29.595	-28.849
-49.656	-49.08	-48.504	-47.928	-47.352	-46.776	-46.201	-45.625	-45.049	-44.473	-43.897	-43.322	-42.746	-42.17	-41.594	-41.018	-40.442	-39.867	-39.291	-38.715	-38.139	-37.563	-36.988	-36.412	-35.836	-35.26	-34.684	-34.108	-33.533	-32.957	-32.381	-31.805	-31.229	-30.654	-30.078	-29.502	-28.926	-28.35	-27.774	-27.199	-26.623	-26.047	-25.471	-24.895	-24.32	-23.744	-23.168	-22.592	-22.016	-21.441
-57.092	-56.444	-55.795	-55.147	-54.499	-53.85	-53.202	-52.553	-51.905	-51.257	-50.608	-49.96	-49.311	-48.663	-48.015	-47.366	-46.718	-46.069	-45.421	-44.773	-44.124	-43.476	-42.827	-42.179	-41.531	-40.882	-40.234	-39.585	-38.937	-38.289	-37.64	-36.992	-36.343	-35.695	-35.047	-34.398	-33.75	-33.101	-32.453	-31.805	-31.156	-30.508	-29.859	-29.211	-28.563	-27.914	-27.266	-26.618	-25.969	-25.321
-36.126	-35.705	-35.284	-34.863	-34.443	-34.022	-33.601	-33.18	-32.76	-32.339	-31.918	-31.497	-31.076	-30.656	-30.235	-29.814	-29.393	-28.973	-28.552	-28.131	-27.71	-27.29	-26.869	-26.448	-26.027	-25.606	-25.186	-24.765	-24.344	-23.923	-23.503	-23.082	-22.661	-22.24	-21.82	-21.399	-20.978	-20.557	-20.137	-19.716	-19.295	-18.874	-18.453	-18.033	-17.612	-17.191	-16.77	-16.35	-15.929	-15.508
-31.305	-30.925	-30.545	-30.166	-29.786	-29.406	-29.027	-28.647	-28.267	-27.887	-27.508	-27.128	-26.748	-26.369	-25.989	-25.609	-25.23	-24.85	-24.47	-24.091	-23.711	-23.331	-22.951	-22.572	-22.192	-21.812	-21.433	-21.053	-20.673	-20.294	-19.914	-19.534	-19.155	-18.775	-18.395	-18.016	-17.636	-17.256	-16.876	-16.497	-16.117	-15.737	-15.358	-14.978	-14.598	-14.219	-13.839	-13.459	-13.08	-12.7
-34.014	-33.611	-33.208	-32.804	-32.401	-31.998	-31.595	-31.192	-30.789	-30.386	-29.983	-29.58	-29.177	-28.774	-28.371	-27.967	-27.564	-27.161	-26.758	-26.355	-25.952	-25.549	-25.146	-24.743	-24.34	-23.937	-23.534	-23.13	-22.727	-22.324	-21.921	-21.518	-21.115	-20.712	-20.309	-19.906	-19.503	-19.1	-18.696	-18.293	-17.89	-17.487	-17.084	-16.681	-16.278	-15.875	-15.472	-15.069	-14.666	-14.263
-30.944	-30.575	-30.207	-29.838	-29.47	-29.101	-28.733	-28.364	-27.996	-27.627	-27.259	-26.89	-26.522	-26.153	-25.785	-25.417	-25.048	-24.68	-24.311	-23.943	-23.574	-23.206	-22.837	-22.469	-22.1	-21.732	-21.363	-20.995	-20.626	-20.258	-19.89	-19.521	-19.153	-18.784	-18.416	-18.047	-17.679	-17.31	-16.942	-16.573	-16.205	-15.836	-15.468	-15.099	-14.731	-14.363	-13.994	-13.626	-13.257	-12.889
-30.772	-30.408	-30.043	-29.679	-29.315	-28.951	-28.587	-28.223	-27.858	-27.494	-27.13	-26.766	-26.402	-26.037	-25.673	-25.309	-24.945	-24.581	-24.216	-23.852	-23.488	-23.124	-22.76	-22.395	-22.031	-21.667	-21.303	-20.939	-20.575	-20.21	-19.846	-19.482	-19.118	-18.754	-18.389	-18.025	-17.661	-17.297	-16.933	-16.568	-16.204	-15.84	-15.476	-15.112	-14.747	-14.383	-14.019	-13.655	-13.291	-12.927
-33.68	-33.283	-32.886	-32.489	-32.092	-31.695	-31.298	-30.901	-30.504	-30.107	-29.71	-29.313	-28.916	-28.519	-28.122	-27.725	-27.328	-26.931	-26.534	-26.137	-25.74	-25.343	-24.946	-24.549	-24.152	-23.755	-23.358	-22.961	-22.564	-22.167	-21.77	-21.373	-20.976	-20.579	-20.182	-19.785	-19.388	-18.991	-18.595	-18.198	-17.801	-17.404	-17.007	-16.61	-16.213	-15.816	-15.419	-15.022	-14.625	-14.228
-34.516	-34.111	-33.706	-33.301	-32.895	-32.49	-32.085	-31.68	-31.275	-30.87	-30.465	-30.06	-29.654	-29.249	-28.844	-28.439	-28.034	-27.629	-27.224	-26.819	-26.413	-26.008	-25.603	-25.198	-24.793	-24.388	-23.983	-23.577	-23.172	-22.767	-22.362	-21.957	-21.552	-21.147	-20.742	-20.336	-19.931	-19.526	-19.121	-18.716	-18.311	-17.906	-17.5	-17.095	-16.69	-16.285	-15.88	-15.475	-15.07	-14.665
-45.069	-44.555	-44.041	-43.527	-43.013	-42.499	-41.985	-41.471	-40.957	-40.443	-39.929	-39.415	-38.902	-38.388	-37.874	-37.36	-36.846	-36.332	-35.818	-35.304	-34.79	-34.276	-33.762	-33.248	-32.734	-32.221	-31.707	-31.193	-30.679	-30.165	-29.651	-29.137	-28.623	-28.109	-27.595	-27.081	-26.567	-26.053	-25.54	-25.026	-24.512	-23.998	-23.484	-22.97	-22.456	-21.942	-21.428	-20.914	-20.4	-19.886
-29.62	-29.265	-28.91	-28.555	-28.2	-27.845	-27.49	-27.135	-26.78	-26.425	-26.071	-25.716	-25.361	-25.006	-24.651	-24.296	-23.941	-23.586	-23.231	-22.876	-22.521	-22.166	-21.812	-21.457	-21.102	-20.747	-20.392	-20.037	-19.682	-19.327	-18.972	-18.617	-18.262	-17.908	-17.553	-17.198	-16.843	-16.488	-16.133	-15.778	-15.423	-15.068	-14.713	-14.358	-14.004	-13.649	-13.294	-12.939	-12.584	-12.229
-34.647	-34.247	-33.847	-33.447	-33.046	-32.646	-32.246	-31.846	-31.445	-31.045	-30.645	-30.245	-29.844	-29.444	-29.044	-28.644	-28.243	-27.843	-27.443	-27.043	-26.642	-26.242	-25.842	-25.442	-25.041	-24.641	-24.241	-23.841	-23.44	-23.04	-22.64	-22.24	-21.839	-21.439	-21.039	-20.639	-20.238	-19.838	-19.438	-19.038	-18.637	-18.237	-17.837	-17.437	-17.036	-16.636	-16.236	-15.836	-15.435	-15.035
-35.378	-34.964	-34.55	-34.136	-33.722	-33.308	-32.894	-32.48	-32.066	-31.652	-31.238	-30.824	-30.41	-29.996	-29.582	-29.168	-28.754	-28.34	-27.926	-27.512	-27.098	-26.684	-26.27	-25.856	-25.442	-25.028	-24.614	-24.2	-23.786	-23.372	-22.958	-22.544	-22.13	-21.716	-21.302	-20.888	-20.474	-20.06	-19.646	-19.233	-18.819	-18.405	-17.991	-17.577	-17.163	-16.749	-16.335	-15.921	-15.507	-15.093
-62.893	-62.192	-61.491	-60.79	-60.089	-59.388	-58.687	-57.986	-57.285	-56.584	-55.883	-55.182	-54.481	-53.78	-53.079	-52.378	-51.677	-50.976	-50.275	-49.574	-48.873	-48.172	-47.471	-46.77	-46.069	-45.368	-44.667	-43.966	-43.265	-42.564	-41.863	-41.162	-40.461	-39.76	-39.059	-38.358	-37.657	-36.956	-36.255	-35.554	-34.853	-34.152	-33.451	-32.75	-32.049	-31.348	-30.647	-29.946	-29.245	-28.544
-36.443	-36.01	-35.577	-35.145	-34.712	-34.28	-33.847	-33.415	-32.982	-32.549	-32.117	-31.684	-31.252	-30.819	-30.387	-29.954	-29.522	-29.089	-28.656	-28.224	-27.791	-27.359	-26.926	-26.494	-26.061	-25.629	-25.196	-24.763	-24.331	-23.898	-23.466	-23.033	-22.601	-22.168	-21.735	-21.303	-20.87	-20.438	-20.005	-19.573	-19.14	-18.708	-18.275	-17.842	-17.41	-16.977	-16.545	-16.112	-15.68	-15.247
-56.593	-55.946	-55.3	-54.653	-54.006	-53.36	-52.713	-52.066	-51.42	-50.773	-50.126	-49.48	-48.833	-48.187	-47.54	-46.893	-46.247	-45.6	-44.953	-44.307	-43.66	-43.013	-42.367	-41.72	-41.073	-40.427	-39.78	-39.133	-38.487	-37.84	-37.194	-36.547	-35.9	-35.254	-34.607	-33.96	-33.314	-32.667	-32.02	-31.374	-30.727	-30.08	-29.434	-28.787	-28.14	-27.494	-26.847	-26.201	-25.554	-24.907
-36.47	-36.043	-35.617	-35.19	-34.763	-34.337	-33.91	-33.483	-33.057	-32.63	-32.203	-31.776	-31.35	-30.923	-30.496	-30.07	-29.643	-29.216	-28.79	-28.363	-27.936	-27.509	-27.083	-26.656	-26.229	-25.803	-25.376	-24.949	-24.523	-24.096	-23.669	-23.243	-22.816	-22.389	-21.962	-21.536	-21.109	-20.682	-20.256	-19.829	-19.402	-18.976	-18.549	-18.122	-17.695	-17.269	-16.842	-16.415	-15.989	-15.562
-36.603	-36.18	-35.757	-35.333	-34.91	-34.487	-34.063	-33.64	-33.217	-32.794	-32.37	-31.947	-31.524	-31.1	-30.677	-30.254	-29.83	-29.407	-28.984	-28.561	-28.137	-27.714	-27.291	-26.867	-26.444	-26.021	-25.597	-25.174	-24.751	-24.327	-23.904	-23.481	-23.058	-22.634	-22.211	-21.788	-21.364	-20.941	-20.518	-20.094	-19.671	-19.248	-18.825	-18.401	-17.978	-17.555	-17.131	-16.708	-16.285	-15.861
-37.022	-36.587	-36.153	-35.718	-35.283	-34.849	-34.414	-33.98	-33.545	-33.111	-32.676	-32.242	-31.807	-31.373	-30.938	-30.504	-30.069	-29.635	-29.2	-28.766	-28.331	-27.896	-27.462	-27.027	-26.593	-26.158	-25.724	-25.289	-24.855	-24.42	-23.986	-23.551	-23.117	-22.682	-22.248	-21.813	-21.379	-20.944	-20.509	-20.075	-19.64	-19.206	-18.771	-18.337	-17.902	-17.468	-17.033	-16.599	-16.164	-15.73
-26.271	-25.96	-25.65	-25.339	-25.028	-24.718	-24.407	-24.097	-23.786	-23.475	-23.165	-22.854	-22.543	-22.233	-21.922	-21.612	-21.301	-20.99	-20.68	-20.369	-20.058	-19.748	-19.437	-19.127	-18.816	-18.505	-18.195	-17.884	-17.573	-17.263	-16.952	-16.642	-16.331	-16.02	-15.71	-15.399	-15.088	-14.778	-14.467	-14.157	-13.846	-13.535	-13.225	-12.914	-12.603	-12.293	-11.982	-11.672	-11.361	-11.05
-59.098	-58.426	-57.755	-57.084	-56.412	-55.741	-55.07	-54.399	-53.727	-53.056	-52.385	-51.713	-51.042	-50.371	-49.699	-49.028	-48.357	-47.685	-47.014	-46.343	-45.671	-45	-44.329	-43.657	-42.986	-42.315	-41.643	-40.972	-40.301	-39.629	-38.958	-38.287	-37.616	-36.944	-36.273	-35.602	-34.93	-34.259	-33.588	-32.916	-32.245	-31.574	-30.902	-30.231	-29.56	-28.888	-28.217	-27.546	-26.874	-26.203
-25.924	-25.595	-25.266	-24.937	-24.608	-24.279	-23.95	-23.621	-23.292	-22.963	-22.634	-22.305	-21.976	-21.648	-21.319	-20.99	-20.661	-20.332	-20.003	-19.674	-19.345	-19.016	-18.687	-18.358	-18.029	-17.7	-17.371	-17.042	-16.713	-16.384	-16.055	-15.726	-15.397	-15.068	-14.739	-14.41	-14.081	-13.752	-13.423	-13.095	-12.766	-12.437	-12.108	-11.779	-11.45	-11.121	-10.792	-10.463	-10.134	-9.8049
-23.254	-22.952	-22.651	-22.349	-22.048	-21.746	-21.445	-21.143	-20.842	-20.54	-20.239	-19.937	-19.636	-19.334	-19.032	-18.731	-18.429	-18.128	-17.826	-17.525	-17.223	-16.922	-16.62	-16.319	-16.017	-15.716	-15.414	-15.112	-14.811	-14.509	-14.208	-13.906	-13.605	-13.303	-13.002	-12.7	-12.399	-12.097	-11.796	-11.494	-11.192	-10.891	-10.589	-10.288	-9.9863	-9.6848	-9.3833	-9.0817	-8.7802	-8.4786
-62.498	-61.78	-61.063	-60.345	-59.627	-58.91	-58.192	-57.475	-56.757	-56.039	-55.322	-54.604	-53.887	-53.169	-52.451	-51.734	-51.016	-50.299	-49.581	-48.863	-48.146	-47.428	-46.711	-45.993	-45.275	-44.558	-43.84	-43.122	-42.405	-41.687	-40.97	-40.252	-39.534	-38.817	-38.099	-37.382	-36.664	-35.946	-35.229	-34.511	-33.794	-33.076	-32.358	-31.641	-30.923	-30.206	-29.488	-28.77	-28.053	-27.335
-34.939	-34.531	-34.123	-33.716	-33.308	-32.9	-32.492	-32.085	-31.677	-31.269	-30.861	-30.454	-30.046	-29.638	-29.23	-28.823	-28.415	-28.007	-27.599	-27.192	-26.784	-26.376	-25.968	-25.56	-25.153	-24.745	-24.337	-23.929	-23.522	-23.114	-22.706	-22.298	-21.891	-21.483	-21.075	-20.667	-20.26	-19.852	-19.444	-19.036	-18.629	-18.221	-17.813	-17.405	-16.998	-16.59	-16.182	-15.774	-15.367	-14.959
-40.239	-39.766	-39.293	-38.82	-38.347	-37.874	-37.401	-36.928	-36.455	-35.982	-35.509	-35.037	-34.564	-34.091	-33.618	-33.145	-32.672	-32.199	-31.726	-31.253	-30.78	-30.307	-29.834	-29.361	-28.888	-28.415	-27.942	-27.469	-26.996	-26.523	-26.05	-25.577	-25.104	-24.631	-24.158	-23.685	-23.213	-22.74	-22.267	-21.794	-21.321	-20.848	-20.375	-19.902	-19.429	-18.956	-18.483	-18.01	-17.537	-17.064
-45.583	-45.068	-44.552	-44.036	-43.52	-43.005	-42.489	-41.973	-41.457	-40.942	-40.426	-39.91	-39.394	-38.879	-38.363	-37.847	-37.331	-36.816	-36.3	-35.784	-35.268	-34.753	-34.237	-33.721	-33.206	-32.69	-32.174	-31.658	-31.143	-30.627	-30.111	-29.595	-29.08	-28.564	-28.048	-27.532	-27.017	-26.501	-25.985	-25.469	-24.954	-24.438	-23.922	-23.406	-22.891	-22.375	-21.859	-21.343	-20.828	-20.312
-42.396	-41.895	-41.394	-40.893	-40.392	-39.89	-39.389	-38.888	-38.387	-37.886	-37.385	-36.883	-36.382	-35.881	-35.38	-34.879	-34.378	-33.877	-33.375	-32.874	-32.373	-31.872	-31.371	-30.87	-30.368	-29.867	-29.366	-28.865	-28.364	-27.863	-27.361	-26.86	-26.359	-25.858	-25.357	-24.856	-24.355	-23.853	-23.352	-22.851	-22.35	-21.849	-21.348	-20.846	-20.345	-19.844	-19.343	-18.842	-18.341	-17.839
-62.521	-61.811	-61.101	-60.391	-59.68	-58.97	-58.26	-57.549	-56.839	-56.129	-55.418	-54.708	-53.998	-53.288	-52.577	-51.867	-51.157	-50.446	-49.736	-49.026	-48.315	-47.605	-46.895	-46.184	-45.474	-44.764	-44.054	-43.343	-42.633	-41.923	-41.212	-40.502	-39.792	-39.081	-38.371	-37.661	-36.951	-36.24	-35.53	-34.82	-34.109	-33.399	-32.689	-31.978	-31.268	-30.558	-29.847	-29.137	-28.427	-27.717
-36.056	-35.631	-35.206	-34.78	-34.355	-33.93	-33.505	-33.079	-32.654	-32.229	-31.804	-31.378	-30.953	-30.528	-30.103	-29.677	-29.252	-28.827	-28.402	-27.977	-27.551	-27.126	-26.701	-26.276	-25.85	-25.425	-25	-24.575	-24.149	-23.724	-23.299	-22.874	-22.448	-22.023	-21.598	-21.173	-20.747	-20.322	-19.897	-19.472	-19.046	-18.621	-18.196	-17.771	-17.346	-16.92	-16.495	-16.07	-15.645	-15.219
-36.733	-36.305	-35.876	-35.448	-35.02	-34.591	-34.163	-33.735	-33.306	-32.878	-32.45	-32.021	-31.593	-31.165	-30.736	-30.308	-29.88	-29.451	-29.023	-28.594	-28.166	-27.738	-27.309	-26.881	-26.453	-26.024	-25.596	-25.168	-24.739	-24.311	-23.883	-23.454	-23.026	-22.598	-22.169	-21.741	-21.313	-20.884	-20.456	-20.027	-19.599	-19.171	-18.742	-18.314	-17.886	-17.457	-17.029	-16.601	-16.172	-15.744
-39.534	-39.08	-38.625	-38.171	-37.716	-37.262	-36.807	-36.353	-35.898	-35.444	-34.989	-34.535	-34.08	-33.626	-33.172	-32.717	-32.263	-31.808	-31.354	-30.899	-30.445	-29.99	-29.536	-29.081	-28.627	-28.172	-27.718	-27.263	-26.809	-26.354	-25.9	-25.446	-24.991	-24.537	-24.082	-23.628	-23.173	-22.719	-22.264	-21.81	-21.355	-20.901	-20.446	-19.992	-19.537	-19.083	-18.629	-18.174	-17.72	-17.265
-39.296	-38.842	-38.388	-37.934	-37.479	-37.025	-36.571	-36.117	-35.662	-35.208	-34.754	-34.3	-33.845	-33.391	-32.937	-32.483	-32.029	-31.574	-31.12	-30.666	-30.212	-29.757	-29.303	-28.849	-28.395	-27.94	-27.486	-27.032	-26.578	-26.124	-25.669	-25.215	-24.761	-24.307	-23.852	-23.398	-22.944	-22.49	-22.035	-21.581	-21.127	-20.673	-20.219	-19.764	-19.31	-18.856	-18.402	-17.947	-17.493	-17.039
-62.649	-61.945	-61.241	-60.537	-59.833	-59.129	-58.424	-57.72	-57.016	-56.312	-55.608	-54.904	-54.2	-53.496	-52.792	-52.088	-51.384	-50.68	-49.976	-49.272	-48.568	-47.864	-47.16	-46.455	-45.751	-45.047	-44.343	-43.639	-42.935	-42.231	-41.527	-40.823	-40.119	-39.415	-38.711	-38.007	-37.303	-36.599	-35.895	-35.191	-34.486	-33.782	-33.078	-32.374	-31.67	-30.966	-30.262	-29.558	-28.854	-28.15
-44.805	-44.298	-43.792	-43.285	-42.779	-42.272	-41.766	-41.259	-40.753	-40.247	-39.74	-39.234	-38.727	-38.221	-37.714	-37.208	-36.702	-36.195	-35.689	-35.182	-34.676	-34.169	-33.663	-33.156	-32.65	-32.144	-31.637	-31.131	-30.624	-30.118	-29.611	-29.105	-28.598	-28.092	-27.586	-27.079	-26.573	-26.066	-25.56	-25.053	-24.547	-24.041	-23.534	-23.028	-22.521	-22.015	-21.508	-21.002	-20.495	-19.989
-34.036	-33.627	-33.218	-32.809	-32.4	-31.991	-31.582	-31.173	-30.764	-30.355	-29.946	-29.537	-29.128	-28.719	-28.31	-27.901	-27.492	-27.083	-26.674	-26.265	-25.856	-25.447	-25.038	-24.629	-24.22	-23.811	-23.402	-22.993	-22.585	-22.176	-21.767	-21.358	-20.949	-20.54	-20.131	-19.722	-19.313	-18.904	-18.495	-18.086	-17.677	-17.268	-16.859	-16.45	-16.041	-15.632	-15.223	-14.814	-14.405	-13.996
-34.488	-34.089	-33.689	-33.29	-32.891	-32.491	-32.092	-31.693	-31.294	-30.894	-30.495	-30.096	-29.697	-29.297	-28.898	-28.499	-28.099	-27.7	-27.301	-26.902	-26.502	-26.103	-25.704	-25.305	-24.905	-24.506	-24.107	-23.707	-23.308	-22.909	-22.51	-22.11	-21.711	-21.312	-20.912	-20.513	-20.114	-19.715	-19.315	-18.916	-18.517	-18.118	-17.718	-17.319	-16.92	-16.52	-16.121	-15.722	-15.323	-14.923
-27.684	-27.344	-27.005	-26.665	-26.325	-25.986	-25.646	-25.306	-24.966	-24.627	-24.287	-23.947	-23.607	-23.268	-22.928	-22.588	-22.248	-21.909	-21.569	-21.229	-20.889	-20.55	-20.21	-19.87	-19.53	-19.191	-18.851	-18.511	-18.171	-17.832	-17.492	-17.152	-16.812	-16.473	-16.133	-15.793	-15.453	-15.114	-14.774	-14.434	-14.094	-13.755	-13.415	-13.075	-12.735	-12.396	-12.056	-11.716	-11.376	-11.037
-30.996	-30.625	-30.253	-29.881	-29.51	-29.138	-28.766	-28.395	-28.023	-27.652	-27.28	-26.908	-26.537	-26.165	-25.794	-25.422	-25.05	-24.679	-24.307	-23.936	-23.564	-23.192	-22.821	-22.449	-22.078	-21.706	-21.334	-20.963	-20.591	-20.22	-19.848	-19.476	-19.105	-18.733	-18.361	-17.99	-17.618	-17.247	-16.875	-16.503	-16.132	-15.76	-15.389	-15.017	-14.645	-14.274	-13.902	-13.531	-13.159	-12.787
-31.96	-31.577	-31.193	-30.81	-30.427	-30.043	-29.66	-29.277	-28.893	-28.51	-28.127	-27.743	-27.36	-26.977	-26.593	-26.21	-25.827	-25.443	-25.06	-24.677	-24.293	-23.91	-23.527	-23.143	-22.76	-22.377	-21.993	-21.61	-21.227	-20.843	-20.46	-20.077	-19.693	-19.31	-18.927	-18.543	-18.16	-17.776	-17.393	-17.01	-16.626	-16.243	-15.86	-15.476	-15.093	-14.71	-14.326	-13.943	-13.56	-13.176
-37.639	-37.206	-36.773	-36.34	-35.907	-35.474	-35.041	-34.608	-34.175	-33.742	-33.31	-32.877	-32.444	-32.011	-31.578	-31.145	-30.712	-30.279	-29.846	-29.414	-28.981	-28.548	-28.115	-27.682	-27.249	-26.816	-26.383	-25.95	-25.518	-25.085	-24.652	-24.219	-23.786	-23.353	-22.92	-22.487	-22.054	-21.622	-21.189	-20.756	-20.323	-19.89	-19.457	-19.024	-18.591	-18.158	-17.726	-17.293	-16.86	-16.427
-34.282	-33.884	-33.485	-33.087	-32.688	-32.289	-31.891	-31.492	-31.093	-30.695	-30.296	-29.897	-29.499	-29.1	-28.701	-28.303	-27.904	-27.505	-27.107	-26.708	-26.309	-25.911	-25.512	-25.113	-24.715	-24.316	-23.917	-23.519	-23.12	-22.721	-22.323	-21.924	-21.525	-21.127	-20.728	-20.329	-19.931	-19.532	-19.134	-18.735	-18.336	-17.938	-17.539	-17.14	-16.742	-16.343	-15.944	-15.546	-15.147	-14.748
-30.501	-30.148	-29.796	-29.444	-29.091	-28.739	-28.387	-28.034	-27.682	-27.33	-26.977	-26.625	-26.273	-25.92	-25.568	-25.216	-24.864	-24.511	-24.159	-23.807	-23.454	-23.102	-22.75	-22.397	-22.045	-21.693	-21.34	-20.988	-20.636	-20.283	-19.931	-19.579	-19.226	-18.874	-18.522	-18.169	-17.817	-17.465	-17.112	-16.76	-16.408	-16.055	-15.703	-15.351	-14.998	-14.646	-14.294	-13.942	-13.589	-13.237
-59.773	-59.087	-58.402	-57.717	-57.031	-56.346	-55.661	-54.975	-54.29	-53.605	-52.919	-52.234	-51.549	-50.863	-50.178	-49.493	-48.807	-48.122	-47.437	-46.751	-46.066	-45.381	-44.695	-44.01	-43.325	-42.639	-41.954	-41.269	-40.583	-39.898	-39.213	-38.527	-37.842	-37.157	-36.471	-35.786	-35.101	-34.415	-33.73	-33.045	-32.359	-31.674	-30.989	-30.303	-29.618	-28.933	-28.247	-27.562	-26.877	-26.191
-30.642	-30.277	-29.913	-29.548	-29.183	-28.818	-28.454	-28.089	-27.724	-27.359	-26.995	-26.63	-26.265	-25.901	-25.536	-25.171	-24.806	-24.442	-24.077	-23.712	-23.347	-22.983	-22.618	-22.253	-21.888	-21.524	-21.159	-20.794	-20.43	-20.065	-19.7	-19.335	-18.971	-18.606	-18.241	-17.876	-17.512	-17.147	-16.782	-16.418	-16.053	-15.688	-15.323	-14.959	-14.594	-14.229	-13.864	-13.5	-13.135	-12.77
-35.929	-35.511	-35.094	-34.676	-34.259	-33.841	-33.423	-33.006	-32.588	-32.17	-31.753	-31.335	-30.917	-30.5	-30.082	-29.664	-29.247	-28.829	-28.411	-27.994	-27.576	-27.158	-26.741	-26.323	-25.906	-25.488	-25.07	-24.653	-24.235	-23.817	-23.4	-22.982	-22.564	-22.147	-21.729	-21.311	-20.894	-20.476	-20.058	-19.641	-19.223	-18.805	-18.388	-17.97	-17.553	-17.135	-16.717	-16.3	-15.882	-15.464
-36.378	-35.978	-35.577	-35.177	-34.776	-34.376	-33.975	-33.574	-33.174	-32.773	-32.373	-31.972	-31.572	-31.171	-30.771	-30.37	-29.97	-29.569	-29.169	-28.768	-28.367	-27.967	-27.566	-27.166	-26.765	-26.365	-25.964	-25.564	-25.163	-24.763	-24.362	-23.962	-23.561	-23.16	-22.76	-22.359	-21.959	-21.558	-21.158	-20.757	-20.357	-19.956	-19.556	-19.155	-18.754	-18.354	-17.953	-17.553	-17.152	-16.752
-33.439	-33.064	-32.689	-32.315	-31.94	-31.565	-31.191	-30.816	-30.441	-30.067	-29.692	-29.318	-28.943	-28.568	-28.194	-27.819	-27.444	-27.07	-26.695	-26.32	-25.946	-25.571	-25.196	-24.822	-24.447	-24.073	-23.698	-23.323	-22.949	-22.574	-22.199	-21.825	-21.45	-21.075	-20.701	-20.326	-19.951	-19.577	-19.202	-18.828	-18.453	-18.078	-17.704	-17.329	-16.954	-16.58	-16.205	-15.83	-15.456	-15.081
-27.515	-27.188	-26.861	-26.534	-26.206	-25.879	-25.552	-25.225	-24.898	-24.57	-24.243	-23.916	-23.589	-23.262	-22.934	-22.607	-22.28	-21.953	-21.626	-21.298	-20.971	-20.644	-20.317	-19.99	-19.662	-19.335	-19.008	-18.681	-18.354	-18.026	-17.699	-17.372	-17.045	-16.718	-16.39	-16.063	-15.736	-15.409	-15.082	-14.754	-14.427	-14.1	-13.773	-13.446	-13.118	-12.791	-12.464	-12.137	-11.81	-11.482
-29.587	-29.239	-28.89	-28.542	-28.193	-27.845	-27.496	-27.148	-26.799	-26.45	-26.102	-25.753	-25.405	-25.056	-24.708	-24.359	-24.011	-23.662	-23.314	-22.965	-22.616	-22.268	-21.919	-21.571	-21.222	-20.874	-20.525	-20.177	-19.828	-19.48	-19.131	-18.782	-18.434	-18.085	-17.737	-17.388	-17.04	-16.691	-16.343	-15.994	-15.646	-15.297	-14.948	-14.6	-14.251	-13.903	-13.554	-13.206	-12.857	-12.509
-29.813	-29.459	-29.105	-28.751	-28.397	-28.043	-27.689	-27.335	-26.981	-26.626	-26.272	-25.918	-25.564	-25.21	-24.856	-24.502	-24.148	-23.794	-23.44	-23.086	-22.731	-22.377	-22.023	-21.669	-21.315	-20.961	-20.607	-20.253	-19.899	-19.545	-19.19	-18.836	-18.482	-18.128	-17.774	-17.42	-17.066	-16.712	-16.358	-16.004	-15.65	-15.295	-14.941	-14.587	-14.233	-13.879	-13.525	-13.171	-12.817	-12.463
-38.002	-37.574	-37.147	-36.719	-36.291	-35.863	-35.435	-35.008	-34.58	-34.152	-33.724	-33.296	-32.869	-32.441	-32.013	-31.585	-31.157	-30.73	-30.302	-29.874	-29.446	-29.018	-28.59	-28.163	-27.735	-27.307	-26.879	-26.451	-26.024	-25.596	-25.168	-24.74	-24.312	-23.885	-23.457	-23.029	-22.601	-22.173	-21.746	-21.318	-20.89	-20.462	-20.034	-19.606	-19.179	-18.751	-18.323	-17.895	-17.467	-17.04
-31.313	-30.952	-30.59	-30.229	-29.867	-29.506	-29.144	-28.783	-28.421	-28.06	-27.698	-27.337	-26.975	-26.614	-26.252	-25.891	-25.529	-25.168	-24.806	-24.445	-24.083	-23.722	-23.36	-22.999	-22.637	-22.276	-21.914	-21.553	-21.191	-20.83	-20.468	-20.107	-19.745	-19.384	-19.022	-18.661	-18.299	-17.938	-17.576	-17.215	-16.853	-16.492	-16.13	-15.769	-15.407	-15.045	-14.684	-14.322	-13.961	-13.599
-29.352	-29.002	-28.652	-28.302	-27.952	-27.602	-27.252	-26.902	-26.552	-26.202	-25.852	-25.501	-25.151	-24.801	-24.451	-24.101	-23.751	-23.401	-23.051	-22.701	-22.351	-22.001	-21.65	-21.3	-20.95	-20.6	-20.25	-19.9	-19.55	-19.2	-18.85	-18.5	-18.149	-17.799	-17.449	-17.099	-16.749	-16.399	-16.049	-15.699	-15.349	-14.999	-14.649	-14.298	-13.948	-13.598	-13.248	-12.898	-12.548	-12.198
-55.187	-54.563	-53.938	-53.314	-52.689	-52.065	-51.44	-50.816	-50.191	-49.567	-48.942	-48.318	-47.693	-47.069	-46.445	-45.82	-45.196	-44.571	-43.947	-43.322	-42.698	-42.073	-41.449	-40.824	-40.2	-39.575	-38.951	-38.326	-37.702	-37.077	-36.453	-35.828	-35.204	-34.579	-33.955	-33.331	-32.706	-32.082	-31.457	-30.833	-30.208	-29.584	-28.959	-28.335	-27.71	-27.086	-26.461	-25.837	-25.212	-24.588
-34.474	-34.076	-33.677	-33.279	-32.881	-32.483	-32.084	-31.686	-31.288	-30.89	-30.491	-30.093	-29.695	-29.296	-28.898	-28.5	-28.102	-27.703	-27.305	-26.907	-26.509	-26.11	-25.712	-25.314	-24.916	-24.517	-24.119	-23.721	-23.322	-22.924	-22.526	-22.128	-21.729	-21.331	-20.933	-20.535	-20.136	-19.738	-19.34	-18.942	-18.543	-18.145	-17.747	-17.349	-16.95	-16.552	-16.154	-15.755	-15.357	-14.959
-34.113	-33.714	-33.316	-32.917	-32.519	-32.12	-31.722	-31.324	-30.925	-30.527	-30.128	-29.73	-29.331	-28.933	-28.535	-28.136	-27.738	-27.339	-26.941	-26.543	-26.144	-25.746	-25.347	-24.949	-24.55	-24.152	-23.754	-23.355	-22.957	-22.558	-22.16	-21.761	-21.363	-20.965	-20.566	-20.168	-19.769	-19.371	-18.973	-18.574	-18.176	-17.777	-17.379	-16.98	-16.582	-16.184	-15.785	-15.387	-14.988	-14.59
-33.041	-32.659	-32.277	-31.895	-31.513	-31.131	-30.748	-30.366	-29.984	-29.602	-29.22	-28.838	-28.455	-28.073	-27.691	-27.309	-26.927	-26.545	-26.162	-25.78	-25.398	-25.016	-24.634	-24.252	-23.87	-23.487	-23.105	-22.723	-22.341	-21.959	-21.577	-21.194	-20.812	-20.43	-20.048	-19.666	-19.284	-18.902	-18.519	-18.137	-17.755	-17.373	-16.991	-16.609	-16.226	-15.844	-15.462	-15.08	-14.698	-14.316
-32.222	-31.836	-31.45	-31.064	-30.678	-30.292	-29.907	-29.521	-29.135	-28.749	-28.363	-27.977	-27.592	-27.206	-26.82	-26.434	-26.048	-25.662	-25.276	-24.891	-24.505	-24.119	-23.733	-23.347	-22.961	-22.576	-22.19	-21.804	-21.418	-21.032	-20.646	-20.26	-19.875	-19.489	-19.103	-18.717	-18.331	-17.945	-17.559	-17.174	-16.788	-16.402	-16.016	-15.63	-15.244	-14.859	-14.473	-14.087	-13.701	-13.315
-33.206	-32.827	-32.447	-32.068	-31.688	-31.309	-30.93	-30.55	-30.171	-29.791	-29.412	-29.032	-28.653	-28.273	-27.894	-27.514	-27.135	-26.755	-26.376	-25.996	-25.617	-25.237	-24.858	-24.478	-24.099	-23.719	-23.34	-22.96	-22.581	-22.202	-21.822	-21.443	-21.063	-20.684	-20.304	-19.925	-19.545	-19.166	-18.786	-18.407	-18.027	-17.648	-17.268	-16.889	-16.509	-16.13	-15.75	-15.371	-14.991	-14.612
-29.429	-29.07	-28.71	-28.351	-27.991	-27.632	-27.272	-26.913	-26.553	-26.193	-25.834	-25.474	-25.115	-24.755	-24.396	-24.036	-23.677	-23.317	-22.958	-22.598	-22.239	-21.879	-21.519	-21.16	-20.8	-20.441	-20.081	-19.722	-19.362	-19.003	-18.643	-18.284	-17.924	-17.565	-17.205	-16.845	-16.486	-16.126	-15.767	-15.407	-15.048	-14.688	-14.329	-13.969	-13.61	-13.25	-12.89	-12.531	-12.171	-11.812
-34.975	-34.576	-34.178	-33.779	-33.38	-32.981	-32.583	-32.184	-31.785	-31.386	-30.988	-30.589	-30.19	-29.791	-29.393	-28.994	-28.595	-28.196	-27.798	-27.399	-27	-26.601	-26.203	-25.804	-25.405	-25.006	-24.608	-24.209	-23.81	-23.411	-23.013	-22.614	-22.215	-21.816	-21.418	-21.019	-20.62	-20.221	-19.823	-19.424	-19.025	-18.626	-18.228	-17.829	-17.43	-17.031	-16.633	-16.234	-15.835	-15.436
-29.012	-28.663	-28.314	-27.965	-27.616	-27.267	-26.918	-26.569	-26.22	-25.872	-25.523	-25.174	-24.825	-24.476	-24.127	-23.778	-23.429	-23.08	-22.732	-22.383	-22.034	-21.685	-21.336	-20.987	-20.638	-20.289	-19.94	-19.591	-19.243	-18.894	-18.545	-18.196	-17.847	-17.498	-17.149	-16.8	-16.451	-16.103	-15.754	-15.405	-15.056	-14.707	-14.358	-14.009	-13.66	-13.311	-12.962	-12.614	-12.265	-11.916
-30.193	-29.83	-29.468	-29.105	-28.742	-28.38	-28.017	-27.654	-27.292	-26.929	-26.566	-26.204	-25.841	-25.478	-25.116	-24.753	-24.391	-24.028	-23.665	-23.303	-22.94	-22.577	-22.215	-21.852	-21.489	-21.127	-20.764	-20.401	-20.039	-19.676	-19.313	-18.951	-18.588	-18.225	-17.863	-17.5	-17.137	-16.775	-16.412	-16.05	-15.687	-15.324	-14.962	-14.599	-14.236	-13.874	-13.511	-13.148	-12.786	-12.423
-35.932	-35.501	-35.071	-34.64	-34.209	-33.779	-33.348	-32.917	-32.487	-32.056	-31.625	-31.194	-30.764	-30.333	-29.902	-29.472	-29.041	-28.61	-28.18	-27.749	-27.318	-26.888	-26.457	-26.026	-25.595	-25.165	-24.734	-24.303	-23.873	-23.442	-23.011	-22.581	-22.15	-21.719	-21.289	-20.858	-20.427	-19.997	-19.566	-19.135	-18.704	-18.274	-17.843	-17.412	-16.982	-16.551	-16.12	-15.69	-15.259	-14.828
-28.062	-27.721	-27.379	-27.038	-26.696	-26.354	-26.013	-25.671	-25.33	-24.988	-24.647	-24.305	-23.963	-23.622	-23.28	-22.939	-22.597	-22.255	-21.914	-21.572	-21.231	-20.889	-20.548	-20.206	-19.864	-19.523	-19.181	-18.84	-18.498	-18.157	-17.815	-17.473	-17.132	-16.79	-16.449	-16.107	-15.766	-15.424	-15.082	-14.741	-14.399	-14.058	-13.716	-13.375	-13.033	-12.691	-12.35	-12.008	-11.667	-11.325
-40.291	-39.819	-39.348	-38.876	-38.405	-37.933	-37.461	-36.99	-36.518	-36.047	-35.575	-35.103	-34.632	-34.16	-33.689	-33.217	-32.746	-32.274	-31.802	-31.331	-30.859	-30.388	-29.916	-29.445	-28.973	-28.501	-28.03	-27.558	-27.087	-26.615	-26.144	-25.672	-25.2	-24.729	-24.257	-23.786	-23.314	-22.843	-22.371	-21.899	-21.428	-20.956	-20.485	-20.013	-19.541	-19.07	-18.598	-18.127	-17.655	-17.184
-32.952	-32.567	-32.181	-31.796	-31.411	-31.025	-30.64	-30.254	-29.869	-29.483	-29.098	-28.712	-28.327	-27.941	-27.556	-27.17	-26.785	-26.399	-26.014	-25.628	-25.243	-24.857	-24.472	-24.086	-23.701	-23.315	-22.93	-22.544	-22.159	-21.773	-21.388	-21.002	-20.617	-20.232	-19.846	-19.461	-19.075	-18.69	-18.304	-17.919	-17.533	-17.148	-16.762	-16.377	-15.991	-15.606	-15.22	-14.835	-14.449	-14.064
-35.466	-35.05	-34.635	-34.219	-33.804	-33.388	-32.973	-32.557	-32.142	-31.726	-31.311	-30.895	-30.48	-30.064	-29.649	-29.233	-28.818	-28.402	-27.987	-27.571	-27.156	-26.74	-26.325	-25.91	-25.494	-25.079	-24.663	-24.248	-23.832	-23.417	-23.001	-22.586	-22.17	-21.755	-21.339	-20.924	-20.508	-20.093	-19.677	-19.262	-18.846	-18.431	-18.015	-17.6	-17.184	-16.769	-16.353	-15.938	-15.522	-15.107
-35.648	-35.231	-34.814	-34.398	-33.981	-33.564	-33.147	-32.731	-32.314	-31.897	-31.48	-31.063	-30.647	-30.23	-29.813	-29.396	-28.98	-28.563	-28.146	-27.729	-27.313	-26.896	-26.479	-26.062	-25.646	-25.229	-24.812	-24.395	-23.979	-23.562	-23.145	-22.728	-22.312	-21.895	-21.478	-21.061	-20.645	-20.228	-19.811	-19.394	-18.978	-18.561	-18.144	-17.727	-17.31	-16.894	-16.477	-16.06	-15.643	-15.227
-33.02	-32.644	-32.268	-31.892	-31.516	-31.139	-30.763	-30.387	-30.011	-29.635	-29.259	-28.883	-28.507	-28.131	-27.755	-27.379	-27.003	-26.627	-26.251	-25.875	-25.499	-25.122	-24.746	-24.37	-23.994	-23.618	-23.242	-22.866	-22.49	-22.114	-21.738	-21.362	-20.986	-20.61	-20.234	-19.858	-19.482	-19.106	-18.729	-18.353	-17.977	-17.601	-17.225	-16.849	-16.473	-16.097	-15.721	-15.345	-14.969	-14.593
-32.875	-32.493	-32.11	-31.727	-31.344	-30.961	-30.578	-30.196	-29.813	-29.43	-29.047	-28.664	-28.281	-27.899	-27.516	-27.133	-26.75	-26.367	-25.984	-25.602	-25.219	-24.836	-24.453	-24.07	-23.688	-23.305	-22.922	-22.539	-22.156	-21.773	-21.391	-21.008	-20.625	-20.242	-19.859	-19.476	-19.094	-18.711	-18.328	-17.945	-17.562	-17.179	-16.797	-16.414	-16.031	-15.648	-15.265	-14.882	-14.5	-14.117
-34.221	-33.819	-33.417	-33.015	-32.613	-32.212	-31.81	-31.408	-31.006	-30.604	-30.202	-29.8	-29.398	-28.997	-28.595	-28.193	-27.791	-27.389	-26.987	-26.585	-26.183	-25.782	-25.38	-24.978	-24.576	-24.174	-23.772	-23.37	-22.968	-22.566	-22.165	-21.763	-21.361	-20.959	-20.557	-20.155	-19.753	-19.351	-18.95	-18.548	-18.146	-17.744	-17.342	-16.94	-16.538	-16.136	-15.735	-15.333	-14.931	-14.529
-27.99	-27.653	-27.315	-26.978	-26.64	-26.303	-25.965	-25.627	-25.29	-24.952	-24.615	-24.277	-23.94	-23.602	-23.264	-22.927	-22.589	-22.252	-21.914	-21.577	-21.239	-20.901	-20.564	-20.226	-19.889	-19.551	-19.214	-18.876	-18.538	-18.201	-17.863	-17.526	-17.188	-16.85	-16.513	-16.175	-15.838	-15.5	-15.163	-14.825	-14.487	-14.15	-13.812	-13.475	-13.137	-12.8	-12.462	-12.124	-11.787	-11.449
-36.775	-36.344	-35.912	-35.48	-35.048	-34.616	-34.185	-33.753	-33.321	-32.889	-32.457	-32.025	-31.594	-31.162	-30.73	-30.298	-29.866	-29.434	-29.003	-28.571	-28.139	-27.707	-27.275	-26.843	-26.412	-25.98	-25.548	-25.116	-24.684	-24.252	-23.821	-23.389	-22.957	-22.525	-22.093	-21.661	-21.23	-20.798	-20.366	-19.934	-19.502	-19.07	-18.639	-18.207	-17.775	-17.343	-16.911	-16.479	-16.048	-15.616
-35.759	-35.347	-34.935	-34.524	-34.112	-33.7	-33.288	-32.877	-32.465	-32.053	-31.641	-31.229	-30.818	-30.406	-29.994	-29.582	-29.171	-28.759	-28.347	-27.935	-27.524	-27.112	-26.7	-26.288	-25.876	-25.465	-25.053	-24.641	-24.229	-23.818	-23.406	-22.994	-22.582	-22.17	-21.759	-21.347	-20.935	-20.523	-20.112	-19.7	-19.288	-18.876	-18.464	-18.053	-17.641	-17.229	-16.817	-16.406	-15.994	-15.582
-35.233	-34.827	-34.422	-34.016	-33.611	-33.206	-32.8	-32.395	-31.989	-31.584	-31.179	-30.773	-30.368	-29.962	-29.557	-29.152	-28.746	-28.341	-27.935	-27.53	-27.125	-26.719	-26.314	-25.908	-25.503	-25.098	-24.692	-24.287	-23.881	-23.476	-23.071	-22.665	-22.26	-21.854	-21.449	-21.043	-20.638	-20.233	-19.827	-19.422	-19.016	-18.611	-18.206	-17.8	-17.395	-16.989	-16.584	-16.179	-15.773	-15.368
-38.543	-38.114	-37.685	-37.256	-36.827	-36.398	-35.969	-35.54	-35.111	-34.681	-34.252	-33.823	-33.394	-32.965	-32.536	-32.107	-31.678	-31.249	-30.82	-30.391	-29.962	-29.533	-29.104	-28.675	-28.246	-27.817	-27.388	-26.959	-26.53	-26.101	-25.672	-25.243	-24.814	-24.384	-23.955	-23.526	-23.097	-22.668	-22.239	-21.81	-21.381	-20.952	-20.523	-20.094	-19.665	-19.236	-18.807	-18.378	-17.949	-17.52
-40.321	-39.865	-39.41	-38.954	-38.499	-38.043	-37.587	-37.132	-36.676	-36.22	-35.765	-35.309	-34.854	-34.398	-33.942	-33.487	-33.031	-32.576	-32.12	-31.664	-31.209	-30.753	-30.297	-29.842	-29.386	-28.931	-28.475	-28.019	-27.564	-27.108	-26.652	-26.197	-25.741	-25.286	-24.83	-24.374	-23.919	-23.463	-23.008	-22.552	-22.096	-21.641	-21.185	-20.729	-20.274	-19.818	-19.363	-18.907	-18.451	-17.996
-25.892	-25.577	-25.261	-24.945	-24.629	-24.313	-23.997	-23.681	-23.365	-23.049	-22.733	-22.418	-22.102	-21.786	-21.47	-21.154	-20.838	-20.522	-20.206	-19.89	-19.574	-19.259	-18.943	-18.627	-18.311	-17.995	-17.679	-17.363	-17.047	-16.731	-16.415	-16.1	-15.784	-15.468	-15.152	-14.836	-14.52	-14.204	-13.888	-13.572	-13.256	-12.941	-12.625	-12.309	-11.993	-11.677	-11.361	-11.045	-10.729	-10.413
-29.301	-28.955	-28.609	-28.263	-27.917	-27.571	-27.225	-26.879	-26.533	-26.187	-25.841	-25.495	-25.149	-24.803	-24.457	-24.111	-23.765	-23.418	-23.072	-22.726	-22.38	-22.034	-21.688	-21.342	-20.996	-20.65	-20.304	-19.958	-19.612	-19.266	-18.92	-18.574	-18.228	-17.882	-17.536	-17.19	-16.844	-16.498	-16.152	-15.806	-15.46	-15.114	-14.767	-14.421	-14.075	-13.729	-13.383	-13.037	-12.691	-12.345
-34.509	-34.118	-33.728	-33.338	-32.947	-32.557	-32.167	-31.776	-31.386	-30.995	-30.605	-30.215	-29.824	-29.434	-29.043	-28.653	-28.263	-27.872	-27.482	-27.091	-26.701	-26.311	-25.92	-25.53	-25.139	-24.749	-24.359	-23.968	-23.578	-23.188	-22.797	-22.407	-22.016	-21.626	-21.236	-20.845	-20.455	-20.064	-19.674	-19.284	-18.893	-18.503	-18.112	-17.722	-17.332	-16.941	-16.551	-16.16	-15.77	-15.38
-42.546	-42.063	-41.58	-41.097	-40.614	-40.131	-39.648	-39.166	-38.683	-38.2	-37.717	-37.234	-36.751	-36.268	-35.785	-35.302	-34.819	-34.336	-33.853	-33.37	-32.887	-32.405	-31.922	-31.439	-30.956	-30.473	-29.99	-29.507	-29.024	-28.541	-28.058	-27.575	-27.092	-26.609	-26.126	-25.644	-25.161	-24.678	-24.195	-23.712	-23.229	-22.746	-22.263	-21.78	-21.297	-20.814	-20.331	-19.848	-19.365	-18.883
-37.679	-37.242	-36.805	-36.369	-35.932	-35.496	-35.059	-34.623	-34.186	-33.75	-33.313	-32.876	-32.44	-32.003	-31.567	-31.13	-30.694	-30.257	-29.821	-29.384	-28.947	-28.511	-28.074	-27.638	-27.201	-26.765	-26.328	-25.892	-25.455	-25.018	-24.582	-24.145	-23.709	-23.272	-22.836	-22.399	-21.962	-21.526	-21.089	-20.653	-20.216	-19.78	-19.343	-18.907	-18.47	-18.033	-17.597	-17.16	-16.724	-16.287
-36.336	-35.931	-35.526	-35.121	-34.715	-34.31	-33.905	-33.5	-33.095	-32.69	-32.284	-31.879	-31.474	-31.069	-30.664	-30.259	-29.854	-29.448	-29.043	-28.638	-28.233	-27.828	-27.423	-27.017	-26.612	-26.207	-25.802	-25.397	-24.992	-24.587	-24.181	-23.776	-23.371	-22.966	-22.561	-22.156	-21.75	-21.345	-20.94	-20.535	-20.13	-19.725	-19.32	-18.914	-18.509	-18.104	-17.699	-17.294	-16.889	-16.483
-35.444	-35.032	-34.619	-34.207	-33.795	-33.382	-32.97	-32.558	-32.145	-31.733	-31.32	-30.908	-30.496	-30.083	-29.671	-29.259	-28.846	-28.434	-28.022	-27.609	-27.197	-26.784	-26.372	-25.96	-25.547	-25.135	-24.723	-24.31	-23.898	-23.486	-23.073	-22.661	-22.248	-21.836	-21.424	-21.011	-20.599	-20.187	-19.774	-19.362	-18.95	-18.537	-18.125	-17.712	-17.3	-16.888	-16.475	-16.063	-15.651	-15.238
-29.737	-29.38	-29.023	-28.665	-28.308	-27.95	-27.593	-27.235	-26.878	-26.521	-26.163	-25.806	-25.448	-25.091	-24.733	-24.376	-24.019	-23.661	-23.304	-22.946	-22.589	-22.231	-21.874	-21.517	-21.159	-20.802	-20.444	-20.087	-19.729	-19.372	-19.015	-18.657	-18.3	-17.942	-17.585	-17.227	-16.87	-16.512	-16.155	-15.798	-15.44	-15.083	-14.725	-14.368	-14.01	-13.653	-13.296	-12.938	-12.581	-12.223
-62.505	-61.809	-61.112	-60.415	-59.718	-59.022	-58.325	-57.628	-56.931	-56.234	-55.538	-54.841	-54.144	-53.447	-52.75	-52.054	-51.357	-50.66	-49.963	-49.266	-48.57	-47.873	-47.176	-46.479	-45.782	-45.086	-44.389	-43.692	-42.995	-42.298	-41.602	-40.905	-40.208	-39.511	-38.815	-38.118	-37.421	-36.724	-36.027	-35.331	-34.634	-33.937	-33.24	-32.543	-31.847	-31.15	-30.453	-29.756	-29.059	-28.363
-36.783	-36.354	-35.925	-35.495	-35.066	-34.636	-34.207	-33.777	-33.348	-32.919	-32.489	-32.06	-31.63	-31.201	-30.772	-30.342	-29.913	-29.483	-29.054	-28.624	-28.195	-27.766	-27.336	-26.907	-26.477	-26.048	-25.619	-25.189	-24.76	-24.33	-23.901	-23.471	-23.042	-22.613	-22.183	-21.754	-21.324	-20.895	-20.466	-20.036	-19.607	-19.177	-18.748	-18.318	-17.889	-17.46	-17.03	-16.601	-16.171	-15.742
-26.026	-25.71	-25.394	-25.078	-24.763	-24.447	-24.131	-23.815	-23.499	-23.183	-22.867	-22.552	-22.236	-21.92	-21.604	-21.288	-20.972	-20.656	-20.341	-20.025	-19.709	-19.393	-19.077	-18.761	-18.445	-18.13	-17.814	-17.498	-17.182	-16.866	-16.55	-16.235	-15.919	-15.603	-15.287	-14.971	-14.655	-14.339	-14.024	-13.708	-13.392	-13.076	-12.76	-12.444	-12.128	-11.813	-11.497	-11.181	-10.865	-10.549
-33.996	-33.602	-33.208	-32.813	-32.419	-32.024	-31.63	-31.235	-30.841	-30.446	-30.052	-29.658	-29.263	-28.869	-28.474	-28.08	-27.685	-27.291	-26.897	-26.502	-26.108	-25.713	-25.319	-24.924	-24.53	-24.135	-23.741	-23.347	-22.952	-22.558	-22.163	-21.769	-21.374	-20.98	-20.585	-20.191	-19.797	-19.402	-19.008	-18.613	-18.219	-17.824	-17.43	-17.035	-16.641	-16.247	-15.852	-15.458	-15.063	-14.669
-32.658	-32.281	-31.904	-31.527	-31.15	-30.773	-30.396	-30.019	-29.642	-29.265	-28.888	-28.511	-28.134	-27.757	-27.38	-27.003	-26.626	-26.249	-25.872	-25.495	-25.118	-24.741	-24.364	-23.987	-23.61	-23.233	-22.856	-22.479	-22.102	-21.725	-21.348	-20.971	-20.594	-20.217	-19.84	-19.463	-19.086	-18.709	-18.332	-17.955	-17.578	-17.201	-16.824	-16.447	-16.07	-15.693	-15.316	-14.939	-14.562	-14.185
-32.783	-32.402	-32.022	-31.642	-31.261	-30.881	-30.501	-30.12	-29.74	-29.36	-28.979	-28.599	-28.218	-27.838	-27.458	-27.077	-26.697	-26.317	-25.936	-25.556	-25.176	-24.795	-24.415	-24.035	-23.654	-23.274	-22.894	-22.513	-22.133	-21.752	-21.372	-20.992	-20.611	-20.231	-19.851	-19.47	-19.09	-18.71	-18.329	-17.949	-17.569	-17.188	-16.808	-16.428	-16.047	-15.667	-15.286	-14.906	-14.526	-14.145
-30.093	-29.739	-29.384	-29.03	-28.675	-28.32	-27.966	-27.611	-27.257	-26.902	-26.547	-26.193	-25.838	-25.484	-25.129	-24.774	-24.42	-24.065	-23.711	-23.356	-23.001	-22.647	-22.292	-21.937	-21.583	-21.228	-20.874	-20.519	-20.164	-19.81	-19.455	-19.101	-18.746	-18.391	-18.037	-17.682	-17.328	-16.973	-16.618	-16.264	-15.909	-15.555	-15.2	-14.845	-14.491	-14.136	-13.781	-13.427	-13.072	-12.718
-33.841	-33.443	-33.046	-32.648	-32.251	-31.854	-31.456	-31.059	-30.661	-30.264	-29.866	-29.469	-29.072	-28.674	-28.277	-27.879	-27.482	-27.084	-26.687	-26.289	-25.892	-25.495	-25.097	-24.7	-24.302	-23.905	-23.507	-23.11	-22.713	-22.315	-21.918	-21.52	-21.123	-20.725	-20.328	-19.931	-19.533	-19.136	-18.738	-18.341	-17.943	-17.546	-17.148	-16.751	-16.354	-15.956	-15.559	-15.161	-14.764	-14.366
-32.773	-32.392	-32.011	-31.63	-31.249	-30.869	-30.488	-30.107	-29.726	-29.345	-28.964	-28.583	-28.202	-27.821	-27.44	-27.06	-26.679	-26.298	-25.917	-25.536	-25.155	-24.774	-24.393	-24.012	-23.632	-23.251	-22.87	-22.489	-22.108	-21.727	-21.346	-20.965	-20.584	-20.203	-19.823	-19.442	-19.061	-18.68	-18.299	-17.918	-17.537	-17.156	-16.775	-16.394	-16.014	-15.633	-15.252	-14.871	-14.49	-14.109
-39.461	-39.002	-38.543	-38.084	-37.625	-37.165	-36.706	-36.247	-35.788	-35.329	-34.87	-34.411	-33.952	-33.492	-33.033	-32.574	-32.115	-31.656	-31.197	-30.738	-30.279	-29.819	-29.36	-28.901	-28.442	-27.983	-27.524	-27.065	-26.605	-26.146	-25.687	-25.228	-24.769	-24.31	-23.851	-23.392	-22.932	-22.473	-22.014	-21.555	-21.096	-20.637	-20.178	-19.719	-19.259	-18.8	-18.341	-17.882	-17.423	-16.964
-64.259	-63.532	-62.804	-62.077	-61.349	-60.622	-59.894	-59.167	-58.439	-57.712	-56.984	-56.257	-55.529	-54.802	-54.074	-53.347	-52.619	-51.892	-51.164	-50.437	-49.709	-48.982	-48.254	-47.527	-46.799	-46.072	-45.344	-44.617	-43.889	-43.162	-42.434	-41.707	-40.979	-40.252	-39.524	-38.797	-38.069	-37.342	-36.614	-35.887	-35.159	-34.432	-33.704	-32.976	-32.249	-31.521	-30.794	-30.066	-29.339	-28.611
-33.741	-33.338	-32.936	-32.533	-32.131	-31.728	-31.326	-30.924	-30.521	-30.119	-29.716	-29.314	-28.911	-28.509	-28.106	-27.704	-27.301	-26.899	-26.496	-26.094	-25.691	-25.289	-24.886	-24.484	-24.081	-23.679	-23.276	-22.874	-22.472	-22.069	-21.667	-21.264	-20.862	-20.459	-20.057	-19.654	-19.252	-18.849	-18.447	-18.044	-17.642	-17.239	-16.837	-16.434	-16.032	-15.629	-15.227	-14.824	-14.422	-14.02
-28.246	-27.91	-27.574	-27.238	-26.902	-26.566	-26.23	-25.894	-25.558	-25.222	-24.886	-24.55	-24.215	-23.879	-23.543	-23.207	-22.871	-22.535	-22.199	-21.863	-21.527	-21.191	-20.855	-20.519	-20.184	-19.848	-19.512	-19.176	-18.84	-18.504	-18.168	-17.832	-17.496	-17.16	-16.824	-16.488	-16.153	-15.817	-15.481	-15.145	-14.809	-14.473	-14.137	-13.801	-13.465	-13.129	-12.793	-12.457	-12.122	-11.786
-26.259	-25.946	-25.633	-25.32	-25.008	-24.695	-24.382	-24.069	-23.757	-23.444	-23.131	-22.818	-22.506	-22.193	-21.88	-21.567	-21.255	-20.942	-20.629	-20.316	-20.004	-19.691	-19.378	-19.065	-18.753	-18.44	-18.127	-17.814	-17.502	-17.189	-16.876	-16.563	-16.251	-15.938	-15.625	-15.312	-15	-14.687	-14.374	-14.061	-13.749	-13.436	-13.123	-12.81	-12.498	-12.185	-11.872	-11.559	-11.247	-10.934
-57.34	-56.678	-56.015	-55.352	-54.69	-54.027	-53.365	-52.702	-52.039	-51.377	-50.714	-50.052	-49.389	-48.726	-48.064	-47.401	-46.739	-46.076	-45.413	-44.751	-44.088	-43.426	-42.763	-42.1	-41.438	-40.775	-40.113	-39.45	-38.787	-38.125	-37.462	-36.8	-36.137	-35.474	-34.812	-34.149	-33.487	-32.824	-32.161	-31.499	-30.836	-30.174	-29.511	-28.848	-28.186	-27.523	-26.861	-26.198	-25.535	-24.873
-44.105	-43.594	-43.084	-42.573	-42.062	-41.551	-41.04	-40.529	-40.018	-39.507	-38.996	-38.485	-37.974	-37.463	-36.952	-36.441	-35.93	-35.419	-34.908	-34.397	-33.886	-33.375	-32.864	-32.353	-31.842	-31.331	-30.82	-30.309	-29.798	-29.287	-28.776	-28.265	-27.755	-27.244	-26.733	-26.222	-25.711	-25.2	-24.689	-24.178	-23.667	-23.156	-22.645	-22.134	-21.623	-21.112	-20.601	-20.09	-19.579	-19.068
-29.188	-28.84	-28.491	-28.143	-27.794	-27.446	-27.097	-26.749	-26.4	-26.052	-25.703	-25.355	-25.006	-24.657	-24.309	-23.96	-23.612	-23.263	-22.915	-22.566	-22.218	-21.869	-21.521	-21.172	-20.824	-20.475	-20.127	-19.778	-19.429	-19.081	-18.732	-18.384	-18.035	-17.687	-17.338	-16.99	-16.641	-16.293	-15.944	-15.596	-15.247	-14.899	-14.55	-14.201	-13.853	-13.504	-13.156	-12.807	-12.459	-12.11
-28.518	-28.181	-27.843	-27.506	-27.169	-26.832	-26.494	-26.157	-25.82	-25.482	-25.145	-24.808	-24.471	-24.133	-23.796	-23.459	-23.121	-22.784	-22.447	-22.109	-21.772	-21.435	-21.098	-20.76	-20.423	-20.086	-19.748	-19.411	-19.074	-18.737	-18.399	-18.062	-17.725	-17.387	-17.05	-16.713	-16.376	-16.038	-15.701	-15.364	-15.026	-14.689	-14.352	-14.015	-13.677	-13.34	-13.003	-12.665	-12.328	-11.991
-29.661	-29.322	-28.983	-28.644	-28.305	-27.965	-27.626	-27.287	-26.948	-26.609	-26.269	-25.93	-25.591	-25.252	-24.913	-24.573	-24.234	-23.895	-23.556	-23.217	-22.878	-22.538	-22.199	-21.86	-21.521	-21.182	-20.842	-20.503	-20.164	-19.825	-19.486	-19.146	-18.807	-18.468	-18.129	-17.79	-17.451	-17.111	-16.772	-16.433	-16.094	-15.755	-15.415	-15.076	-14.737	-14.398	-14.059	-13.719	-13.38	-13.041
-40.451	-39.992	-39.534	-39.075	-38.616	-38.157	-37.699	-37.24	-36.781	-36.322	-35.863	-35.405	-34.946	-34.487	-34.028	-33.57	-33.111	-32.652	-32.193	-31.735	-31.276	-30.817	-30.358	-29.899	-29.441	-28.982	-28.523	-28.064	-27.606	-27.147	-26.688	-26.229	-25.771	-25.312	-24.853	-24.394	-23.936	-23.477	-23.018	-22.559	-22.1	-21.642	-21.183	-20.724	-20.265	-19.807	-19.348	-18.889	-18.43	-17.972
-39.456	-39.003	-38.549	-38.096	-37.642	-37.189	-36.736	-36.282	-35.829	-35.375	-34.922	-34.469	-34.015	-33.562	-33.108	-32.655	-32.201	-31.748	-31.295	-30.841	-30.388	-29.934	-29.481	-29.028	-28.574	-28.121	-27.667	-27.214	-26.761	-26.307	-25.854	-25.4	-24.947	-24.494	-24.04	-23.587	-23.133	-22.68	-22.226	-21.773	-21.32	-20.866	-20.413	-19.959	-19.506	-19.053	-18.599	-18.146	-17.692	-17.239
-31.445	-31.063	-30.681	-30.299	-29.917	-29.535	-29.153	-28.771	-28.39	-28.008	-27.626	-27.244	-26.862	-26.48	-26.098	-25.716	-25.334	-24.952	-24.57	-24.188	-23.807	-23.425	-23.043	-22.661	-22.279	-21.897	-21.515	-21.133	-20.751	-20.369	-19.987	-19.605	-19.223	-18.842	-18.46	-18.078	-17.696	-17.314	-16.932	-16.55	-16.168	-15.786	-15.404	-15.022	-14.64	-14.259	-13.877	-13.495	-13.113	-12.731
-29.11	-28.761	-28.412	-28.062	-27.713	-27.363	-27.014	-26.665	-26.315	-25.966	-25.617	-25.267	-24.918	-24.568	-24.219	-23.87	-23.52	-23.171	-22.821	-22.472	-22.123	-21.773	-21.424	-21.075	-20.725	-20.376	-20.026	-19.677	-19.328	-18.978	-18.629	-18.279	-17.93	-17.581	-17.231	-16.882	-16.533	-16.183	-15.834	-15.484	-15.135	-14.786	-14.436	-14.087	-13.737	-13.388	-13.039	-12.689	-12.34	-11.99
-37.863	-37.434	-37.006	-36.578	-36.149	-35.721	-35.293	-34.864	-34.436	-34.008	-33.579	-33.151	-32.723	-32.294	-31.866	-31.438	-31.009	-30.581	-30.153	-29.724	-29.296	-28.868	-28.439	-28.011	-27.583	-27.154	-26.726	-26.298	-25.869	-25.441	-25.013	-24.584	-24.156	-23.728	-23.299	-22.871	-22.443	-22.014	-21.586	-21.158	-20.729	-20.301	-19.873	-19.444	-19.016	-18.588	-18.159	-17.731	-17.303	-16.874
-32.456	-32.056	-31.656	-31.257	-30.857	-30.457	-30.058	-29.658	-29.258	-28.859	-28.459	-28.059	-27.659	-27.26	-26.86	-26.46	-26.061	-25.661	-25.261	-24.862	-24.462	-24.062	-23.663	-23.263	-22.863	-22.463	-22.064	-21.664	-21.264	-20.865	-20.465	-20.065	-19.666	-19.266	-18.866	-18.467	-18.067	-17.667	-17.267	-16.868	-16.468	-16.068	-15.669	-15.269	-14.869	-14.47	-14.07	-13.67	-13.27	-12.871
-30.987	-30.635	-30.283	-29.931	-29.579	-29.227	-28.874	-28.522	-28.17	-27.818	-27.466	-27.114	-26.762	-26.41	-26.058	-25.706	-25.354	-25.001	-24.649	-24.297	-23.945	-23.593	-23.241	-22.889	-22.537	-22.185	-21.833	-21.481	-21.128	-20.776	-20.424	-20.072	-19.72	-19.368	-19.016	-18.664	-18.312	-17.96	-17.608	-17.255	-16.903	-16.551	-16.199	-15.847	-15.495	-15.143	-14.791	-14.439	-14.087	-13.735
-30.194	-29.836	-29.479	-29.122	-28.764	-28.407	-28.049	-27.692	-27.334	-26.977	-26.619	-26.262	-25.905	-25.547	-25.19	-24.832	-24.475	-24.117	-23.76	-23.402	-23.045	-22.687	-22.33	-21.973	-21.615	-21.258	-20.9	-20.543	-20.185	-19.828	-19.47	-19.113	-18.756	-18.398	-18.041	-17.683	-17.326	-16.968	-16.611	-16.253	-15.896	-15.539	-15.181	-14.824	-14.466	-14.109	-13.751	-13.394	-13.036	-12.679
-33.139	-32.748	-32.356	-31.964	-31.573	-31.181	-30.789	-30.398	-30.006	-29.614	-29.223	-28.831	-28.439	-28.048	-27.656	-27.265	-26.873	-26.481	-26.09	-25.698	-25.306	-24.915	-24.523	-24.131	-23.74	-23.348	-22.956	-22.565	-22.173	-21.781	-21.39	-20.998	-20.607	-20.215	-19.823	-19.432	-19.04	-18.648	-18.257	-17.865	-17.473	-17.082	-16.69	-16.298	-15.907	-15.515	-15.123	-14.732	-14.34	-13.949
-36.37	-35.924	-35.479	-35.033	-34.587	-34.141	-33.695	-33.249	-32.803	-32.357	-31.911	-31.465	-31.019	-30.573	-30.127	-29.681	-29.235	-28.789	-28.343	-27.897	-27.451	-27.005	-26.559	-26.113	-25.667	-25.221	-24.775	-24.329	-23.883	-23.437	-22.992	-22.546	-22.1	-21.654	-21.208	-20.762	-20.316	-19.87	-19.424	-18.978	-18.532	-18.086	-17.64	-17.194	-16.748	-16.302	-15.856	-15.41	-14.964	-14.518
-31.62	-31.256	-30.893	-30.53	-30.167	-29.804	-29.44	-29.077	-28.714	-28.351	-27.987	-27.624	-27.261	-26.898	-26.534	-26.171	-25.808	-25.445	-25.082	-24.718	-24.355	-23.992	-23.629	-23.265	-22.902	-22.539	-22.176	-21.812	-21.449	-21.086	-20.723	-20.36	-19.996	-19.633	-19.27	-18.907	-18.543	-18.18	-17.817	-17.454	-17.09	-16.727	-16.364	-16.001	-15.638	-15.274	-14.911	-14.548	-14.185	-13.821
-36.178	-35.758	-35.338	-34.918	-34.498	-34.078	-33.658	-33.239	-32.819	-32.399	-31.979	-31.559	-31.139	-30.719	-30.299	-29.879	-29.46	-29.04	-28.62	-28.2	-27.78	-27.36	-26.94	-26.52	-26.101	-25.681	-25.261	-24.841	-24.421	-24.001	-23.581	-23.161	-22.741	-22.322	-21.902	-21.482	-21.062	-20.642	-20.222	-19.802	-19.382	-18.962	-18.543	-18.123	-17.703	-17.283	-16.863	-16.443	-16.023	-15.603
-31.081	-30.717	-30.354	-29.99	-29.627	-29.263	-28.9	-28.536	-28.173	-27.809	-27.446	-27.082	-26.718	-26.355	-25.991	-25.628	-25.264	-24.901	-24.537	-24.174	-23.81	-23.447	-23.083	-22.719	-22.356	-21.992	-21.629	-21.265	-20.902	-20.538	-20.175	-19.811	-19.448	-19.084	-18.72	-18.357	-17.993	-17.63	-17.266	-16.903	-16.539	-16.176	-15.812	-15.449	-15.085	-14.721	-14.358	-13.994	-13.631	-13.267
-33.14	-32.753	-32.366	-31.979	-31.591	-31.204	-30.817	-30.43	-30.043	-29.655	-29.268	-28.881	-28.494	-28.107	-27.72	-27.332	-26.945	-26.558	-26.171	-25.784	-25.396	-25.009	-24.622	-24.235	-23.848	-23.461	-23.073	-22.686	-22.299	-21.912	-21.525	-21.137	-20.75	-20.363	-19.976	-19.589	-19.202	-18.814	-18.427	-18.04	-17.653	-17.266	-16.878	-16.491	-16.104	-15.717	-15.33	-14.943	-14.555	-14.168
-32.114	-31.738	-31.363	-30.987	-30.612	-30.236	-29.861	-29.485	-29.11	-28.734	-28.359	-27.983	-27.608	-27.232	-26.857	-26.481	-26.106	-25.73	-25.355	-24.979	-24.604	-24.228	-23.853	-23.477	-23.102	-22.726	-22.351	-21.975	-21.6	-21.224	-20.849	-20.473	-20.098	-19.722	-19.347	-18.971	-18.596	-18.22	-17.845	-17.469	-17.094	-16.718	-16.343	-15.967	-15.592	-15.216	-14.841	-14.465	-14.09	-13.714
-42.073	-41.595	-41.116	-40.637	-40.158	-39.679	-39.2	-38.722	-38.243	-37.764	-37.285	-36.806	-36.327	-35.848	-35.37	-34.891	-34.412	-33.933	-33.454	-32.975	-32.497	-32.018	-31.539	-31.06	-30.581	-30.102	-29.623	-29.145	-28.666	-28.187	-27.708	-27.229	-26.75	-26.272	-25.793	-25.314	-24.835	-24.356	-23.877	-23.399	-22.92	-22.441	-21.962	-21.483	-21.004	-20.525	-20.047	-19.568	-19.089	-18.61
-62.819	-62.122	-61.424	-60.727	-60.029	-59.332	-58.634	-57.937	-57.239	-56.542	-55.844	-55.147	-54.449	-53.752	-53.054	-52.357	-51.659	-50.962	-50.264	-49.567	-48.869	-48.172	-47.474	-46.777	-46.079	-45.382	-44.684	-43.986	-43.289	-42.591	-41.894	-41.196	-40.499	-39.801	-39.104	-38.406	-37.709	-37.011	-36.314	-35.616	-34.919	-34.221	-33.524	-32.826	-32.129	-31.431	-30.734	-30.036	-29.339	-28.641
-36.398	-35.975	-35.552	-35.129	-34.706	-34.283	-33.86	-33.437	-33.014	-32.591	-32.168	-31.745	-31.322	-30.899	-30.476	-30.053	-29.631	-29.208	-28.785	-28.362	-27.939	-27.516	-27.093	-26.67	-26.247	-25.824	-25.401	-24.978	-24.555	-24.132	-23.709	-23.286	-22.863	-22.44	-22.017	-21.594	-21.171	-20.748	-20.325	-19.902	-19.479	-19.056	-18.633	-18.21	-17.787	-17.364	-16.941	-16.518	-16.095	-15.672
-40.467	-40	-39.532	-39.065	-38.598	-38.131	-37.664	-37.197	-36.729	-36.262	-35.795	-35.328	-34.861	-34.394	-33.926	-33.459	-32.992	-32.525	-32.058	-31.591	-31.124	-30.656	-30.189	-29.722	-29.255	-28.788	-28.321	-27.853	-27.386	-26.919	-26.452	-25.985	-25.518	-25.05	-24.583	-24.116	-23.649	-23.182	-22.715	-22.247	-21.78	-21.313	-20.846	-20.379	-19.912	-19.444	-18.977	-18.51	-18.043	-17.576
-25.959	-25.641	-25.323	-25.005	-24.687	-24.368	-24.05	-23.732	-23.414	-23.096	-22.778	-22.459	-22.141	-21.823	-21.505	-21.187	-20.869	-20.55	-20.232	-19.914	-19.596	-19.278	-18.959	-18.641	-18.323	-18.005	-17.687	-17.369	-17.05	-16.732	-16.414	-16.096	-15.778	-15.46	-15.141	-14.823	-14.505	-14.187	-13.869	-13.551	-13.232	-12.914	-12.596	-12.278	-11.96	-11.641	-11.323	-11.005	-10.687	-10.369
-30.206	-29.849	-29.491	-29.134	-28.776	-28.419	-28.061	-27.704	-27.346	-26.988	-26.631	-26.273	-25.916	-25.558	-25.201	-24.843	-24.486	-24.128	-23.771	-23.413	-23.055	-22.698	-22.34	-21.983	-21.625	-21.268	-20.91	-20.553	-20.195	-19.838	-19.48	-19.122	-18.765	-18.407	-18.05	-17.692	-17.335	-16.977	-16.62	-16.262	-15.905	-15.547	-15.189	-14.832	-14.474	-14.117	-13.759	-13.402	-13.044	-12.687
-29.87	-29.517	-29.165	-28.813	-28.46	-28.108	-27.755	-27.403	-27.051	-26.698	-26.346	-25.993	-25.641	-25.289	-24.936	-24.584	-24.231	-23.879	-23.526	-23.174	-22.822	-22.469	-22.117	-21.764	-21.412	-21.06	-20.707	-20.355	-20.002	-19.65	-19.298	-18.945	-18.593	-18.24	-17.888	-17.536	-17.183	-16.831	-16.478	-16.126	-15.774	-15.421	-15.069	-14.716	-14.364	-14.012	-13.659	-13.307	-12.954	-12.602
-52.07	-51.479	-50.889	-50.298	-49.707	-49.116	-48.526	-47.935	-47.344	-46.753	-46.162	-45.572	-44.981	-44.39	-43.799	-43.209	-42.618	-42.027	-41.436	-40.846	-40.255	-39.664	-39.073	-38.483	-37.892	-37.301	-36.71	-36.119	-35.529	-34.938	-34.347	-33.756	-33.166	-32.575	-31.984	-31.393	-30.803	-30.212	-29.621	-29.03	-28.439	-27.849	-27.258	-26.667	-26.076	-25.486	-24.895	-24.304	-23.713	-23.123
-38.049	-37.603	-37.158	-36.712	-36.266	-35.82	-35.374	-34.928	-34.483	-34.037	-33.591	-33.145	-32.699	-32.253	-31.808	-31.362	-30.916	-30.47	-30.024	-29.579	-29.133	-28.687	-28.241	-27.795	-27.349	-26.904	-26.458	-26.012	-25.566	-25.12	-24.674	-24.229	-23.783	-23.337	-22.891	-22.445	-22	-21.554	-21.108	-20.662	-20.216	-19.77	-19.325	-18.879	-18.433	-17.987	-17.541	-17.095	-16.65	-16.204
-59.47	-58.793	-58.116	-57.44	-56.763	-56.086	-55.41	-54.733	-54.057	-53.38	-52.703	-52.027	-51.35	-50.673	-49.997	-49.32	-48.643	-47.967	-47.29	-46.613	-45.937	-45.26	-44.584	-43.907	-43.23	-42.554	-41.877	-41.2	-40.524	-39.847	-39.17	-38.494	-37.817	-37.14	-36.464	-35.787	-35.111	-34.434	-33.757	-33.081	-32.404	-31.727	-31.051	-30.374	-29.697	-29.021	-28.344	-27.667	-26.991	-26.314
-33.013	-32.624	-32.235	-31.845	-31.456	-31.067	-30.677	-30.288	-29.899	-29.509	-29.12	-28.731	-28.342	-27.952	-27.563	-27.174	-26.784	-26.395	-26.006	-25.616	-25.227	-24.838	-24.448	-24.059	-23.67	-23.28	-22.891	-22.502	-22.112	-21.723	-21.334	-20.944	-20.555	-20.166	-19.777	-19.387	-18.998	-18.609	-18.219	-17.83	-17.441	-17.051	-16.662	-16.273	-15.883	-15.494	-15.105	-14.715	-14.326	-13.937
-34.173	-33.766	-33.36	-32.953	-32.546	-32.139	-31.732	-31.326	-30.919	-30.512	-30.105	-29.698	-29.291	-28.885	-28.478	-28.071	-27.664	-27.257	-26.851	-26.444	-26.037	-25.63	-25.223	-24.817	-24.41	-24.003	-23.596	-23.189	-22.783	-22.376	-21.969	-21.562	-21.155	-20.749	-20.342	-19.935	-19.528	-19.121	-18.715	-18.308	-17.901	-17.494	-17.087	-16.68	-16.274	-15.867	-15.46	-15.053	-14.646	-14.24
-32.701	-32.314	-31.927	-31.539	-31.152	-30.764	-30.377	-29.989	-29.602	-29.215	-28.827	-28.44	-28.052	-27.665	-27.277	-26.89	-26.503	-26.115	-25.728	-25.34	-24.953	-24.565	-24.178	-23.79	-23.403	-23.016	-22.628	-22.241	-21.853	-21.466	-21.078	-20.691	-20.304	-19.916	-19.529	-19.141	-18.754	-18.366	-17.979	-17.592	-17.204	-16.817	-16.429	-16.042	-15.654	-15.267	-14.879	-14.492	-14.105	-13.717
-58.979	-58.303	-57.627	-56.951	-56.275	-55.599	-54.923	-54.247	-53.571	-52.895	-52.219	-51.543	-50.868	-50.192	-49.516	-48.84	-48.164	-47.488	-46.812	-46.136	-45.46	-44.784	-44.108	-43.432	-42.756	-42.08	-41.404	-40.729	-40.053	-39.377	-38.701	-38.025	-37.349	-36.673	-35.997	-35.321	-34.645	-33.969	-33.293	-32.617	-31.941	-31.266	-30.59	-29.914	-29.238	-28.562	-27.886	-27.21	-26.534	-25.858
-37.69	-37.256	-36.822	-36.387	-35.953	-35.518	-35.084	-34.65	-34.215	-33.781	-33.346	-32.912	-32.478	-32.043	-31.609	-31.175	-30.74	-30.306	-29.871	-29.437	-29.003	-28.568	-28.134	-27.699	-27.265	-26.831	-26.396	-25.962	-25.528	-25.093	-24.659	-24.224	-23.79	-23.356	-22.921	-22.487	-22.052	-21.618	-21.184	-20.749	-20.315	-19.881	-19.446	-19.012	-18.577	-18.143	-17.709	-17.274	-16.84	-16.405
-36.876	-36.442	-36.008	-35.573	-35.139	-34.705	-34.271	-33.837	-33.403	-32.968	-32.534	-32.1	-31.666	-31.232	-30.798	-30.363	-29.929	-29.495	-29.061	-28.627	-28.193	-27.759	-27.324	-26.89	-26.456	-26.022	-25.588	-25.154	-24.719	-24.285	-23.851	-23.417	-22.983	-22.549	-22.114	-21.68	-21.246	-20.812	-20.378	-19.944	-19.509	-19.075	-18.641	-18.207	-17.773	-17.339	-16.905	-16.47	-16.036	-15.602
-41.498	-41.029	-40.561	-40.092	-39.624	-39.155	-38.687	-38.219	-37.75	-37.282	-36.813	-36.345	-35.876	-35.408	-34.939	-34.471	-34.003	-33.534	-33.066	-32.597	-32.129	-31.66	-31.192	-30.723	-30.255	-29.787	-29.318	-28.85	-28.381	-27.913	-27.444	-26.976	-26.507	-26.039	-25.571	-25.102	-24.634	-24.165	-23.697	-23.228	-22.76	-22.291	-21.823	-21.355	-20.886	-20.418	-19.949	-19.481	-19.012	-18.544
-32.136	-31.761	-31.385	-31.009	-30.634	-30.258	-29.883	-29.507	-29.131	-28.756	-28.38	-28.005	-27.629	-27.254	-26.878	-26.502	-26.127	-25.751	-25.376	-25	-24.624	-24.249	-23.873	-23.498	-23.122	-22.746	-22.371	-21.995	-21.62	-21.244	-20.868	-20.493	-20.117	-19.742	-19.366	-18.99	-18.615	-18.239	-17.864	-17.488	-17.113	-16.737	-16.361	-15.986	-15.61	-15.235	-14.859	-14.483	-14.108	-13.732
-29.919	-29.572	-29.225	-28.878	-28.531	-28.184	-27.838	-27.491	-27.144	-26.797	-26.45	-26.103	-25.756	-25.409	-25.062	-24.715	-24.368	-24.021	-23.674	-23.327	-22.98	-22.633	-22.287	-21.94	-21.593	-21.246	-20.899	-20.552	-20.205	-19.858	-19.511	-19.164	-18.817	-18.47	-18.123	-17.776	-17.429	-17.082	-16.736	-16.389	-16.042	-15.695	-15.348	-15.001	-14.654	-14.307	-13.96	-13.613	-13.266	-12.919
-29.847	-29.497	-29.147	-28.797	-28.446	-28.096	-27.746	-27.396	-27.045	-26.695	-26.345	-25.995	-25.644	-25.294	-24.944	-24.594	-24.243	-23.893	-23.543	-23.193	-22.842	-22.492	-22.142	-21.791	-21.441	-21.091	-20.741	-20.39	-20.04	-19.69	-19.34	-18.989	-18.639	-18.289	-17.939	-17.588	-17.238	-16.888	-16.538	-16.187	-15.837	-15.487	-15.137	-14.786	-14.436	-14.086	-13.736	-13.385	-13.035	-12.685
-40.679	-40.2	-39.72	-39.241	-38.761	-38.282	-37.803	-37.323	-36.844	-36.364	-35.885	-35.406	-34.926	-34.447	-33.967	-33.488	-33.009	-32.529	-32.05	-31.57	-31.091	-30.612	-30.132	-29.653	-29.173	-28.694	-28.215	-27.735	-27.256	-26.776	-26.297	-25.818	-25.338	-24.859	-24.379	-23.9	-23.421	-22.941	-22.462	-21.982	-21.503	-21.024	-20.544	-20.065	-19.585	-19.106	-18.627	-18.147	-17.668	-17.188
-31.467	-31.094	-30.72	-30.347	-29.974	-29.601	-29.228	-28.854	-28.481	-28.108	-27.735	-27.362	-26.988	-26.615	-26.242	-25.869	-25.496	-25.122	-24.749	-24.376	-24.003	-23.63	-23.256	-22.883	-22.51	-22.137	-21.764	-21.39	-21.017	-20.644	-20.271	-19.898	-19.524	-19.151	-18.778	-18.405	-18.032	-17.658	-17.285	-16.912	-16.539	-16.166	-15.792	-15.419	-15.046	-14.673	-14.3	-13.926	-13.553	-13.18
-33.784	-33.384	-32.985	-32.585	-32.185	-31.786	-31.386	-30.986	-30.586	-30.187	-29.787	-29.387	-28.988	-28.588	-28.188	-27.789	-27.389	-26.989	-26.59	-26.19	-25.79	-25.391	-24.991	-24.591	-24.192	-23.792	-23.392	-22.992	-22.593	-22.193	-21.793	-21.394	-20.994	-20.594	-20.195	-19.795	-19.395	-18.996	-18.596	-18.196	-17.797	-17.397	-16.997	-16.597	-16.198	-15.798	-15.398	-14.999	-14.599	-14.199
-32.37	-32.002	-31.633	-31.264	-30.896	-30.527	-30.158	-29.79	-29.421	-29.052	-28.683	-28.315	-27.946	-27.577	-27.209	-26.84	-26.471	-26.102	-25.734	-25.365	-24.996	-24.628	-24.259	-23.89	-23.521	-23.153	-22.784	-22.415	-22.047	-21.678	-21.309	-20.94	-20.572	-20.203	-19.834	-19.466	-19.097	-18.728	-18.359	-17.991	-17.622	-17.253	-16.885	-16.516	-16.147	-15.778	-15.41	-15.041	-14.672	-14.304
-37.191	-36.757	-36.323	-35.89	-35.456	-35.022	-34.588	-34.155	-33.721	-33.287	-32.854	-32.42	-31.986	-31.552	-31.119	-30.685	-30.251	-29.817	-29.384	-28.95	-28.516	-28.082	-27.649	-27.215	-26.781	-26.347	-25.914	-25.48	-25.046	-24.612	-24.179	-23.745	-23.311	-22.877	-22.444	-22.01	-21.576	-21.143	-20.709	-20.275	-19.841	-19.408	-18.974	-18.54	-18.106	-17.673	-17.239	-16.805	-16.371	-15.938
-39.021	-38.58	-38.14	-37.7	-37.259	-36.819	-36.379	-35.939	-35.498	-35.058	-34.618	-34.177	-33.737	-33.297	-32.856	-32.416	-31.976	-31.535	-31.095	-30.655	-30.214	-29.774	-29.334	-28.893	-28.453	-28.013	-27.572	-27.132	-26.692	-26.251	-25.811	-25.371	-24.931	-24.49	-24.05	-23.61	-23.169	-22.729	-22.289	-21.848	-21.408	-20.968	-20.527	-20.087	-19.647	-19.206	-18.766	-18.326	-17.885	-17.445
-30.558	-30.196	-29.834	-29.473	-29.111	-28.749	-28.388	-28.026	-27.664	-27.302	-26.941	-26.579	-26.217	-25.855	-25.494	-25.132	-24.77	-24.409	-24.047	-23.685	-23.323	-22.962	-22.6	-22.238	-21.876	-21.515	-21.153	-20.791	-20.43	-20.068	-19.706	-19.344	-18.983	-18.621	-18.259	-17.898	-17.536	-17.174	-16.812	-16.451	-16.089	-15.727	-15.365	-15.004	-14.642	-14.28	-13.919	-13.557	-13.195	-12.833
-34.771	-34.367	-33.963	-33.559	-33.155	-32.751	-32.347	-31.943	-31.539	-31.135	-30.731	-30.327	-29.923	-29.519	-29.115	-28.711	-28.307	-27.903	-27.499	-27.096	-26.692	-26.288	-25.884	-25.48	-25.076	-24.672	-24.268	-23.864	-23.46	-23.056	-22.652	-22.248	-21.844	-21.44	-21.036	-20.632	-20.228	-19.825	-19.421	-19.017	-18.613	-18.209	-17.805	-17.401	-16.997	-16.593	-16.189	-15.785	-15.381	-14.977
-38.228	-37.795	-37.361	-36.928	-36.495	-36.061	-35.628	-35.195	-34.762	-34.328	-33.895	-33.462	-33.029	-32.595	-32.162	-31.729	-31.296	-30.862	-30.429	-29.996	-29.562	-29.129	-28.696	-28.263	-27.829	-27.396	-26.963	-26.53	-26.096	-25.663	-25.23	-24.797	-24.363	-23.93	-23.497	-23.063	-22.63	-22.197	-21.764	-21.33	-20.897	-20.464	-20.031	-19.597	-19.164	-18.731	-18.298	-17.864	-17.431	-16.998
-38.771	-38.319	-37.866	-37.414	-36.962	-36.509	-36.057	-35.605	-35.152	-34.7	-34.248	-33.795	-33.343	-32.891	-32.439	-31.986	-31.534	-31.082	-30.629	-30.177	-29.725	-29.272	-28.82	-28.368	-27.915	-27.463	-27.011	-26.558	-26.106	-25.654	-25.201	-24.749	-24.297	-23.844	-23.392	-22.94	-22.487	-22.035	-21.583	-21.13	-20.678	-20.226	-19.774	-19.321	-18.869	-18.417	-17.964	-17.512	-17.06	-16.607
-36.661	-36.241	-35.821	-35.401	-34.981	-34.561	-34.141	-33.721	-33.301	-32.881	-32.461	-32.041	-31.621	-31.201	-30.781	-30.361	-29.941	-29.521	-29.101	-28.681	-28.261	-27.841	-27.421	-27.001	-26.581	-26.161	-25.741	-25.322	-24.902	-24.482	-24.062	-23.642	-23.222	-22.802	-22.382	-21.962	-21.542	-21.122	-20.702	-20.282	-19.862	-19.442	-19.022	-18.602	-18.182	-17.762	-17.342	-16.922	-16.502	-16.082
-35.309	-34.9	-34.49	-34.081	-33.671	-33.262	-32.852	-32.443	-32.033	-31.624	-31.214	-30.805	-30.395	-29.985	-29.576	-29.166	-28.757	-28.347	-27.938	-27.528	-27.119	-26.709	-26.3	-25.89	-25.481	-25.071	-24.661	-24.252	-23.842	-23.433	-23.023	-22.614	-22.204	-21.795	-21.385	-20.976	-20.566	-20.157	-19.747	-19.338	-18.928	-18.518	-18.109	-17.699	-17.29	-16.88	-16.471	-16.061	-15.652	-15.242
-34.44	-34.037	-33.634	-33.23	-32.827	-32.424	-32.02	-31.617	-31.214	-30.81	-30.407	-30.004	-29.6	-29.197	-28.794	-28.39	-27.987	-27.584	-27.18	-26.777	-26.374	-25.97	-25.567	-25.164	-24.76	-24.357	-23.954	-23.55	-23.147	-22.744	-22.34	-21.937	-21.534	-21.13	-20.727	-20.323	-19.92	-19.517	-19.113	-18.71	-18.307	-17.903	-17.5	-17.097	-16.693	-16.29	-15.887	-15.483	-15.08	-14.677
-27.629	-27.289	-26.949	-26.609	-26.269	-25.929	-25.589	-25.249	-24.909	-24.569	-24.229	-23.889	-23.55	-23.21	-22.87	-22.53	-22.19	-21.85	-21.51	-21.17	-20.83	-20.49	-20.15	-19.81	-19.47	-19.13	-18.79	-18.45	-18.11	-17.77	-17.43	-17.09	-16.75	-16.41	-16.07	-15.73	-15.39	-15.051	-14.711	-14.371	-14.031	-13.691	-13.351	-13.011	-12.671	-12.331	-11.991	-11.651	-11.311	-10.971
-62.756	-62.037	-61.318	-60.599	-59.88	-59.16	-58.441	-57.722	-57.003	-56.284	-55.564	-54.845	-54.126	-53.407	-52.688	-51.968	-51.249	-50.53	-49.811	-49.092	-48.373	-47.653	-46.934	-46.215	-45.496	-44.777	-44.057	-43.338	-42.619	-41.9	-41.181	-40.461	-39.742	-39.023	-38.304	-37.585	-36.866	-36.146	-35.427	-34.708	-33.989	-33.27	-32.55	-31.831	-31.112	-30.393	-29.674	-28.954	-28.235	-27.516
-39.958	-39.497	-39.035	-38.573	-38.111	-37.65	-37.188	-36.726	-36.265	-35.803	-35.341	-34.88	-34.418	-33.956	-33.494	-33.033	-32.571	-32.109	-31.648	-31.186	-30.724	-30.263	-29.801	-29.339	-28.878	-28.416	-27.954	-27.492	-27.031	-26.569	-26.107	-25.646	-25.184	-24.722	-24.261	-23.799	-23.337	-22.876	-22.414	-21.952	-21.49	-21.029	-20.567	-20.105	-19.644	-19.182	-18.72	-18.259	-17.797	-17.335
-31.699	-31.333	-30.967	-30.601	-30.235	-29.869	-29.503	-29.137	-28.771	-28.405	-28.039	-27.673	-27.307	-26.941	-26.575	-26.209	-25.843	-25.477	-25.112	-24.746	-24.38	-24.014	-23.648	-23.282	-22.916	-22.55	-22.184	-21.818	-21.452	-21.086	-20.72	-20.354	-19.988	-19.622	-19.256	-18.89	-18.524	-18.158	-17.793	-17.427	-17.061	-16.695	-16.329	-15.963	-15.597	-15.231	-14.865	-14.499	-14.133	-13.767
-29.525	-29.167	-28.81	-28.453	-28.096	-27.739	-27.382	-27.025	-26.668	-26.311	-25.954	-25.597	-25.24	-24.883	-24.526	-24.169	-23.811	-23.454	-23.097	-22.74	-22.383	-22.026	-21.669	-21.312	-20.955	-20.598	-20.241	-19.884	-19.527	-19.17	-18.813	-18.456	-18.098	-17.741	-17.384	-17.027	-16.67	-16.313	-15.956	-15.599	-15.242	-14.885	-14.528	-14.171	-13.814	-13.457	-13.1	-12.743	-12.385	-12.028
-35.408	-35	-34.592	-34.184	-33.776	-33.368	-32.96	-32.552	-32.144	-31.735	-31.327	-30.919	-30.511	-30.103	-29.695	-29.287	-28.879	-28.471	-28.063	-27.655	-27.247	-26.839	-26.431	-26.023	-25.615	-25.207	-24.799	-24.391	-23.983	-23.575	-23.167	-22.759	-22.351	-21.943	-21.535	-21.126	-20.718	-20.31	-19.902	-19.494	-19.086	-18.678	-18.27	-17.862	-17.454	-17.046	-16.638	-16.23	-15.822	-15.414
-35.376	-34.972	-34.569	-34.166	-33.763	-33.359	-32.956	-32.553	-32.15	-31.746	-31.343	-30.94	-30.537	-30.133	-29.73	-29.327	-28.924	-28.52	-28.117	-27.714	-27.311	-26.907	-26.504	-26.101	-25.698	-25.294	-24.891	-24.488	-24.085	-23.681	-23.278	-22.875	-22.472	-22.068	-21.665	-21.262	-20.858	-20.455	-20.052	-19.649	-19.245	-18.842	-18.439	-18.036	-17.632	-17.229	-16.826	-16.423	-16.019	-15.616
-34.593	-34.2	-33.807	-33.414	-33.021	-32.628	-32.235	-31.842	-31.449	-31.056	-30.663	-30.27	-29.877	-29.484	-29.091	-28.698	-28.305	-27.912	-27.52	-27.127	-26.734	-26.341	-25.948	-25.555	-25.162	-24.769	-24.376	-23.983	-23.59	-23.197	-22.804	-22.411	-22.018	-21.625	-21.232	-20.839	-20.446	-20.053	-19.66	-19.267	-18.874	-18.481	-18.088	-17.695	-17.302	-16.909	-16.516	-16.123	-15.73	-15.337
-34.631	-34.217	-33.802	-33.387	-32.973	-32.558	-32.143	-31.728	-31.314	-30.899	-30.484	-30.069	-29.655	-29.24	-28.825	-28.411	-27.996	-27.581	-27.166	-26.752	-26.337	-25.922	-25.508	-25.093	-24.678	-24.263	-23.849	-23.434	-23.019	-22.604	-22.19	-21.775	-21.36	-20.946	-20.531	-20.116	-19.701	-19.287	-18.872	-18.457	-18.043	-17.628	-17.213	-16.798	-16.384	-15.969	-15.554	-15.139	-14.725	-14.31
-34.795	-34.394	-33.993	-33.593	-33.192	-32.791	-32.391	-31.99	-31.589	-31.188	-30.788	-30.387	-29.986	-29.586	-29.185	-28.784	-28.383	-27.983	-27.582	-27.181	-26.781	-26.38	-25.979	-25.579	-25.178	-24.777	-24.376	-23.976	-23.575	-23.174	-22.774	-22.373	-21.972	-21.571	-21.171	-20.77	-20.369	-19.969	-19.568	-19.167	-18.766	-18.366	-17.965	-17.564	-17.164	-16.763	-16.362	-15.961	-15.561	-15.16
-27.043	-26.721	-26.4	-26.078	-25.757	-25.435	-25.114	-24.792	-24.471	-24.149	-23.827	-23.506	-23.184	-22.863	-22.541	-22.22	-21.898	-21.577	-21.255	-20.934	-20.612	-20.291	-19.969	-19.648	-19.326	-19.005	-18.683	-18.362	-18.04	-17.719	-17.397	-17.076	-16.754	-16.433	-16.111	-15.79	-15.468	-15.147	-14.825	-14.504	-14.182	-13.861	-13.539	-13.218	-12.896	-12.575	-12.253	-11.932	-11.61	-11.289
-31.346	-30.976	-30.605	-30.235	-29.864	-29.494	-29.123	-28.753	-28.382	-28.011	-27.641	-27.27	-26.9	-26.529	-26.159	-25.788	-25.418	-25.047	-24.677	-24.306	-23.936	-23.565	-23.195	-22.824	-22.454	-22.083	-21.713	-21.342	-20.972	-20.601	-20.231	-19.86	-19.49	-19.119	-18.749	-18.378	-18.007	-17.637	-17.266	-16.896	-16.525	-16.155	-15.784	-15.414	-15.043	-14.673	-14.302	-13.932	-13.561	-13.191
-33.4	-33.008	-32.616	-32.225	-31.833	-31.442	-31.05	-30.658	-30.267	-29.875	-29.483	-29.092	-28.7	-28.309	-27.917	-27.525	-27.134	-26.742	-26.35	-25.959	-25.567	-25.176	-24.784	-24.392	-24.001	-23.609	-23.217	-22.826	-22.434	-22.043	-21.651	-21.259	-20.868	-20.476	-20.084	-19.693	-19.301	-18.91	-18.518	-18.126	-17.735	-17.343	-16.951	-16.56	-16.168	-15.777	-15.385	-14.993	-14.602	-14.21
-36.514	-36.1	-35.687	-35.273	-34.859	-34.445	-34.031	-33.617	-33.203	-32.789	-32.375	-31.961	-31.547	-31.133	-30.719	-30.305	-29.891	-29.477	-29.063	-28.649	-28.235	-27.821	-27.407	-26.993	-26.579	-26.165	-25.751	-25.338	-24.924	-24.51	-24.096	-23.682	-23.268	-22.854	-22.44	-22.026	-21.612	-21.198	-20.784	-20.37	-19.956	-19.542	-19.128	-18.714	-18.3	-17.886	-17.472	-17.058	-16.644	-16.23
-38.045	-37.608	-37.171	-36.734	-36.297	-35.861	-35.424	-34.987	-34.55	-34.113	-33.676	-33.24	-32.803	-32.366	-31.929	-31.492	-31.055	-30.619	-30.182	-29.745	-29.308	-28.871	-28.434	-27.998	-27.561	-27.124	-26.687	-26.25	-25.813	-25.377	-24.94	-24.503	-24.066	-23.629	-23.192	-22.756	-22.319	-21.882	-21.445	-21.008	-20.571	-20.135	-19.698	-19.261	-18.824	-18.387	-17.95	-17.514	-17.077	-16.64
-30.993	-30.634	-30.274	-29.915	-29.556	-29.197	-28.837	-28.478	-28.119	-27.76	-27.4	-27.041	-26.682	-26.323	-25.964	-25.604	-25.245	-24.886	-24.527	-24.167	-23.808	-23.449	-23.09	-22.731	-22.371	-22.012	-21.653	-21.294	-20.934	-20.575	-20.216	-19.857	-19.497	-19.138	-18.779	-18.42	-18.061	-17.701	-17.342	-16.983	-16.624	-16.264	-15.905	-15.546	-15.187	-14.827	-14.468	-14.109	-13.75	-13.391
-35.092	-34.69	-34.288	-33.885	-33.483	-33.081	-32.679	-32.276	-31.874	-31.472	-31.069	-30.667	-30.265	-29.862	-29.46	-29.058	-28.656	-28.253	-27.851	-27.449	-27.046	-26.644	-26.242	-25.839	-25.437	-25.035	-24.633	-24.23	-23.828	-23.426	-23.023	-22.621	-22.219	-21.816	-21.414	-21.012	-20.61	-20.207	-19.805	-19.403	-19	-18.598	-18.196	-17.793	-17.391	-16.989	-16.587	-16.184	-15.782	-15.38
-32.981	-32.597	-32.213	-31.829	-31.445	-31.061	-30.677	-30.292	-29.908	-29.524	-29.14	-28.756	-28.372	-27.988	-27.603	-27.219	-26.835	-26.451	-26.067	-25.683	-25.299	-24.914	-24.53	-24.146	-23.762	-23.378	-22.994	-22.61	-22.225	-21.841	-21.457	-21.073	-20.689	-20.305	-19.921	-19.536	-19.152	-18.768	-18.384	-18	-17.616	-17.231	-16.847	-16.463	-16.079	-15.695	-15.311	-14.927	-14.542	-14.158
-34.515	-34.112	-33.709	-33.306	-32.903	-32.5	-32.097	-31.694	-31.291	-30.888	-30.485	-30.082	-29.679	-29.276	-28.873	-28.47	-28.067	-27.664	-27.261	-26.858	-26.455	-26.052	-25.649	-25.246	-24.843	-24.44	-24.037	-23.633	-23.23	-22.827	-22.424	-22.021	-21.618	-21.215	-20.812	-20.409	-20.006	-19.603	-19.2	-18.797	-18.394	-17.991	-17.588	-17.185	-16.782	-16.379	-15.976	-15.573	-15.17	-14.767
-30.662	-30.302	-29.942	-29.582	-29.222	-28.862	-28.502	-28.142	-27.782	-27.422	-27.062	-26.702	-26.342	-25.982	-25.622	-25.262	-24.902	-24.542	-24.182	-23.822	-23.462	-23.102	-22.741	-22.381	-22.021	-21.661	-21.301	-20.941	-20.581	-20.221	-19.861	-19.501	-19.141	-18.781	-18.421	-18.061	-17.701	-17.341	-16.981	-16.621	-16.261	-15.901	-15.541	-15.181	-14.82	-14.46	-14.1	-13.74	-13.38	-13.02
-32.942	-32.549	-32.155	-31.761	-31.367	-30.973	-30.579	-30.185	-29.791	-29.397	-29.003	-28.61	-28.216	-27.822	-27.428	-27.034	-26.64	-26.246	-25.852	-25.458	-25.064	-24.67	-24.277	-23.883	-23.489	-23.095	-22.701	-22.307	-21.913	-21.519	-21.125	-20.731	-20.338	-19.944	-19.55	-19.156	-18.762	-18.368	-17.974	-17.58	-17.186	-16.792	-16.398	-16.005	-15.611	-15.217	-14.823	-14.429	-14.035	-13.641
-33.59	-33.205	-32.819	-32.434	-32.049	-31.664	-31.279	-30.894	-30.509	-30.124	-29.739	-29.354	-28.969	-28.583	-28.198	-27.813	-27.428	-27.043	-26.658	-26.273	-25.888	-25.503	-25.118	-24.733	-24.348	-23.962	-23.577	-23.192	-22.807	-22.422	-22.037	-21.652	-21.267	-20.882	-20.497	-20.112	-19.727	-19.341	-18.956	-18.571	-18.186	-17.801	-17.416	-17.031	-16.646	-16.261	-15.876	-15.491	-15.106	-14.72
-33.204	-32.801	-32.398	-31.995	-31.592	-31.189	-30.786	-30.383	-29.98	-29.578	-29.175	-28.772	-28.369	-27.966	-27.563	-27.16	-26.757	-26.354	-25.951	-25.549	-25.146	-24.743	-24.34	-23.937	-23.534	-23.131	-22.728	-22.325	-21.922	-21.52	-21.117	-20.714	-20.311	-19.908	-19.505	-19.102	-18.699	-18.296	-17.893	-17.49	-17.088	-16.685	-16.282	-15.879	-15.476	-15.073	-14.67	-14.267	-13.864	-13.461
-59.895	-59.22	-58.544	-57.869	-57.193	-56.518	-55.842	-55.167	-54.491	-53.816	-53.141	-52.465	-51.79	-51.114	-50.439	-49.763	-49.088	-48.412	-47.737	-47.062	-46.386	-45.711	-45.035	-44.36	-43.684	-43.009	-42.333	-41.658	-40.983	-40.307	-39.632	-38.956	-38.281	-37.605	-36.93	-36.254	-35.579	-34.904	-34.228	-33.553	-32.877	-32.202	-31.526	-30.851	-30.175	-29.5	-28.825	-28.149	-27.474	-26.798
-34.046	-33.659	-33.272	-32.885	-32.498	-32.111	-31.724	-31.337	-30.95	-30.563	-30.176	-29.789	-29.402	-29.015	-28.628	-28.241	-27.854	-27.467	-27.08	-26.693	-26.306	-25.919	-25.532	-25.145	-24.758	-24.371	-23.984	-23.597	-23.21	-22.823	-22.436	-22.049	-21.663	-21.276	-20.889	-20.502	-20.115	-19.728	-19.341	-18.954	-18.567	-18.18	-17.793	-17.406	-17.019	-16.632	-16.245	-15.858	-15.471	-15.084
-28.65	-28.311	-27.972	-27.634	-27.295	-26.956	-26.617	-26.278	-25.94	-25.601	-25.262	-24.923	-24.584	-24.246	-23.907	-23.568	-23.229	-22.89	-22.551	-22.213	-21.874	-21.535	-21.196	-20.857	-20.519	-20.18	-19.841	-19.502	-19.163	-18.825	-18.486	-18.147	-17.808	-17.469	-17.131	-16.792	-16.453	-16.114	-15.775	-15.437	-15.098	-14.759	-14.42	-14.081	-13.743	-13.404	-13.065	-12.726	-12.387	-12.049
-31.202	-30.837	-30.472	-30.107	-29.742	-29.378	-29.013	-28.648	-28.283	-27.918	-27.553	-27.188	-26.823	-26.458	-26.093	-25.729	-25.364	-24.999	-24.634	-24.269	-23.904	-23.539	-23.174	-22.809	-22.445	-22.08	-21.715	-21.35	-20.985	-20.62	-20.255	-19.89	-19.525	-19.16	-18.796	-18.431	-18.066	-17.701	-17.336	-16.971	-16.606	-16.241	-15.876	-15.512	-15.147	-14.782	-14.417	-14.052	-13.687	-13.322
-28.228	-27.89	-27.552	-27.214	-26.876	-26.538	-26.2	-25.862	-25.524	-25.186	-24.848	-24.51	-24.172	-23.834	-23.496	-23.158	-22.82	-22.482	-22.144	-21.806	-21.468	-21.13	-20.792	-20.454	-20.116	-19.778	-19.44	-19.102	-18.764	-18.426	-18.088	-17.75	-17.412	-17.074	-16.736	-16.398	-16.06	-15.722	-15.383	-15.045	-14.707	-14.369	-14.031	-13.693	-13.355	-13.017	-12.679	-12.341	-12.003	-11.665
-31.276	-30.906	-30.536	-30.166	-29.795	-29.425	-29.055	-28.685	-28.315	-27.944	-27.574	-27.204	-26.834	-26.463	-26.093	-25.723	-25.353	-24.983	-24.612	-24.242	-23.872	-23.502	-23.131	-22.761	-22.391	-22.021	-21.651	-21.28	-20.91	-20.54	-20.17	-19.799	-19.429	-19.059	-18.689	-18.318	-17.948	-17.578	-17.208	-16.838	-16.467	-16.097	-15.727	-15.357	-14.986	-14.616	-14.246	-13.876	-13.506	-13.135
-34.049	-33.655	-33.261	-32.867	-32.473	-32.079	-31.686	-31.292	-30.898	-30.504	-30.11	-29.717	-29.323	-28.929	-28.535	-28.141	-27.747	-27.354	-26.96	-26.566	-26.172	-25.778	-25.385	-24.991	-24.597	-24.203	-23.809	-23.415	-23.022	-22.628	-22.234	-21.84	-21.446	-21.053	-20.659	-20.265	-19.871	-19.477	-19.083	-18.69	-18.296	-17.902	-17.508	-17.114	-16.721	-16.327	-15.933	-15.539	-15.145	-14.751
-34.224	-33.826	-33.428	-33.03	-32.632	-32.234	-31.836	-31.438	-31.04	-30.642	-30.244	-29.846	-29.448	-29.05	-28.652	-28.254	-27.856	-27.458	-27.06	-26.662	-26.264	-25.866	-25.468	-25.07	-24.672	-24.274	-23.876	-23.478	-23.08	-22.682	-22.284	-21.886	-21.488	-21.09	-20.692	-20.294	-19.896	-19.498	-19.1	-18.702	-18.304	-17.906	-17.508	-17.11	-16.712	-16.314	-15.916	-15.518	-15.12	-14.722
-29.679	-29.312	-28.945	-28.579	-28.212	-27.845	-27.478	-27.111	-26.744	-26.377	-26.01	-25.644	-25.277	-24.91	-24.543	-24.176	-23.809	-23.442	-23.076	-22.709	-22.342	-21.975	-21.608	-21.241	-20.874	-20.508	-20.141	-19.774	-19.407	-19.04	-18.673	-18.306	-17.939	-17.573	-17.206	-16.839	-16.472	-16.105	-15.738	-15.371	-15.005	-14.638	-14.271	-13.904	-13.537	-13.17	-12.803	-12.436	-12.07	-11.703
-52.131	-51.5	-50.869	-50.238	-49.606	-48.975	-48.344	-47.713	-47.082	-46.451	-45.819	-45.188	-44.557	-43.926	-43.295	-42.663	-42.032	-41.401	-40.77	-40.139	-39.508	-38.876	-38.245	-37.614	-36.983	-36.352	-35.72	-35.089	-34.458	-33.827	-33.196	-32.564	-31.933	-31.302	-30.671	-30.04	-29.409	-28.777	-28.146	-27.515	-26.884	-26.253	-25.621	-24.99	-24.359	-23.728	-23.097	-22.466	-21.834	-21.203
-33.966	-33.576	-33.186	-32.797	-32.407	-32.017	-31.628	-31.238	-30.848	-30.458	-30.069	-29.679	-29.289	-28.9	-28.51	-28.12	-27.731	-27.341	-26.951	-26.562	-26.172	-25.782	-25.392	-25.003	-24.613	-24.223	-23.834	-23.444	-23.054	-22.665	-22.275	-21.885	-21.495	-21.106	-20.716	-20.326	-19.937	-19.547	-19.157	-18.768	-18.378	-17.988	-17.598	-17.209	-16.819	-16.429	-16.04	-15.65	-15.26	-14.871
-33.483	-33.095	-32.708	-32.321	-31.934	-31.547	-31.159	-30.772	-30.385	-29.998	-29.61	-29.223	-28.836	-28.449	-28.062	-27.674	-27.287	-26.9	-26.513	-26.126	-25.738	-25.351	-24.964	-24.577	-24.19	-23.802	-23.415	-23.028	-22.641	-22.254	-21.866	-21.479	-21.092	-20.705	-20.318	-19.93	-19.543	-19.156	-18.769	-18.382	-17.994	-17.607	-17.22	-16.833	-16.446	-16.058	-15.671	-15.284	-14.897	-14.51
-32.558	-32.171	-31.785	-31.398	-31.011	-30.625	-30.238	-29.852	-29.465	-29.078	-28.692	-28.305	-27.918	-27.532	-27.145	-26.759	-26.372	-25.985	-25.599	-25.212	-24.825	-24.439	-24.052	-23.666	-23.279	-22.892	-22.506	-22.119	-21.732	-21.346	-20.959	-20.573	-20.186	-19.799	-19.413	-19.026	-18.639	-18.253	-17.866	-17.48	-17.093	-16.706	-16.32	-15.933	-15.546	-15.16	-14.773	-14.387	-14	-13.613
-26.838	-26.506	-26.173	-25.841	-25.509	-25.177	-24.845	-24.513	-24.181	-23.849	-23.517	-23.185	-22.852	-22.52	-22.188	-21.856	-21.524	-21.192	-20.86	-20.528	-20.196	-19.864	-19.531	-19.199	-18.867	-18.535	-18.203	-17.871	-17.539	-17.207	-16.875	-16.543	-16.21	-15.878	-15.546	-15.214	-14.882	-14.55	-14.218	-13.886	-13.554	-13.221	-12.889	-12.557	-12.225	-11.893	-11.561	-11.229	-10.897	-10.565
-35.04	-34.64	-34.24	-33.84	-33.44	-33.04	-32.64	-32.239	-31.839	-31.439	-31.039	-30.639	-30.239	-29.839	-29.439	-29.038	-28.638	-28.238	-27.838	-27.438	-27.038	-26.638	-26.237	-25.837	-25.437	-25.037	-24.637	-24.237	-23.837	-23.437	-23.036	-22.636	-22.236	-21.836	-21.436	-21.036	-20.636	-20.235	-19.835	-19.435	-19.035	-18.635	-18.235	-17.835	-17.435	-17.034	-16.634	-16.234	-15.834	-15.434
-64.825	-64.079	-63.333	-62.587	-61.841	-61.096	-60.35	-59.604	-58.858	-58.113	-57.367	-56.621	-55.875	-55.129	-54.384	-53.638	-52.892	-52.146	-51.401	-50.655	-49.909	-49.163	-48.417	-47.672	-46.926	-46.18	-45.434	-44.688	-43.943	-43.197	-42.451	-41.705	-40.96	-40.214	-39.468	-38.722	-37.976	-37.231	-36.485	-35.739	-34.993	-34.247	-33.502	-32.756	-32.01	-31.264	-30.519	-29.773	-29.027	-28.281
-30.136	-29.778	-29.419	-29.061	-28.703	-28.344	-27.986	-27.628	-27.269	-26.911	-26.553	-26.195	-25.836	-25.478	-25.12	-24.761	-24.403	-24.045	-23.686	-23.328	-22.97	-22.612	-22.253	-21.895	-21.537	-21.178	-20.82	-20.462	-20.103	-19.745	-19.387	-19.029	-18.67	-18.312	-17.954	-17.595	-17.237	-16.879	-16.521	-16.162	-15.804	-15.446	-15.087	-14.729	-14.371	-14.012	-13.654	-13.296	-12.938	-12.579
-26.047	-25.727	-25.406	-25.085	-24.764	-24.444	-24.123	-23.802	-23.481	-23.161	-22.84	-22.519	-22.198	-21.878	-21.557	-21.236	-20.915	-20.595	-20.274	-19.953	-19.632	-19.312	-18.991	-18.67	-18.349	-18.029	-17.708	-17.387	-17.066	-16.746	-16.425	-16.104	-15.783	-15.463	-15.142	-14.821	-14.5	-14.18	-13.859	-13.538	-13.217	-12.897	-12.576	-12.255	-11.934	-11.614	-11.293	-10.972	-10.651	-10.33
-37.157	-36.718	-36.279	-35.84	-35.401	-34.963	-34.524	-34.085	-33.646	-33.207	-32.768	-32.33	-31.891	-31.452	-31.013	-30.574	-30.135	-29.697	-29.258	-28.819	-28.38	-27.941	-27.502	-27.064	-26.625	-26.186	-25.747	-25.308	-24.87	-24.431	-23.992	-23.553	-23.114	-22.675	-22.237	-21.798	-21.359	-20.92	-20.481	-20.042	-19.604	-19.165	-18.726	-18.287	-17.848	-17.409	-16.971	-16.532	-16.093	-15.654
-32.088	-31.723	-31.359	-30.995	-30.631	-30.266	-29.902	-29.538	-29.174	-28.809	-28.445	-28.081	-27.716	-27.352	-26.988	-26.624	-26.259	-25.895	-25.531	-25.167	-24.802	-24.438	-24.074	-23.71	-23.345	-22.981	-22.617	-22.252	-21.888	-21.524	-21.16	-20.795	-20.431	-20.067	-19.703	-19.338	-18.974	-18.61	-18.246	-17.881	-17.517	-17.153	-16.789	-16.424	-16.06	-15.696	-15.331	-14.967	-14.603	-14.239
-34.11	-33.709	-33.308	-32.906	-32.505	-32.104	-31.702	-31.301	-30.9	-30.498	-30.097	-29.696	-29.294	-28.893	-28.492	-28.09	-27.689	-27.288	-26.886	-26.485	-26.084	-25.682	-25.281	-24.88	-24.478	-24.077	-23.676	-23.274	-22.873	-22.472	-22.07	-21.669	-21.268	-20.866	-20.465	-20.064	-19.662	-19.261	-18.86	-18.458	-18.057	-17.656	-17.254	-16.853	-16.452	-16.05	-15.649	-15.248	-14.846	-14.445
-31.603	-31.231	-30.859	-30.487	-30.115	-29.743	-29.371	-28.999	-28.627	-28.254	-27.882	-27.51	-27.138	-26.766	-26.394	-26.022	-25.65	-25.278	-24.906	-24.534	-24.162	-23.79	-23.418	-23.045	-22.673	-22.301	-21.929	-21.557	-21.185	-20.813	-20.441	-20.069	-19.697	-19.325	-18.953	-18.581	-18.209	-17.837	-17.464	-17.092	-16.72	-16.348	-15.976	-15.604	-15.232	-14.86	-14.488	-14.116	-13.744	-13.372
-30.244	-29.89	-29.535	-29.181	-28.827	-28.472	-28.118	-27.764	-27.409	-27.055	-26.701	-26.346	-25.992	-25.638	-25.283	-24.929	-24.575	-24.22	-23.866	-23.512	-23.157	-22.803	-22.449	-22.094	-21.74	-21.386	-21.031	-20.677	-20.323	-19.968	-19.614	-19.26	-18.905	-18.551	-18.197	-17.842	-17.488	-17.134	-16.779	-16.425	-16.071	-15.716	-15.362	-15.008	-14.653	-14.299	-13.945	-13.59	-13.236	-12.882
-34.617	-34.209	-33.801	-33.393	-32.984	-32.576	-32.168	-31.76	-31.352	-30.944	-30.535	-30.127	-29.719	-29.311	-28.903	-28.495	-28.086	-27.678	-27.27	-26.862	-26.454	-26.046	-25.637	-25.229	-24.821	-24.413	-24.005	-23.597	-23.188	-22.78	-22.372	-21.964	-21.556	-21.148	-20.739	-20.331	-19.923	-19.515	-19.107	-18.698	-18.29	-17.882	-17.474	-17.066	-16.658	-16.249	-15.841	-15.433	-15.025	-14.617
-35.106	-34.683	-34.26	-33.837	-33.414	-32.991	-32.568	-32.145	-31.723	-31.3	-30.877	-30.454	-30.031	-29.608	-29.185	-28.762	-28.339	-27.916	-27.493	-27.07	-26.647	-26.224	-25.801	-25.378	-24.955	-24.532	-24.109	-23.686	-23.263	-22.84	-22.418	-21.995	-21.572	-21.149	-20.726	-20.303	-19.88	-19.457	-19.034	-18.611	-18.188	-17.765	-17.342	-16.919	-16.496	-16.073	-15.65	-15.227	-14.804	-14.381
-31.596	-31.218	-30.841	-30.463	-30.085	-29.708	-29.33	-28.952	-28.574	-28.197	-27.819	-27.441	-27.064	-26.686	-26.308	-25.931	-25.553	-25.175	-24.797	-24.42	-24.042	-23.664	-23.287	-22.909	-22.531	-22.154	-21.776	-21.398	-21.02	-20.643	-20.265	-19.887	-19.51	-19.132	-18.754	-18.377	-17.999	-17.621	-17.243	-16.866	-16.488	-16.11	-15.733	-15.355	-14.977	-14.599	-14.222	-13.844	-13.466	-13.089
-30.598	-30.232	-29.866	-29.5	-29.134	-28.768	-28.402	-28.035	-27.669	-27.303	-26.937	-26.571	-26.205	-25.839	-25.473	-25.107	-24.741	-24.375	-24.008	-23.642	-23.276	-22.91	-22.544	-22.178	-21.812	-21.446	-21.08	-20.714	-20.347	-19.981	-19.615	-19.249	-18.883	-18.517	-18.151	-17.785	-17.419	-17.053	-16.686	-16.32	-15.954	-15.588	-15.222	-14.856	-14.49	-14.124	-13.758	-13.392	-13.025	-12.659
-36.794	-36.371	-35.947	-35.524	-35.101	-34.677	-34.254	-33.83	-33.407	-32.984	-32.56	-32.137	-31.714	-31.29	-30.867	-30.444	-30.02	-29.597	-29.174	-28.75	-28.327	-27.904	-27.48	-27.057	-26.633	-26.21	-25.787	-25.363	-24.94	-24.517	-24.093	-23.67	-23.247	-22.823	-22.4	-21.977	-21.553	-21.13	-20.707	-20.283	-19.86	-19.436	-19.013	-18.59	-18.166	-17.743	-17.32	-16.896	-16.473	-16.05
-65.539	-64.804	-64.07	-63.336	-62.602	-61.867	-61.133	-60.399	-59.664	-58.93	-58.196	-57.462	-56.727	-55.993	-55.259	-54.524	-53.79	-53.056	-52.322	-51.587	-50.853	-50.119	-49.384	-48.65	-47.916	-47.182	-46.447	-45.713	-44.979	-44.244	-43.51	-42.776	-42.042	-41.307	-40.573	-39.839	-39.104	-38.37	-37.636	-36.902	-36.167	-35.433	-34.699	-33.964	-33.23	-32.496	-31.762	-31.027	-30.293	-29.559
-30.038	-29.678	-29.319	-28.96	-28.601	-28.242	-27.882	-27.523	-27.164	-26.805	-26.445	-26.086	-25.727	-25.368	-25.009	-24.649	-24.29	-23.931	-23.572	-23.212	-22.853	-22.494	-22.135	-21.776	-21.416	-21.057	-20.698	-20.339	-19.98	-19.62	-19.261	-18.902	-18.543	-18.183	-17.824	-17.465	-17.106	-16.747	-16.387	-16.028	-15.669	-15.31	-14.95	-14.591	-14.232	-13.873	-13.514	-13.154	-12.795	-12.436
-29.398	-29.054	-28.711	-28.367	-28.023	-27.679	-27.335	-26.991	-26.647	-26.303	-25.959	-25.615	-25.272	-24.928	-24.584	-24.24	-23.896	-23.552	-23.208	-22.864	-22.52	-22.176	-21.833	-21.489	-21.145	-20.801	-20.457	-20.113	-19.769	-19.425	-19.081	-18.737	-18.394	-18.05	-17.706	-17.362	-17.018	-16.674	-16.33	-15.986	-15.642	-15.298	-14.955	-14.611	-14.267	-13.923	-13.579	-13.235	-12.891	-12.547
-28.35	-28.007	-27.663	-27.319	-26.975	-26.632	-26.288	-25.944	-25.601	-25.257	-24.913	-24.57	-24.226	-23.882	-23.539	-23.195	-22.851	-22.508	-22.164	-21.82	-21.477	-21.133	-20.789	-20.445	-20.102	-19.758	-19.414	-19.071	-18.727	-18.383	-18.04	-17.696	-17.352	-17.009	-16.665	-16.321	-15.978	-15.634	-15.29	-14.946	-14.603	-14.259	-13.915	-13.572	-13.228	-12.884	-12.541	-12.197	-11.853	-11.51
-33.445	-33.052	-32.659	-32.266	-31.873	-31.48	-31.087	-30.694	-30.301	-29.908	-29.514	-29.121	-28.728	-28.335	-27.942	-27.549	-27.156	-26.763	-26.37	-25.977	-25.584	-25.191	-24.798	-24.405	-24.012	-23.619	-23.226	-22.832	-22.439	-22.046	-21.653	-21.26	-20.867	-20.474	-20.081	-19.688	-19.295	-18.902	-18.509	-18.116	-17.723	-17.33	-16.937	-16.544	-16.151	-15.757	-15.364	-14.971	-14.578	-14.185
-42.002	-41.524	-41.046	-40.568	-40.091	-39.613	-39.135	-38.657	-38.179	-37.701	-37.223	-36.746	-36.268	-35.79	-35.312	-34.834	-34.356	-33.879	-33.401	-32.923	-32.445	-31.967	-31.489	-31.011	-30.534	-30.056	-29.578	-29.1	-28.622	-28.144	-27.667	-27.189	-26.711	-26.233	-25.755	-25.277	-24.799	-24.322	-23.844	-23.366	-22.888	-22.41	-21.932	-21.455	-20.977	-20.499	-20.021	-19.543	-19.065	-18.587
-31.744	-31.364	-30.983	-30.603	-30.222	-29.842	-29.461	-29.081	-28.7	-28.32	-27.939	-27.559	-27.178	-26.798	-26.418	-26.037	-25.657	-25.276	-24.896	-24.515	-24.135	-23.754	-23.374	-22.993	-22.613	-22.232	-21.852	-21.472	-21.091	-20.711	-20.33	-19.95	-19.569	-19.189	-18.808	-18.428	-18.047	-17.667	-17.286	-16.906	-16.525	-16.145	-15.765	-15.384	-15.004	-14.623	-14.243	-13.862	-13.482	-13.101
-32.553	-32.171	-31.788	-31.406	-31.024	-30.641	-30.259	-29.877	-29.494	-29.112	-28.73	-28.347	-27.965	-27.583	-27.2	-26.818	-26.436	-26.054	-25.671	-25.289	-24.907	-24.524	-24.142	-23.76	-23.377	-22.995	-22.613	-22.23	-21.848	-21.466	-21.083	-20.701	-20.319	-19.937	-19.554	-19.172	-18.79	-18.407	-18.025	-17.643	-17.26	-16.878	-16.496	-16.113	-15.731	-15.349	-14.966	-14.584	-14.202	-13.819
-29.952	-29.587	-29.221	-28.855	-28.49	-28.124	-27.759	-27.393	-27.028	-26.662	-26.296	-25.931	-25.565	-25.2	-24.834	-24.469	-24.103	-23.737	-23.372	-23.006	-22.641	-22.275	-21.91	-21.544	-21.178	-20.813	-20.447	-20.082	-19.716	-19.351	-18.985	-18.619	-18.254	-17.888	-17.523	-17.157	-16.791	-16.426	-16.06	-15.695	-15.329	-14.964	-14.598	-14.232	-13.867	-13.501	-13.136	-12.77	-12.405	-12.039
-41.252	-40.769	-40.285	-39.802	-39.319	-38.836	-38.353	-37.87	-37.387	-36.904	-36.42	-35.937	-35.454	-34.971	-34.488	-34.005	-33.522	-33.039	-32.555	-32.072	-31.589	-31.106	-30.623	-30.14	-29.657	-29.174	-28.69	-28.207	-27.724	-27.241	-26.758	-26.275	-25.792	-25.308	-24.825	-24.342	-23.859	-23.376	-22.893	-22.41	-21.927	-21.443	-20.96	-20.477	-19.994	-19.511	-19.028	-18.545	-18.062	-17.578
-44.759	-44.251	-43.744	-43.236	-42.729	-42.221	-41.714	-41.207	-40.699	-40.192	-39.684	-39.177	-38.669	-38.162	-37.654	-37.147	-36.64	-36.132	-35.625	-35.117	-34.61	-34.102	-33.595	-33.088	-32.58	-32.073	-31.565	-31.058	-30.55	-30.043	-29.535	-29.028	-28.521	-28.013	-27.506	-26.998	-26.491	-25.983	-25.476	-24.969	-24.461	-23.954	-23.446	-22.939	-22.431	-21.924	-21.416	-20.909	-20.402	-19.894
-33.564	-33.165	-32.765	-32.366	-31.966	-31.567	-31.167	-30.768	-30.368	-29.969	-29.569	-29.17	-28.77	-28.371	-27.971	-27.572	-27.172	-26.773	-26.373	-25.974	-25.575	-25.175	-24.776	-24.376	-23.977	-23.577	-23.178	-22.778	-22.379	-21.979	-21.58	-21.18	-20.781	-20.381	-19.982	-19.582	-19.183	-18.783	-18.384	-17.984	-17.585	-17.185	-16.786	-16.386	-15.987	-15.587	-15.188	-14.788	-14.389	-13.989
-34.825	-34.432	-34.039	-33.646	-33.252	-32.859	-32.466	-32.073	-31.68	-31.287	-30.894	-30.5	-30.107	-29.714	-29.321	-28.928	-28.535	-28.142	-27.748	-27.355	-26.962	-26.569	-26.176	-25.783	-25.39	-24.997	-24.603	-24.21	-23.817	-23.424	-23.031	-22.638	-22.245	-21.851	-21.458	-21.065	-20.672	-20.279	-19.886	-19.493	-19.099	-18.706	-18.313	-17.92	-17.527	-17.134	-16.741	-16.348	-15.954	-15.561
-30.421	-30.059	-29.697	-29.335	-28.973	-28.611	-28.249	-27.887	-27.525	-27.163	-26.801	-26.439	-26.077	-25.715	-25.353	-24.991	-24.629	-24.267	-23.905	-23.543	-23.181	-22.819	-22.457	-22.095	-21.733	-21.371	-21.009	-20.647	-20.285	-19.923	-19.561	-19.199	-18.837	-18.475	-18.113	-17.751	-17.389	-17.027	-16.665	-16.303	-15.941	-15.579	-15.217	-14.855	-14.493	-14.131	-13.769	-13.407	-13.045	-12.683
-37.619	-37.189	-36.76	-36.331	-35.901	-35.472	-35.042	-34.613	-34.184	-33.754	-33.325	-32.896	-32.466	-32.037	-31.607	-31.178	-30.749	-30.319	-29.89	-29.461	-29.031	-28.602	-28.172	-27.743	-27.314	-26.884	-26.455	-26.026	-25.596	-25.167	-24.738	-24.308	-23.879	-23.449	-23.02	-22.591	-22.161	-21.732	-21.303	-20.873	-20.444	-20.014	-19.585	-19.156	-18.726	-18.297	-17.868	-17.438	-17.009	-16.579
-38.796	-38.343	-37.89	-37.437	-36.984	-36.532	-36.079	-35.626	-35.173	-34.72	-34.267	-33.814	-33.361	-32.908	-32.455	-32.002	-31.549	-31.096	-30.643	-30.19	-29.737	-29.284	-28.831	-28.378	-27.925	-27.472	-27.019	-26.566	-26.114	-25.661	-25.208	-24.755	-24.302	-23.849	-23.396	-22.943	-22.49	-22.037	-21.584	-21.131	-20.678	-20.225	-19.772	-19.319	-18.866	-18.413	-17.96	-17.507	-17.054	-16.601
-31.984	-31.606	-31.228	-30.85	-30.473	-30.095	-29.717	-29.339	-28.961	-28.583	-28.205	-27.827	-27.45	-27.072	-26.694	-26.316	-25.938	-25.56	-25.182	-24.804	-24.427	-24.049	-23.671	-23.293	-22.915	-22.537	-22.159	-21.781	-21.403	-21.026	-20.648	-20.27	-19.892	-19.514	-19.136	-18.758	-18.38	-18.003	-17.625	-17.247	-16.869	-16.491	-16.113	-15.735	-15.357	-14.98	-14.602	-14.224	-13.846	-13.468
-32.627	-32.24	-31.854	-31.467	-31.08	-30.693	-30.307	-29.92	-29.533	-29.146	-28.759	-28.373	-27.986	-27.599	-27.212	-26.826	-26.439	-26.052	-25.665	-25.279	-24.892	-24.505	-24.118	-23.731	-23.345	-22.958	-22.571	-22.184	-21.798	-21.411	-21.024	-20.637	-20.251	-19.864	-19.477	-19.09	-18.703	-18.317	-17.93	-17.543	-17.156	-16.77	-16.383	-15.996	-15.609	-15.222	-14.836	-14.449	-14.062	-13.675
-28.556	-28.224	-27.892	-27.56	-27.228	-26.896	-26.564	-26.232	-25.9	-25.568	-25.236	-24.904	-24.572	-24.24	-23.908	-23.576	-23.244	-22.912	-22.58	-22.249	-21.917	-21.585	-21.253	-20.921	-20.589	-20.257	-19.925	-19.593	-19.261	-18.929	-18.597	-18.265	-17.933	-17.601	-17.269	-16.937	-16.605	-16.273	-15.941	-15.609	-15.277	-14.945	-14.613	-14.282	-13.95	-13.618	-13.286	-12.954	-12.622	-12.29
-32.084	-31.699	-31.314	-30.93	-30.545	-30.16	-29.775	-29.39	-29.006	-28.621	-28.236	-27.851	-27.466	-27.082	-26.697	-26.312	-25.927	-25.542	-25.158	-24.773	-24.388	-24.003	-23.618	-23.234	-22.849	-22.464	-22.079	-21.694	-21.31	-20.925	-20.54	-20.155	-19.77	-19.386	-19.001	-18.616	-18.231	-17.846	-17.462	-17.077	-16.692	-16.307	-15.922	-15.538	-15.153	-14.768	-14.383	-13.998	-13.614	-13.229
-27.355	-27.034	-26.712	-26.391	-26.069	-25.748	-25.426	-25.105	-24.783	-24.462	-24.14	-23.819	-23.497	-23.176	-22.854	-22.533	-22.211	-21.89	-21.568	-21.247	-20.925	-20.604	-20.282	-19.961	-19.639	-19.318	-18.996	-18.675	-18.353	-18.032	-17.71	-17.389	-17.067	-16.746	-16.424	-16.103	-15.781	-15.46	-15.138	-14.817	-14.495	-14.174	-13.852	-13.531	-13.209	-12.888	-12.566	-12.245	-11.923	-11.602
-31.906	-31.521	-31.137	-30.752	-30.367	-29.983	-29.598	-29.213	-28.829	-28.444	-28.059	-27.675	-27.29	-26.905	-26.521	-26.136	-25.751	-25.366	-24.982	-24.597	-24.212	-23.828	-23.443	-23.058	-22.674	-22.289	-21.904	-21.52	-21.135	-20.75	-20.366	-19.981	-19.596	-19.212	-18.827	-18.442	-18.058	-17.673	-17.288	-16.904	-16.519	-16.134	-15.749	-15.365	-14.98	-14.595	-14.211	-13.826	-13.441	-13.057
-32.498	-32.118	-31.739	-31.359	-30.979	-30.599	-30.22	-29.84	-29.46	-29.081	-28.701	-28.321	-27.942	-27.562	-27.182	-26.803	-26.423	-26.043	-25.664	-25.284	-24.904	-24.525	-24.145	-23.765	-23.385	-23.006	-22.626	-22.246	-21.867	-21.487	-21.107	-20.728	-20.348	-19.968	-19.589	-19.209	-18.829	-18.45	-18.07	-17.69	-17.31	-16.931	-16.551	-16.171	-15.792	-15.412	-15.032	-14.653	-14.273	-13.893
-38.755	-38.306	-37.857	-37.407	-36.958	-36.509	-36.06	-35.61	-35.161	-34.712	-34.263	-33.813	-33.364	-32.915	-32.466	-32.017	-31.567	-31.118	-30.669	-30.22	-29.77	-29.321	-28.872	-28.423	-27.973	-27.524	-27.075	-26.626	-26.177	-25.727	-25.278	-24.829	-24.38	-23.93	-23.481	-23.032	-22.583	-22.134	-21.684	-21.235	-20.786	-20.337	-19.887	-19.438	-18.989	-18.54	-18.09	-17.641	-17.192	-16.743
-37.112	-36.69	-36.268	-35.846	-35.424	-35.002	-34.58	-34.158	-33.736	-33.314	-32.892	-32.47	-32.048	-31.626	-31.204	-30.782	-30.36	-29.938	-29.516	-29.094	-28.672	-28.25	-27.828	-27.406	-26.984	-26.562	-26.14	-25.718	-25.296	-24.874	-24.452	-24.03	-23.608	-23.186	-22.764	-22.342	-21.92	-21.498	-21.076	-20.654	-20.232	-19.81	-19.388	-18.966	-18.544	-18.122	-17.7	-17.279	-16.857	-16.435
-32.81	-32.419	-32.028	-31.637	-31.247	-30.856	-30.465	-30.074	-29.683	-29.292	-28.901	-28.51	-28.119	-27.728	-27.337	-26.947	-26.556	-26.165	-25.774	-25.383	-24.992	-24.601	-24.21	-23.819	-23.428	-23.037	-22.646	-22.256	-21.865	-21.474	-21.083	-20.692	-20.301	-19.91	-19.519	-19.128	-18.737	-18.346	-17.955	-17.565	-17.174	-16.783	-16.392	-16.001	-15.61	-15.219	-14.828	-14.437	-14.046	-13.655
-35.777	-35.365	-34.954	-34.542	-34.13	-33.718	-33.306	-32.895	-32.483	-32.071	-31.659	-31.247	-30.836	-30.424	-30.012	-29.6	-29.189	-28.777	-28.365	-27.953	-27.541	-27.13	-26.718	-26.306	-25.894	-25.483	-25.071	-24.659	-24.247	-23.835	-23.424	-23.012	-22.6	-22.188	-21.776	-21.365	-20.953	-20.541	-20.129	-19.718	-19.306	-18.894	-18.482	-18.07	-17.659	-17.247	-16.835	-16.423	-16.012	-15.6
-29.533	-29.175	-28.817	-28.459	-28.1	-27.742	-27.384	-27.026	-26.667	-26.309	-25.951	-25.593	-25.235	-24.876	-24.518	-24.16	-23.802	-23.443	-23.085	-22.727	-22.369	-22.011	-21.652	-21.294	-20.936	-20.578	-20.219	-19.861	-19.503	-19.145	-18.786	-18.428	-18.07	-17.712	-17.354	-16.995	-16.637	-16.279	-15.921	-15.562	-15.204	-14.846	-14.488	-14.13	-13.771	-13.413	-13.055	-12.697	-12.338	-11.98
-49.014	-48.448	-47.883	-47.317	-46.751	-46.186	-45.62	-45.054	-44.488	-43.923	-43.357	-42.791	-42.226	-41.66	-41.094	-40.529	-39.963	-39.397	-38.832	-38.266	-37.7	-37.135	-36.569	-36.003	-35.437	-34.872	-34.306	-33.74	-33.175	-32.609	-32.043	-31.478	-30.912	-30.346	-29.781	-29.215	-28.649	-28.084	-27.518	-26.952	-26.386	-25.821	-25.255	-24.689	-24.124	-23.558	-22.992	-22.427	-21.861	-21.295
-39.6	-39.15	-38.7	-38.25	-37.8	-37.35	-36.9	-36.449	-35.999	-35.549	-35.099	-34.649	-34.199	-33.748	-33.298	-32.848	-32.398	-31.948	-31.498	-31.048	-30.597	-30.147	-29.697	-29.247	-28.797	-28.347	-27.897	-27.446	-26.996	-26.546	-26.096	-25.646	-25.196	-24.746	-24.295	-23.845	-23.395	-22.945	-22.495	-22.045	-21.595	-21.144	-20.694	-20.244	-19.794	-19.344	-18.894	-18.444	-17.993	-17.543
-41.531	-41.049	-40.567	-40.086	-39.604	-39.122	-38.64	-38.158	-37.676	-37.194	-36.712	-36.23	-35.749	-35.267	-34.785	-34.303	-33.821	-33.339	-32.857	-32.375	-31.893	-31.411	-30.93	-30.448	-29.966	-29.484	-29.002	-28.52	-28.038	-27.556	-27.074	-26.593	-26.111	-25.629	-25.147	-24.665	-24.183	-23.701	-23.219	-22.737	-22.255	-21.774	-21.292	-20.81	-20.328	-19.846	-19.364	-18.882	-18.4	-17.918
-37.936	-37.501	-37.066	-36.631	-36.197	-35.762	-35.327	-34.892	-34.457	-34.023	-33.588	-33.153	-32.718	-32.284	-31.849	-31.414	-30.979	-30.545	-30.11	-29.675	-29.24	-28.806	-28.371	-27.936	-27.501	-27.067	-26.632	-26.197	-25.762	-25.328	-24.893	-24.458	-24.023	-23.589	-23.154	-22.719	-22.284	-21.85	-21.415	-20.98	-20.545	-20.111	-19.676	-19.241	-18.806	-18.372	-17.937	-17.502	-17.067	-16.632
-54.144	-53.531	-52.918	-52.306	-51.693	-51.08	-50.467	-49.854	-49.241	-48.629	-48.016	-47.403	-46.79	-46.177	-45.564	-44.952	-44.339	-43.726	-43.113	-42.5	-41.888	-41.275	-40.662	-40.049	-39.436	-38.823	-38.211	-37.598	-36.985	-36.372	-35.759	-35.146	-34.534	-33.921	-33.308	-32.695	-32.082	-31.469	-30.857	-30.244	-29.631	-29.018	-28.405	-27.792	-27.18	-26.567	-25.954	-25.341	-24.728	-24.115
-38.937	-38.49	-38.042	-37.594	-37.147	-36.699	-36.251	-35.804	-35.356	-34.909	-34.461	-34.013	-33.566	-33.118	-32.671	-32.223	-31.775	-31.328	-30.88	-30.432	-29.985	-29.537	-29.09	-28.642	-28.194	-27.747	-27.299	-26.852	-26.404	-25.956	-25.509	-25.061	-24.613	-24.166	-23.718	-23.271	-22.823	-22.375	-21.928	-21.48	-21.032	-20.585	-20.137	-19.69	-19.242	-18.794	-18.347	-17.899	-17.452	-17.004
-42.322	-41.842	-41.361	-40.881	-40.4	-39.92	-39.44	-38.959	-38.479	-37.998	-37.518	-37.038	-36.557	-36.077	-35.596	-35.116	-34.636	-34.155	-33.675	-33.194	-32.714	-32.234	-31.753	-31.273	-30.792	-30.312	-29.832	-29.351	-28.871	-28.39	-27.91	-27.43	-26.949	-26.469	-25.988	-25.508	-25.028	-24.547	-24.067	-23.586	-23.106	-22.626	-22.145	-21.665	-21.184	-20.704	-20.224	-19.743	-19.263	-18.782
-32.353	-31.982	-31.61	-31.239	-30.867	-30.496	-30.124	-29.753	-29.381	-29.009	-28.638	-28.266	-27.895	-27.523	-27.152	-26.78	-26.409	-26.037	-25.666	-25.294	-24.922	-24.551	-24.179	-23.808	-23.436	-23.065	-22.693	-22.322	-21.95	-21.579	-21.207	-20.835	-20.464	-20.092	-19.721	-19.349	-18.978	-18.606	-18.235	-17.863	-17.492	-17.12	-16.748	-16.377	-16.005	-15.634	-15.262	-14.891	-14.519	-14.148
-27.032	-26.702	-26.371	-26.04	-25.71	-25.379	-25.049	-24.718	-24.387	-24.057	-23.726	-23.396	-23.065	-22.735	-22.404	-22.073	-21.743	-21.412	-21.082	-20.751	-20.42	-20.09	-19.759	-19.429	-19.098	-18.767	-18.437	-18.106	-17.776	-17.445	-17.115	-16.784	-16.453	-16.123	-15.792	-15.462	-15.131	-14.8	-14.47	-14.139	-13.809	-13.478	-13.148	-12.817	-12.486	-12.156	-11.825	-11.495	-11.164	-10.833
-44.921	-44.401	-43.881	-43.361	-42.841	-42.321	-41.801	-41.281	-40.762	-40.242	-39.722	-39.202	-38.682	-38.162	-37.642	-37.122	-36.602	-36.082	-35.563	-35.043	-34.523	-34.003	-33.483	-32.963	-32.443	-31.923	-31.403	-30.883	-30.364	-29.844	-29.324	-28.804	-28.284	-27.764	-27.244	-26.724	-26.204	-25.684	-25.165	-24.645	-24.125	-23.605	-23.085	-22.565	-22.045	-21.525	-21.005	-20.485	-19.965	-19.446
-34.911	-34.507	-34.103	-33.699	-33.294	-32.89	-32.486	-32.082	-31.677	-31.273	-30.869	-30.465	-30.061	-29.656	-29.252	-28.848	-28.444	-28.04	-27.635	-27.231	-26.827	-26.423	-26.018	-25.614	-25.21	-24.806	-24.402	-23.997	-23.593	-23.189	-22.785	-22.381	-21.976	-21.572	-21.168	-20.764	-20.359	-19.955	-19.551	-19.147	-18.743	-18.338	-17.934	-17.53	-17.126	-16.721	-16.317	-15.913	-15.509	-15.105
-61.569	-60.872	-60.174	-59.477	-58.779	-58.082	-57.385	-56.687	-55.99	-55.293	-54.595	-53.898	-53.2	-52.503	-51.806	-51.108	-50.411	-49.714	-49.016	-48.319	-47.621	-46.924	-46.227	-45.529	-44.832	-44.135	-43.437	-42.74	-42.042	-41.345	-40.648	-39.95	-39.253	-38.556	-37.858	-37.161	-36.463	-35.766	-35.069	-34.371	-33.674	-32.977	-32.279	-31.582	-30.885	-30.187	-29.49	-28.792	-28.095	-27.398
-41.775	-41.289	-40.802	-40.315	-39.829	-39.342	-38.855	-38.369	-37.882	-37.396	-36.909	-36.422	-35.936	-35.449	-34.962	-34.476	-33.989	-33.503	-33.016	-32.529	-32.043	-31.556	-31.07	-30.583	-30.096	-29.61	-29.123	-28.636	-28.15	-27.663	-27.177	-26.69	-26.203	-25.717	-25.23	-24.743	-24.257	-23.77	-23.284	-22.797	-22.31	-21.824	-21.337	-20.851	-20.364	-19.877	-19.391	-18.904	-18.417	-17.931
-36.813	-36.385	-35.957	-35.529	-35.102	-34.674	-34.246	-33.818	-33.39	-32.962	-32.534	-32.106	-31.678	-31.25	-30.822	-30.394	-29.966	-29.538	-29.111	-28.683	-28.255	-27.827	-27.399	-26.971	-26.543	-26.115	-25.687	-25.259	-24.831	-24.403	-23.975	-23.547	-23.12	-22.692	-22.264	-21.836	-21.408	-20.98	-20.552	-20.124	-19.696	-19.268	-18.84	-18.412	-17.984	-17.557	-17.129	-16.701	-16.273	-15.845
-38.761	-38.318	-37.875	-37.432	-36.989	-36.545	-36.102	-35.659	-35.216	-34.772	-34.329	-33.886	-33.443	-32.999	-32.556	-32.113	-31.67	-31.227	-30.783	-30.34	-29.897	-29.454	-29.01	-28.567	-28.124	-27.681	-27.238	-26.794	-26.351	-25.908	-25.465	-25.021	-24.578	-24.135	-23.692	-23.249	-22.805	-22.362	-21.919	-21.476	-21.032	-20.589	-20.146	-19.703	-19.26	-18.816	-18.373	-17.93	-17.487	-17.043
-31.915	-31.527	-31.139	-30.752	-30.364	-29.976	-29.588	-29.201	-28.813	-28.425	-28.038	-27.65	-27.262	-26.875	-26.487	-26.099	-25.712	-25.324	-24.936	-24.548	-24.161	-23.773	-23.385	-22.998	-22.61	-22.222	-21.835	-21.447	-21.059	-20.672	-20.284	-19.896	-19.508	-19.121	-18.733	-18.345	-17.958	-17.57	-17.182	-16.795	-16.407	-16.019	-15.631	-15.244	-14.856	-14.468	-14.081	-13.693	-13.305	-12.918
-27.149	-26.822	-26.495	-26.168	-25.84	-25.513	-25.186	-24.859	-24.532	-24.205	-23.877	-23.55	-23.223	-22.896	-22.569	-22.242	-21.915	-21.587	-21.26	-20.933	-20.606	-20.279	-19.952	-19.625	-19.297	-18.97	-18.643	-18.316	-17.989	-17.662	-17.334	-17.007	-16.68	-16.353	-16.026	-15.699	-15.372	-15.044	-14.717	-14.39	-14.063	-13.736	-13.409	-13.081	-12.754	-12.427	-12.1	-11.773	-11.446	-11.119
-33.031	-32.643	-32.255	-31.866	-31.478	-31.09	-30.702	-30.314	-29.925	-29.537	-29.149	-28.761	-28.373	-27.985	-27.596	-27.208	-26.82	-26.432	-26.044	-25.655	-25.267	-24.879	-24.491	-24.103	-23.715	-23.326	-22.938	-22.55	-22.162	-21.774	-21.386	-20.997	-20.609	-20.221	-19.833	-19.445	-19.056	-18.668	-18.28	-17.892	-17.504	-17.116	-16.727	-16.339	-15.951	-15.563	-15.175	-14.787	-14.398	-14.01
-39.422	-38.948	-38.475	-38.001	-37.527	-37.054	-36.58	-36.107	-35.633	-35.16	-34.686	-34.212	-33.739	-33.265	-32.792	-32.318	-31.845	-31.371	-30.897	-30.424	-29.95	-29.477	-29.003	-28.53	-28.056	-27.582	-27.109	-26.635	-26.162	-25.688	-25.215	-24.741	-24.268	-23.794	-23.32	-22.847	-22.373	-21.9	-21.426	-20.953	-20.479	-20.005	-19.532	-19.058	-18.585	-18.111	-17.638	-17.164	-16.69	-16.217
-30.621	-30.257	-29.893	-29.528	-29.164	-28.8	-28.436	-28.072	-27.707	-27.343	-26.979	-26.615	-26.251	-25.886	-25.522	-25.158	-24.794	-24.429	-24.065	-23.701	-23.337	-22.973	-22.608	-22.244	-21.88	-21.516	-21.151	-20.787	-20.423	-20.059	-19.695	-19.33	-18.966	-18.602	-18.238	-17.874	-17.509	-17.145	-16.781	-16.417	-16.052	-15.688	-15.324	-14.96	-14.596	-14.231	-13.867	-13.503	-13.139	-12.775
-35.21	-34.801	-34.392	-33.983	-33.575	-33.166	-32.757	-32.348	-31.939	-31.53	-31.121	-30.712	-30.303	-29.894	-29.485	-29.076	-28.668	-28.259	-27.85	-27.441	-27.032	-26.623	-26.214	-25.805	-25.396	-24.987	-24.578	-24.169	-23.761	-23.352	-22.943	-22.534	-22.125	-21.716	-21.307	-20.898	-20.489	-20.08	-19.671	-19.263	-18.854	-18.445	-18.036	-17.627	-17.218	-16.809	-16.4	-15.991	-15.582	-15.173
-32.903	-32.508	-32.113	-31.719	-31.324	-30.929	-30.534	-30.139	-29.744	-29.349	-28.954	-28.559	-28.165	-27.77	-27.375	-26.98	-26.585	-26.19	-25.795	-25.4	-25.005	-24.611	-24.216	-23.821	-23.426	-23.031	-22.636	-22.241	-21.846	-21.451	-21.057	-20.662	-20.267	-19.872	-19.477	-19.082	-18.687	-18.292	-17.897	-17.503	-17.108	-16.713	-16.318	-15.923	-15.528	-15.133	-14.738	-14.343	-13.949	-13.554
-26.804	-26.478	-26.153	-25.828	-25.503	-25.178	-24.853	-24.527	-24.202	-23.877	-23.552	-23.227	-22.901	-22.576	-22.251	-21.926	-21.601	-21.276	-20.95	-20.625	-20.3	-19.975	-19.65	-19.325	-18.999	-18.674	-18.349	-18.024	-17.699	-17.373	-17.048	-16.723	-16.398	-16.073	-15.748	-15.422	-15.097	-14.772	-14.447	-14.122	-13.796	-13.471	-13.146	-12.821	-12.496	-12.171	-11.845	-11.52	-11.195	-10.87
-45.78	-45.238	-44.697	-44.155	-43.614	-43.072	-42.531	-41.99	-41.448	-40.907	-40.365	-39.824	-39.282	-38.741	-38.2	-37.658	-37.117	-36.575	-36.034	-35.492	-34.951	-34.409	-33.868	-33.327	-32.785	-32.244	-31.702	-31.161	-30.619	-30.078	-29.537	-28.995	-28.454	-27.912	-27.371	-26.829	-26.288	-25.747	-25.205	-24.664	-24.122	-23.581	-23.039	-22.498	-21.956	-21.415	-20.874	-20.332	-19.791	-19.249
-29.48	-29.13	-28.78	-28.43	-28.08	-27.729	-27.379	-27.029	-26.679	-26.329	-25.979	-25.629	-25.278	-24.928	-24.578	-24.228	-23.878	-23.528	-23.178	-22.827	-22.477	-22.127	-21.777	-21.427	-21.077	-20.727	-20.376	-20.026	-19.676	-19.326	-18.976	-18.626	-18.276	-17.925	-17.575	-17.225	-16.875	-16.525	-16.175	-15.825	-15.474	-15.124	-14.774	-14.424	-14.074	-13.724	-13.373	-13.023	-12.673	-12.323
-31.599	-31.227	-30.854	-30.481	-30.108	-29.735	-29.362	-28.99	-28.617	-28.244	-27.871	-27.498	-27.125	-26.753	-26.38	-26.007	-25.634	-25.261	-24.888	-24.516	-24.143	-23.77	-23.397	-23.024	-22.651	-22.279	-21.906	-21.533	-21.16	-20.787	-20.414	-20.042	-19.669	-19.296	-18.923	-18.55	-18.177	-17.805	-17.432	-17.059	-16.686	-16.313	-15.94	-15.567	-15.195	-14.822	-14.449	-14.076	-13.703	-13.33
-34.3	-33.873	-33.445	-33.018	-32.59	-32.162	-31.735	-31.307	-30.879	-30.452	-30.024	-29.597	-29.169	-28.741	-28.314	-27.886	-27.459	-27.031	-26.603	-26.176	-25.748	-25.32	-24.893	-24.465	-24.038	-23.61	-23.182	-22.755	-22.327	-21.899	-21.472	-21.044	-20.617	-20.189	-19.761	-19.334	-18.906	-18.478	-18.051	-17.623	-17.196	-16.768	-16.34	-15.913	-15.485	-15.058	-14.63	-14.202	-13.775	-13.347
-40.556	-40.089	-39.622	-39.154	-38.687	-38.219	-37.752	-37.285	-36.817	-36.35	-35.883	-35.415	-34.948	-34.481	-34.013	-33.546	-33.079	-32.611	-32.144	-31.677	-31.209	-30.742	-30.274	-29.807	-29.34	-28.872	-28.405	-27.938	-27.47	-27.003	-26.536	-26.068	-25.601	-25.134	-24.666	-24.199	-23.732	-23.264	-22.797	-22.329	-21.862	-21.395	-20.927	-20.46	-19.993	-19.525	-19.058	-18.591	-18.123	-17.656
-28.053	-27.721	-27.389	-27.057	-26.724	-26.392	-26.06	-25.728	-25.396	-25.064	-24.732	-24.4	-24.068	-23.736	-23.404	-23.072	-22.74	-22.408	-22.076	-21.743	-21.411	-21.079	-20.747	-20.415	-20.083	-19.751	-19.419	-19.087	-18.755	-18.423	-18.091	-17.759	-17.427	-17.094	-16.762	-16.43	-16.098	-15.766	-15.434	-15.102	-14.77	-14.438	-14.106	-13.774	-13.442	-13.11	-12.778	-12.445	-12.113	-11.781
-36.82	-36.399	-35.978	-35.558	-35.137	-34.716	-34.295	-33.874	-33.453	-33.033	-32.612	-32.191	-31.77	-31.349	-30.928	-30.507	-30.087	-29.666	-29.245	-28.824	-28.403	-27.982	-27.562	-27.141	-26.72	-26.299	-25.878	-25.457	-25.037	-24.616	-24.195	-23.774	-23.353	-22.932	-22.512	-22.091	-21.67	-21.249	-20.828	-20.407	-19.986	-19.566	-19.145	-18.724	-18.303	-17.882	-17.461	-17.041	-16.62	-16.199
-34.263	-33.863	-33.463	-33.063	-32.663	-32.262	-31.862	-31.462	-31.062	-30.661	-30.261	-29.861	-29.461	-29.061	-28.66	-28.26	-27.86	-27.46	-27.059	-26.659	-26.259	-25.859	-25.459	-25.058	-24.658	-24.258	-23.858	-23.458	-23.057	-22.657	-22.257	-21.857	-21.456	-21.056	-20.656	-20.256	-19.856	-19.455	-19.055	-18.655	-18.255	-17.855	-17.454	-17.054	-16.654	-16.254	-15.853	-15.453	-15.053	-14.653
-30.394	-30.031	-29.668	-29.306	-28.943	-28.58	-28.218	-27.855	-27.492	-27.129	-26.767	-26.404	-26.041	-25.678	-25.316	-24.953	-24.59	-24.228	-23.865	-23.502	-23.139	-22.777	-22.414	-22.051	-21.689	-21.326	-20.963	-20.6	-20.238	-19.875	-19.512	-19.15	-18.787	-18.424	-18.061	-17.699	-17.336	-16.973	-16.611	-16.248	-15.885	-15.522	-15.16	-14.797	-14.434	-14.072	-13.709	-13.346	-12.983	-12.621
-43.484	-42.979	-42.475	-41.97	-41.465	-40.96	-40.455	-39.951	-39.446	-38.941	-38.436	-37.931	-37.427	-36.922	-36.417	-35.912	-35.407	-34.903	-34.398	-33.893	-33.388	-32.884	-32.379	-31.874	-31.369	-30.864	-30.36	-29.855	-29.35	-28.845	-28.34	-27.836	-27.331	-26.826	-26.321	-25.816	-25.312	-24.807	-24.302	-23.797	-23.292	-22.788	-22.283	-21.778	-21.273	-20.768	-20.264	-19.759	-19.254	-18.749
-30.813	-30.454	-30.095	-29.736	-29.377	-29.018	-28.659	-28.3	-27.941	-27.582	-27.223	-26.864	-26.505	-26.146	-25.787	-25.428	-25.069	-24.71	-24.351	-23.992	-23.633	-23.274	-22.915	-22.556	-22.197	-21.838	-21.479	-21.12	-20.761	-20.402	-20.043	-19.684	-19.325	-18.966	-18.607	-18.248	-17.889	-17.53	-17.171	-16.812	-16.453	-16.094	-15.735	-15.376	-15.017	-14.658	-14.299	-13.941	-13.582	-13.223
-29.64	-29.295	-28.951	-28.607	-28.263	-27.918	-27.574	-27.23	-26.886	-26.541	-26.197	-25.853	-25.509	-25.164	-24.82	-24.476	-24.132	-23.787	-23.443	-23.099	-22.755	-22.41	-22.066	-21.722	-21.378	-21.033	-20.689	-20.345	-20.001	-19.656	-19.312	-18.968	-18.624	-18.279	-17.935	-17.591	-17.247	-16.902	-16.558	-16.214	-15.87	-15.525	-15.181	-14.837	-14.493	-14.148	-13.804	-13.46	-13.116	-12.771
-32.082	-31.694	-31.305	-30.917	-30.528	-30.14	-29.751	-29.362	-28.974	-28.585	-28.197	-27.808	-27.42	-27.031	-26.643	-26.254	-25.865	-25.477	-25.088	-24.7	-24.311	-23.923	-23.534	-23.146	-22.757	-22.369	-21.98	-21.591	-21.203	-20.814	-20.426	-20.037	-19.649	-19.26	-18.872	-18.483	-18.094	-17.706	-17.317	-16.929	-16.54	-16.152	-15.763	-15.375	-14.986	-14.597	-14.209	-13.82	-13.432	-13.043
-24.255	-23.948	-23.641	-23.335	-23.028	-22.721	-22.414	-22.107	-21.801	-21.494	-21.187	-20.88	-20.573	-20.267	-19.96	-19.653	-19.346	-19.039	-18.733	-18.426	-18.119	-17.812	-17.506	-17.199	-16.892	-16.585	-16.278	-15.972	-15.665	-15.358	-15.051	-14.744	-14.438	-14.131	-13.824	-13.517	-13.21	-12.904	-12.597	-12.29	-11.983	-11.676	-11.37	-11.063	-10.756	-10.449	-10.142	-9.8357	-9.5289	-9.2221
-38.936	-38.505	-38.074	-37.643	-37.212	-36.782	-36.351	-35.92	-35.489	-35.058	-34.627	-34.196	-33.765	-33.334	-32.903	-32.472	-32.042	-31.611	-31.18	-30.749	-30.318	-29.887	-29.456	-29.025	-28.594	-28.163	-27.733	-27.302	-26.871	-26.44	-26.009	-25.578	-25.147	-24.716	-24.285	-23.854	-23.423	-22.993	-22.562	-22.131	-21.7	-21.269	-20.838	-20.407	-19.976	-19.545	-19.114	-18.684	-18.253	-17.822
-30.606	-30.244	-29.882	-29.519	-29.157	-28.795	-28.433	-28.07	-27.708	-27.346	-26.984	-26.621	-26.259	-25.897	-25.535	-25.172	-24.81	-24.448	-24.086	-23.723	-23.361	-22.999	-22.637	-22.274	-21.912	-21.55	-21.188	-20.825	-20.463	-20.101	-19.739	-19.376	-19.014	-18.652	-18.29	-17.927	-17.565	-17.203	-16.841	-16.479	-16.116	-15.754	-15.392	-15.03	-14.667	-14.305	-13.943	-13.581	-13.218	-12.856
-40.479	-40.026	-39.574	-39.122	-38.669	-38.217	-37.765	-37.312	-36.86	-36.407	-35.955	-35.503	-35.05	-34.598	-34.145	-33.693	-33.241	-32.788	-32.336	-31.883	-31.431	-30.979	-30.526	-30.074	-29.622	-29.169	-28.717	-28.264	-27.812	-27.36	-26.907	-26.455	-26.002	-25.55	-25.098	-24.645	-24.193	-23.74	-23.288	-22.836	-22.383	-21.931	-21.478	-21.026	-20.574	-20.121	-19.669	-19.217	-18.764	-18.312
-40.634	-40.171	-39.709	-39.246	-38.783	-38.321	-37.858	-37.396	-36.933	-36.471	-36.008	-35.546	-35.083	-34.62	-34.158	-33.695	-33.233	-32.77	-32.308	-31.845	-31.383	-30.92	-30.458	-29.995	-29.532	-29.07	-28.607	-28.145	-27.682	-27.22	-26.757	-26.295	-25.832	-25.369	-24.907	-24.444	-23.982	-23.519	-23.057	-22.594	-22.132	-21.669	-21.206	-20.744	-20.281	-19.819	-19.356	-18.894	-18.431	-17.969
-33.53	-33.143	-32.757	-32.37	-31.983	-31.597	-31.21	-30.824	-30.437	-30.05	-29.664	-29.277	-28.891	-28.504	-28.117	-27.731	-27.344	-26.958	-26.571	-26.184	-25.798	-25.411	-25.025	-24.638	-24.251	-23.865	-23.478	-23.092	-22.705	-22.319	-21.932	-21.545	-21.159	-20.772	-20.386	-19.999	-19.612	-19.226	-18.839	-18.453	-18.066	-17.679	-17.293	-16.906	-16.52	-16.133	-15.746	-15.36	-14.973	-14.587
-30.343	-29.972	-29.601	-29.23	-28.86	-28.489	-28.118	-27.747	-27.377	-27.006	-26.635	-26.264	-25.894	-25.523	-25.152	-24.781	-24.411	-24.04	-23.669	-23.298	-22.928	-22.557	-22.186	-21.815	-21.445	-21.074	-20.703	-20.332	-19.962	-19.591	-19.22	-18.849	-18.479	-18.108	-17.737	-17.366	-16.996	-16.625	-16.254	-15.883	-15.513	-15.142	-14.771	-14.401	-14.03	-13.659	-13.288	-12.918	-12.547	-12.176
-32.437	-32.057	-31.678	-31.298	-30.918	-30.538	-30.158	-29.779	-29.399	-29.019	-28.639	-28.259	-27.88	-27.5	-27.12	-26.74	-26.36	-25.981	-25.601	-25.221	-24.841	-24.461	-24.082	-23.702	-23.322	-22.942	-22.562	-22.183	-21.803	-21.423	-21.043	-20.663	-20.284	-19.904	-19.524	-19.144	-18.764	-18.385	-18.005	-17.625	-17.245	-16.865	-16.485	-16.106	-15.726	-15.346	-14.966	-14.586	-14.207	-13.827
-37.731	-37.298	-36.864	-36.43	-35.996	-35.562	-35.128	-34.694	-34.26	-33.826	-33.392	-32.958	-32.524	-32.091	-31.657	-31.223	-30.789	-30.355	-29.921	-29.487	-29.053	-28.619	-28.185	-27.751	-27.317	-26.883	-26.45	-26.016	-25.582	-25.148	-24.714	-24.28	-23.846	-23.412	-22.978	-22.544	-22.11	-21.676	-21.243	-20.809	-20.375	-19.941	-19.507	-19.073	-18.639	-18.205	-17.771	-17.337	-16.903	-16.469
-52.438	-51.827	-51.217	-50.606	-49.995	-49.385	-48.774	-48.163	-47.552	-46.942	-46.331	-45.72	-45.11	-44.499	-43.888	-43.278	-42.667	-42.056	-41.445	-40.835	-40.224	-39.613	-39.003	-38.392	-37.781	-37.171	-36.56	-35.949	-35.338	-34.728	-34.117	-33.506	-32.896	-32.285	-31.674	-31.064	-30.453	-29.842	-29.231	-28.621	-28.01	-27.399	-26.789	-26.178	-25.567	-24.957	-24.346	-23.735	-23.124	-22.514
-36.018	-35.592	-35.165	-34.738	-34.311	-33.885	-33.458	-33.031	-32.605	-32.178	-31.751	-31.324	-30.898	-30.471	-30.044	-29.617	-29.191	-28.764	-28.337	-27.91	-27.484	-27.057	-26.63	-26.204	-25.777	-25.35	-24.923	-24.497	-24.07	-23.643	-23.216	-22.79	-22.363	-21.936	-21.509	-21.083	-20.656	-20.229	-19.803	-19.376	-18.949	-18.522	-18.096	-17.669	-17.242	-16.815	-16.389	-15.962	-15.535	-15.108
-35.713	-35.287	-34.862	-34.436	-34.01	-33.585	-33.159	-32.733	-32.307	-31.882	-31.456	-31.03	-30.604	-30.179	-29.753	-29.327	-28.901	-28.476	-28.05	-27.624	-27.199	-26.773	-26.347	-25.921	-25.496	-25.07	-24.644	-24.218	-23.793	-23.367	-22.941	-22.516	-22.09	-21.664	-21.238	-20.813	-20.387	-19.961	-19.535	-19.11	-18.684	-18.258	-17.833	-17.407	-16.981	-16.555	-16.13	-15.704	-15.278	-14.852
-36.378	-35.952	-35.525	-35.099	-34.672	-34.246	-33.82	-33.393	-32.967	-32.54	-32.114	-31.687	-31.261	-30.835	-30.408	-29.982	-29.555	-29.129	-28.702	-28.276	-27.85	-27.423	-26.997	-26.57	-26.144	-25.717	-25.291	-24.864	-24.438	-24.012	-23.585	-23.159	-22.732	-22.306	-21.879	-21.453	-21.027	-20.6	-20.174	-19.747	-19.321	-18.894	-18.468	-18.042	-17.615	-17.189	-16.762	-16.336	-15.909	-15.483
-31.847	-31.472	-31.098	-30.723	-30.348	-29.974	-29.599	-29.224	-28.85	-28.475	-28.1	-27.726	-27.351	-26.976	-26.602	-26.227	-25.852	-25.478	-25.103	-24.729	-24.354	-23.979	-23.605	-23.23	-22.855	-22.481	-22.106	-21.731	-21.357	-20.982	-20.607	-20.233	-19.858	-19.483	-19.109	-18.734	-18.359	-17.985	-17.61	-17.235	-16.861	-16.486	-16.111	-15.737	-15.362	-14.987	-14.613	-14.238	-13.863	-13.489
-32.96	-32.568	-32.176	-31.784	-31.392	-31	-30.608	-30.217	-29.825	-29.433	-29.041	-28.649	-28.257	-27.865	-27.473	-27.082	-26.69	-26.298	-25.906	-25.514	-25.122	-24.73	-24.338	-23.947	-23.555	-23.163	-22.771	-22.379	-21.987	-21.595	-21.203	-20.812	-20.42	-20.028	-19.636	-19.244	-18.852	-18.46	-18.069	-17.677	-17.285	-16.893	-16.501	-16.109	-15.717	-15.325	-14.934	-14.542	-14.15	-13.758
-55.297	-54.666	-54.034	-53.403	-52.771	-52.14	-51.508	-50.877	-50.245	-49.614	-48.982	-48.351	-47.719	-47.088	-46.456	-45.825	-45.193	-44.562	-43.93	-43.299	-42.667	-42.036	-41.404	-40.773	-40.141	-39.51	-38.878	-38.247	-37.615	-36.984	-36.352	-35.721	-35.089	-34.458	-33.826	-33.195	-32.563	-31.932	-31.3	-30.669	-30.037	-29.406	-28.774	-28.143	-27.511	-26.88	-26.248	-25.617	-24.985	-24.354
-31.388	-31.02	-30.653	-30.285	-29.918	-29.551	-29.183	-28.816	-28.448	-28.081	-27.713	-27.346	-26.978	-26.611	-26.243	-25.876	-25.508	-25.141	-24.773	-24.406	-24.038	-23.671	-23.303	-22.936	-22.568	-22.201	-21.833	-21.466	-21.099	-20.731	-20.364	-19.996	-19.629	-19.261	-18.894	-18.526	-18.159	-17.791	-17.424	-17.056	-16.689	-16.321	-15.954	-15.586	-15.219	-14.851	-14.484	-14.116	-13.749	-13.381
-31.284	-30.924	-30.564	-30.204	-29.845	-29.485	-29.125	-28.765	-28.405	-28.046	-27.686	-27.326	-26.966	-26.606	-26.247	-25.887	-25.527	-25.167	-24.807	-24.448	-24.088	-23.728	-23.368	-23.009	-22.649	-22.289	-21.929	-21.569	-21.21	-20.85	-20.49	-20.13	-19.77	-19.411	-19.051	-18.691	-18.331	-17.972	-17.612	-17.252	-16.892	-16.532	-16.173	-15.813	-15.453	-15.093	-14.733	-14.374	-14.014	-13.654
-37.972	-37.536	-37.101	-36.665	-36.23	-35.794	-35.358	-34.923	-34.487	-34.052	-33.616	-33.181	-32.745	-32.31	-31.874	-31.439	-31.003	-30.568	-30.132	-29.697	-29.261	-28.826	-28.39	-27.955	-27.519	-27.084	-26.648	-26.212	-25.777	-25.341	-24.906	-24.47	-24.035	-23.599	-23.164	-22.728	-22.293	-21.857	-21.422	-20.986	-20.551	-20.115	-19.68	-19.244	-18.809	-18.373	-17.938	-17.502	-17.067	-16.631
-26.918	-26.588	-26.257	-25.927	-25.596	-25.266	-24.935	-24.605	-24.274	-23.944	-23.613	-23.282	-22.952	-22.621	-22.291	-21.96	-21.63	-21.299	-20.969	-20.638	-20.307	-19.977	-19.646	-19.316	-18.985	-18.655	-18.324	-17.994	-17.663	-17.333	-17.002	-16.671	-16.341	-16.01	-15.68	-15.349	-15.019	-14.688	-14.358	-14.027	-13.697	-13.366	-13.035	-12.705	-12.374	-12.044	-11.713	-11.383	-11.052	-10.722
-29.891	-29.542	-29.194	-28.845	-28.496	-28.148	-27.799	-27.45	-27.102	-26.753	-26.405	-26.056	-25.707	-25.359	-25.01	-24.661	-24.313	-23.964	-23.615	-23.267	-22.918	-22.57	-22.221	-21.872	-21.524	-21.175	-20.826	-20.478	-20.129	-19.781	-19.432	-19.083	-18.735	-18.386	-18.037	-17.689	-17.34	-16.992	-16.643	-16.294	-15.946	-15.597	-15.248	-14.9	-14.551	-14.203	-13.854	-13.505	-13.157	-12.808
-44.583	-44.082	-43.581	-43.08	-42.579	-42.079	-41.578	-41.077	-40.576	-40.075	-39.574	-39.073	-38.573	-38.072	-37.571	-37.07	-36.569	-36.068	-35.568	-35.067	-34.566	-34.065	-33.564	-33.063	-32.563	-32.062	-31.561	-31.06	-30.559	-30.058	-29.557	-29.057	-28.556	-28.055	-27.554	-27.053	-26.552	-26.052	-25.551	-25.05	-24.549	-24.048	-23.547	-23.047	-22.546	-22.045	-21.544	-21.043	-20.542	-20.042
-32.418	-32.038	-31.659	-31.28	-30.9	-30.521	-30.142	-29.763	-29.383	-29.004	-28.625	-28.246	-27.866	-27.487	-27.108	-26.729	-26.349	-25.97	-25.591	-25.211	-24.832	-24.453	-24.074	-23.694	-23.315	-22.936	-22.557	-22.177	-21.798	-21.419	-21.039	-20.66	-20.281	-19.902	-19.522	-19.143	-18.764	-18.385	-18.005	-17.626	-17.247	-16.868	-16.488	-16.109	-15.73	-15.35	-14.971	-14.592	-14.213	-13.833
-31.478	-31.103	-30.727	-30.352	-29.976	-29.6	-29.225	-28.849	-28.474	-28.098	-27.722	-27.347	-26.971	-26.596	-26.22	-25.844	-25.469	-25.093	-24.718	-24.342	-23.967	-23.591	-23.215	-22.84	-22.464	-22.089	-21.713	-21.337	-20.962	-20.586	-20.211	-19.835	-19.46	-19.084	-18.708	-18.333	-17.957	-17.582	-17.206	-16.83	-16.455	-16.079	-15.704	-15.328	-14.952	-14.577	-14.201	-13.826	-13.45	-13.075
-34.726	-34.318	-33.911	-33.503	-33.096	-32.688	-32.281	-31.874	-31.466	-31.059	-30.651	-30.244	-29.836	-29.429	-29.021	-28.614	-28.207	-27.799	-27.392	-26.984	-26.577	-26.169	-25.762	-25.354	-24.947	-24.54	-24.132	-23.725	-23.317	-22.91	-22.502	-22.095	-21.687	-21.28	-20.873	-20.465	-20.058	-19.65	-19.243	-18.835	-18.428	-18.02	-17.613	-17.206	-16.798	-16.391	-15.983	-15.576	-15.168	-14.761
-32.139	-31.761	-31.383	-31.004	-30.626	-30.247	-29.869	-29.491	-29.112	-28.734	-28.355	-27.977	-27.598	-27.22	-26.842	-26.463	-26.085	-25.706	-25.328	-24.95	-24.571	-24.193	-23.814	-23.436	-23.058	-22.679	-22.301	-21.922	-21.544	-21.165	-20.787	-20.409	-20.03	-19.652	-19.273	-18.895	-18.517	-18.138	-17.76	-17.381	-17.003	-16.625	-16.246	-15.868	-15.489	-15.111	-14.732	-14.354	-13.976	-13.597
-37.88	-37.447	-37.014	-36.581	-36.148	-35.715	-35.282	-34.848	-34.415	-33.982	-33.549	-33.116	-32.683	-32.25	-31.817	-31.384	-30.951	-30.518	-30.085	-29.652	-29.219	-28.786	-28.353	-27.92	-27.486	-27.053	-26.62	-26.187	-25.754	-25.321	-24.888	-24.455	-24.022	-23.589	-23.156	-22.723	-22.29	-21.857	-21.424	-20.991	-20.558	-20.124	-19.691	-19.258	-18.825	-18.392	-17.959	-17.526	-17.093	-16.66
-39.604	-39.165	-38.727	-38.288	-37.85	-37.412	-36.973	-36.535	-36.096	-35.658	-35.219	-34.781	-34.342	-33.904	-33.465	-33.027	-32.588	-32.15	-31.711	-31.273	-30.834	-30.396	-29.957	-29.519	-29.08	-28.642	-28.203	-27.765	-27.326	-26.888	-26.449	-26.011	-25.572	-25.134	-24.695	-24.257	-23.818	-23.38	-22.941	-22.503	-22.064	-21.626	-21.187	-20.749	-20.311	-19.872	-19.434	-18.995	-18.557	-18.118
-33.179	-32.792	-32.404	-32.017	-31.63	-31.242	-30.855	-30.468	-30.08	-29.693	-29.306	-28.918	-28.531	-28.144	-27.756	-27.369	-26.981	-26.594	-26.207	-25.819	-25.432	-25.045	-24.657	-24.27	-23.883	-23.495	-23.108	-22.721	-22.333	-21.946	-21.559	-21.171	-20.784	-20.397	-20.009	-19.622	-19.234	-18.847	-18.46	-18.072	-17.685	-17.298	-16.91	-16.523	-16.136	-15.748	-15.361	-14.974	-14.586	-14.199
-27.696	-27.355	-27.014	-26.673	-26.332	-25.991	-25.65	-25.309	-24.968	-24.627	-24.286	-23.945	-23.604	-23.263	-22.922	-22.581	-22.24	-21.899	-21.558	-21.217	-20.876	-20.535	-20.194	-19.852	-19.511	-19.17	-18.829	-18.488	-18.147	-17.806	-17.465	-17.124	-16.783	-16.442	-16.101	-15.76	-15.419	-15.078	-14.737	-14.396	-14.055	-13.714	-13.373	-13.032	-12.691	-12.35	-12.009	-11.668	-11.327	-10.986
-40.968	-40.488	-40.007	-39.527	-39.046	-38.565	-38.085	-37.604	-37.123	-36.643	-36.162	-35.682	-35.201	-34.72	-34.24	-33.759	-33.278	-32.798	-32.317	-31.837	-31.356	-30.875	-30.395	-29.914	-29.433	-28.953	-28.472	-27.992	-27.511	-27.03	-26.55	-26.069	-25.588	-25.108	-24.627	-24.147	-23.666	-23.185	-22.705	-22.224	-21.743	-21.263	-20.782	-20.302	-19.821	-19.34	-18.86	-18.379	-17.899	-17.418
-30.72	-30.36	-30	-29.64	-29.28	-28.921	-28.561	-28.201	-27.841	-27.481	-27.121	-26.761	-26.401	-26.041	-25.681	-25.321	-24.961	-24.601	-24.241	-23.881	-23.521	-23.161	-22.802	-22.442	-22.082	-21.722	-21.362	-21.002	-20.642	-20.282	-19.922	-19.562	-19.202	-18.842	-18.482	-18.122	-17.762	-17.402	-17.042	-16.682	-16.323	-15.963	-15.603	-15.243	-14.883	-14.523	-14.163	-13.803	-13.443	-13.083
-35.2	-34.793	-34.386	-33.979	-33.572	-33.165	-32.758	-32.351	-31.944	-31.537	-31.13	-30.723	-30.317	-29.91	-29.503	-29.096	-28.689	-28.282	-27.875	-27.468	-27.061	-26.654	-26.247	-25.84	-25.433	-25.026	-24.619	-24.212	-23.805	-23.398	-22.991	-22.584	-22.178	-21.771	-21.364	-20.957	-20.55	-20.143	-19.736	-19.329	-18.922	-18.515	-18.108	-17.701	-17.294	-16.887	-16.48	-16.073	-15.666	-15.259
-46.296	-45.781	-45.266	-44.751	-44.235	-43.72	-43.205	-42.69	-42.175	-41.66	-41.145	-40.63	-40.114	-39.599	-39.084	-38.569	-38.054	-37.539	-37.024	-36.509	-35.994	-35.478	-34.963	-34.448	-33.933	-33.418	-32.903	-32.388	-31.873	-31.357	-30.842	-30.327	-29.812	-29.297	-28.782	-28.267	-27.752	-27.237	-26.721	-26.206	-25.691	-25.176	-24.661	-24.146	-23.631	-23.116	-22.6	-22.085	-21.57	-21.055
-26.337	-26.016	-25.695	-25.375	-25.054	-24.733	-24.412	-24.091	-23.77	-23.45	-23.129	-22.808	-22.487	-22.166	-21.845	-21.525	-21.204	-20.883	-20.562	-20.241	-19.92	-19.6	-19.279	-18.958	-18.637	-18.316	-17.996	-17.675	-17.354	-17.033	-16.712	-16.391	-16.071	-15.75	-15.429	-15.108	-14.787	-14.466	-14.146	-13.825	-13.504	-13.183	-12.862	-12.541	-12.221	-11.9	-11.579	-11.258	-10.937	-10.616
-29.923	-29.572	-29.221	-28.871	-28.52	-28.169	-27.818	-27.467	-27.116	-26.766	-26.415	-26.064	-25.713	-25.362	-25.011	-24.66	-24.31	-23.959	-23.608	-23.257	-22.906	-22.555	-22.205	-21.854	-21.503	-21.152	-20.801	-20.45	-20.099	-19.749	-19.398	-19.047	-18.696	-18.345	-17.994	-17.644	-17.293	-16.942	-16.591	-16.24	-15.889	-15.538	-15.188	-14.837	-14.486	-14.135	-13.784	-13.433	-13.083	-12.732
-32.888	-32.513	-32.137	-31.762	-31.387	-31.011	-30.636	-30.26	-29.885	-29.51	-29.134	-28.759	-28.384	-28.008	-27.633	-27.258	-26.882	-26.507	-26.131	-25.756	-25.381	-25.005	-24.63	-24.255	-23.879	-23.504	-23.129	-22.753	-22.378	-22.002	-21.627	-21.252	-20.876	-20.501	-20.126	-19.75	-19.375	-19	-18.624	-18.249	-17.873	-17.498	-17.123	-16.747	-16.372	-15.997	-15.621	-15.246	-14.871	-14.495
-34.251	-33.852	-33.453	-33.054	-32.655	-32.256	-31.857	-31.458	-31.059	-30.661	-30.262	-29.863	-29.464	-29.065	-28.666	-28.267	-27.868	-27.469	-27.071	-26.672	-26.273	-25.874	-25.475	-25.076	-24.677	-24.278	-23.879	-23.481	-23.082	-22.683	-22.284	-21.885	-21.486	-21.087	-20.688	-20.289	-19.891	-19.492	-19.093	-18.694	-18.295	-17.896	-17.497	-17.098	-16.699	-16.301	-15.902	-15.503	-15.104	-14.705
-36.121	-35.702	-35.283	-34.864	-34.445	-34.026	-33.608	-33.189	-32.77	-32.351	-31.932	-31.513	-31.095	-30.676	-30.257	-29.838	-29.419	-29	-28.582	-28.163	-27.744	-27.325	-26.906	-26.487	-26.069	-25.65	-25.231	-24.812	-24.393	-23.974	-23.556	-23.137	-22.718	-22.299	-21.88	-21.461	-21.043	-20.624	-20.205	-19.786	-19.367	-18.948	-18.53	-18.111	-17.692	-17.273	-16.854	-16.435	-16.017	-15.598
-34.796	-34.389	-33.981	-33.573	-33.165	-32.757	-32.35	-31.942	-31.534	-31.126	-30.719	-30.311	-29.903	-29.495	-29.088	-28.68	-28.272	-27.864	-27.457	-27.049	-26.641	-26.233	-25.826	-25.418	-25.01	-24.602	-24.194	-23.787	-23.379	-22.971	-22.563	-22.156	-21.748	-21.34	-20.932	-20.525	-20.117	-19.709	-19.301	-18.894	-18.486	-18.078	-17.67	-17.263	-16.855	-16.447	-16.039	-15.631	-15.224	-14.816
-30.974	-30.605	-30.237	-29.868	-29.5	-29.131	-28.763	-28.394	-28.026	-27.658	-27.289	-26.921	-26.552	-26.184	-25.815	-25.447	-25.078	-24.71	-24.341	-23.973	-23.604	-23.236	-22.868	-22.499	-22.131	-21.762	-21.394	-21.025	-20.657	-20.288	-19.92	-19.551	-19.183	-18.814	-18.446	-18.078	-17.709	-17.341	-16.972	-16.604	-16.235	-15.867	-15.498	-15.13	-14.761	-14.393	-14.024	-13.656	-13.288	-12.919
-49.165	-48.602	-48.04	-47.477	-46.914	-46.352	-45.789	-45.226	-44.663	-44.101	-43.538	-42.975	-42.413	-41.85	-41.287	-40.725	-40.162	-39.599	-39.037	-38.474	-37.911	-37.349	-36.786	-36.223	-35.661	-35.098	-34.535	-33.972	-33.41	-32.847	-32.284	-31.722	-31.159	-30.596	-30.034	-29.471	-28.908	-28.346	-27.783	-27.22	-26.658	-26.095	-25.532	-24.969	-24.407	-23.844	-23.281	-22.719	-22.156	-21.593
-26.618	-26.294	-25.97	-25.646	-25.322	-24.998	-24.674	-24.35	-24.026	-23.701	-23.377	-23.053	-22.729	-22.405	-22.081	-21.757	-21.433	-21.109	-20.785	-20.46	-20.136	-19.812	-19.488	-19.164	-18.84	-18.516	-18.192	-17.868	-17.544	-17.219	-16.895	-16.571	-16.247	-15.923	-15.599	-15.275	-14.951	-14.627	-14.303	-13.979	-13.654	-13.33	-13.006	-12.682	-12.358	-12.034	-11.71	-11.386	-11.062	-10.738
-31.514	-31.14	-30.765	-30.391	-30.017	-29.643	-29.269	-28.895	-28.521	-28.147	-27.773	-27.399	-27.025	-26.651	-26.277	-25.903	-25.529	-25.155	-24.781	-24.407	-24.033	-23.659	-23.285	-22.911	-22.537	-22.163	-21.789	-21.415	-21.041	-20.667	-20.293	-19.919	-19.545	-19.171	-18.797	-18.423	-18.049	-17.675	-17.301	-16.927	-16.553	-16.179	-15.805	-15.431	-15.057	-14.683	-14.309	-13.935	-13.561	-13.187
-26.96	-26.635	-26.31	-25.985	-25.661	-25.336	-25.011	-24.687	-24.362	-24.037	-23.712	-23.388	-23.063	-22.738	-22.413	-22.089	-21.764	-21.439	-21.115	-20.79	-20.465	-20.14	-19.816	-19.491	-19.166	-18.842	-18.517	-18.192	-17.867	-17.543	-17.218	-16.893	-16.569	-16.244	-15.919	-15.594	-15.27	-14.945	-14.62	-14.295	-13.971	-13.646	-13.321	-12.997	-12.672	-12.347	-12.022	-11.698	-11.373	-11.048
-34.6	-34.194	-33.788	-33.382	-32.976	-32.57	-32.164	-31.758	-31.352	-30.946	-30.54	-30.135	-29.729	-29.323	-28.917	-28.511	-28.105	-27.699	-27.293	-26.887	-26.481	-26.075	-25.669	-25.263	-24.857	-24.451	-24.046	-23.64	-23.234	-22.828	-22.422	-22.016	-21.61	-21.204	-20.798	-20.392	-19.986	-19.58	-19.174	-18.768	-18.363	-17.957	-17.551	-17.145	-16.739	-16.333	-15.927	-15.521	-15.115	-14.709
-32.935	-32.546	-32.158	-31.769	-31.381	-30.992	-30.604	-30.216	-29.827	-29.439	-29.05	-28.662	-28.273	-27.885	-27.496	-27.108	-26.72	-26.331	-25.943	-25.554	-25.166	-24.777	-24.389	-24	-23.612	-23.224	-22.835	-22.447	-22.058	-21.67	-21.281	-20.893	-20.504	-20.116	-19.728	-19.339	-18.951	-18.562	-18.174	-17.785	-17.397	-17.008	-16.62	-16.232	-15.843	-15.455	-15.066	-14.678	-14.289	-13.901
-30.924	-30.549	-30.175	-29.8	-29.425	-29.05	-28.676	-28.301	-27.926	-27.551	-27.177	-26.802	-26.427	-26.052	-25.678	-25.303	-24.928	-24.553	-24.179	-23.804	-23.429	-23.054	-22.68	-22.305	-21.93	-21.555	-21.181	-20.806	-20.431	-20.056	-19.682	-19.307	-18.932	-18.557	-18.183	-17.808	-17.433	-17.058	-16.684	-16.309	-15.934	-15.559	-15.185	-14.81	-14.435	-14.06	-13.686	-13.311	-12.936	-12.562
-30.007	-29.654	-29.301	-28.949	-28.596	-28.243	-27.89	-27.537	-27.184	-26.831	-26.479	-26.126	-25.773	-25.42	-25.067	-24.714	-24.362	-24.009	-23.656	-23.303	-22.95	-22.597	-22.245	-21.892	-21.539	-21.186	-20.833	-20.48	-20.127	-19.775	-19.422	-19.069	-18.716	-18.363	-18.01	-17.658	-17.305	-16.952	-16.599	-16.246	-15.893	-15.54	-15.188	-14.835	-14.482	-14.129	-13.776	-13.423	-13.071	-12.718
-30.247	-29.897	-29.546	-29.196	-28.845	-28.495	-28.145	-27.794	-27.444	-27.093	-26.743	-26.392	-26.042	-25.691	-25.341	-24.991	-24.64	-24.29	-23.939	-23.589	-23.238	-22.888	-22.537	-22.187	-21.837	-21.486	-21.136	-20.785	-20.435	-20.084	-19.734	-19.384	-19.033	-18.683	-18.332	-17.982	-17.631	-17.281	-16.93	-16.58	-16.23	-15.879	-15.529	-15.178	-14.828	-14.477	-14.127	-13.776	-13.426	-13.076
-39.579	-39.126	-38.673	-38.221	-37.768	-37.316	-36.863	-36.411	-35.958	-35.506	-35.053	-34.601	-34.148	-33.696	-33.243	-32.791	-32.338	-31.886	-31.433	-30.981	-30.528	-30.076	-29.623	-29.171	-28.718	-28.266	-27.813	-27.361	-26.908	-26.455	-26.003	-25.55	-25.098	-24.645	-24.193	-23.74	-23.288	-22.835	-22.383	-21.93	-21.478	-21.025	-20.573	-20.12	-19.668	-19.215	-18.763	-18.31	-17.858	-17.405
-27.235	-26.916	-26.597	-26.279	-25.96	-25.641	-25.323	-25.004	-24.686	-24.367	-24.048	-23.73	-23.411	-23.092	-22.774	-22.455	-22.137	-21.818	-21.499	-21.181	-20.862	-20.543	-20.225	-19.906	-19.588	-19.269	-18.95	-18.632	-18.313	-17.994	-17.676	-17.357	-17.039	-16.72	-16.401	-16.083	-15.764	-15.446	-15.127	-14.808	-14.49	-14.171	-13.852	-13.534	-13.215	-12.897	-12.578	-12.259	-11.941	-11.622
-34.495	-34.088	-33.682	-33.275	-32.868	-32.461	-32.054	-31.648	-31.241	-30.834	-30.427	-30.021	-29.614	-29.207	-28.8	-28.393	-27.987	-27.58	-27.173	-26.766	-26.36	-25.953	-25.546	-25.139	-24.732	-24.326	-23.919	-23.512	-23.105	-22.699	-22.292	-21.885	-21.478	-21.072	-20.665	-20.258	-19.851	-19.444	-19.038	-18.631	-18.224	-17.817	-17.411	-17.004	-16.597	-16.19	-15.783	-15.377	-14.97	-14.563
-30.711	-30.342	-29.973	-29.605	-29.236	-28.867	-28.499	-28.13	-27.761	-27.392	-27.024	-26.655	-26.286	-25.918	-25.549	-25.18	-24.811	-24.443	-24.074	-23.705	-23.337	-22.968	-22.599	-22.231	-21.862	-21.493	-21.124	-20.756	-20.387	-20.018	-19.65	-19.281	-18.912	-18.543	-18.175	-17.806	-17.437	-17.069	-16.7	-16.331	-15.962	-15.594	-15.225	-14.856	-14.488	-14.119	-13.75	-13.381	-13.013	-12.644
-32.934	-32.542	-32.15	-31.757	-31.365	-30.972	-30.58	-30.187	-29.795	-29.403	-29.01	-28.618	-28.225	-27.833	-27.441	-27.048	-26.656	-26.263	-25.871	-25.479	-25.086	-24.694	-24.301	-23.909	-23.516	-23.124	-22.732	-22.339	-21.947	-21.554	-21.162	-20.77	-20.377	-19.985	-19.592	-19.2	-18.807	-18.415	-18.023	-17.63	-17.238	-16.845	-16.453	-16.061	-15.668	-15.276	-14.883	-14.491	-14.098	-13.706
-37.413	-36.981	-36.549	-36.117	-35.686	-35.254	-34.822	-34.39	-33.959	-33.527	-33.095	-32.663	-32.232	-31.8	-31.368	-30.936	-30.505	-30.073	-29.641	-29.209	-28.778	-28.346	-27.914	-27.482	-27.051	-26.619	-26.187	-25.755	-25.324	-24.892	-24.46	-24.028	-23.596	-23.165	-22.733	-22.301	-21.869	-21.438	-21.006	-20.574	-20.142	-19.711	-19.279	-18.847	-18.415	-17.984	-17.552	-17.12	-16.688	-16.257
-33.74	-33.351	-32.962	-32.572	-32.183	-31.794	-31.405	-31.015	-30.626	-30.237	-29.848	-29.458	-29.069	-28.68	-28.291	-27.901	-27.512	-27.123	-26.734	-26.344	-25.955	-25.566	-25.177	-24.787	-24.398	-24.009	-23.62	-23.23	-22.841	-22.452	-22.063	-21.673	-21.284	-20.895	-20.506	-20.116	-19.727	-19.338	-18.949	-18.559	-18.17	-17.781	-17.392	-17.002	-16.613	-16.224	-15.835	-15.445	-15.056	-14.667
-31.482	-31.118	-30.754	-30.39	-30.026	-29.662	-29.299	-28.935	-28.571	-28.207	-27.843	-27.479	-27.116	-26.752	-26.388	-26.024	-25.66	-25.296	-24.933	-24.569	-24.205	-23.841	-23.477	-23.113	-22.75	-22.386	-22.022	-21.658	-21.294	-20.93	-20.567	-20.203	-19.839	-19.475	-19.111	-18.747	-18.384	-18.02	-17.656	-17.292	-16.928	-16.564	-16.201	-15.837	-15.473	-15.109	-14.745	-14.381	-14.018	-13.654
-29.661	-29.306	-28.95	-28.595	-28.24	-27.884	-27.529	-27.174	-26.819	-26.463	-26.108	-25.753	-25.397	-25.042	-24.687	-24.331	-23.976	-23.621	-23.266	-22.91	-22.555	-22.2	-21.844	-21.489	-21.134	-20.778	-20.423	-20.068	-19.712	-19.357	-19.002	-18.647	-18.291	-17.936	-17.581	-17.225	-16.87	-16.515	-16.159	-15.804	-15.449	-15.093	-14.738	-14.383	-14.028	-13.672	-13.317	-12.962	-12.606	-12.251
-36.927	-36.502	-36.076	-35.651	-35.225	-34.8	-34.375	-33.949	-33.524	-33.098	-32.673	-32.248	-31.822	-31.397	-30.971	-30.546	-30.121	-29.695	-29.27	-28.844	-28.419	-27.994	-27.568	-27.143	-26.717	-26.292	-25.867	-25.441	-25.016	-24.59	-24.165	-23.74	-23.314	-22.889	-22.463	-22.038	-21.613	-21.187	-20.762	-20.337	-19.911	-19.486	-19.06	-18.635	-18.21	-17.784	-17.359	-16.933	-16.508	-16.083
-31.12	-30.757	-30.395	-30.032	-29.67	-29.307	-28.945	-28.582	-28.22	-27.857	-27.495	-27.132	-26.77	-26.407	-26.045	-25.682	-25.32	-24.957	-24.595	-24.232	-23.87	-23.507	-23.145	-22.782	-22.42	-22.057	-21.695	-21.332	-20.97	-20.607	-20.245	-19.882	-19.52	-19.157	-18.795	-18.432	-18.07	-17.707	-17.345	-16.982	-16.62	-16.257	-15.895	-15.532	-15.17	-14.807	-14.445	-14.082	-13.72	-13.357
-62.597	-61.89	-61.183	-60.477	-59.77	-59.064	-58.357	-57.65	-56.944	-56.237	-55.531	-54.824	-54.117	-53.411	-52.704	-51.998	-51.291	-50.584	-49.878	-49.171	-48.464	-47.758	-47.051	-46.345	-45.638	-44.931	-44.225	-43.518	-42.812	-42.105	-41.398	-40.692	-39.985	-39.279	-38.572	-37.865	-37.159	-36.452	-35.746	-35.039	-34.332	-33.626	-32.919	-32.212	-31.506	-30.799	-30.093	-29.386	-28.679	-27.973
-26.669	-26.35	-26.031	-25.712	-25.393	-25.074	-24.755	-24.436	-24.117	-23.798	-23.479	-23.16	-22.841	-22.521	-22.202	-21.883	-21.564	-21.245	-20.926	-20.607	-20.288	-19.969	-19.65	-19.331	-19.012	-18.693	-18.374	-18.055	-17.736	-17.417	-17.098	-16.779	-16.46	-16.141	-15.822	-15.503	-15.184	-14.865	-14.546	-14.227	-13.908	-13.589	-13.27	-12.951	-12.632	-12.313	-11.994	-11.675	-11.356	-11.037
-30.283	-29.922	-29.562	-29.202	-28.841	-28.481	-28.121	-27.76	-27.4	-27.04	-26.679	-26.319	-25.959	-25.598	-25.238	-24.878	-24.517	-24.157	-23.797	-23.436	-23.076	-22.716	-22.356	-21.995	-21.635	-21.275	-20.914	-20.554	-20.194	-19.833	-19.473	-19.113	-18.752	-18.392	-18.032	-17.671	-17.311	-16.951	-16.59	-16.23	-15.87	-15.509	-15.149	-14.789	-14.428	-14.068	-13.708	-13.347	-12.987	-12.627
-30.469	-30.099	-29.729	-29.36	-28.99	-28.621	-28.251	-27.882	-27.512	-27.142	-26.773	-26.403	-26.034	-25.664	-25.295	-24.925	-24.556	-24.186	-23.816	-23.447	-23.077	-22.708	-22.338	-21.969	-21.599	-21.23	-20.86	-20.49	-20.121	-19.751	-19.382	-19.012	-18.643	-18.273	-17.904	-17.534	-17.164	-16.795	-16.425	-16.056	-15.686	-15.317	-14.947	-14.577	-14.208	-13.838	-13.469	-13.099	-12.73	-12.36
-34.275	-33.88	-33.485	-33.09	-32.696	-32.301	-31.906	-31.511	-31.116	-30.722	-30.327	-29.932	-29.537	-29.142	-28.747	-28.353	-27.958	-27.563	-27.168	-26.773	-26.379	-25.984	-25.589	-25.194	-24.799	-24.404	-24.01	-23.615	-23.22	-22.825	-22.43	-22.036	-21.641	-21.246	-20.851	-20.456	-20.061	-19.667	-19.272	-18.877	-18.482	-18.087	-17.693	-17.298	-16.903	-16.508	-16.113	-15.718	-15.324	-14.929
-31.009	-30.638	-30.267	-29.896	-29.525	-29.154	-28.783	-28.412	-28.041	-27.67	-27.299	-26.928	-26.557	-26.186	-25.815	-25.444	-25.073	-24.702	-24.331	-23.96	-23.589	-23.218	-22.847	-22.476	-22.105	-21.734	-21.363	-20.993	-20.622	-20.251	-19.88	-19.509	-19.138	-18.767	-18.396	-18.025	-17.654	-17.283	-16.912	-16.541	-16.17	-15.799	-15.428	-15.057	-14.686	-14.315	-13.944	-13.573	-13.202	-12.831
-40.624	-40.157	-39.689	-39.222	-38.755	-38.288	-37.821	-37.354	-36.887	-36.42	-35.953	-35.485	-35.018	-34.551	-34.084	-33.617	-33.15	-32.683	-32.216	-31.748	-31.281	-30.814	-30.347	-29.88	-29.413	-28.946	-28.479	-28.012	-27.544	-27.077	-26.61	-26.143	-25.676	-25.209	-24.742	-24.275	-23.808	-23.34	-22.873	-22.406	-21.939	-21.472	-21.005	-20.538	-20.071	-19.604	-19.136	-18.669	-18.202	-17.735
-35.226	-34.817	-34.407	-33.998	-33.589	-33.179	-32.77	-32.361	-31.951	-31.542	-31.133	-30.723	-30.314	-29.905	-29.495	-29.086	-28.677	-28.267	-27.858	-27.449	-27.039	-26.63	-26.221	-25.811	-25.402	-24.993	-24.583	-24.174	-23.765	-23.355	-22.946	-22.537	-22.127	-21.718	-21.309	-20.899	-20.49	-20.081	-19.671	-19.262	-18.853	-18.443	-18.034	-17.625	-17.215	-16.806	-16.397	-15.987	-15.578	-15.169
-30.909	-30.544	-30.179	-29.813	-29.448	-29.083	-28.717	-28.352	-27.987	-27.621	-27.256	-26.891	-26.525	-26.16	-25.795	-25.429	-25.064	-24.699	-24.334	-23.968	-23.603	-23.238	-22.872	-22.507	-22.142	-21.776	-21.411	-21.046	-20.68	-20.315	-19.95	-19.584	-19.219	-18.854	-18.488	-18.123	-17.758	-17.393	-17.027	-16.662	-16.297	-15.931	-15.566	-15.201	-14.835	-14.47	-14.105	-13.739	-13.374	-13.009
-33.126	-32.731	-32.335	-31.939	-31.543	-31.147	-30.752	-30.356	-29.96	-29.564	-29.169	-28.773	-28.377	-27.981	-27.585	-27.19	-26.794	-26.398	-26.002	-25.606	-25.211	-24.815	-24.419	-24.023	-23.628	-23.232	-22.836	-22.44	-22.044	-21.649	-21.253	-20.857	-20.461	-20.066	-19.67	-19.274	-18.878	-18.482	-18.087	-17.691	-17.295	-16.899	-16.503	-16.108	-15.712	-15.316	-14.92	-14.525	-14.129	-13.733
-32.618	-32.239	-31.859	-31.48	-31.1	-30.721	-30.342	-29.962	-29.583	-29.203	-28.824	-28.444	-28.065	-27.685	-27.306	-26.927	-26.547	-26.168	-25.788	-25.409	-25.029	-24.65	-24.27	-23.891	-23.512	-23.132	-22.753	-22.373	-21.994	-21.614	-21.235	-20.855	-20.476	-20.096	-19.717	-19.338	-18.958	-18.579	-18.199	-17.82	-17.44	-17.061	-16.681	-16.302	-15.923	-15.543	-15.164	-14.784	-14.405	-14.025
-28.004	-27.671	-27.337	-27.003	-26.669	-26.335	-26.002	-25.668	-25.334	-25	-24.666	-24.333	-23.999	-23.665	-23.331	-22.998	-22.664	-22.33	-21.996	-21.662	-21.329	-20.995	-20.661	-20.327	-19.994	-19.66	-19.326	-18.992	-18.658	-18.325	-17.991	-17.657	-17.323	-16.989	-16.656	-16.322	-15.988	-15.654	-15.321	-14.987	-14.653	-14.319	-13.985	-13.652	-13.318	-12.984	-12.65	-12.317	-11.983	-11.649
-29.35	-28.996	-28.642	-28.289	-27.935	-27.581	-27.227	-26.874	-26.52	-26.166	-25.812	-25.459	-25.105	-24.751	-24.397	-24.044	-23.69	-23.336	-22.982	-22.629	-22.275	-21.921	-21.567	-21.214	-20.86	-20.506	-20.153	-19.799	-19.445	-19.091	-18.738	-18.384	-18.03	-17.676	-17.323	-16.969	-16.615	-16.261	-15.908	-15.554	-15.2	-14.846	-14.493	-14.139	-13.785	-13.431	-13.078	-12.724	-12.37	-12.016
-29.036	-28.687	-28.338	-27.989	-27.64	-27.29	-26.941	-26.592	-26.243	-25.894	-25.545	-25.196	-24.847	-24.498	-24.149	-23.8	-23.451	-23.101	-22.752	-22.403	-22.054	-21.705	-21.356	-21.007	-20.658	-20.309	-19.96	-19.611	-19.262	-18.912	-18.563	-18.214	-17.865	-17.516	-17.167	-16.818	-16.469	-16.12	-15.771	-15.422	-15.073	-14.723	-14.374	-14.025	-13.676	-13.327	-12.978	-12.629	-12.28	-11.931
-32.602	-32.218	-31.835	-31.451	-31.068	-30.684	-30.301	-29.917	-29.534	-29.15	-28.767	-28.383	-28	-27.617	-27.233	-26.85	-26.466	-26.083	-25.699	-25.316	-24.932	-24.549	-24.165	-23.782	-23.398	-23.015	-22.631	-22.248	-21.864	-21.481	-21.098	-20.714	-20.331	-19.947	-19.564	-19.18	-18.797	-18.413	-18.03	-17.646	-17.263	-16.879	-16.496	-16.112	-15.729	-15.345	-14.962	-14.579	-14.195	-13.812
-32.152	-31.786	-31.42	-31.053	-30.687	-30.321	-29.955	-29.589	-29.223	-28.857	-28.491	-28.125	-27.758	-27.392	-27.026	-26.66	-26.294	-25.928	-25.562	-25.196	-24.829	-24.463	-24.097	-23.731	-23.365	-22.999	-22.633	-22.267	-21.9	-21.534	-21.168	-20.802	-20.436	-20.07	-19.704	-19.338	-18.972	-18.605	-18.239	-17.873	-17.507	-17.141	-16.775	-16.409	-16.043	-15.676	-15.31	-14.944	-14.578	-14.212
-35.94	-35.514	-35.088	-34.663	-34.237	-33.811	-33.385	-32.96	-32.534	-32.108	-31.683	-31.257	-30.831	-30.405	-29.98	-29.554	-29.128	-28.702	-28.277	-27.851	-27.425	-26.999	-26.574	-26.148	-25.722	-25.297	-24.871	-24.445	-24.019	-23.594	-23.168	-22.742	-22.316	-21.891	-21.465	-21.039	-20.613	-20.188	-19.762	-19.336	-18.911	-18.485	-18.059	-17.633	-17.208	-16.782	-16.356	-15.93	-15.505	-15.079
-32.996	-32.614	-32.231	-31.848	-31.465	-31.082	-30.7	-30.317	-29.934	-29.551	-29.168	-28.785	-28.403	-28.02	-27.637	-27.254	-26.871	-26.489	-26.106	-25.723	-25.34	-24.957	-24.574	-24.192	-23.809	-23.426	-23.043	-22.66	-22.277	-21.895	-21.512	-21.129	-20.746	-20.363	-19.981	-19.598	-19.215	-18.832	-18.449	-18.066	-17.684	-17.301	-16.918	-16.535	-16.152	-15.77	-15.387	-15.004	-14.621	-14.238
-31.557	-31.174	-30.791	-30.408	-30.025	-29.642	-29.258	-28.875	-28.492	-28.109	-27.726	-27.343	-26.96	-26.577	-26.193	-25.81	-25.427	-25.044	-24.661	-24.278	-23.895	-23.512	-23.128	-22.745	-22.362	-21.979	-21.596	-21.213	-20.83	-20.447	-20.063	-19.68	-19.297	-18.914	-18.531	-18.148	-17.765	-17.381	-16.998	-16.615	-16.232	-15.849	-15.466	-15.083	-14.7	-14.316	-13.933	-13.55	-13.167	-12.784
-37.367	-36.944	-36.521	-36.098	-35.675	-35.252	-34.829	-34.406	-33.983	-33.56	-33.137	-32.714	-32.292	-31.869	-31.446	-31.023	-30.6	-30.177	-29.754	-29.331	-28.908	-28.485	-28.062	-27.639	-27.216	-26.794	-26.371	-25.948	-25.525	-25.102	-24.679	-24.256	-23.833	-23.41	-22.987	-22.564	-22.141	-21.719	-21.296	-20.873	-20.45	-20.027	-19.604	-19.181	-18.758	-18.335	-17.912	-17.489	-17.066	-16.643
-35.972	-35.558	-35.144	-34.73	-34.316	-33.902	-33.488	-33.074	-32.66	-32.246	-31.832	-31.418	-31.004	-30.59	-30.176	-29.762	-29.348	-28.934	-28.52	-28.106	-27.692	-27.278	-26.863	-26.449	-26.035	-25.621	-25.207	-24.793	-24.379	-23.965	-23.551	-23.137	-22.723	-22.309	-21.895	-21.481	-21.067	-20.653	-20.239	-19.825	-19.411	-18.997	-18.583	-18.169	-17.755	-17.341	-16.927	-16.513	-16.099	-15.684
-28.383	-28.046	-27.71	-27.374	-27.038	-26.702	-26.366	-26.029	-25.693	-25.357	-25.021	-24.685	-24.349	-24.013	-23.676	-23.34	-23.004	-22.668	-22.332	-21.996	-21.659	-21.323	-20.987	-20.651	-20.315	-19.979	-19.642	-19.306	-18.97	-18.634	-18.298	-17.962	-17.626	-17.289	-16.953	-16.617	-16.281	-15.945	-15.609	-15.272	-14.936	-14.6	-14.264	-13.928	-13.592	-13.255	-12.919	-12.583	-12.247	-11.911
-33.578	-33.182	-32.787	-32.392	-31.997	-31.602	-31.207	-30.812	-30.417	-30.022	-29.627	-29.232	-28.836	-28.441	-28.046	-27.651	-27.256	-26.861	-26.466	-26.071	-25.676	-25.281	-24.886	-24.49	-24.095	-23.7	-23.305	-22.91	-22.515	-22.12	-21.725	-21.33	-20.935	-20.54	-20.144	-19.749	-19.354	-18.959	-18.564	-18.169	-17.774	-17.379	-16.984	-16.589	-16.194	-15.798	-15.403	-15.008	-14.613	-14.218
-32.102	-31.727	-31.352	-30.977	-30.602	-30.227	-29.852	-29.477	-29.102	-28.727	-28.352	-27.977	-27.602	-27.227	-26.851	-26.476	-26.101	-25.726	-25.351	-24.976	-24.601	-24.226	-23.851	-23.476	-23.101	-22.726	-22.351	-21.976	-21.601	-21.225	-20.85	-20.475	-20.1	-19.725	-19.35	-18.975	-18.6	-18.225	-17.85	-17.475	-17.1	-16.725	-16.35	-15.975	-15.599	-15.224	-14.849	-14.474	-14.099	-13.724
-34.339	-33.943	-33.548	-33.153	-32.757	-32.362	-31.967	-31.572	-31.176	-30.781	-30.386	-29.991	-29.595	-29.2	-28.805	-28.41	-28.014	-27.619	-27.224	-26.828	-26.433	-26.038	-25.643	-25.247	-24.852	-24.457	-24.062	-23.666	-23.271	-22.876	-22.48	-22.085	-21.69	-21.295	-20.899	-20.504	-20.109	-19.714	-19.318	-18.923	-18.528	-18.133	-17.737	-17.342	-16.947	-16.551	-16.156	-15.761	-15.366	-14.97
-38.163	-37.719	-37.275	-36.831	-36.387	-35.943	-35.5	-35.056	-34.612	-34.168	-33.724	-33.28	-32.836	-32.393	-31.949	-31.505	-31.061	-30.617	-30.173	-29.729	-29.285	-28.842	-28.398	-27.954	-27.51	-27.066	-26.622	-26.178	-25.734	-25.291	-24.847	-24.403	-23.959	-23.515	-23.071	-22.627	-22.183	-21.74	-21.296	-20.852	-20.408	-19.964	-19.52	-19.076	-18.632	-18.189	-17.745	-17.301	-16.857	-16.413
-50.437	-49.866	-49.295	-48.724	-48.152	-47.581	-47.01	-46.439	-45.867	-45.296	-44.725	-44.154	-43.582	-43.011	-42.44	-41.869	-41.297	-40.726	-40.155	-39.584	-39.013	-38.441	-37.87	-37.299	-36.728	-36.156	-35.585	-35.014	-34.443	-33.871	-33.3	-32.729	-32.158	-31.586	-31.015	-30.444	-29.873	-29.302	-28.73	-28.159	-27.588	-27.017	-26.445	-25.874	-25.303	-24.732	-24.16	-23.589	-23.018	-22.447
-30.793	-30.432	-30.071	-29.71	-29.349	-28.989	-28.628	-28.267	-27.906	-27.546	-27.185	-26.824	-26.463	-26.103	-25.742	-25.381	-25.02	-24.66	-24.299	-23.938	-23.577	-23.217	-22.856	-22.495	-22.134	-21.773	-21.413	-21.052	-20.691	-20.33	-19.97	-19.609	-19.248	-18.887	-18.527	-18.166	-17.805	-17.444	-17.084	-16.723	-16.362	-16.001	-15.641	-15.28	-14.919	-14.558	-14.197	-13.837	-13.476	-13.115
-36.958	-36.525	-36.091	-35.658	-35.224	-34.79	-34.357	-33.923	-33.49	-33.056	-32.622	-32.189	-31.755	-31.322	-30.888	-30.454	-30.021	-29.587	-29.154	-28.72	-28.286	-27.853	-27.419	-26.986	-26.552	-26.118	-25.685	-25.251	-24.818	-24.384	-23.95	-23.517	-23.083	-22.65	-22.216	-21.782	-21.349	-20.915	-20.482	-20.048	-19.614	-19.181	-18.747	-18.314	-17.88	-17.446	-17.013	-16.579	-16.146	-15.712
-27.767	-27.436	-27.105	-26.773	-26.442	-26.111	-25.779	-25.448	-25.117	-24.785	-24.454	-24.123	-23.791	-23.46	-23.129	-22.797	-22.466	-22.135	-21.803	-21.472	-21.141	-20.809	-20.478	-20.147	-19.815	-19.484	-19.153	-18.821	-18.49	-18.158	-17.827	-17.496	-17.164	-16.833	-16.502	-16.17	-15.839	-15.508	-15.176	-14.845	-14.514	-14.182	-13.851	-13.52	-13.188	-12.857	-12.526	-12.194	-11.863	-11.532
-34.25	-33.849	-33.448	-33.047	-32.646	-32.245	-31.844	-31.443	-31.042	-30.642	-30.241	-29.84	-29.439	-29.038	-28.637	-28.236	-27.835	-27.434	-27.033	-26.632	-26.231	-25.83	-25.429	-25.028	-24.627	-24.226	-23.825	-23.424	-23.023	-22.622	-22.221	-21.82	-21.419	-21.018	-20.617	-20.216	-19.815	-19.414	-19.013	-18.612	-18.211	-17.81	-17.409	-17.008	-16.607	-16.206	-15.806	-15.405	-15.004	-14.603
-36.165	-35.735	-35.305	-34.876	-34.446	-34.016	-33.587	-33.157	-32.727	-32.298	-31.868	-31.438	-31.008	-30.579	-30.149	-29.719	-29.29	-28.86	-28.43	-28.001	-27.571	-27.141	-26.712	-26.282	-25.852	-25.423	-24.993	-24.563	-24.134	-23.704	-23.274	-22.845	-22.415	-21.985	-21.556	-21.126	-20.696	-20.267	-19.837	-19.407	-18.978	-18.548	-18.118	-17.689	-17.259	-16.829	-16.4	-15.97	-15.54	-15.111
-40.279	-39.823	-39.367	-38.911	-38.456	-38	-37.544	-37.088	-36.632	-36.176	-35.721	-35.265	-34.809	-34.353	-33.897	-33.441	-32.986	-32.53	-32.074	-31.618	-31.162	-30.707	-30.251	-29.795	-29.339	-28.883	-28.427	-27.972	-27.516	-27.06	-26.604	-26.148	-25.693	-25.237	-24.781	-24.325	-23.869	-23.413	-22.958	-22.502	-22.046	-21.59	-21.134	-20.679	-20.223	-19.767	-19.311	-18.855	-18.399	-17.944
-32.752	-32.368	-31.984	-31.601	-31.217	-30.833	-30.449	-30.065	-29.681	-29.297	-28.913	-28.529	-28.146	-27.762	-27.378	-26.994	-26.61	-26.226	-25.842	-25.458	-25.074	-24.691	-24.307	-23.923	-23.539	-23.155	-22.771	-22.387	-22.003	-21.619	-21.236	-20.852	-20.468	-20.084	-19.7	-19.316	-18.932	-18.548	-18.164	-17.781	-17.397	-17.013	-16.629	-16.245	-15.861	-15.477	-15.093	-14.709	-14.326	-13.942
-37.515	-37.084	-36.652	-36.221	-35.789	-35.358	-34.926	-34.495	-34.063	-33.632	-33.2	-32.769	-32.338	-31.906	-31.475	-31.043	-30.612	-30.18	-29.749	-29.317	-28.886	-28.454	-28.023	-27.591	-27.16	-26.728	-26.297	-25.865	-25.434	-25.002	-24.571	-24.14	-23.708	-23.277	-22.845	-22.414	-21.982	-21.551	-21.119	-20.688	-20.256	-19.825	-19.393	-18.962	-18.53	-18.099	-17.667	-17.236	-16.804	-16.373
-30.265	-29.905	-29.545	-29.185	-28.824	-28.464	-28.104	-27.744	-27.384	-27.023	-26.663	-26.303	-25.943	-25.583	-25.222	-24.862	-24.502	-24.142	-23.782	-23.421	-23.061	-22.701	-22.341	-21.981	-21.62	-21.26	-20.9	-20.54	-20.18	-19.82	-19.459	-19.099	-18.739	-18.379	-18.019	-17.658	-17.298	-16.938	-16.578	-16.218	-15.857	-15.497	-15.137	-14.777	-14.417	-14.056	-13.696	-13.336	-12.976	-12.616
-30.116	-29.765	-29.415	-29.064	-28.714	-28.364	-28.013	-27.663	-27.313	-26.962	-26.612	-26.262	-25.911	-25.561	-25.211	-24.86	-24.51	-24.159	-23.809	-23.459	-23.108	-22.758	-22.408	-22.057	-21.707	-21.357	-21.006	-20.656	-20.306	-19.955	-19.605	-19.254	-18.904	-18.554	-18.203	-17.853	-17.503	-17.152	-16.802	-16.452	-16.101	-15.751	-15.401	-15.05	-14.7	-14.349	-13.999	-13.649	-13.298	-12.948
-29.879	-29.521	-29.163	-28.805	-28.447	-28.089	-27.731	-27.373	-27.015	-26.657	-26.299	-25.941	-25.583	-25.225	-24.867	-24.509	-24.151	-23.793	-23.435	-23.077	-22.719	-22.361	-22.003	-21.645	-21.287	-20.929	-20.571	-20.213	-19.855	-19.497	-19.139	-18.781	-18.423	-18.065	-17.707	-17.349	-16.991	-16.633	-16.275	-15.917	-15.559	-15.201	-14.843	-14.485	-14.127	-13.769	-13.411	-13.053	-12.695	-12.337
-36.295	-35.887	-35.479	-35.07	-34.662	-34.254	-33.846	-33.438	-33.03	-32.622	-32.213	-31.805	-31.397	-30.989	-30.581	-30.173	-29.765	-29.356	-28.948	-28.54	-28.132	-27.724	-27.316	-26.908	-26.5	-26.091	-25.683	-25.275	-24.867	-24.459	-24.051	-23.643	-23.234	-22.826	-22.418	-22.01	-21.602	-21.194	-20.786	-20.377	-19.969	-19.561	-19.153	-18.745	-18.337	-17.929	-17.52	-17.112	-16.704	-16.296
-36.137	-35.713	-35.289	-34.864	-34.44	-34.016	-33.592	-33.168	-32.744	-32.32	-31.896	-31.472	-31.047	-30.623	-30.199	-29.775	-29.351	-28.927	-28.503	-28.079	-27.654	-27.23	-26.806	-26.382	-25.958	-25.534	-25.11	-24.686	-24.261	-23.837	-23.413	-22.989	-22.565	-22.141	-21.717	-21.293	-20.869	-20.444	-20.02	-19.596	-19.172	-18.748	-18.324	-17.9	-17.476	-17.051	-16.627	-16.203	-15.779	-15.355
-32.461	-32.082	-31.702	-31.323	-30.944	-30.564	-30.185	-29.806	-29.426	-29.047	-28.668	-28.288	-27.909	-27.53	-27.15	-26.771	-26.392	-26.012	-25.633	-25.254	-24.874	-24.495	-24.116	-23.736	-23.357	-22.978	-22.599	-22.219	-21.84	-21.461	-21.081	-20.702	-20.323	-19.943	-19.564	-19.185	-18.805	-18.426	-18.047	-17.667	-17.288	-16.909	-16.529	-16.15	-15.771	-15.391	-15.012	-14.633	-14.253	-13.874
-36.383	-35.953	-35.522	-35.091	-34.661	-34.23	-33.799	-33.369	-32.938	-32.507	-32.077	-31.646	-31.215	-30.784	-30.354	-29.923	-29.492	-29.062	-28.631	-28.2	-27.77	-27.339	-26.908	-26.478	-26.047	-25.616	-25.186	-24.755	-24.324	-23.894	-23.463	-23.032	-22.601	-22.171	-21.74	-21.309	-20.879	-20.448	-20.017	-19.587	-19.156	-18.725	-18.295	-17.864	-17.433	-17.003	-16.572	-16.141	-15.711	-15.28
-52.584	-51.976	-51.368	-50.76	-50.152	-49.544	-48.936	-48.328	-47.72	-47.112	-46.504	-45.896	-45.288	-44.68	-44.072	-43.464	-42.856	-42.248	-41.64	-41.032	-40.424	-39.816	-39.208	-38.6	-37.992	-37.384	-36.776	-36.168	-35.56	-34.952	-34.344	-33.736	-33.128	-32.52	-31.912	-31.304	-30.696	-30.088	-29.48	-28.872	-28.264	-27.656	-27.048	-26.44	-25.832	-25.224	-24.616	-24.008	-23.4	-22.792
-33.988	-33.595	-33.202	-32.808	-32.415	-32.022	-31.629	-31.236	-30.843	-30.45	-30.057	-29.664	-29.271	-28.878	-28.485	-28.092	-27.698	-27.305	-26.912	-26.519	-26.126	-25.733	-25.34	-24.947	-24.554	-24.161	-23.768	-23.375	-22.982	-22.588	-22.195	-21.802	-21.409	-21.016	-20.623	-20.23	-19.837	-19.444	-19.051	-18.658	-18.265	-17.872	-17.478	-17.085	-16.692	-16.299	-15.906	-15.513	-15.12	-14.727
-32.401	-32.016	-31.632	-31.248	-30.863	-30.479	-30.095	-29.71	-29.326	-28.942	-28.557	-28.173	-27.789	-27.405	-27.02	-26.636	-26.252	-25.867	-25.483	-25.099	-24.714	-24.33	-23.946	-23.561	-23.177	-22.793	-22.408	-22.024	-21.64	-21.256	-20.871	-20.487	-20.103	-19.718	-19.334	-18.95	-18.565	-18.181	-17.797	-17.412	-17.028	-16.644	-16.26	-15.875	-15.491	-15.107	-14.722	-14.338	-13.954	-13.569
-28.844	-28.503	-28.162	-27.821	-27.479	-27.138	-26.797	-26.455	-26.114	-25.773	-25.432	-25.09	-24.749	-24.408	-24.067	-23.725	-23.384	-23.043	-22.702	-22.36	-22.019	-21.678	-21.337	-20.995	-20.654	-20.313	-19.972	-19.63	-19.289	-18.948	-18.607	-18.265	-17.924	-17.583	-17.242	-16.9	-16.559	-16.218	-15.876	-15.535	-15.194	-14.853	-14.511	-14.17	-13.829	-13.488	-13.146	-12.805	-12.464	-12.123
-35.768	-35.349	-34.929	-34.51	-34.091	-33.672	-33.253	-32.834	-32.415	-31.996	-31.577	-31.158	-30.739	-30.32	-29.901	-29.481	-29.062	-28.643	-28.224	-27.805	-27.386	-26.967	-26.548	-26.129	-25.71	-25.291	-24.872	-24.453	-24.033	-23.614	-23.195	-22.776	-22.357	-21.938	-21.519	-21.1	-20.681	-20.262	-19.843	-19.424	-19.004	-18.585	-18.166	-17.747	-17.328	-16.909	-16.49	-16.071	-15.652	-15.233
-56.926	-56.28	-55.634	-54.988	-54.342	-53.697	-53.051	-52.405	-51.759	-51.113	-50.468	-49.822	-49.176	-48.53	-47.884	-47.238	-46.593	-45.947	-45.301	-44.655	-44.009	-43.363	-42.718	-42.072	-41.426	-40.78	-40.134	-39.489	-38.843	-38.197	-37.551	-36.905	-36.259	-35.614	-34.968	-34.322	-33.676	-33.03	-32.385	-31.739	-31.093	-30.447	-29.801	-29.155	-28.51	-27.864	-27.218	-26.572	-25.926	-25.28
-29.618	-29.261	-28.904	-28.547	-28.191	-27.834	-27.477	-27.12	-26.763	-26.406	-26.049	-25.693	-25.336	-24.979	-24.622	-24.265	-23.908	-23.551	-23.195	-22.838	-22.481	-22.124	-21.767	-21.41	-21.053	-20.697	-20.34	-19.983	-19.626	-19.269	-18.912	-18.555	-18.199	-17.842	-17.485	-17.128	-16.771	-16.414	-16.057	-15.701	-15.344	-14.987	-14.63	-14.273	-13.916	-13.559	-13.203	-12.846	-12.489	-12.132
-50.27	-49.694	-49.119	-48.543	-47.967	-47.392	-46.816	-46.241	-45.665	-45.09	-44.514	-43.938	-43.363	-42.787	-42.212	-41.636	-41.06	-40.485	-39.909	-39.334	-38.758	-38.183	-37.607	-37.031	-36.456	-35.88	-35.305	-34.729	-34.153	-33.578	-33.002	-32.427	-31.851	-31.276	-30.7	-30.124	-29.549	-28.973	-28.398	-27.822	-27.246	-26.671	-26.095	-25.52	-24.944	-24.369	-23.793	-23.217	-22.642	-22.066
-32.856	-32.484	-32.112	-31.739	-31.367	-30.995	-30.623	-30.251	-29.878	-29.506	-29.134	-28.762	-28.39	-28.018	-27.645	-27.273	-26.901	-26.529	-26.157	-25.784	-25.412	-25.04	-24.668	-24.296	-23.923	-23.551	-23.179	-22.807	-22.435	-22.063	-21.69	-21.318	-20.946	-20.574	-20.202	-19.829	-19.457	-19.085	-18.713	-18.341	-17.968	-17.596	-17.224	-16.852	-16.48	-16.108	-15.735	-15.363	-14.991	-14.619
-32.565	-32.177	-31.79	-31.402	-31.014	-30.626	-30.238	-29.851	-29.463	-29.075	-28.687	-28.3	-27.912	-27.524	-27.136	-26.749	-26.361	-25.973	-25.585	-25.197	-24.81	-24.422	-24.034	-23.646	-23.259	-22.871	-22.483	-22.095	-21.708	-21.32	-20.932	-20.544	-20.157	-19.769	-19.381	-18.993	-18.605	-18.218	-17.83	-17.442	-17.054	-16.667	-16.279	-15.891	-15.503	-15.116	-14.728	-14.34	-13.952	-13.564
-34.048	-33.65	-33.252	-32.854	-32.456	-32.058	-31.66	-31.262	-30.864	-30.466	-30.068	-29.669	-29.271	-28.873	-28.475	-28.077	-27.679	-27.281	-26.883	-26.485	-26.087	-25.689	-25.291	-24.893	-24.495	-24.097	-23.699	-23.301	-22.902	-22.504	-22.106	-21.708	-21.31	-20.912	-20.514	-20.116	-19.718	-19.32	-18.922	-18.524	-18.126	-17.728	-17.33	-16.932	-16.534	-16.135	-15.737	-15.339	-14.941	-14.543
-33.578	-33.186	-32.794	-32.402	-32.01	-31.617	-31.225	-30.833	-30.441	-30.049	-29.656	-29.264	-28.872	-28.48	-28.088	-27.696	-27.303	-26.911	-26.519	-26.127	-25.735	-25.343	-24.95	-24.558	-24.166	-23.774	-23.382	-22.99	-22.597	-22.205	-21.813	-21.421	-21.029	-20.637	-20.244	-19.852	-19.46	-19.068	-18.676	-18.284	-17.891	-17.499	-17.107	-16.715	-16.323	-15.93	-15.538	-15.146	-14.754	-14.362
-35.468	-35.066	-34.664	-34.262	-33.86	-33.458	-33.056	-32.654	-32.252	-31.85	-31.448	-31.046	-30.644	-30.242	-29.84	-29.438	-29.037	-28.635	-28.233	-27.831	-27.429	-27.027	-26.625	-26.223	-25.821	-25.419	-25.017	-24.615	-24.213	-23.811	-23.409	-23.007	-22.605	-22.204	-21.802	-21.4	-20.998	-20.596	-20.194	-19.792	-19.39	-18.988	-18.586	-18.184	-17.782	-17.38	-16.978	-16.576	-16.174	-15.773
-30.694	-30.335	-29.975	-29.615	-29.256	-28.896	-28.536	-28.177	-27.817	-27.458	-27.098	-26.738	-26.379	-26.019	-25.66	-25.3	-24.94	-24.581	-24.221	-23.862	-23.502	-23.142	-22.783	-22.423	-22.064	-21.704	-21.344	-20.985	-20.625	-20.266	-19.906	-19.546	-19.187	-18.827	-18.468	-18.108	-17.748	-17.389	-17.029	-16.67	-16.31	-15.95	-15.591	-15.231	-14.872	-14.512	-14.152	-13.793	-13.433	-13.074
-31.084	-30.705	-30.325	-29.946	-29.566	-29.187	-28.807	-28.428	-28.049	-27.669	-27.29	-26.91	-26.531	-26.151	-25.772	-25.393	-25.013	-24.634	-24.254	-23.875	-23.495	-23.116	-22.736	-22.357	-21.978	-21.598	-21.219	-20.839	-20.46	-20.08	-19.701	-19.321	-18.942	-18.563	-18.183	-17.804	-17.424	-17.045	-16.665	-16.286	-15.907	-15.527	-15.148	-14.768	-14.389	-14.009	-13.63	-13.25	-12.871	-12.492
-32.424	-32.043	-31.663	-31.282	-30.902	-30.521	-30.141	-29.76	-29.38	-28.999	-28.619	-28.238	-27.858	-27.477	-27.097	-26.716	-26.336	-25.955	-25.575	-25.194	-24.814	-24.434	-24.053	-23.673	-23.292	-22.912	-22.531	-22.151	-21.77	-21.39	-21.009	-20.629	-20.248	-19.868	-19.487	-19.107	-18.726	-18.346	-17.965	-17.585	-17.204	-16.824	-16.443	-16.063	-15.682	-15.302	-14.922	-14.541	-14.161	-13.78
-31.589	-31.217	-30.845	-30.473	-30.101	-29.729	-29.356	-28.984	-28.612	-28.24	-27.868	-27.496	-27.123	-26.751	-26.379	-26.007	-25.635	-25.263	-24.891	-24.518	-24.146	-23.774	-23.402	-23.03	-22.658	-22.286	-21.913	-21.541	-21.169	-20.797	-20.425	-20.053	-19.681	-19.308	-18.936	-18.564	-18.192	-17.82	-17.448	-17.076	-16.703	-16.331	-15.959	-15.587	-15.215	-14.843	-14.471	-14.098	-13.726	-13.354
-33.855	-33.458	-33.061	-32.665	-32.268	-31.871	-31.474	-31.077	-30.68	-30.284	-29.887	-29.49	-29.093	-28.696	-28.299	-27.902	-27.506	-27.109	-26.712	-26.315	-25.918	-25.521	-25.125	-24.728	-24.331	-23.934	-23.537	-23.14	-22.743	-22.347	-21.95	-21.553	-21.156	-20.759	-20.362	-19.965	-19.569	-19.172	-18.775	-18.378	-17.981	-17.584	-17.188	-16.791	-16.394	-15.997	-15.6	-15.203	-14.806	-14.41
-33.437	-33.047	-32.658	-32.268	-31.879	-31.489	-31.1	-30.71	-30.32	-29.931	-29.541	-29.152	-28.762	-28.373	-27.983	-27.594	-27.204	-26.815	-26.425	-26.036	-25.646	-25.256	-24.867	-24.477	-24.088	-23.698	-23.309	-22.919	-22.53	-22.14	-21.751	-21.361	-20.971	-20.582	-20.192	-19.803	-19.413	-19.024	-18.634	-18.245	-17.855	-17.466	-17.076	-16.687	-16.297	-15.907	-15.518	-15.128	-14.739	-14.349
-40.631	-40.17	-39.708	-39.246	-38.785	-38.323	-37.861	-37.399	-36.938	-36.476	-36.014	-35.553	-35.091	-34.629	-34.167	-33.706	-33.244	-32.782	-32.32	-31.859	-31.397	-30.935	-30.474	-30.012	-29.55	-29.088	-28.627	-28.165	-27.703	-27.242	-26.78	-26.318	-25.856	-25.395	-24.933	-24.471	-24.01	-23.548	-23.086	-22.624	-22.163	-21.701	-21.239	-20.777	-20.316	-19.854	-19.392	-18.931	-18.469	-18.007
-35.43	-35.022	-34.614	-34.206	-33.798	-33.39	-32.982	-32.574	-32.166	-31.758	-31.35	-30.942	-30.534	-30.127	-29.719	-29.311	-28.903	-28.495	-28.087	-27.679	-27.271	-26.863	-26.455	-26.047	-25.639	-25.231	-24.823	-24.415	-24.007	-23.6	-23.192	-22.784	-22.376	-21.968	-21.56	-21.152	-20.744	-20.336	-19.928	-19.52	-19.112	-18.704	-18.296	-17.888	-17.48	-17.073	-16.665	-16.257	-15.849	-15.441
-25.537	-25.218	-24.9	-24.581	-24.263	-23.944	-23.626	-23.307	-22.989	-22.67	-22.352	-22.033	-21.714	-21.396	-21.077	-20.759	-20.44	-20.122	-19.803	-19.485	-19.166	-18.848	-18.529	-18.211	-17.892	-17.574	-17.255	-16.937	-16.618	-16.299	-15.981	-15.662	-15.344	-15.025	-14.707	-14.388	-14.07	-13.751	-13.433	-13.114	-12.796	-12.477	-12.159	-11.84	-11.522	-11.203	-10.884	-10.566	-10.247	-9.9289
-30.845	-30.485	-30.126	-29.766	-29.406	-29.046	-28.686	-28.326	-27.966	-27.606	-27.247	-26.887	-26.527	-26.167	-25.807	-25.447	-25.087	-24.728	-24.368	-24.008	-23.648	-23.288	-22.928	-22.568	-22.209	-21.849	-21.489	-21.129	-20.769	-20.409	-20.049	-19.69	-19.33	-18.97	-18.61	-18.25	-17.89	-17.53	-17.171	-16.811	-16.451	-16.091	-15.731	-15.371	-15.011	-14.651	-14.292	-13.932	-13.572	-13.212
-41.045	-40.579	-40.113	-39.647	-39.182	-38.716	-38.25	-37.785	-37.319	-36.853	-36.387	-35.922	-35.456	-34.99	-34.525	-34.059	-33.593	-33.127	-32.662	-32.196	-31.73	-31.264	-30.799	-30.333	-29.867	-29.402	-28.936	-28.47	-28.004	-27.539	-27.073	-26.607	-26.142	-25.676	-25.21	-24.744	-24.279	-23.813	-23.347	-22.882	-22.416	-21.95	-21.484	-21.019	-20.553	-20.087	-19.621	-19.156	-18.69	-18.224
-38.944	-38.501	-38.059	-37.617	-37.174	-36.732	-36.289	-35.847	-35.405	-34.962	-34.52	-34.078	-33.635	-33.193	-32.751	-32.308	-31.866	-31.424	-30.981	-30.539	-30.097	-29.654	-29.212	-28.77	-28.327	-27.885	-27.443	-27	-26.558	-26.116	-25.673	-25.231	-24.789	-24.346	-23.904	-23.461	-23.019	-22.577	-22.134	-21.692	-21.25	-20.807	-20.365	-19.923	-19.48	-19.038	-18.596	-18.153	-17.711	-17.269
-26.541	-26.218	-25.895	-25.572	-25.249	-24.927	-24.604	-24.281	-23.958	-23.635	-23.313	-22.99	-22.667	-22.344	-22.021	-21.699	-21.376	-21.053	-20.73	-20.407	-20.085	-19.762	-19.439	-19.116	-18.794	-18.471	-18.148	-17.825	-17.502	-17.18	-16.857	-16.534	-16.211	-15.888	-15.566	-15.243	-14.92	-14.597	-14.274	-13.952	-13.629	-13.306	-12.983	-12.66	-12.338	-12.015	-11.692	-11.369	-11.046	-10.724
-33.239	-32.844	-32.449	-32.054	-31.659	-31.264	-30.87	-30.475	-30.08	-29.685	-29.29	-28.895	-28.501	-28.106	-27.711	-27.316	-26.921	-26.526	-26.132	-25.737	-25.342	-24.947	-24.552	-24.157	-23.762	-23.368	-22.973	-22.578	-22.183	-21.788	-21.393	-20.999	-20.604	-20.209	-19.814	-19.419	-19.024	-18.63	-18.235	-17.84	-17.445	-17.05	-16.655	-16.261	-15.866	-15.471	-15.076	-14.681	-14.286	-13.891
-34.001	-33.6	-33.198	-32.797	-32.395	-31.994	-31.592	-31.191	-30.789	-30.388	-29.986	-29.585	-29.183	-28.782	-28.38	-27.979	-27.577	-27.176	-26.774	-26.373	-25.971	-25.57	-25.168	-24.767	-24.365	-23.964	-23.562	-23.161	-22.759	-22.358	-21.956	-21.555	-21.153	-20.752	-20.35	-19.949	-19.547	-19.146	-18.744	-18.343	-17.941	-17.54	-17.138	-16.737	-16.335	-15.934	-15.532	-15.131	-14.729	-14.328
-31.656	-31.283	-30.91	-30.537	-30.164	-29.791	-29.418	-29.045	-28.672	-28.299	-27.926	-27.553	-27.18	-26.807	-26.434	-26.061	-25.688	-25.315	-24.942	-24.569	-24.196	-23.823	-23.45	-23.077	-22.704	-22.331	-21.958	-21.585	-21.212	-20.839	-20.466	-20.093	-19.72	-19.347	-18.974	-18.601	-18.228	-17.855	-17.482	-17.109	-16.736	-16.363	-15.99	-15.617	-15.244	-14.871	-14.498	-14.125	-13.752	-13.379
-25.888	-25.576	-25.264	-24.953	-24.641	-24.329	-24.017	-23.706	-23.394	-23.082	-22.771	-22.459	-22.147	-21.835	-21.524	-21.212	-20.9	-20.589	-20.277	-19.965	-19.653	-19.342	-19.03	-18.718	-18.407	-18.095	-17.783	-17.471	-17.16	-16.848	-16.536	-16.225	-15.913	-15.601	-15.289	-14.978	-14.666	-14.354	-14.043	-13.731	-13.419	-13.108	-12.796	-12.484	-12.172	-11.861	-11.549	-11.237	-10.926	-10.614
-56.339	-55.692	-55.045	-54.398	-53.752	-53.105	-52.458	-51.811	-51.165	-50.518	-49.871	-49.224	-48.578	-47.931	-47.284	-46.637	-45.99	-45.344	-44.697	-44.05	-43.403	-42.757	-42.11	-41.463	-40.816	-40.17	-39.523	-38.876	-38.229	-37.583	-36.936	-36.289	-35.642	-34.996	-34.349	-33.702	-33.055	-32.408	-31.762	-31.115	-30.468	-29.821	-29.175	-28.528	-27.881	-27.234	-26.588	-25.941	-25.294	-24.647
-37.552	-37.132	-36.711	-36.291	-35.871	-35.451	-35.031	-34.611	-34.19	-33.77	-33.35	-32.93	-32.51	-32.09	-31.669	-31.249	-30.829	-30.409	-29.989	-29.569	-29.148	-28.728	-28.308	-27.888	-27.468	-27.048	-26.627	-26.207	-25.787	-25.367	-24.947	-24.527	-24.106	-23.686	-23.266	-22.846	-22.426	-22.006	-21.585	-21.165	-20.745	-20.325	-19.905	-19.484	-19.064	-18.644	-18.224	-17.804	-17.384	-16.963
-33.15	-32.761	-32.373	-31.984	-31.595	-31.207	-30.818	-30.43	-30.041	-29.652	-29.264	-28.875	-28.487	-28.098	-27.709	-27.321	-26.932	-26.544	-26.155	-25.767	-25.378	-24.989	-24.601	-24.212	-23.824	-23.435	-23.046	-22.658	-22.269	-21.881	-21.492	-21.104	-20.715	-20.326	-19.938	-19.549	-19.161	-18.772	-18.383	-17.995	-17.606	-17.218	-16.829	-16.441	-16.052	-15.663	-15.275	-14.886	-14.498	-14.109
-31.897	-31.517	-31.137	-30.756	-30.376	-29.996	-29.616	-29.235	-28.855	-28.475	-28.094	-27.714	-27.334	-26.954	-26.573	-26.193	-25.813	-25.432	-25.052	-24.672	-24.292	-23.911	-23.531	-23.151	-22.77	-22.39	-22.01	-21.63	-21.249	-20.869	-20.489	-20.108	-19.728	-19.348	-18.968	-18.587	-18.207	-17.827	-17.446	-17.066	-16.686	-16.306	-15.925	-15.545	-15.165	-14.785	-14.404	-14.024	-13.644	-13.263
-32.462	-32.077	-31.692	-31.308	-30.923	-30.538	-30.153	-29.769	-29.384	-28.999	-28.615	-28.23	-27.845	-27.461	-27.076	-26.691	-26.306	-25.922	-25.537	-25.152	-24.768	-24.383	-23.998	-23.614	-23.229	-22.844	-22.459	-22.075	-21.69	-21.305	-20.921	-20.536	-20.151	-19.767	-19.382	-18.997	-18.613	-18.228	-17.843	-17.458	-17.074	-16.689	-16.304	-15.92	-15.535	-15.15	-14.766	-14.381	-13.996	-13.611
-31.996	-31.626	-31.257	-30.887	-30.517	-30.147	-29.778	-29.408	-29.038	-28.669	-28.299	-27.929	-27.56	-27.19	-26.82	-26.45	-26.081	-25.711	-25.341	-24.972	-24.602	-24.232	-23.862	-23.493	-23.123	-22.753	-22.384	-22.014	-21.644	-21.275	-20.905	-20.535	-20.165	-19.796	-19.426	-19.056	-18.687	-18.317	-17.947	-17.578	-17.208	-16.838	-16.468	-16.099	-15.729	-15.359	-14.99	-14.62	-14.25	-13.881
-35.355	-34.948	-34.54	-34.132	-33.725	-33.317	-32.909	-32.502	-32.094	-31.686	-31.279	-30.871	-30.463	-30.056	-29.648	-29.24	-28.833	-28.425	-28.017	-27.61	-27.202	-26.794	-26.387	-25.979	-25.571	-25.164	-24.756	-24.348	-23.941	-23.533	-23.126	-22.718	-22.31	-21.903	-21.495	-21.087	-20.68	-20.272	-19.864	-19.457	-19.049	-18.641	-18.234	-17.826	-17.418	-17.011	-16.603	-16.195	-15.788	-15.38
-27.974	-27.641	-27.307	-26.974	-26.64	-26.307	-25.973	-25.64	-25.306	-24.973	-24.639	-24.306	-23.972	-23.639	-23.305	-22.972	-22.638	-22.305	-21.971	-21.638	-21.304	-20.971	-20.637	-20.304	-19.97	-19.637	-19.303	-18.97	-18.636	-18.303	-17.969	-17.636	-17.302	-16.969	-16.635	-16.302	-15.968	-15.635	-15.301	-14.968	-14.634	-14.301	-13.967	-13.634	-13.3	-12.967	-12.633	-12.3	-11.966	-11.633
-57.809	-57.149	-56.489	-55.828	-55.168	-54.508	-53.847	-53.187	-52.527	-51.867	-51.206	-50.546	-49.886	-49.226	-48.565	-47.905	-47.245	-46.585	-45.924	-45.264	-44.604	-43.943	-43.283	-42.623	-41.963	-41.302	-40.642	-39.982	-39.322	-38.661	-38.001	-37.341	-36.681	-36.02	-35.36	-34.7	-34.04	-33.379	-32.719	-32.059	-31.398	-30.738	-30.078	-29.418	-28.757	-28.097	-27.437	-26.777	-26.116	-25.456
-33.4	-33.009	-32.617	-32.226	-31.835	-31.444	-31.053	-30.662	-30.27	-29.879	-29.488	-29.097	-28.706	-28.315	-27.923	-27.532	-27.141	-26.75	-26.359	-25.968	-25.577	-25.185	-24.794	-24.403	-24.012	-23.621	-23.23	-22.838	-22.447	-22.056	-21.665	-21.274	-20.883	-20.491	-20.1	-19.709	-19.318	-18.927	-18.536	-18.144	-17.753	-17.362	-16.971	-16.58	-16.189	-15.797	-15.406	-15.015	-14.624	-14.233
-34.25	-33.856	-33.461	-33.067	-32.673	-32.278	-31.884	-31.49	-31.095	-30.701	-30.307	-29.913	-29.518	-29.124	-28.73	-28.335	-27.941	-27.547	-27.152	-26.758	-26.364	-25.969	-25.575	-25.181	-24.787	-24.392	-23.998	-23.604	-23.209	-22.815	-22.421	-22.026	-21.632	-21.238	-20.843	-20.449	-20.055	-19.661	-19.266	-18.872	-18.478	-18.083	-17.689	-17.295	-16.9	-16.506	-16.112	-15.717	-15.323	-14.929
-27.783	-27.447	-27.111	-26.776	-26.44	-26.104	-25.768	-25.432	-25.097	-24.761	-24.425	-24.089	-23.754	-23.418	-23.082	-22.746	-22.41	-22.075	-21.739	-21.403	-21.067	-20.732	-20.396	-20.06	-19.724	-19.388	-19.053	-18.717	-18.381	-18.045	-17.71	-17.374	-17.038	-16.702	-16.366	-16.031	-15.695	-15.359	-15.023	-14.688	-14.352	-14.016	-13.68	-13.344	-13.009	-12.673	-12.337	-12.001	-11.666	-11.33
-36.381	-35.955	-35.529	-35.102	-34.676	-34.25	-33.824	-33.398	-32.972	-32.546	-32.12	-31.694	-31.268	-30.842	-30.416	-29.99	-29.564	-29.137	-28.711	-28.285	-27.859	-27.433	-27.007	-26.581	-26.155	-25.729	-25.303	-24.877	-24.451	-24.025	-23.598	-23.172	-22.746	-22.32	-21.894	-21.468	-21.042	-20.616	-20.19	-19.764	-19.338	-18.912	-18.486	-18.06	-17.633	-17.207	-16.781	-16.355	-15.929	-15.503
-47.616	-47.059	-46.502	-45.945	-45.388	-44.831	-44.274	-43.717	-43.16	-42.603	-42.046	-41.489	-40.932	-40.375	-39.818	-39.261	-38.704	-38.147	-37.59	-37.033	-36.476	-35.919	-35.362	-34.805	-34.248	-33.691	-33.134	-32.577	-32.02	-31.463	-30.906	-30.349	-29.792	-29.235	-28.678	-28.121	-27.564	-27.007	-26.45	-25.893	-25.336	-24.779	-24.222	-23.665	-23.108	-22.551	-21.994	-21.437	-20.88	-20.323
-30.888	-30.525	-30.162	-29.798	-29.435	-29.072	-28.709	-28.346	-27.983	-27.62	-27.257	-26.894	-26.531	-26.167	-25.804	-25.441	-25.078	-24.715	-24.352	-23.989	-23.626	-23.263	-22.899	-22.536	-22.173	-21.81	-21.447	-21.084	-20.721	-20.358	-19.995	-19.632	-19.268	-18.905	-18.542	-18.179	-17.816	-17.453	-17.09	-16.727	-16.364	-16	-15.637	-15.274	-14.911	-14.548	-14.185	-13.822	-13.459	-13.096
-32.349	-31.969	-31.59	-31.211	-30.832	-30.452	-30.073	-29.694	-29.315	-28.935	-28.556	-28.177	-27.798	-27.418	-27.039	-26.66	-26.281	-25.901	-25.522	-25.143	-24.764	-24.384	-24.005	-23.626	-23.247	-22.867	-22.488	-22.109	-21.73	-21.35	-20.971	-20.592	-20.213	-19.833	-19.454	-19.075	-18.696	-18.316	-17.937	-17.558	-17.179	-16.799	-16.42	-16.041	-15.662	-15.282	-14.903	-14.524	-14.145	-13.765
-33.504	-33.097	-32.691	-32.284	-31.878	-31.472	-31.065	-30.659	-30.252	-29.846	-29.44	-29.033	-28.627	-28.22	-27.814	-27.408	-27.001	-26.595	-26.188	-25.782	-25.376	-24.969	-24.563	-24.157	-23.75	-23.344	-22.937	-22.531	-22.125	-21.718	-21.312	-20.905	-20.499	-20.093	-19.686	-19.28	-18.873	-18.467	-18.061	-17.654	-17.248	-16.842	-16.435	-16.029	-15.622	-15.216	-14.81	-14.403	-13.997	-13.59
-32.433	-32.046	-31.659	-31.272	-30.884	-30.497	-30.11	-29.723	-29.336	-28.949	-28.561	-28.174	-27.787	-27.4	-27.013	-26.626	-26.238	-25.851	-25.464	-25.077	-24.69	-24.303	-23.915	-23.528	-23.141	-22.754	-22.367	-21.98	-21.592	-21.205	-20.818	-20.431	-20.044	-19.657	-19.269	-18.882	-18.495	-18.108	-17.721	-17.334	-16.947	-16.559	-16.172	-15.785	-15.398	-15.011	-14.624	-14.236	-13.849	-13.462
-38.724	-38.28	-37.836	-37.391	-36.947	-36.502	-36.058	-35.614	-35.169	-34.725	-34.281	-33.836	-33.392	-32.947	-32.503	-32.059	-31.614	-31.17	-30.725	-30.281	-29.837	-29.392	-28.948	-28.504	-28.059	-27.615	-27.17	-26.726	-26.282	-25.837	-25.393	-24.948	-24.504	-24.06	-23.615	-23.171	-22.726	-22.282	-21.838	-21.393	-20.949	-20.505	-20.06	-19.616	-19.171	-18.727	-18.283	-17.838	-17.394	-16.949
-32.92	-32.555	-32.19	-31.824	-31.459	-31.094	-30.729	-30.363	-29.998	-29.633	-29.268	-28.902	-28.537	-28.172	-27.806	-27.441	-27.076	-26.711	-26.345	-25.98	-25.615	-25.25	-24.884	-24.519	-24.154	-23.789	-23.423	-23.058	-22.693	-22.328	-21.962	-21.597	-21.232	-20.867	-20.501	-20.136	-19.771	-19.406	-19.04	-18.675	-18.31	-17.945	-17.579	-17.214	-16.849	-16.484	-16.118	-15.753	-15.388	-15.022
-29.979	-29.618	-29.257	-28.896	-28.535	-28.173	-27.812	-27.451	-27.09	-26.729	-26.368	-26.007	-25.646	-25.284	-24.923	-24.562	-24.201	-23.84	-23.479	-23.118	-22.757	-22.395	-22.034	-21.673	-21.312	-20.951	-20.59	-20.229	-19.868	-19.506	-19.145	-18.784	-18.423	-18.062	-17.701	-17.34	-16.979	-16.617	-16.256	-15.895	-15.534	-15.173	-14.812	-14.451	-14.09	-13.728	-13.367	-13.006	-12.645	-12.284
-30.913	-30.551	-30.188	-29.825	-29.463	-29.1	-28.738	-28.375	-28.013	-27.65	-27.287	-26.925	-26.562	-26.2	-25.837	-25.475	-25.112	-24.75	-24.387	-24.024	-23.662	-23.299	-22.937	-22.574	-22.212	-21.849	-21.487	-21.124	-20.761	-20.399	-20.036	-19.674	-19.311	-18.949	-18.586	-18.224	-17.861	-17.498	-17.136	-16.773	-16.411	-16.048	-15.686	-15.323	-14.961	-14.598	-14.235	-13.873	-13.51	-13.148
-31.071	-30.697	-30.322	-29.948	-29.573	-29.199	-28.825	-28.45	-28.076	-27.702	-27.327	-26.953	-26.578	-26.204	-25.83	-25.455	-25.081	-24.706	-24.332	-23.958	-23.583	-23.209	-22.834	-22.46	-22.086	-21.711	-21.337	-20.962	-20.588	-20.214	-19.839	-19.465	-19.091	-18.716	-18.342	-17.967	-17.593	-17.219	-16.844	-16.47	-16.095	-15.721	-15.347	-14.972	-14.598	-14.223	-13.849	-13.475	-13.1	-12.726
-52.263	-51.665	-51.067	-50.47	-49.872	-49.275	-48.677	-48.079	-47.482	-46.884	-46.286	-45.689	-45.091	-44.493	-43.896	-43.298	-42.701	-42.103	-41.505	-40.908	-40.31	-39.712	-39.115	-38.517	-37.919	-37.322	-36.724	-36.127	-35.529	-34.931	-34.334	-33.736	-33.138	-32.541	-31.943	-31.345	-30.748	-30.15	-29.553	-28.955	-28.357	-27.76	-27.162	-26.564	-25.967	-25.369	-24.771	-24.174	-23.576	-22.979
-41.917	-41.44	-40.962	-40.484	-40.006	-39.528	-39.051	-38.573	-38.095	-37.617	-37.139	-36.662	-36.184	-35.706	-35.228	-34.75	-34.273	-33.795	-33.317	-32.839	-32.361	-31.884	-31.406	-30.928	-30.45	-29.972	-29.495	-29.017	-28.539	-28.061	-27.583	-27.106	-26.628	-26.15	-25.672	-25.194	-24.717	-24.239	-23.761	-23.283	-22.805	-22.328	-21.85	-21.372	-20.894	-20.417	-19.939	-19.461	-18.983	-18.505
-37.451	-37.024	-36.596	-36.169	-35.742	-35.315	-34.888	-34.461	-34.034	-33.607	-33.18	-32.753	-32.326	-31.898	-31.471	-31.044	-30.617	-30.19	-29.763	-29.336	-28.909	-28.482	-28.055	-27.628	-27.2	-26.773	-26.346	-25.919	-25.492	-25.065	-24.638	-24.211	-23.784	-23.357	-22.93	-22.502	-22.075	-21.648	-21.221	-20.794	-20.367	-19.94	-19.513	-19.086	-18.659	-18.231	-17.804	-17.377	-16.95	-16.523
-30.996	-30.628	-30.259	-29.891	-29.523	-29.155	-28.787	-28.418	-28.05	-27.682	-27.314	-26.945	-26.577	-26.209	-25.841	-25.473	-25.104	-24.736	-24.368	-24	-23.632	-23.263	-22.895	-22.527	-22.159	-21.791	-21.422	-21.054	-20.686	-20.318	-19.95	-19.581	-19.213	-18.845	-18.477	-18.108	-17.74	-17.372	-17.004	-16.636	-16.267	-15.899	-15.531	-15.163	-14.795	-14.426	-14.058	-13.69	-13.322	-12.954
-34.933	-34.521	-34.11	-33.698	-33.286	-32.874	-32.462	-32.05	-31.638	-31.226	-30.814	-30.402	-29.991	-29.579	-29.167	-28.755	-28.343	-27.931	-27.519	-27.107	-26.695	-26.283	-25.872	-25.46	-25.048	-24.636	-24.224	-23.812	-23.4	-22.988	-22.576	-22.164	-21.753	-21.341	-20.929	-20.517	-20.105	-19.693	-19.281	-18.869	-18.457	-18.045	-17.634	-17.222	-16.81	-16.398	-15.986	-15.574	-15.162	-14.75
-30.469	-30.111	-29.754	-29.397	-29.039	-28.682	-28.325	-27.967	-27.61	-27.253	-26.895	-26.538	-26.181	-25.823	-25.466	-25.109	-24.752	-24.394	-24.037	-23.68	-23.322	-22.965	-22.608	-22.25	-21.893	-21.536	-21.178	-20.821	-20.464	-20.106	-19.749	-19.392	-19.035	-18.677	-18.32	-17.963	-17.605	-17.248	-16.891	-16.533	-16.176	-15.819	-15.461	-15.104	-14.747	-14.389	-14.032	-13.675	-13.318	-12.96
-42.178	-41.696	-41.213	-40.73	-40.247	-39.764	-39.282	-38.799	-38.316	-37.833	-37.35	-36.867	-36.385	-35.902	-35.419	-34.936	-34.453	-33.971	-33.488	-33.005	-32.522	-32.039	-31.556	-31.074	-30.591	-30.108	-29.625	-29.142	-28.66	-28.177	-27.694	-27.211	-26.728	-26.245	-25.763	-25.28	-24.797	-24.314	-23.831	-23.349	-22.866	-22.383	-21.9	-21.417	-20.934	-20.452	-19.969	-19.486	-19.003	-18.52
-31.941	-31.564	-31.186	-30.809	-30.431	-30.054	-29.676	-29.299	-28.921	-28.544	-28.166	-27.789	-27.411	-27.034	-26.656	-26.279	-25.901	-25.524	-25.146	-24.769	-24.391	-24.014	-23.636	-23.259	-22.881	-22.504	-22.126	-21.749	-21.371	-20.994	-20.616	-20.239	-19.861	-19.484	-19.106	-18.729	-18.351	-17.974	-17.596	-17.219	-16.841	-16.464	-16.086	-15.709	-15.332	-14.954	-14.577	-14.199	-13.822	-13.444
-38.72	-38.274	-37.828	-37.382	-36.936	-36.489	-36.043	-35.597	-35.151	-34.705	-34.258	-33.812	-33.366	-32.92	-32.473	-32.027	-31.581	-31.135	-30.689	-30.242	-29.796	-29.35	-28.904	-28.458	-28.011	-27.565	-27.119	-26.673	-26.226	-25.78	-25.334	-24.888	-24.442	-23.995	-23.549	-23.103	-22.657	-22.211	-21.764	-21.318	-20.872	-20.426	-19.979	-19.533	-19.087	-18.641	-18.195	-17.748	-17.302	-16.856
-37.834	-37.394	-36.955	-36.516	-36.077	-35.637	-35.198	-34.759	-34.319	-33.88	-33.441	-33.002	-32.562	-32.123	-31.684	-31.244	-30.805	-30.366	-29.927	-29.487	-29.048	-28.609	-28.17	-27.73	-27.291	-26.852	-26.412	-25.973	-25.534	-25.095	-24.655	-24.216	-23.777	-23.338	-22.898	-22.459	-22.02	-21.58	-21.141	-20.702	-20.263	-19.823	-19.384	-18.945	-18.506	-18.066	-17.627	-17.188	-16.748	-16.309
-32.757	-32.363	-31.97	-31.576	-31.182	-30.789	-30.395	-30.001	-29.608	-29.214	-28.82	-28.426	-28.033	-27.639	-27.245	-26.852	-26.458	-26.064	-25.671	-25.277	-24.883	-24.49	-24.096	-23.702	-23.308	-22.915	-22.521	-22.127	-21.734	-21.34	-20.946	-20.553	-20.159	-19.765	-19.372	-18.978	-18.584	-18.19	-17.797	-17.403	-17.009	-16.616	-16.222	-15.828	-15.435	-15.041	-14.647	-14.253	-13.86	-13.466
-25.871	-25.551	-25.231	-24.912	-24.592	-24.272	-23.952	-23.632	-23.312	-22.992	-22.672	-22.353	-22.033	-21.713	-21.393	-21.073	-20.753	-20.433	-20.113	-19.794	-19.474	-19.154	-18.834	-18.514	-18.194	-17.874	-17.554	-17.235	-16.915	-16.595	-16.275	-15.955	-15.635	-15.315	-14.995	-14.676	-14.356	-14.036	-13.716	-13.396	-13.076	-12.756	-12.436	-12.117	-11.797	-11.477	-11.157	-10.837	-10.517	-10.197
-36.863	-36.434	-36.006	-35.577	-35.148	-34.72	-34.291	-33.862	-33.434	-33.005	-32.576	-32.148	-31.719	-31.291	-30.862	-30.433	-30.005	-29.576	-29.147	-28.719	-28.29	-27.861	-27.433	-27.004	-26.576	-26.147	-25.718	-25.29	-24.861	-24.432	-24.004	-23.575	-23.146	-22.718	-22.289	-21.86	-21.432	-21.003	-20.575	-20.146	-19.717	-19.289	-18.86	-18.431	-18.003	-17.574	-17.145	-16.717	-16.288	-15.86
-29.156	-28.803	-28.451	-28.099	-27.746	-27.394	-27.041	-26.689	-26.337	-25.984	-25.632	-25.28	-24.927	-24.575	-24.222	-23.87	-23.518	-23.165	-22.813	-22.461	-22.108	-21.756	-21.403	-21.051	-20.699	-20.346	-19.994	-19.642	-19.289	-18.937	-18.584	-18.232	-17.88	-17.527	-17.175	-16.823	-16.47	-16.118	-15.766	-15.413	-15.061	-14.708	-14.356	-14.004	-13.651	-13.299	-12.947	-12.594	-12.242	-11.889
-35.816	-35.394	-34.972	-34.55	-34.128	-33.706	-33.284	-32.862	-32.44	-32.018	-31.596	-31.174	-30.752	-30.33	-29.908	-29.486	-29.064	-28.642	-28.22	-27.798	-27.376	-26.954	-26.532	-26.111	-25.689	-25.267	-24.845	-24.423	-24.001	-23.579	-23.157	-22.735	-22.313	-21.891	-21.469	-21.047	-20.625	-20.203	-19.781	-19.359	-18.937	-18.515	-18.093	-17.671	-17.249	-16.827	-16.405	-15.984	-15.562	-15.14
-29.192	-28.842	-28.492	-28.142	-27.792	-27.442	-27.092	-26.742	-26.392	-26.042	-25.692	-25.342	-24.992	-24.642	-24.292	-23.942	-23.592	-23.243	-22.893	-22.543	-22.193	-21.843	-21.493	-21.143	-20.793	-20.443	-20.093	-19.743	-19.393	-19.043	-18.693	-18.343	-17.993	-17.643	-17.293	-16.943	-16.593	-16.243	-15.893	-15.543	-15.193	-14.843	-14.493	-14.143	-13.793	-13.443	-13.093	-12.743	-12.393	-12.043
-26.911	-26.567	-26.224	-25.88	-25.536	-25.192	-24.848	-24.504	-24.16	-23.816	-23.472	-23.129	-22.785	-22.441	-22.097	-21.753	-21.409	-21.065	-20.721	-20.377	-20.034	-19.69	-19.346	-19.002	-18.658	-18.314	-17.97	-17.626	-17.282	-16.938	-16.595	-16.251	-15.907	-15.563	-15.219	-14.875	-14.531	-14.187	-13.843	-13.5	-13.156	-12.812	-12.468	-12.124	-11.78	-11.436	-11.092	-10.748	-10.405	-10.061
-32.617	-32.232	-31.847	-31.462	-31.077	-30.692	-30.308	-29.923	-29.538	-29.153	-28.768	-28.383	-27.999	-27.614	-27.229	-26.844	-26.459	-26.074	-25.69	-25.305	-24.92	-24.535	-24.15	-23.765	-23.381	-22.996	-22.611	-22.226	-21.841	-21.456	-21.072	-20.687	-20.302	-19.917	-19.532	-19.147	-18.763	-18.378	-17.993	-17.608	-17.223	-16.838	-16.454	-16.069	-15.684	-15.299	-14.914	-14.529	-14.145	-13.76
-33.017	-32.63	-32.243	-31.856	-31.47	-31.083	-30.696	-30.309	-29.922	-29.535	-29.148	-28.761	-28.374	-27.987	-27.6	-27.213	-26.827	-26.44	-26.053	-25.666	-25.279	-24.892	-24.505	-24.118	-23.731	-23.344	-22.957	-22.57	-22.184	-21.797	-21.41	-21.023	-20.636	-20.249	-19.862	-19.475	-19.088	-18.701	-18.314	-17.927	-17.541	-17.154	-16.767	-16.38	-15.993	-15.606	-15.219	-14.832	-14.445	-14.058
-29.977	-29.627	-29.278	-28.928	-28.578	-28.229	-27.879	-27.529	-27.179	-26.83	-26.48	-26.13	-25.78	-25.431	-25.081	-24.731	-24.382	-24.032	-23.682	-23.332	-22.983	-22.633	-22.283	-21.934	-21.584	-21.234	-20.884	-20.535	-20.185	-19.835	-19.485	-19.136	-18.786	-18.436	-18.087	-17.737	-17.387	-17.037	-16.688	-16.338	-15.988	-15.639	-15.289	-14.939	-14.589	-14.24	-13.89	-13.54	-13.19	-12.841
-33.146	-32.759	-32.372	-31.985	-31.598	-31.211	-30.824	-30.437	-30.05	-29.664	-29.277	-28.89	-28.503	-28.116	-27.729	-27.342	-26.955	-26.568	-26.181	-25.794	-25.407	-25.02	-24.633	-24.246	-23.859	-23.472	-23.085	-22.698	-22.311	-21.924	-21.537	-21.151	-20.764	-20.377	-19.99	-19.603	-19.216	-18.829	-18.442	-18.055	-17.668	-17.281	-16.894	-16.507	-16.12	-15.733	-15.346	-14.959	-14.572	-14.185
-52.768	-52.148	-51.528	-50.908	-50.288	-49.668	-49.048	-48.428	-47.808	-47.188	-46.569	-45.949	-45.329	-44.709	-44.089	-43.469	-42.849	-42.229	-41.609	-40.99	-40.37	-39.75	-39.13	-38.51	-37.89	-37.27	-36.65	-36.03	-35.41	-34.791	-34.171	-33.551	-32.931	-32.311	-31.691	-31.071	-30.451	-29.831	-29.211	-28.592	-27.972	-27.352	-26.732	-26.112	-25.492	-24.872	-24.252	-23.632	-23.013	-22.393
-36.097	-35.667	-35.238	-34.809	-34.38	-33.951	-33.521	-33.092	-32.663	-32.234	-31.805	-31.375	-30.946	-30.517	-30.088	-29.659	-29.229	-28.8	-28.371	-27.942	-27.513	-27.083	-26.654	-26.225	-25.796	-25.367	-24.938	-24.508	-24.079	-23.65	-23.221	-22.792	-22.362	-21.933	-21.504	-21.075	-20.646	-20.216	-19.787	-19.358	-18.929	-18.5	-18.07	-17.641	-17.212	-16.783	-16.354	-15.924	-15.495	-15.066
-38.383	-37.939	-37.495	-37.052	-36.608	-36.164	-35.72	-35.276	-34.832	-34.389	-33.945	-33.501	-33.057	-32.613	-32.169	-31.725	-31.282	-30.838	-30.394	-29.95	-29.506	-29.062	-28.619	-28.175	-27.731	-27.287	-26.843	-26.399	-25.955	-25.512	-25.068	-24.624	-24.18	-23.736	-23.292	-22.849	-22.405	-21.961	-21.517	-21.073	-20.629	-20.185	-19.742	-19.298	-18.854	-18.41	-17.966	-17.522	-17.079	-16.635
-33.034	-32.654	-32.274	-31.893	-31.513	-31.133	-30.752	-30.372	-29.991	-29.611	-29.231	-28.85	-28.47	-28.09	-27.709	-27.329	-26.949	-26.568	-26.188	-25.808	-25.427	-25.047	-24.666	-24.286	-23.906	-23.525	-23.145	-22.765	-22.384	-22.004	-21.624	-21.243	-20.863	-20.483	-20.102	-19.722	-19.341	-18.961	-18.581	-18.2	-17.82	-17.44	-17.059	-16.679	-16.299	-15.918	-15.538	-15.158	-14.777	-14.397
-49.303	-48.732	-48.162	-47.592	-47.022	-46.451	-45.881	-45.311	-44.74	-44.17	-43.6	-43.03	-42.459	-41.889	-41.319	-40.749	-40.178	-39.608	-39.038	-38.467	-37.897	-37.327	-36.757	-36.186	-35.616	-35.046	-34.476	-33.905	-33.335	-32.765	-32.194	-31.624	-31.054	-30.484	-29.913	-29.343	-28.773	-28.202	-27.632	-27.062	-26.492	-25.921	-25.351	-24.781	-24.211	-23.64	-23.07	-22.5	-21.929	-21.359
-46.93	-46.39	-45.849	-45.309	-44.768	-44.227	-43.687	-43.146	-42.605	-42.065	-41.524	-40.984	-40.443	-39.902	-39.362	-38.821	-38.28	-37.74	-37.199	-36.659	-36.118	-35.577	-35.037	-34.496	-33.956	-33.415	-32.874	-32.334	-31.793	-31.252	-30.712	-30.171	-29.631	-29.09	-28.549	-28.009	-27.468	-26.928	-26.387	-25.846	-25.306	-24.765	-24.224	-23.684	-23.143	-22.603	-22.062	-21.521	-20.981	-20.44
-34.947	-34.532	-34.116	-33.701	-33.286	-32.87	-32.455	-32.04	-31.624	-31.209	-30.794	-30.378	-29.963	-29.548	-29.132	-28.717	-28.302	-27.886	-27.471	-27.056	-26.64	-26.225	-25.81	-25.394	-24.979	-24.564	-24.148	-23.733	-23.318	-22.902	-22.487	-22.072	-21.656	-21.241	-20.826	-20.41	-19.995	-19.58	-19.164	-18.749	-18.334	-17.918	-17.503	-17.088	-16.672	-16.257	-15.842	-15.426	-15.011	-14.596
-32.194	-31.818	-31.441	-31.065	-30.689	-30.313	-29.937	-29.561	-29.185	-28.808	-28.432	-28.056	-27.68	-27.304	-26.928	-26.551	-26.175	-25.799	-25.423	-25.047	-24.671	-24.295	-23.918	-23.542	-23.166	-22.79	-22.414	-22.038	-21.662	-21.285	-20.909	-20.533	-20.157	-19.781	-19.405	-19.028	-18.652	-18.276	-17.9	-17.524	-17.148	-16.772	-16.395	-16.019	-15.643	-15.267	-14.891	-14.515	-14.139	-13.762
-36.525	-36.114	-35.704	-35.293	-34.883	-34.472	-34.061	-33.651	-33.24	-32.829	-32.419	-32.008	-31.597	-31.187	-30.776	-30.365	-29.955	-29.544	-29.133	-28.723	-28.312	-27.901	-27.491	-27.08	-26.669	-26.259	-25.848	-25.437	-25.027	-24.616	-24.205	-23.795	-23.384	-22.973	-22.563	-22.152	-21.741	-21.331	-20.92	-20.509	-20.099	-19.688	-19.277	-18.867	-18.456	-18.045	-17.635	-17.224	-16.813	-16.403
-30.217	-29.861	-29.505	-29.149	-28.793	-28.437	-28.081	-27.725	-27.369	-27.013	-26.657	-26.301	-25.945	-25.589	-25.233	-24.877	-24.521	-24.165	-23.809	-23.453	-23.097	-22.741	-22.385	-22.029	-21.673	-21.317	-20.96	-20.604	-20.248	-19.892	-19.536	-19.18	-18.824	-18.468	-18.112	-17.756	-17.4	-17.044	-16.688	-16.332	-15.976	-15.62	-15.264	-14.908	-14.552	-14.196	-13.84	-13.484	-13.128	-12.772
-27.691	-27.359	-27.026	-26.694	-26.361	-26.029	-25.696	-25.364	-25.032	-24.699	-24.367	-24.034	-23.702	-23.369	-23.037	-22.704	-22.372	-22.04	-21.707	-21.375	-21.042	-20.71	-20.377	-20.045	-19.712	-19.38	-19.047	-18.715	-18.383	-18.05	-17.718	-17.385	-17.053	-16.72	-16.388	-16.055	-15.723	-15.391	-15.058	-14.726	-14.393	-14.061	-13.728	-13.396	-13.063	-12.731	-12.399	-12.066	-11.734	-11.401
-29.955	-29.605	-29.255	-28.905	-28.554	-28.204	-27.854	-27.503	-27.153	-26.803	-26.453	-26.102	-25.752	-25.402	-25.051	-24.701	-24.351	-24.001	-23.65	-23.3	-22.95	-22.599	-22.249	-21.899	-21.549	-21.198	-20.848	-20.498	-20.147	-19.797	-19.447	-19.097	-18.746	-18.396	-18.046	-17.695	-17.345	-16.995	-16.645	-16.294	-15.944	-15.594	-15.243	-14.893	-14.543	-14.193	-13.842	-13.492	-13.142	-12.791
-29.771	-29.428	-29.084	-28.74	-28.397	-28.053	-27.709	-27.366	-27.022	-26.678	-26.335	-25.991	-25.647	-25.304	-24.96	-24.617	-24.273	-23.929	-23.586	-23.242	-22.898	-22.555	-22.211	-21.867	-21.524	-21.18	-20.836	-20.493	-20.149	-19.805	-19.462	-19.118	-18.774	-18.431	-18.087	-17.743	-17.4	-17.056	-16.712	-16.369	-16.025	-15.682	-15.338	-14.994	-14.651	-14.307	-13.963	-13.62	-13.276	-12.932
-50.932	-50.347	-49.762	-49.176	-48.591	-48.005	-47.42	-46.835	-46.249	-45.664	-45.079	-44.493	-43.908	-43.323	-42.737	-42.152	-41.566	-40.981	-40.396	-39.81	-39.225	-38.64	-38.054	-37.469	-36.883	-36.298	-35.713	-35.127	-34.542	-33.957	-33.371	-32.786	-32.201	-31.615	-31.03	-30.444	-29.859	-29.274	-28.688	-28.103	-27.518	-26.932	-26.347	-25.762	-25.176	-24.591	-24.005	-23.42	-22.835	-22.249
-35.007	-34.596	-34.185	-33.774	-33.363	-32.952	-32.541	-32.13	-31.719	-31.308	-30.897	-30.486	-30.075	-29.664	-29.253	-28.842	-28.431	-28.02	-27.609	-27.198	-26.788	-26.377	-25.966	-25.555	-25.144	-24.733	-24.322	-23.911	-23.5	-23.089	-22.678	-22.267	-21.856	-21.445	-21.034	-20.623	-20.212	-19.801	-19.39	-18.979	-18.568	-18.157	-17.746	-17.335	-16.924	-16.513	-16.102	-15.691	-15.28	-14.869
-29.224	-28.874	-28.525	-28.175	-27.825	-27.475	-27.125	-26.776	-26.426	-26.076	-25.726	-25.376	-25.027	-24.677	-24.327	-23.977	-23.627	-23.278	-22.928	-22.578	-22.228	-21.879	-21.529	-21.179	-20.829	-20.479	-20.13	-19.78	-19.43	-19.08	-18.73	-18.381	-18.031	-17.681	-17.331	-16.982	-16.632	-16.282	-15.932	-15.582	-15.233	-14.883	-14.533	-14.183	-13.833	-13.484	-13.134	-12.784	-12.434	-12.084
-26.24	-25.929	-25.618	-25.307	-24.997	-24.686	-24.375	-24.065	-23.754	-23.443	-23.133	-22.822	-22.511	-22.2	-21.89	-21.579	-21.268	-20.958	-20.647	-20.336	-20.025	-19.715	-19.404	-19.093	-18.783	-18.472	-18.161	-17.851	-17.54	-17.229	-16.918	-16.608	-16.297	-15.986	-15.676	-15.365	-15.054	-14.743	-14.433	-14.122	-13.811	-13.501	-13.19	-12.879	-12.568	-12.258	-11.947	-11.636	-11.326	-11.015
-39.325	-38.867	-38.41	-37.953	-37.495	-37.038	-36.581	-36.123	-35.666	-35.209	-34.751	-34.294	-33.836	-33.379	-32.922	-32.464	-32.007	-31.55	-31.092	-30.635	-30.178	-29.72	-29.263	-28.806	-28.348	-27.891	-27.433	-26.976	-26.519	-26.061	-25.604	-25.147	-24.689	-24.232	-23.775	-23.317	-22.86	-22.403	-21.945	-21.488	-21.031	-20.573	-20.116	-19.658	-19.201	-18.744	-18.286	-17.829	-17.372	-16.914
-26.757	-26.433	-26.108	-25.783	-25.459	-25.134	-24.809	-24.485	-24.16	-23.835	-23.511	-23.186	-22.861	-22.536	-22.212	-21.887	-21.562	-21.238	-20.913	-20.588	-20.264	-19.939	-19.614	-19.29	-18.965	-18.64	-18.316	-17.991	-17.666	-17.342	-17.017	-16.692	-16.368	-16.043	-15.718	-15.393	-15.069	-14.744	-14.419	-14.095	-13.77	-13.445	-13.121	-12.796	-12.471	-12.147	-11.822	-11.497	-11.173	-10.848
-30.97	-30.606	-30.243	-29.879	-29.515	-29.152	-28.788	-28.425	-28.061	-27.698	-27.334	-26.971	-26.607	-26.244	-25.88	-25.517	-25.153	-24.79	-24.426	-24.063	-23.699	-23.336	-22.972	-22.609	-22.245	-21.881	-21.518	-21.154	-20.791	-20.427	-20.064	-19.7	-19.337	-18.973	-18.61	-18.246	-17.883	-17.519	-17.156	-16.792	-16.429	-16.065	-15.702	-15.338	-14.975	-14.611	-14.248	-13.884	-13.52	-13.157
-35.952	-35.541	-35.131	-34.721	-34.31	-33.9	-33.49	-33.079	-32.669	-32.259	-31.848	-31.438	-31.028	-30.617	-30.207	-29.797	-29.386	-28.976	-28.566	-28.155	-27.745	-27.335	-26.925	-26.514	-26.104	-25.694	-25.283	-24.873	-24.463	-24.052	-23.642	-23.232	-22.821	-22.411	-22.001	-21.59	-21.18	-20.77	-20.359	-19.949	-19.539	-19.128	-18.718	-18.308	-17.897	-17.487	-17.077	-16.666	-16.256	-15.846
-33.915	-33.519	-33.123	-32.728	-32.332	-31.936	-31.541	-31.145	-30.749	-30.354	-29.958	-29.562	-29.167	-28.771	-28.375	-27.979	-27.584	-27.188	-26.792	-26.397	-26.001	-25.605	-25.21	-24.814	-24.418	-24.023	-23.627	-23.231	-22.836	-22.44	-22.044	-21.649	-21.253	-20.857	-20.461	-20.066	-19.67	-19.274	-18.879	-18.483	-18.087	-17.692	-17.296	-16.9	-16.505	-16.109	-15.713	-15.318	-14.922	-14.526
-36.211	-35.794	-35.377	-34.961	-34.544	-34.128	-33.711	-33.295	-32.878	-32.462	-32.045	-31.628	-31.212	-30.795	-30.379	-29.962	-29.546	-29.129	-28.713	-28.296	-27.88	-27.463	-27.046	-26.63	-26.213	-25.797	-25.38	-24.964	-24.547	-24.131	-23.714	-23.297	-22.881	-22.464	-22.048	-21.631	-21.215	-20.798	-20.382	-19.965	-19.549	-19.132	-18.715	-18.299	-17.882	-17.466	-17.049	-16.633	-16.216	-15.8
-34.67	-34.273	-33.877	-33.48	-33.083	-32.686	-32.29	-31.893	-31.496	-31.099	-30.703	-30.306	-29.909	-29.512	-29.116	-28.719	-28.322	-27.925	-27.529	-27.132	-26.735	-26.338	-25.942	-25.545	-25.148	-24.751	-24.355	-23.958	-23.561	-23.164	-22.768	-22.371	-21.974	-21.577	-21.181	-20.784	-20.387	-19.991	-19.594	-19.197	-18.8	-18.404	-18.007	-17.61	-17.213	-16.817	-16.42	-16.023	-15.626	-15.23
-27.641	-27.313	-26.985	-26.658	-26.33	-26.002	-25.674	-25.346	-25.018	-24.69	-24.362	-24.034	-23.706	-23.378	-23.05	-22.722	-22.394	-22.066	-21.739	-21.411	-21.083	-20.755	-20.427	-20.099	-19.771	-19.443	-19.115	-18.787	-18.459	-18.131	-17.803	-17.475	-17.148	-16.82	-16.492	-16.164	-15.836	-15.508	-15.18	-14.852	-14.524	-14.196	-13.868	-13.54	-13.212	-12.884	-12.557	-12.229	-11.901	-11.573
-27.65	-27.324	-26.998	-26.672	-26.345	-26.019	-25.693	-25.367	-25.041	-24.715	-24.388	-24.062	-23.736	-23.41	-23.084	-22.758	-22.432	-22.105	-21.779	-21.453	-21.127	-20.801	-20.475	-20.148	-19.822	-19.496	-19.17	-18.844	-18.518	-18.191	-17.865	-17.539	-17.213	-16.887	-16.561	-16.235	-15.908	-15.582	-15.256	-14.93	-14.604	-14.278	-13.951	-13.625	-13.299	-12.973	-12.647	-12.321	-11.994	-11.668
-30.893	-30.527	-30.161	-29.795	-29.429	-29.064	-28.698	-28.332	-27.966	-27.6	-27.235	-26.869	-26.503	-26.137	-25.771	-25.405	-25.04	-24.674	-24.308	-23.942	-23.576	-23.211	-22.845	-22.479	-22.113	-21.747	-21.382	-21.016	-20.65	-20.284	-19.918	-19.552	-19.187	-18.821	-18.455	-18.089	-17.723	-17.358	-16.992	-16.626	-16.26	-15.894	-15.529	-15.163	-14.797	-14.431	-14.065	-13.7	-13.334	-12.968
-36.568	-36.144	-35.719	-35.295	-34.871	-34.447	-34.023	-33.599	-33.175	-32.751	-32.327	-31.903	-31.479	-31.055	-30.631	-30.207	-29.783	-29.359	-28.935	-28.511	-28.086	-27.662	-27.238	-26.814	-26.39	-25.966	-25.542	-25.118	-24.694	-24.27	-23.846	-23.422	-22.998	-22.574	-22.15	-21.726	-21.302	-20.878	-20.453	-20.029	-19.605	-19.181	-18.757	-18.333	-17.909	-17.485	-17.061	-16.637	-16.213	-15.789
-30.799	-30.42	-30.041	-29.663	-29.284	-28.905	-28.526	-28.148	-27.769	-27.39	-27.012	-26.633	-26.254	-25.876	-25.497	-25.118	-24.74	-24.361	-23.982	-23.604	-23.225	-22.846	-22.467	-22.089	-21.71	-21.331	-20.953	-20.574	-20.195	-19.817	-19.438	-19.059	-18.681	-18.302	-17.923	-17.545	-17.166	-16.787	-16.408	-16.03	-15.651	-15.272	-14.894	-14.515	-14.136	-13.758	-13.379	-13	-12.622	-12.243
-30.546	-30.184	-29.821	-29.458	-29.095	-28.733	-28.37	-28.007	-27.645	-27.282	-26.919	-26.556	-26.194	-25.831	-25.468	-25.105	-24.743	-24.38	-24.017	-23.655	-23.292	-22.929	-22.566	-22.204	-21.841	-21.478	-21.116	-20.753	-20.39	-20.027	-19.665	-19.302	-18.939	-18.577	-18.214	-17.851	-17.488	-17.126	-16.763	-16.4	-16.038	-15.675	-15.312	-14.949	-14.587	-14.224	-13.861	-13.499	-13.136	-12.773
-23.782	-23.489	-23.195	-22.902	-22.608	-22.315	-22.021	-21.727	-21.434	-21.14	-20.847	-20.553	-20.259	-19.966	-19.672	-19.379	-19.085	-18.792	-18.498	-18.204	-17.911	-17.617	-17.324	-17.03	-16.736	-16.443	-16.149	-15.856	-15.562	-15.268	-14.975	-14.681	-14.388	-14.094	-13.801	-13.507	-13.213	-12.92	-12.626	-12.333	-12.039	-11.745	-11.452	-11.158	-10.865	-10.571	-10.277	-9.9839	-9.6903	-9.3967
-35.072	-34.665	-34.258	-33.851	-33.444	-33.037	-32.63	-32.223	-31.816	-31.409	-31.002	-30.595	-30.188	-29.781	-29.374	-28.967	-28.56	-28.153	-27.745	-27.338	-26.931	-26.524	-26.117	-25.71	-25.303	-24.896	-24.489	-24.082	-23.675	-23.268	-22.861	-22.454	-22.047	-21.64	-21.233	-20.826	-20.419	-20.012	-19.604	-19.197	-18.79	-18.383	-17.976	-17.569	-17.162	-16.755	-16.348	-15.941	-15.534	-15.127
-37.534	-37.108	-36.681	-36.255	-35.828	-35.401	-34.975	-34.548	-34.121	-33.695	-33.268	-32.841	-32.415	-31.988	-31.562	-31.135	-30.708	-30.282	-29.855	-29.428	-29.002	-28.575	-28.148	-27.722	-27.295	-26.869	-26.442	-26.015	-25.589	-25.162	-24.735	-24.309	-23.882	-23.455	-23.029	-22.602	-22.176	-21.749	-21.322	-20.896	-20.469	-20.042	-19.616	-19.189	-18.763	-18.336	-17.909	-17.483	-17.056	-16.629
-32.765	-32.377	-31.989	-31.601	-31.213	-30.825	-30.437	-30.05	-29.662	-29.274	-28.886	-28.498	-28.11	-27.722	-27.334	-26.946	-26.558	-26.17	-25.783	-25.395	-25.007	-24.619	-24.231	-23.843	-23.455	-23.067	-22.679	-22.291	-21.903	-21.516	-21.128	-20.74	-20.352	-19.964	-19.576	-19.188	-18.8	-18.412	-18.024	-17.636	-17.249	-16.861	-16.473	-16.085	-15.697	-15.309	-14.921	-14.533	-14.145	-13.757
-29.736	-29.383	-29.03	-28.677	-28.324	-27.972	-27.619	-27.266	-26.913	-26.56	-26.207	-25.854	-25.501	-25.148	-24.795	-24.442	-24.09	-23.737	-23.384	-23.031	-22.678	-22.325	-21.972	-21.619	-21.266	-20.913	-20.56	-20.207	-19.855	-19.502	-19.149	-18.796	-18.443	-18.09	-17.737	-17.384	-17.031	-16.678	-16.325	-15.972	-15.62	-15.267	-14.914	-14.561	-14.208	-13.855	-13.502	-13.149	-12.796	-12.443
-40.609	-40.141	-39.673	-39.204	-38.736	-38.268	-37.799	-37.331	-36.863	-36.394	-35.926	-35.458	-34.989	-34.521	-34.053	-33.584	-33.116	-32.648	-32.179	-31.711	-31.243	-30.774	-30.306	-29.838	-29.369	-28.901	-28.433	-27.964	-27.496	-27.028	-26.559	-26.091	-25.623	-25.154	-24.686	-24.218	-23.749	-23.281	-22.813	-22.344	-21.876	-21.408	-20.939	-20.471	-20.003	-19.534	-19.066	-18.598	-18.129	-17.661
-32.041	-31.657	-31.273	-30.889	-30.505	-30.121	-29.737	-29.353	-28.969	-28.585	-28.201	-27.817	-27.433	-27.049	-26.665	-26.281	-25.897	-25.513	-25.129	-24.745	-24.361	-23.977	-23.593	-23.209	-22.825	-22.441	-22.057	-21.673	-21.289	-20.905	-20.521	-20.138	-19.754	-19.37	-18.986	-18.602	-18.218	-17.834	-17.45	-17.066	-16.682	-16.298	-15.914	-15.53	-15.146	-14.762	-14.378	-13.994	-13.61	-13.226
-66.146	-65.4	-64.653	-63.907	-63.16	-62.413	-61.667	-60.92	-60.174	-59.427	-58.681	-57.934	-57.188	-56.441	-55.695	-54.948	-54.202	-53.455	-52.708	-51.962	-51.215	-50.469	-49.722	-48.976	-48.229	-47.483	-46.736	-45.99	-45.243	-44.497	-43.75	-43.003	-42.257	-41.51	-40.764	-40.017	-39.271	-38.524	-37.778	-37.031	-36.285	-35.538	-34.792	-34.045	-33.298	-32.552	-31.805	-31.059	-30.312	-29.566
-29.544	-29.192	-28.84	-28.489	-28.137	-27.785	-27.434	-27.082	-26.73	-26.379	-26.027	-25.675	-25.324	-24.972	-24.62	-24.269	-23.917	-23.565	-23.214	-22.862	-22.51	-22.159	-21.807	-21.456	-21.104	-20.752	-20.401	-20.049	-19.697	-19.346	-18.994	-18.642	-18.291	-17.939	-17.587	-17.236	-16.884	-16.532	-16.181	-15.829	-15.477	-15.126	-14.774	-14.422	-14.071	-13.719	-13.367	-13.016	-12.664	-12.312
-34.759	-34.356	-33.953	-33.549	-33.146	-32.743	-32.34	-31.937	-31.534	-31.13	-30.727	-30.324	-29.921	-29.518	-29.115	-28.712	-28.308	-27.905	-27.502	-27.099	-26.696	-26.293	-25.889	-25.486	-25.083	-24.68	-24.277	-23.874	-23.471	-23.067	-22.664	-22.261	-21.858	-21.455	-21.052	-20.648	-20.245	-19.842	-19.439	-19.036	-18.633	-18.23	-17.826	-17.423	-17.02	-16.617	-16.214	-15.811	-15.408	-15.004
-38.395	-37.955	-37.516	-37.076	-36.636	-36.197	-35.757	-35.318	-34.878	-34.438	-33.999	-33.559	-33.12	-32.68	-32.24	-31.801	-31.361	-30.922	-30.482	-30.042	-29.603	-29.163	-28.724	-28.284	-27.844	-27.405	-26.965	-26.525	-26.086	-25.646	-25.207	-24.767	-24.327	-23.888	-23.448	-23.009	-22.569	-22.129	-21.69	-21.25	-20.811	-20.371	-19.931	-19.492	-19.052	-18.612	-18.173	-17.733	-17.294	-16.854
-38.263	-37.829	-37.395	-36.961	-36.527	-36.093	-35.659	-35.225	-34.792	-34.358	-33.924	-33.49	-33.056	-32.622	-32.188	-31.754	-31.32	-30.886	-30.452	-30.019	-29.585	-29.151	-28.717	-28.283	-27.849	-27.415	-26.981	-26.547	-26.113	-25.679	-25.246	-24.812	-24.378	-23.944	-23.51	-23.076	-22.642	-22.208	-21.774	-21.34	-20.906	-20.472	-20.039	-19.605	-19.171	-18.737	-18.303	-17.869	-17.435	-17.001
-41.51	-41.018	-40.526	-40.034	-39.542	-39.05	-38.558	-38.066	-37.574	-37.082	-36.59	-36.098	-35.606	-35.114	-34.623	-34.131	-33.639	-33.147	-32.655	-32.163	-31.671	-31.179	-30.687	-30.195	-29.703	-29.211	-28.719	-28.227	-27.735	-27.244	-26.752	-26.26	-25.768	-25.276	-24.784	-24.292	-23.8	-23.308	-22.816	-22.324	-21.832	-21.34	-20.848	-20.357	-19.865	-19.373	-18.881	-18.389	-17.897	-17.405
-28.214	-27.877	-27.54	-27.203	-26.866	-26.529	-26.192	-25.855	-25.518	-25.18	-24.843	-24.506	-24.169	-23.832	-23.495	-23.158	-22.821	-22.484	-22.147	-21.81	-21.473	-21.136	-20.799	-20.462	-20.125	-19.788	-19.451	-19.114	-18.777	-18.44	-18.103	-17.766	-17.429	-17.092	-16.755	-16.418	-16.081	-15.744	-15.407	-15.07	-14.732	-14.395	-14.058	-13.721	-13.384	-13.047	-12.71	-12.373	-12.036	-11.699
-25.518	-25.197	-24.876	-24.555	-24.235	-23.914	-23.593	-23.272	-22.951	-22.63	-22.309	-21.988	-21.667	-21.346	-21.025	-20.704	-20.383	-20.062	-19.741	-19.42	-19.099	-18.778	-18.457	-18.136	-17.815	-17.494	-17.173	-16.852	-16.531	-16.21	-15.889	-15.568	-15.247	-14.926	-14.605	-14.284	-13.963	-13.642	-13.321	-13	-12.679	-12.358	-12.037	-11.716	-11.395	-11.074	-10.753	-10.432	-10.111	-9.79
-31.183	-30.829	-30.474	-30.12	-29.765	-29.41	-29.056	-28.701	-28.346	-27.992	-27.637	-27.283	-26.928	-26.573	-26.219	-25.864	-25.509	-25.155	-24.8	-24.446	-24.091	-23.736	-23.382	-23.027	-22.672	-22.318	-21.963	-21.609	-21.254	-20.899	-20.545	-20.19	-19.835	-19.481	-19.126	-18.772	-18.417	-18.062	-17.708	-17.353	-16.998	-16.644	-16.289	-15.935	-15.58	-15.225	-14.871	-14.516	-14.161	-13.807
-39.063	-38.624	-38.185	-37.747	-37.308	-36.869	-36.43	-35.992	-35.553	-35.114	-34.676	-34.237	-33.798	-33.359	-32.921	-32.482	-32.043	-31.605	-31.166	-30.727	-30.288	-29.85	-29.411	-28.972	-28.534	-28.095	-27.656	-27.217	-26.779	-26.34	-25.901	-25.463	-25.024	-24.585	-24.146	-23.708	-23.269	-22.83	-22.391	-21.953	-21.514	-21.075	-20.637	-20.198	-19.759	-19.32	-18.882	-18.443	-18.004	-17.566
-27.512	-27.172	-26.833	-26.493	-26.153	-25.814	-25.474	-25.135	-24.795	-24.455	-24.116	-23.776	-23.437	-23.097	-22.757	-22.418	-22.078	-21.739	-21.399	-21.059	-20.72	-20.38	-20.041	-19.701	-19.361	-19.022	-18.682	-18.342	-18.003	-17.663	-17.324	-16.984	-16.644	-16.305	-15.965	-15.626	-15.286	-14.946	-14.607	-14.267	-13.928	-13.588	-13.248	-12.909	-12.569	-12.23	-11.89	-11.55	-11.211	-10.871
-34.354	-33.951	-33.548	-33.144	-32.741	-32.338	-31.934	-31.531	-31.128	-30.724	-30.321	-29.918	-29.514	-29.111	-28.707	-28.304	-27.901	-27.497	-27.094	-26.691	-26.287	-25.884	-25.481	-25.077	-24.674	-24.271	-23.867	-23.464	-23.061	-22.657	-22.254	-21.851	-21.447	-21.044	-20.641	-20.237	-19.834	-19.431	-19.027	-18.624	-18.221	-17.817	-17.414	-17.01	-16.607	-16.204	-15.8	-15.397	-14.994	-14.59
-39.167	-38.726	-38.284	-37.842	-37.401	-36.959	-36.517	-36.076	-35.634	-35.192	-34.751	-34.309	-33.868	-33.426	-32.984	-32.543	-32.101	-31.659	-31.218	-30.776	-30.334	-29.893	-29.451	-29.009	-28.568	-28.126	-27.685	-27.243	-26.801	-26.36	-25.918	-25.476	-25.035	-24.593	-24.151	-23.71	-23.268	-22.827	-22.385	-21.943	-21.502	-21.06	-20.618	-20.177	-19.735	-19.293	-18.852	-18.41	-17.968	-17.527
-35.961	-35.544	-35.127	-34.71	-34.293	-33.877	-33.46	-33.043	-32.626	-32.209	-31.792	-31.376	-30.959	-30.542	-30.125	-29.708	-29.291	-28.875	-28.458	-28.041	-27.624	-27.207	-26.79	-26.374	-25.957	-25.54	-25.123	-24.706	-24.289	-23.873	-23.456	-23.039	-22.622	-22.205	-21.788	-21.372	-20.955	-20.538	-20.121	-19.704	-19.287	-18.871	-18.454	-18.037	-17.62	-17.203	-16.786	-16.37	-15.953	-15.536
-43.259	-42.763	-42.267	-41.771	-41.275	-40.779	-40.283	-39.787	-39.291	-38.795	-38.299	-37.803	-37.307	-36.811	-36.315	-35.819	-35.323	-34.827	-34.331	-33.835	-33.339	-32.843	-32.346	-31.85	-31.354	-30.858	-30.362	-29.866	-29.37	-28.874	-28.378	-27.882	-27.386	-26.89	-26.394	-25.898	-25.402	-24.906	-24.41	-23.914	-23.418	-22.922	-22.426	-21.93	-21.434	-20.938	-20.442	-19.946	-19.45	-18.954
-33.319	-32.934	-32.549	-32.163	-31.778	-31.393	-31.007	-30.622	-30.237	-29.851	-29.466	-29.081	-28.695	-28.31	-27.925	-27.539	-27.154	-26.769	-26.383	-25.998	-25.613	-25.227	-24.842	-24.457	-24.071	-23.686	-23.301	-22.915	-22.53	-22.145	-21.759	-21.374	-20.989	-20.603	-20.218	-19.833	-19.447	-19.062	-18.677	-18.291	-17.906	-17.521	-17.135	-16.75	-16.365	-15.979	-15.594	-15.209	-14.823	-14.438
-29.104	-28.75	-28.397	-28.043	-27.69	-27.337	-26.983	-26.63	-26.276	-25.923	-25.57	-25.216	-24.863	-24.509	-24.156	-23.802	-23.449	-23.096	-22.742	-22.389	-22.035	-21.682	-21.329	-20.975	-20.622	-20.268	-19.915	-19.561	-19.208	-18.855	-18.501	-18.148	-17.794	-17.441	-17.087	-16.734	-16.381	-16.027	-15.674	-15.32	-14.967	-14.614	-14.26	-13.907	-13.553	-13.2	-12.846	-12.493	-12.14	-11.786
-34.444	-34.044	-33.643	-33.243	-32.842	-32.442	-32.041	-31.641	-31.24	-30.84	-30.439	-30.039	-29.638	-29.238	-28.837	-28.437	-28.036	-27.636	-27.235	-26.835	-26.434	-26.034	-25.633	-25.233	-24.832	-24.432	-24.031	-23.631	-23.23	-22.83	-22.429	-22.029	-21.628	-21.228	-20.827	-20.427	-20.026	-19.626	-19.225	-18.825	-18.424	-18.024	-17.623	-17.223	-16.822	-16.422	-16.021	-15.621	-15.22	-14.82
-40.576	-40.113	-39.65	-39.187	-38.724	-38.261	-37.799	-37.336	-36.873	-36.41	-35.947	-35.485	-35.022	-34.559	-34.096	-33.633	-33.17	-32.708	-32.245	-31.782	-31.319	-30.856	-30.393	-29.931	-29.468	-29.005	-28.542	-28.079	-27.616	-27.154	-26.691	-26.228	-25.765	-25.302	-24.84	-24.377	-23.914	-23.451	-22.988	-22.525	-22.063	-21.6	-21.137	-20.674	-20.211	-19.748	-19.286	-18.823	-18.36	-17.897
-32.025	-31.658	-31.291	-30.924	-30.556	-30.189	-29.822	-29.455	-29.087	-28.72	-28.353	-27.986	-27.618	-27.251	-26.884	-26.517	-26.149	-25.782	-25.415	-25.048	-24.681	-24.313	-23.946	-23.579	-23.212	-22.844	-22.477	-22.11	-21.743	-21.375	-21.008	-20.641	-20.274	-19.906	-19.539	-19.172	-18.805	-18.437	-18.07	-17.703	-17.336	-16.968	-16.601	-16.234	-15.867	-15.499	-15.132	-14.765	-14.398	-14.03
-27.892	-27.566	-27.24	-26.913	-26.587	-26.261	-25.934	-25.608	-25.281	-24.955	-24.629	-24.302	-23.976	-23.65	-23.323	-22.997	-22.671	-22.344	-22.018	-21.691	-21.365	-21.039	-20.712	-20.386	-20.06	-19.733	-19.407	-19.08	-18.754	-18.428	-18.101	-17.775	-17.449	-17.122	-16.796	-16.469	-16.143	-15.817	-15.49	-15.164	-14.838	-14.511	-14.185	-13.858	-13.532	-13.206	-12.879	-12.553	-12.227	-11.9
-55.163	-54.52	-53.877	-53.234	-52.591	-51.948	-51.305	-50.662	-50.019	-49.377	-48.734	-48.091	-47.448	-46.805	-46.162	-45.519	-44.876	-44.233	-43.59	-42.947	-42.304	-41.661	-41.018	-40.376	-39.733	-39.09	-38.447	-37.804	-37.161	-36.518	-35.875	-35.232	-34.589	-33.946	-33.303	-32.66	-32.017	-31.374	-30.732	-30.089	-29.446	-28.803	-28.16	-27.517	-26.874	-26.231	-25.588	-24.945	-24.302	-23.659
-30.408	-30.054	-29.699	-29.345	-28.991	-28.637	-28.283	-27.929	-27.575	-27.22	-26.866	-26.512	-26.158	-25.804	-25.45	-25.096	-24.742	-24.387	-24.033	-23.679	-23.325	-22.971	-22.617	-22.263	-21.908	-21.554	-21.2	-20.846	-20.492	-20.138	-19.784	-19.429	-19.075	-18.721	-18.367	-18.013	-17.659	-17.305	-16.95	-16.596	-16.242	-15.888	-15.534	-15.18	-14.826	-14.472	-14.117	-13.763	-13.409	-13.055
-38.009	-37.578	-37.148	-36.717	-36.286	-35.855	-35.424	-34.993	-34.562	-34.131	-33.7	-33.269	-32.838	-32.407	-31.976	-31.545	-31.114	-30.683	-30.253	-29.822	-29.391	-28.96	-28.529	-28.098	-27.667	-27.236	-26.805	-26.374	-25.943	-25.512	-25.081	-24.65	-24.219	-23.789	-23.358	-22.927	-22.496	-22.065	-21.634	-21.203	-20.772	-20.341	-19.91	-19.479	-19.048	-18.617	-18.186	-17.755	-17.325	-16.894
-32.41	-32.037	-31.664	-31.292	-30.919	-30.546	-30.173	-29.8	-29.427	-29.054	-28.681	-28.309	-27.936	-27.563	-27.19	-26.817	-26.444	-26.071	-25.698	-25.326	-24.953	-24.58	-24.207	-23.834	-23.461	-23.088	-22.715	-22.343	-21.97	-21.597	-21.224	-20.851	-20.478	-20.105	-19.732	-19.36	-18.987	-18.614	-18.241	-17.868	-17.495	-17.122	-16.749	-16.376	-16.004	-15.631	-15.258	-14.885	-14.512	-14.139
-33.235	-32.849	-32.463	-32.077	-31.691	-31.305	-30.919	-30.533	-30.147	-29.762	-29.376	-28.99	-28.604	-28.218	-27.832	-27.446	-27.06	-26.674	-26.288	-25.902	-25.516	-25.13	-24.744	-24.358	-23.972	-23.586	-23.2	-22.814	-22.428	-22.042	-21.656	-21.27	-20.884	-20.498	-20.112	-19.726	-19.34	-18.954	-18.568	-18.182	-17.797	-17.411	-17.025	-16.639	-16.253	-15.867	-15.481	-15.095	-14.709	-14.323
-29.446	-29.1	-28.755	-28.409	-28.063	-27.718	-27.372	-27.027	-26.681	-26.335	-25.99	-25.644	-25.299	-24.953	-24.607	-24.262	-23.916	-23.57	-23.225	-22.879	-22.534	-22.188	-21.842	-21.497	-21.151	-20.806	-20.46	-20.114	-19.769	-19.423	-19.078	-18.732	-18.386	-18.041	-17.695	-17.35	-17.004	-16.658	-16.313	-15.967	-15.622	-15.276	-14.93	-14.585	-14.239	-13.894	-13.548	-13.202	-12.857	-12.511
-42.045	-41.574	-41.102	-40.631	-40.16	-39.689	-39.218	-38.746	-38.275	-37.804	-37.333	-36.862	-36.39	-35.919	-35.448	-34.977	-34.506	-34.034	-33.563	-33.092	-32.621	-32.15	-31.678	-31.207	-30.736	-30.265	-29.794	-29.322	-28.851	-28.38	-27.909	-27.437	-26.966	-26.495	-26.024	-25.553	-25.081	-24.61	-24.139	-23.668	-23.197	-22.725	-22.254	-21.783	-21.312	-20.841	-20.369	-19.898	-19.427	-18.956
-54.557	-53.935	-53.313	-52.69	-52.068	-51.446	-50.824	-50.202	-49.579	-48.957	-48.335	-47.713	-47.09	-46.468	-45.846	-45.224	-44.602	-43.979	-43.357	-42.735	-42.113	-41.49	-40.868	-40.246	-39.624	-39.001	-38.379	-37.757	-37.135	-36.513	-35.89	-35.268	-34.646	-34.024	-33.401	-32.779	-32.157	-31.535	-30.913	-30.29	-29.668	-29.046	-28.424	-27.801	-27.179	-26.557	-25.935	-25.312	-24.69	-24.068
-37.337	-36.897	-36.457	-36.017	-35.577	-35.137	-34.697	-34.257	-33.817	-33.377	-32.937	-32.497	-32.058	-31.618	-31.178	-30.738	-30.298	-29.858	-29.418	-28.978	-28.538	-28.098	-27.658	-27.218	-26.778	-26.338	-25.898	-25.459	-25.019	-24.579	-24.139	-23.699	-23.259	-22.819	-22.379	-21.939	-21.499	-21.059	-20.619	-20.179	-19.739	-19.299	-18.859	-18.42	-17.98	-17.54	-17.1	-16.66	-16.22	-15.78
-35.524	-35.108	-34.692	-34.276	-33.859	-33.443	-33.027	-32.611	-32.194	-31.778	-31.362	-30.945	-30.529	-30.113	-29.697	-29.28	-28.864	-28.448	-28.032	-27.615	-27.199	-26.783	-26.366	-25.95	-25.534	-25.118	-24.701	-24.285	-23.869	-23.453	-23.036	-22.62	-22.204	-21.787	-21.371	-20.955	-20.539	-20.122	-19.706	-19.29	-18.874	-18.457	-18.041	-17.625	-17.209	-16.792	-16.376	-15.96	-15.543	-15.127
-32.393	-32.01	-31.628	-31.245	-30.862	-30.48	-30.097	-29.714	-29.332	-28.949	-28.566	-28.183	-27.801	-27.418	-27.035	-26.653	-26.27	-25.887	-25.505	-25.122	-24.739	-24.357	-23.974	-23.591	-23.208	-22.826	-22.443	-22.06	-21.678	-21.295	-20.912	-20.53	-20.147	-19.764	-19.381	-18.999	-18.616	-18.233	-17.851	-17.468	-17.085	-16.703	-16.32	-15.937	-15.555	-15.172	-14.789	-14.406	-14.024	-13.641
-30.849	-30.483	-30.117	-29.751	-29.385	-29.019	-28.653	-28.288	-27.922	-27.556	-27.19	-26.824	-26.458	-26.092	-25.726	-25.36	-24.994	-24.628	-24.262	-23.896	-23.531	-23.165	-22.799	-22.433	-22.067	-21.701	-21.335	-20.969	-20.603	-20.237	-19.871	-19.505	-19.139	-18.773	-18.408	-18.042	-17.676	-17.31	-16.944	-16.578	-16.212	-15.846	-15.48	-15.114	-14.748	-14.382	-14.016	-13.651	-13.285	-12.919
-34.093	-33.691	-33.29	-32.888	-32.486	-32.084	-31.682	-31.28	-30.878	-30.477	-30.075	-29.673	-29.271	-28.869	-28.467	-28.065	-27.664	-27.262	-26.86	-26.458	-26.056	-25.654	-25.252	-24.851	-24.449	-24.047	-23.645	-23.243	-22.841	-22.439	-22.037	-21.636	-21.234	-20.832	-20.43	-20.028	-19.626	-19.224	-18.823	-18.421	-18.019	-17.617	-17.215	-16.813	-16.411	-16.01	-15.608	-15.206	-14.804	-14.402
-27.46	-27.14	-26.82	-26.5	-26.18	-25.86	-25.54	-25.219	-24.899	-24.579	-24.259	-23.939	-23.619	-23.298	-22.978	-22.658	-22.338	-22.018	-21.698	-21.378	-21.057	-20.737	-20.417	-20.097	-19.777	-19.457	-19.136	-18.816	-18.496	-18.176	-17.856	-17.536	-17.216	-16.895	-16.575	-16.255	-15.935	-15.615	-15.295	-14.974	-14.654	-14.334	-14.014	-13.694	-13.374	-13.054	-12.733	-12.413	-12.093	-11.773
-34.821	-34.412	-34.002	-33.592	-33.182	-32.773	-32.363	-31.953	-31.543	-31.134	-30.724	-30.314	-29.904	-29.495	-29.085	-28.675	-28.265	-27.856	-27.446	-27.036	-26.626	-26.217	-25.807	-25.397	-24.987	-24.578	-24.168	-23.758	-23.348	-22.939	-22.529	-22.119	-21.709	-21.3	-20.89	-20.48	-20.07	-19.661	-19.251	-18.841	-18.431	-18.022	-17.612	-17.202	-16.792	-16.383	-15.973	-15.563	-15.153	-14.744
-30.559	-30.203	-29.847	-29.491	-29.136	-28.78	-28.424	-28.068	-27.712	-27.357	-27.001	-26.645	-26.289	-25.933	-25.578	-25.222	-24.866	-24.51	-24.154	-23.799	-23.443	-23.087	-22.731	-22.375	-22.02	-21.664	-21.308	-20.952	-20.596	-20.241	-19.885	-19.529	-19.173	-18.817	-18.462	-18.106	-17.75	-17.394	-17.038	-16.683	-16.327	-15.971	-15.615	-15.259	-14.904	-14.548	-14.192	-13.836	-13.48	-13.125
-25.755	-25.444	-25.133	-24.822	-24.512	-24.201	-23.89	-23.58	-23.269	-22.958	-22.647	-22.337	-22.026	-21.715	-21.404	-21.094	-20.783	-20.472	-20.161	-19.851	-19.54	-19.229	-18.918	-18.608	-18.297	-17.986	-17.676	-17.365	-17.054	-16.743	-16.433	-16.122	-15.811	-15.5	-15.19	-14.879	-14.568	-14.257	-13.947	-13.636	-13.325	-13.015	-12.704	-12.393	-12.082	-11.772	-11.461	-11.15	-10.839	-10.529
-33.583	-33.185	-32.786	-32.388	-31.99	-31.591	-31.193	-30.795	-30.397	-29.998	-29.6	-29.202	-28.803	-28.405	-28.007	-27.608	-27.21	-26.812	-26.414	-26.015	-25.617	-25.219	-24.82	-24.422	-24.024	-23.625	-23.227	-22.829	-22.431	-22.032	-21.634	-21.236	-20.837	-20.439	-20.041	-19.642	-19.244	-18.846	-18.448	-18.049	-17.651	-17.253	-16.854	-16.456	-16.058	-15.659	-15.261	-14.863	-14.465	-14.066
-36.777	-36.337	-35.897	-35.457	-35.018	-34.578	-34.138	-33.699	-33.259	-32.819	-32.38	-31.94	-31.5	-31.061	-30.621	-30.181	-29.742	-29.302	-28.862	-28.423	-27.983	-27.543	-27.104	-26.664	-26.224	-25.785	-25.345	-24.905	-24.465	-24.026	-23.586	-23.146	-22.707	-22.267	-21.827	-21.388	-20.948	-20.508	-20.069	-19.629	-19.189	-18.75	-18.31	-17.87	-17.431	-16.991	-16.551	-16.112	-15.672	-15.232
-29.912	-29.545	-29.177	-28.81	-28.443	-28.076	-27.709	-27.342	-26.975	-26.608	-26.24	-25.873	-25.506	-25.139	-24.772	-24.405	-24.038	-23.671	-23.303	-22.936	-22.569	-22.202	-21.835	-21.468	-21.101	-20.733	-20.366	-19.999	-19.632	-19.265	-18.898	-18.531	-18.164	-17.796	-17.429	-17.062	-16.695	-16.328	-15.961	-15.594	-15.227	-14.859	-14.492	-14.125	-13.758	-13.391	-13.024	-12.657	-12.29	-11.922
-29.589	-29.236	-28.883	-28.53	-28.177	-27.823	-27.47	-27.117	-26.764	-26.411	-26.058	-25.704	-25.351	-24.998	-24.645	-24.292	-23.939	-23.586	-23.232	-22.879	-22.526	-22.173	-21.82	-21.467	-21.114	-20.76	-20.407	-20.054	-19.701	-19.348	-18.995	-18.642	-18.288	-17.935	-17.582	-17.229	-16.876	-16.523	-16.169	-15.816	-15.463	-15.11	-14.757	-14.404	-14.051	-13.697	-13.344	-12.991	-12.638	-12.285
-40.526	-40.043	-39.56	-39.077	-38.594	-38.111	-37.628	-37.145	-36.662	-36.179	-35.696	-35.214	-34.731	-34.248	-33.765	-33.282	-32.799	-32.316	-31.833	-31.35	-30.867	-30.384	-29.902	-29.419	-28.936	-28.453	-27.97	-27.487	-27.004	-26.521	-26.038	-25.555	-25.072	-24.589	-24.107	-23.624	-23.141	-22.658	-22.175	-21.692	-21.209	-20.726	-20.243	-19.76	-19.277	-18.795	-18.312	-17.829	-17.346	-16.863
-32.13	-31.755	-31.38	-31.005	-30.63	-30.255	-29.88	-29.504	-29.129	-28.754	-28.379	-28.004	-27.629	-27.254	-26.879	-26.504	-26.129	-25.753	-25.378	-25.003	-24.628	-24.253	-23.878	-23.503	-23.128	-22.753	-22.378	-22.002	-21.627	-21.252	-20.877	-20.502	-20.127	-19.752	-19.377	-19.002	-18.627	-18.252	-17.876	-17.501	-17.126	-16.751	-16.376	-16.001	-15.626	-15.251	-14.876	-14.501	-14.125	-13.75
-32.121	-31.745	-31.37	-30.994	-30.618	-30.243	-29.867	-29.491	-29.116	-28.74	-28.364	-27.989	-27.613	-27.237	-26.862	-26.486	-26.11	-25.735	-25.359	-24.983	-24.608	-24.232	-23.856	-23.481	-23.105	-22.729	-22.354	-21.978	-21.602	-21.227	-20.851	-20.475	-20.1	-19.724	-19.348	-18.973	-18.597	-18.221	-17.846	-17.47	-17.094	-16.719	-16.343	-15.968	-15.592	-15.216	-14.841	-14.465	-14.089	-13.714
-30.237	-29.881	-29.526	-29.17	-28.814	-28.459	-28.103	-27.747	-27.392	-27.036	-26.68	-26.325	-25.969	-25.613	-25.257	-24.902	-24.546	-24.19	-23.835	-23.479	-23.123	-22.768	-22.412	-22.056	-21.701	-21.345	-20.989	-20.633	-20.278	-19.922	-19.566	-19.211	-18.855	-18.499	-18.144	-17.788	-17.432	-17.077	-16.721	-16.365	-16.009	-15.654	-15.298	-14.942	-14.587	-14.231	-13.875	-13.52	-13.164	-12.808
[truncated: 1,871 more rows]
[truncated: 151 more columns]
